# Supplementary material for: High resolution multi-locus sequence typing scheme for Giardia duodenalis assemblage B outbreak and population analysis
Source: PLoS Negl Trop Dis. 2026 Jul 15;20(7):e0014528. doi: 10.1371/journal.pntd.0014528 (PMC13395364; doi:10.1371/journal.pntd.0014528)
Supplement: S1 Appendix — (XLSX) [file pntd.0014528.s001.xlsx]

## Sheet: Description
Table A: Samples
#	Running number
Isolate	Acronym of sample/isolate
Line	Sub-line of isolate (for axenic cultures only)
Case #	Linked samples/isolates have the same case number followed by running number after hyphen. The latter indicates either isolates derived from longitudinal sampling over time of chronically infected patient or linked isolates from a known outbreak
linked cases	identified the cases or outbreak
Host	Host origin of sample
Origin	Country infection was likely acquired
sample	DNA from axenic cultures or fecal samples
TPI-typing	Genotype according to TPI (triosephosphate isomerase) marker: BIII, BIV or undefined (ASH). For the latter unable to determine specific genotype due to allelic sequence heterozygocity (ASH) or mixed genotype.
Providing laboratory	Lab prociding sample
Incuded in genome analysis	Genomes of axenic isolates
initial testing at 20 markers	Samples used for initial PCR screening at 20 markers
final dataset of 109 isolates at all 7 markers	Samples sucessfully typed at all 7 markers
ASH content in all 7 markers	ASH positions in concatenated sequence of the 7 markers
ASH cluster	whether sample clustered in msa analysis in high or low ASH group
PCR marker 2	PCR of marker positive (yes) or negative (no)
PCR marker 7	PCR of marker positive (yes) or negative (no)
PCR marker 8	PCR of marker positive (yes) or negative (no)
PCR marker 10	PCR of marker positive (yes) or negative (no)
PCR marker 11	PCR of marker positive (yes) or negative (no)
PCR marker 14	PCR of marker positive (yes) or negative (no)
PCR marker 20	PCR of marker positive (yes) or negative (no)
Table B: Ranking
#	Running number
msa_file	Ranked multi sequence alignments (full msa fasta files are available in S2_Pipeline_Output)
msa_length	Length of sequence alignment [bp]
poi_count	Position of interest (poi) counts
P424	Location of sequence in P424 genome
WB6 chromosome localisation (selected primer regions)	Chromosome location of syntenic sequence in WB reference genome
Table C: Oligos
Target #	Msa target sequence
Oligo name	Name of primer
Length	Length of PCR product
Tm	Melting temperature of primer
Sequence (5'-3')	Primer sequence
amplicon size	Size of PCR product
Annealing DreamTaq buffer	Calculated annealing temerature for DreamTaq PCR buffer conditions

## Sheet: Table A Samples
#	Isolate	Line	Case #	linked cases	Host	Origin	sample type	TPI typing	Providing laboratory	Incuded in genome analysis	initial testing at 20 markers	final dataset of 109 isolates at all 7 markers	ASH content in all 7 markers	"ASH cluster" in msa	PCR marker02	PCR marker07	PCR marker08	PCR marker10	PCR marker11	PCR marker14	PCR marker20
1	P387	C1	257-01		human	Nepal/India	axenic	BIII	RKI	yes	yes	yes	89	high	yes	yes	yes	yes	yes	yes	yes
2	P424	A5	284-01		human	unknown	axenic	BIV	RKI	yes	yes	yes	0	low	yes	yes	yes	yes	yes	yes	yes
3	P458	E2	309-01		human	unknown	axenic	BIV	RKI	yes	yes	yes	50	low	yes	yes	yes	yes	yes	yes	yes
4	P514	A3	347-02		human	India	axenic	undefined (ASH)	RKI	yes	yes	yes	78	high	yes	yes	yes	yes	yes	yes	yes
5	P528	E8	361-01		human	unknown	axenic	BIV	RKI	yes	yes	yes	0	low	yes	yes	yes	yes	yes	yes	yes
6	P132	D1	103-01		human	India	axenic		RKI	yes	no	no			nd	nd	nd	nd	nd	nd	nd
7	P521	E5	350-01		human	India	axenic		RKI	yes	no	no			nd	nd	nd	nd	nd	nd	nd
8	P344	B2	277-01		human	unknown	axenic		RKI	yes	no	no			nd	nd	nd	nd	nd	nd	nd
9	P448	A4	302-01		human	unknown	axenic		RKI	yes	no	no			nd	nd	nd	nd	nd	nd	nd
10	P427	B2	286-01		human	unknown	axenic		RKI	yes	no	no			nd	nd	nd	nd	nd	nd	nd
11	P289	B1	187-01		human	unknown	axenic		RKI	yes	no	no			nd	nd	nd	nd	nd	nd	nd
12	P678	A8	471-01		human	Sri Lanka	axenic		RKI	yes	no	no			nd	nd	nd	nd	nd	nd	nd
13	P676	E1	469-01		human	unknown	axenic		RKI	yes	no	no			nd	nd	nd	nd	nd	nd	nd
14	P621	E3	425-01		human	East Africa	axenic		RKI	yes	no	no			nd	nd	nd	nd	nd	nd	nd
15	P680	B4	473-01		human	unknown	axenic		RKI	yes	no	no			nd	nd	nd	nd	nd	nd	nd
16	Gerbil (H3)	A3	n.a.		gerbil	Waterborne inc.	axenic		RKI	yes	no	no			nd	nd	nd	nd	nd	nd	nd
17	P125		110-01		human	India	fecal		RKI		yes	yes	65	high	yes	yes	yes	yes	yes	yes	yes
18	P192		133-01		human	unknown	fecal	BIV	RKI		yes	yes	0	low	yes	yes	yes	yes	yes	yes	yes
19	P261		165-01		human	unknown	fecal	BIII	RKI		yes	yes	16	low	yes	yes	yes	yes	yes	yes	yes
20	P328		211-01		human	unknown	fecal		RKI		yes	no			yes	yes	yes	yes	yes	no	yes
21	P405		270-01		human	Togo	fecal	undefined (ASH)	RKI		yes	yes	113	high	yes	yes	yes	yes	yes	yes	yes
22	P426		285-01		human	unknown	fecal	BIII	RKI		yes	yes	60	high	yes	yes	yes	yes	yes	yes	yes
23	P665		463-01		human	Germany	fecal		RKI		yes	no			yes	no	no	no	no	no	yes
24	P776		528-01		human	Germany	fecal	BIV	RKI		yes	yes	1	low	yes	yes	yes	yes	yes	yes	yes
25	P602		415-01		human	India	fecal	BIII	RKI		no	yes	65	high	yes	yes	yes	yes	yes	yes	yes
26	P604		416-01		human	Poland	fecal	BIII	RKI		no	yes	3	low	yes	yes	yes	yes	yes	yes	yes
27	P606		417-01		human	Indonesia	fecal	undefined (ASH)	RKI		no	yes	94	high	yes	yes	yes	yes	yes	yes	yes
28	P607		418-01	case 1	human	Germany	fecal	undefined (ASH)	RKI		no	yes	58	high	yes	yes	yes	yes	yes	yes	yes
29	P608		418-02	case 1	human	Germany	fecal	BIII	RKI		no	yes	75	high	yes	yes	yes	yes	yes	yes	yes
30	P609		420-01		human	India	fecal	BIII	RKI		no	yes	24	low	yes	yes	yes	yes	yes	yes	yes
31	P611		422-01		human	India	fecal	undefined (ASH)	RKI		no	yes	85	high	yes	yes	yes	yes	yes	yes	yes
32	P613		424-01	case 6	human	India	fecal	undefined (ASH)	RKI		no	yes	21	low	yes	yes	yes	yes	yes	yes	yes
33	P614		424-02	case 6	human	India	fecal	undefined (ASH)	RKI		no	yes	39	high	yes	yes	yes	yes	yes	yes	yes
34	P615		424-03	case 6	human	India	fecal	undefined (ASH)	RKI		no	yes	55	high	yes	yes	yes	yes	yes	yes	yes
35	P616		426-01		human	Germany	fecal	undefined (ASH)	RKI		no	yes	83	high	yes	yes	yes	yes	yes	yes	yes
36	P618		419-01		human	India	fecal	BIII	RKI		no	yes	94	high	yes	yes	yes	yes	yes	yes	yes
37	P620		437-01		human	Germany	fecal	BIV	RKI		no	yes	0	low	yes	yes	yes	yes	yes	yes	yes
38	P621		425-01		human	East Africa	fecal	BIV	RKI		no	yes	0	low	yes	yes	yes	yes	yes	yes	yes
39	P645		442-01		human	India	fecal	undefined (ASH)	RKI		no	yes	55	high	yes	yes	yes	yes	yes	yes	yes
40	P647		444-01		human	India	fecal	undefined (ASH)	RKI		no	yes	69	high	yes	yes	yes	yes	yes	yes	yes
41	P648		445-01		human	Germany	fecal	BIV	RKI		no	yes	64	high	yes	yes	yes	yes	yes	yes	yes
42	P654		458-01		human	unknown	fecal		RKI		no	yes	1	low	yes	yes	yes	yes	yes	yes	yes
43	P671		465-01		human	Germany	fecal	BIV	RKI		no	yes	0	low	yes	yes	yes	yes	yes	yes	yes
44	P675		468-01		human	Germany	fecal	BIV	RKI		no	yes	0	low	yes	yes	yes	yes	yes	yes	yes
45	P677		472-01		human	Indonesia	fecal	BIV	RKI		no	yes	0	low	yes	yes	yes	yes	yes	yes	yes
46	P678		471-01		human	Sri Lanka	fecal	BIV	RKI		no	yes	36	low	yes	yes	yes	yes	yes	yes	yes
47	P679		463-02		human	Germany	fecal	BIII	RKI		no	yes	85	high	yes	yes	yes	yes	yes	yes	yes
48	P680		473-01		human	Germany	fecal	BIV	RKI		no	yes	10	low	yes	yes	yes	yes	yes	yes	yes
49	P681		474-01		human	Germany	fecal	BIV	RKI		no	yes	0	low	yes	yes	yes	yes	yes	yes	yes
50	P683		475-01	case 8	human	Germany	fecal	BIII	RKI		no	yes	76	high	yes	yes	yes	yes	yes	yes	yes
51	P691		481-01		human	Spain	fecal	undefined (ASH)	RKI		no	yes	96	high	yes	yes	yes	yes	yes	yes	yes
52	P692		479-01		human	Germany	fecal	BIV	RKI		no	yes	32	low	yes	yes	yes	yes	yes	yes	yes
53	P697		482-01		human	India	fecal	undefined (ASH)	RKI		no	yes	71	high	yes	yes	yes	yes	yes	yes	yes
54	P698		483-01		human	Italy	fecal	undefined (ASH)	RKI		no	yes	31	high	yes	yes	yes	yes	yes	yes	yes
55	P699		475-02	case 8	human	Germany	fecal	undefined (ASH)	RKI		no	yes	84	high	yes	yes	yes	yes	yes	yes	yes
56	P706		487-01		human	Germany	fecal		RKI		no	yes	1	low	yes	yes	yes	yes	yes	yes	yes
57	P707		488-01		human	Central America	fecal	BIII	RKI		no	yes	62	high	yes	yes	yes	yes	yes	yes	yes
58	P716		496-01		human	Germany	fecal	BIV	RKI		no	yes	0	low	yes	yes	yes	yes	yes	yes	yes
59	P721		499-02		human	India	fecal	BIII	RKI		no	yes	70	high	yes	yes	yes	yes	yes	yes	yes
60	P733		505-01		human	Germany	fecal	BIII	RKI		no	yes	78	high	yes	yes	yes	yes	yes	yes	yes
61	P741		510-01		human	Germany	fecal	BIV	RKI		no	yes	0	low	yes	yes	yes	yes	yes	yes	yes
62	P746		513-01		human	Cuba	fecal	BIV	RKI		no	yes	0	low	yes	yes	yes	yes	yes	yes	yes
63	P748		515-01		human	Germany	fecal	undefined (ASH)	RKI		no	yes	79	high	yes	yes	yes	yes	yes	yes	yes
64	P750		520-01	case 3	human	India	fecal	undefined (ASH)	RKI		no	yes	77	high	yes	yes	yes	yes	yes	yes	yes
65	P751		520-02	case 3	human	India	fecal		RKI		no	yes	87	high	yes	yes	yes	yes	yes	yes	yes
66	P752		517-01		human	Germany	fecal	BIII	RKI		no	yes	13	low	yes	yes	yes	yes	yes	yes	yes
67	P757		521-01		human	Germany	fecal	undefined (ASH)	RKI		no	yes	64	high	yes	yes	yes	yes	yes	yes	yes
68	P765		525-01	case 5	human	Nepal	fecal	undefined (ASH)	RKI		no	yes	77	high	yes	yes	yes	yes	yes	yes	yes
69	P766		525-02	case 5	human	Nepal	fecal		RKI		no	yes	35	high	yes	yes	yes	yes	yes	yes	yes
70	P767		525-03	case 5	human	Nepal	fecal		RKI		no	yes	67	high	yes	yes	yes	yes	yes	yes	yes
71	P768		526-01		human	unknown	fecal	undefined (ASH)	RKI		no	yes	89	high	yes	yes	yes	yes	yes	yes	yes
72	P769		520-04	case 3	human	India	fecal	BIII	RKI		no	yes	70	high	yes	yes	yes	yes	yes	yes	yes
73	P772		527-01	case 2	human	Germany	fecal	undefined (ASH)	RKI		no	yes	38	high	yes	yes	yes	yes	yes	yes	yes
74	P774		527-02	case 2	human	Germany	fecal		RKI		no	yes	104	high	yes	yes	yes	yes	yes	yes	yes
75	P775		527-03	case 2	human	Germany	fecal		RKI		no	yes	83	high	yes	yes	yes	yes	yes	yes	yes
76	P786		476-01		human	unknown	fecal	BIV	RKI		no	yes	10	low	yes	yes	yes	yes	yes	yes	yes
77	P791		532-01		human	India	fecal	undefined (ASH)	RKI		no	yes	105	high	yes	yes	yes	yes	yes	yes	yes
78	P793		535-01		human	unknown	fecal	BIV	RKI		no	yes	0	low	yes	yes	yes	yes	yes	yes	yes
79	P796		537-01		human	unknown	fecal	undefined (ASH)	RKI		no	yes	0	low	yes	yes	yes	yes	yes	yes	yes
80	P802		541-01	case 4	human	unknown	fecal	BIII	RKI		no	yes	77	high	yes	yes	yes	yes	yes	yes	yes
81	P803		542-01		human	unknown	fecal	undefined (ASH)	RKI		no	yes	18	low	yes	yes	yes	yes	yes	yes	yes
82	P804		550-01		human	unknown	fecal	BIII	RKI		no	yes	17	high	yes	yes	yes	yes	yes	yes	yes
83	P807		542-02	case 4	human	unknown	fecal	BIII	RKI		no	yes	42	high	yes	yes	yes	yes	yes	yes	yes
84	P810		542-03	case 4	human	unknown	fecal	BIII	RKI		no	yes	86	high	yes	yes	yes	yes	yes	yes	yes
85	P811		546-01		human	unknown	fecal	undefined (ASH)	RKI		no	yes	53	high	yes	yes	yes	yes	yes	yes	yes
86	P813		551-01		human	unknown	fecal	BIII	RKI		no	yes	47	high	yes	yes	yes	yes	yes	yes	yes
87	P816		549-02	case 7	human	unknown	fecal	BIV	RKI		no	yes	17	low	yes	yes	yes	yes	yes	yes	yes
88	P819		549-01	case 7	human	unknown	fecal		RKI		no	yes	0	low	yes	yes	yes	yes	yes	yes	yes
89	P821		556-01		human	unknown	fecal	undefined (ASH)	RKI		no	yes	42	high	yes	yes	yes	yes	yes	yes	yes
90	P830		542-04	case 4	human	unknown	fecal	BIII	RKI		no	yes	79	high	yes	yes	yes	yes	yes	yes	yes
91	P836		566-01		human	unknown	fecal	BIV	RKI		no	yes	0	low	yes	yes	yes	yes	yes	yes	yes
92	P846		572-01		human	unknown	fecal	BIII	RKI		no	yes	20	low	yes	yes	yes	yes	yes	yes	yes
93	P854		580-01		human	unknown	fecal	BIV	RKI		no	yes	0	low	yes	yes	yes	yes	yes	yes	yes
94	P857		584-01		human	unknown	fecal	BIV	RKI		no	yes	0	low	yes	yes	yes	yes	yes	yes	yes
95	P858		585-01		human	unknown	fecal	BIII	RKI		no	yes	85	high	yes	yes	yes	yes	yes	yes	yes
96	P859		589-01		human	unknown	fecal	BIII	RKI		no	yes	11	low	yes	yes	yes	yes	yes	yes	yes
97	P863		586-01		human	unknown	fecal	undefined (ASH)	RKI		no	yes	85	high	yes	yes	yes	yes	yes	yes	yes
98	P866		587-01		human	unknown	fecal	BIII	RKI		no	yes	22	low	yes	yes	yes	yes	yes	yes	yes
99	P870		588-01		human	unknown	fecal	BIV	RKI		no	yes	1	low	yes	yes	yes	yes	yes	yes	yes
100	PH9		1003-01		human	Sweden	fecal		SVA		no	yes	64	high	yes	yes	yes	yes	yes	yes	yes
101	PH13		1000-01		human	Sweden	fecal		SVA		no	yes	38	high	yes	yes	yes	yes	yes	yes	yes
102	PH21		1001-01		human	Sweden	fecal		SVA		no	yes	1	low	yes	yes	yes	yes	yes	yes	yes
103	PH39		1002-01		human	Sweden	fecal		SVA		no	yes	12	low	yes	yes	yes	yes	yes	yes	yes
104	88		1004-01		monkey	Sweden	fecal		SVA		no	yes	4	low	yes	yes	yes	yes	yes	yes	yes
105	Cat78		1005-01		cat	Sweden	fecal		SVA		no	yes	0	low	yes	yes	yes	yes	yes	yes	yes
106	Chin		1006-01		chinchilla	Portugal	fecal		INIAV		no	yes	42	high	yes	yes	yes	yes	yes	yes	yes
107	Chri1		1007-01	outbreak	human	Italy	fecal		ISS		no	yes	66	high	yes	yes	yes	yes	yes	yes	yes
108	Chri3		1007-02	outbreak	human	Italy	fecal		ISS		no	yes	78	high	yes	yes	yes	yes	yes	yes	yes
109	Chri6		1007-03	outbreak	human	Italy	fecal		ISS		no	yes	65	high	yes	yes	yes	yes	yes	yes	yes
110	Chri8		1007-04	outbreak	human	Italy	fecal		ISS		no	yes	54	high	yes	yes	yes	yes	yes	yes	yes
111	Chri9		1007-05	outbreak	human	Italy	fecal		ISS		no	yes	61	high	yes	yes	yes	yes	yes	yes	yes
112	Chri11		1007-06	outbreak	human	Italy	fecal		ISS		no	yes	57	high	yes	yes	yes	yes	yes	yes	yes
113	Chri12		1007-07	outbreak	human	Italy	fecal		ISS		no	yes	67	high	yes	yes	yes	yes	yes	yes	yes
114	Chri13		1007-08	outbreak	human	Italy	fecal		ISS		no	yes	55	high	yes	yes	yes	yes	yes	yes	yes
115	Chri17		1007-09	outbreak	human	Italy	fecal		ISS		no	yes	57	high	yes	yes	yes	yes	yes	yes	yes
116	Chri18		1007-10	outbreak	human	Italy	fecal		ISS		no	yes	64	high	yes	yes	yes	yes	yes	yes	yes
117	Chri19		1007-11	outbreak	human	Italy	fecal		ISS		no	yes	66	high	yes	yes	yes	yes	yes	yes	yes
118	Chri20		1007-12	outbreak	human	Italy	fecal		ISS		no	yes	58	high	yes	yes	yes	yes	yes	yes	yes
119	Chri23		1007-13	outbreak	human	Italy	fecal		ISS		no	yes	68	high	yes	yes	yes	yes	yes	yes	yes
120	Chri24		1007-14	outbreak	human	Italy	fecal		ISS		no	yes	64	high	yes	yes	yes	yes	yes	yes	yes
121	Chri25		1007-15	outbreak	human	Italy	fecal		ISS		no	yes	67	high	yes	yes	yes	yes	yes	yes	yes
122	Chri30		1007-16	outbreak	human	Italy	fecal		ISS		no	yes	60	high	yes	yes	yes	yes	yes	yes	yes
123	P295		185-01		human	India	fecal		RKI		no	no			no	no	no	no	no	no	no
124	P362		245-01		human	unknown	fecal		RKI		no	no			no	no	no	no	no	no	no
125	P605		428-01		human	Germany	fecal		RKI		no	no			yes	no	no	no	no	no	no
126	P610		421-01		human	Haiti	fecal		RKI		no	no			yes	yes	no	no	no	yes	no
127	P622		426-02		human	Germany	fecal		RKI		no	no			yes	yes	no	no	no	no	no
128	P623		427-02		human	India	fecal		RKI		no	no			yes	yes	no	no	no	no	no
129	P626		438-01		human	Tanzania	fecal		RKI		no	no			yes	no	yes	no	no	no	no
130	P646		443-01		human	unknown	fecal		RKI		no	no			yes	no	no	no	no	no	no
131	P653		461-01		human	unknown	fecal		RKI		no	no			yes	no	no	no	no	no	no
132	P659		455-01		human	Germany	fecal		RKI		no	no			no	yes	no	no	no	no	no
133	P674		467-01		human	unknown	fecal		RKI		no	no			yes	yes	yes	yes	no	yes	no
134	P715		499-01		human	India	fecal		RKI		no	no			yes	yes	no	no	no	no	no
135	P727		499-03		human	India	fecal		RKI		no	no			yes	no	yes	no	no	yes	no
136	P738		508-01		human	unknown	fecal		RKI		no	no			yes	no	no	no	no	no	no
137	P825		557-01		human	unknown	fecal		RKI		no	no			yes	no	yes	yes	yes	no	yes
138	P826		558-01		human	unknown	fecal		RKI		no	no			yes	no	yes	no	no	yes	no
139	P831		562-01		human	unknown	fecal		RKI		no	no			no	yes	yes	yes	no	yes	no
140	P837		567-01		human	unknown	fecal		RKI		no	no			yes	no	yes	no	no	no	no
141	P850		578-01		human	unknown	fecal		RKI		no	no			yes	no	no	no	no	no	no
142	P851		679-01		human	unknown	fecal		RKI		no	no			no	no	no	no	no	no	no
143	P868		590-01		human	unknown	fecal		RKI		no	no			no	no	no	no	no	no	yes
144	P869		591-01		human	unknown	fecal		RKI		no	no			no	no	no	no	no	no	no
145	P747		514-01		human	Brasilia	fecal		RKI		no	no			yes	no	no	no	no	no	no
146	P780		533-01		human	unknown	fecal		RKI		no	no			no	no	no	yes	yes	no	no
147	P808		545-01		human	unknown	fecal		RKI		no	no			no	no	no	no	no	no	no
148	P812		537-03		human	unknown	fecal		RKI		no	no			no	no	no	no	no	no	no
149	P815		553-01		human	unknown	fecal		RKI		no	no			no	no	no	no	no	no	no
150	P818		548-01		human	unknown	fecal		RKI		no	no			no	no	no	no	no	no	no
151	P823		555-01		human	unknown	fecal		RKI		no	no			no	no	yes	no	no	no	no
152	P828		560-01		human	unknown	fecal		RKI		no	no			no	yes	yes	yes	no	yes	no
153	P835		565-01		human	unknown	fecal		RKI		no	no			no	no	yes	no	no	no	no
154	P839		568-01		human	unknown	fecal		RKI		no	no			no	yes	yes	yes	no	no	no
155	P840		574-01		human	unknown	fecal		RKI		no	no			no	yes	no	no	no	no	no
156	P843		575-01		human	unknown	fecal		RKI		no	no			no	no	no	no	no	no	no
157	P847		573-01		human	unknown	fecal		RKI		no	no			no	no	yes	no	no	no	no

## Sheet: Table B Ranking_k501
#	msa_file	msa_length	poi_count	P424	WB6 chromosome localisation (selected primer regions)
1	alignment_1097_k501_ash0.9_reads20_c5fae58a8e06ab8ea3bd9122779feb0c.txt	1396	170	P424_contig27(N: 18; min_ident: 97.92%; max_ident: 100.0%; max_ident_coords: 17887-16498)	1
2	alignment_2082_k501_ash0.9_reads20_c5fae58a8e06ab8ea3bd9122779feb0c.txt	1068	159	P424_contig3(N: 18; min_ident: 97.66%; max_ident: 100.0%; max_ident_coords: 457686-456622)	4
3	alignment_434_k501_ash0.9_reads20_c5fae58a8e06ab8ea3bd9122779feb0c.txt	3509	101	P424_contig6(N: 18; min_ident: 98.06%; max_ident: 100.0%; max_ident_coords: 13854-17357)	2
4	alignment_641_k501_ash0.9_reads20_c5fae58a8e06ab8ea3bd9122779feb0c.txt	1876	96	P424_contig12(N: 18; min_ident: 99.36%; max_ident: 100.0%; max_ident_coords: 300925-299050)	5
5	alignment_1531_k501_ash0.9_reads20_c5fae58a8e06ab8ea3bd9122779feb0c.txt	2323	71	P424_contig18(N: 18; min_ident: 98.19%; max_ident: 100.0%; max_ident_coords: 85909-88228)
6	alignment_1057_k501_ash0.9_reads20_c5fae58a8e06ab8ea3bd9122779feb0c.txt	1810	71	P424_contig11(N: 18; min_ident: 82.96%; max_ident: 100.0%; max_ident_coords: 383486-385293)
7	alignment_1556_k501_ash0.9_reads20_c5fae58a8e06ab8ea3bd9122779feb0c.txt	1194	68	P424_contig18(N: 18; min_ident: 98.66%; max_ident: 100.0%; max_ident_coords: 171079-172272)	3
8	alignment_435_k501_ash0.9_reads20_c5fae58a8e06ab8ea3bd9122779feb0c.txt	1481	61	P424_contig6(N: 18; min_ident: 97.77%; max_ident: 100.0%; max_ident_coords: 17360-18839)	2
9	alignment_1366_k501_ash0.9_reads20_c5fae58a8e06ab8ea3bd9122779feb0c.txt	5359	57	P424_contig4(N: 18; min_ident: 97.89%; max_ident: 100.0%; max_ident_coords: 99714-105070)	3
10	alignment_600_k501_ash0.9_reads20_c5fae58a8e06ab8ea3bd9122779feb0c.txt	2637	54	P424_contig1(N: 18; min_ident: 97.84%; max_ident: 100.0%; max_ident_coords: 1248611-1251244)	5
11	alignment_90_k501_ash0.9_reads20_c5fae58a8e06ab8ea3bd9122779feb0c.txt	3390	54	P424_contig7(N: 18; min_ident: 97.93%; max_ident: 100.0%; max_ident_coords: 603470-600085)	4
12	alignment_2098_k501_ash0.9_reads20_c5fae58a8e06ab8ea3bd9122779feb0c.txt	2101	50	P424_contig26(N: 18; min_ident: 98.48%; max_ident: 100.0%; max_ident_coords: 87664-89763)
13	alignment_714_k501_ash0.9_reads20_c5fae58a8e06ab8ea3bd9122779feb0c.txt	1898	49	P424_contig1(N: 18; min_ident: 97.52%; max_ident: 100.0%; max_ident_coords: 153766-155661)	5
14	alignment_1106_k501_ash0.9_reads20_c5fae58a8e06ab8ea3bd9122779feb0c.txt	2508	46	P424_contig23(N: 18; min_ident: 98.01%; max_ident: 100.0%; max_ident_coords: 19567-22073)	1
15	alignment_2089_k501_ash0.9_reads20_c5fae58a8e06ab8ea3bd9122779feb0c.txt	1137	43	P424_contig26(N: 18; min_ident: 98.5%; max_ident: 100.0%; max_ident_coords: 69532-70668)	5
16	alignment_387_k501_ash0.9_reads20_c5fae58a8e06ab8ea3bd9122779feb0c.txt	1091	36	P424_contig3(N: 18; min_ident: 97.52%; max_ident: 100.0%; max_ident_coords: 249823-248736)	2
17	alignment_131_k501_ash0.9_reads20_c5fae58a8e06ab8ea3bd9122779feb0c.txt	2266	31	P424_contig7(N: 18; min_ident: 97.79%; max_ident: 100.0%; max_ident_coords: 418940-416678)	4
18	alignment_2160_k501_ash0.9_reads20_c5fae58a8e06ab8ea3bd9122779feb0c.txt	3278	27	P424_contig8(N: 18; min_ident: 98.23%; max_ident: 100.0%; max_ident_coords: 287994-284718)	5
19	alignment_2220_k501_ash0.9_reads20_c5fae58a8e06ab8ea3bd9122779feb0c.txt	3749	27	P424_contig10(N: 18; min_ident: 97.52%; max_ident: 100.0%; max_ident_coords: 386840-383117)	5
20	alignment_820_k501_ash0.9_reads20_c5fae58a8e06ab8ea3bd9122779feb0c.txt	1707	26	P424_contig1(N: 18; min_ident: 98.3%; max_ident: 100.0%; max_ident_coords: 700702-702406)	5
21	alignment_2259_k501_ash0.9_reads20_c5fae58a8e06ab8ea3bd9122779feb0c.txt	1298	26	P424_contig10(N: 18; min_ident: 98.54%; max_ident: 100.0%; max_ident_coords: 274276-272979)	5
22	alignment_1360_k501_ash0.9_reads20_c5fae58a8e06ab8ea3bd9122779feb0c.txt	3719	25	P424_contig4(N: 18; min_ident: 98.22%; max_ident: 100.0%; max_ident_coords: 87380-91089)	3
23	alignment_598_k501_ash0.9_reads20_c5fae58a8e06ab8ea3bd9122779feb0c.txt	1990	24	P424_contig1(N: 18; min_ident: 98.39%; max_ident: 100.0%; max_ident_coords: 1243016-1245005)
24	alignment_1352_k501_ash0.9_reads20_c5fae58a8e06ab8ea3bd9122779feb0c.txt	1284	22	P424_contig4(N: 18; min_ident: 99.14%; max_ident: 100.0%; max_ident_coords: 69258-70540)
25	alignment_2101_k501_ash0.9_reads20_c5fae58a8e06ab8ea3bd9122779feb0c.txt	1680	22	P424_contig26(N: 18; min_ident: 97.74%; max_ident: 100.0%; max_ident_coords: 100796-102474)
26	alignment_2156_k501_ash0.9_reads20_c5fae58a8e06ab8ea3bd9122779feb0c.txt	1407	20	P424_contig8(N: 18; min_ident: 96.8%; max_ident: 100.0%; max_ident_coords: 299131-297725)
27	alignment_1138_k501_ash0.9_reads20_c5fae58a8e06ab8ea3bd9122779feb0c.txt	2542	20	P424_contig23(N: 18; min_ident: 98.27%; max_ident: 100.0%; max_ident_coords: 108015-110555)	1
28	alignment_130_k501_ash0.9_reads20_c5fae58a8e06ab8ea3bd9122779feb0c.txt	5794	19	P424_contig7(N: 18; min_ident: 97.41%; max_ident: 100.0%; max_ident_coords: 425181-419393)
29	alignment_1317_k501_ash0.9_reads20_c5fae58a8e06ab8ea3bd9122779feb0c.txt	1590	17	P424_contig9(N: 18; min_ident: 98.55%; max_ident: 100.0%; max_ident_coords: 488810-490398)
30	alignment_429_k501_ash0.9_reads20_c5fae58a8e06ab8ea3bd9122779feb0c.txt	1019	15	P424_contig3(N: 18; min_ident: 98.04%; max_ident: 100.0%; max_ident_coords: 26382-25364)
31	alignment_615_k501_ash0.9_reads20_c5fae58a8e06ab8ea3bd9122779feb0c.txt	4270	13	P424_contig12(N: 18; min_ident: 97.59%; max_ident: 100.0%; max_ident_coords: 425851-421585)
32	alignment_1449_k501_ash0.9_reads20_c5fae58a8e06ab8ea3bd9122779feb0c.txt	1037	12	P424_contig4(N: 18; min_ident: 98.07%; max_ident: 100.0%; max_ident_coords: 350405-351440)
33	alignment_596_k501_ash0.9_reads20_c5fae58a8e06ab8ea3bd9122779feb0c.txt	1642	9	P424_contig1(N: 18; min_ident: 98.6%; max_ident: 100.0%; max_ident_coords: 1237418-1239058)
34	alignment_1740_k501_ash0.9_reads20_c5fae58a8e06ab8ea3bd9122779feb0c.txt	2691	9	P424_contig2(N: 18; min_ident: 97.92%; max_ident: 100.0%; max_ident_coords: 226400-229087)
35	alignment_608_k501_ash0.9_reads20_c5fae58a8e06ab8ea3bd9122779feb0c.txt	3837	7	P424_contig12(N: 18; min_ident: 97.94%; max_ident: 100.0%; max_ident_coords: 448165-444331)
36	alignment_217_k501_ash0.9_reads20_c5fae58a8e06ab8ea3bd9122779feb0c.txt	1009	7	P424_contig25(N: 18; min_ident: 99.21%; max_ident: 100.0%; max_ident_coords: 69592-68584)
37	alignment_146_k501_ash0.9_reads20_c5fae58a8e06ab8ea3bd9122779feb0c.txt	5749	7	P424_contig7(N: 18; min_ident: 97.91%; max_ident: 100.0%; max_ident_coords: 372173-366430)
38	alignment_628_k501_ash0.9_reads20_c5fae58a8e06ab8ea3bd9122779feb0c.txt	5693	7	P424_contig12(N: 18; min_ident: 98.91%; max_ident: 100.0%; max_ident_coords: 374120-368433)
39	alignment_2103_k501_ash0.9_reads20_c5fae58a8e06ab8ea3bd9122779feb0c.txt	1268	6	P424_contig8(N: 18; min_ident: 97.79%; max_ident: 100.0%; max_ident_coords: 568463-567197)
40	alignment_2004_k501_ash0.9_reads20_c5fae58a8e06ab8ea3bd9122779feb0c.txt	2605	5	P424_contig3(N: 18; min_ident: 98.2%; max_ident: 100.0%; max_ident_coords: 784067-781465)
41	alignment_659_k501_ash0.9_reads20_c5fae58a8e06ab8ea3bd9122779feb0c.txt	2255	3	P424_contig12(N: 18; min_ident: 97.6%; max_ident: 100.0%; max_ident_coords: 216130-213879)
42	alignment_106_k501_ash0.9_reads20_c5fae58a8e06ab8ea3bd9122779feb0c.txt	8032	3	P424_contig7(N: 18; min_ident: 98.67%; max_ident: 100.0%; max_ident_coords: 542631-534608)

## Sheet: Table C Oligos
Target #	Oligo name	Length	Tm	Sequence (5'-3')	amplicon size	Annealing DreamTaq buffer
1	1_327 F	20	60.0	TGACCCACGGCTAGCAAATT	887	60.3
1	1_1213 R	20	60.0	GGGGACGGTGAATTGGTCTT
1	1_448 F	20	60.3	TCTCTACGCCACCCAGAGTT	578	58.8
1	1_1025 R	20	60.2	TTGCTGCTTCACGGACAGAA
2	2_448 F	20	59.4	AAGGGCTTGACGGAGAAGAG	621	59.1
2	2_1068 R	20	60.2	CCGAACACAAATCTTCCGCG
2	2_451 F	20	59.2	GGCTTGACGGAGAAGAGGAT	593	58.9
2	2_1043 R	20	60.0	TACGCACTCAGAAAGGCTGG
3	3_789 F	20	60.1	GGAGGGTACATGTTCCCAGC	970	60.2
3	3_1759 R	22	59.8	AGGTTCGGATTAATTCAGGCGA
3	3_835 F	20	60.2	CCGCAACATGGAGCATAGGA	700	59
3	3_1535 R	22	58.6	GCTAAAGCAGTTTCAGACCTGA
4	4_340 F	20	60.1	TGTTCACGGTGTTCACGGAA	652	57.9
4	4_991 R	20	59.4	TTCTTTCGCTGCAAGAAGCC
4	4_411 F	20	60.2	AGTGGGGTCGACACACAAAG	573	59.5
4	4_983 R	20	60.3	CTGCAAGAAGCCCCTCCATT
7	7_362 F	20	60.0	CCTTGCTATCCGGGATGTCC	724	59
7	7_1085 R	20	60.0	CATGCCAGACTCTGTTCCGT
7	7_481 F	20	60.0	GTGGCATGAGTATAGGGGGC	577	59.4
7	7_1082 R	20	60.5	GCCAGACTCTGTTCCGTAGC
8	8_125 F	21	59.7	GCAATTCAAGAAAGTGGCCCA	700	60
8	8_824 R	20	60.0	GCGTTGGGGTGGGAAAGATA
8	8_149 F	21	58.6	GGAAGGGACTATGTGAGAGCT	570	59.9
8	8_718 R	20	60.0	CTGTGAGGCACTGGAAGAGG
9	9_1249 F	20	59.3	CGGGATGCCATATCAGGTCA	823	58.7
9	9_2071 R	20	60.0	GTCTGCAGAAGAGCGTTCCT
9	9_1303 F	20	60.2	AGCACTGTATCATCGGGCAC	689	57.9
9	9_1992 R	20	59.9	ATACTCCAGTACGTGCGCTG
10	10_1510 F	20	60.0	CGGCAAACAGTGTTCCTTGG	799	59.2
10	10_2308 R	20	60.3	CAGCGACTTGGAAGCCTTCT
10	10_1521 F	20	60.0	GTTCCTTGGAGACCAGGAGC	598	58.1
10	10_2118 R	20	60.3	AAAACCGTCAGCTGCAATGC
11	11_1625 F	20	60.2	ATGCCTATGGTCGTGTCAGC	795	58.5
11	11_2419 R	20	59.9	GCCTGTCACCCCCAGTTTTA
11	11_1650 F	20	60.0	GGTACGACAAGCACACCTCA	629	58
11	11_2271 R	20	59.9	GATGCGCTCCTCAGTAAGCT
13	13_558 F	20	60.3	TCTGGCAAAGTGGACCATGG	858	59.9
13	13_1415 R	22	59.8	TCCTGGCATATTGAGTTGCTCA
13	13_565 F	20	60.0	AAGTGGACCATGGACGTTCC	661	56.9
13	13_1225 R	19	58.3	TGACACACTGCTGCACTTC
14	14_1569 F	20	60.1	GGCAGACGCGTTAACCTTTG	809	58.9
14	14_2377 R	23	59.9	CCAGAAATATACAGGGCCAGACA
14	14_1806 F	20	59.7	AGGGCTGTGTTGAGTGTTGT	536	58.3
14	14_2341 R	18	59.3	CGGCCATTGCAGACGATG
15	15_268 F	20	59.9	AGGTTTTGGGGGCATGCTTA	859	58.4
15	15_1121 R	20	60.3	CTGCGCCGTTCATTTGTGTT
15	15_320 F	20	59.6	ATGCAGATCCTACTGGCGTC	802	57.6
15	15_1126 R	20	60.0	AAAAGCTGCGCCGTTCATTT
16	16_21 F	19	60.5	CTACGACGCACCACATCCC	888	58.4
16	16_908 R	20	60.1	TTTCGTCGACGCTATTGGCT
16	16_84 F	19	59.6	GCACACAGTTCTGGGGCTA	793	58.3
16	16_876 R	20	59.4	GCAATGCCCGAGGAAAAGTT
17	17_652 F	21	60.1	CAGGAGTCAGATCGGCAAGTT	882	59
17	17_1533 R	20	60.1	ATAACCAGCCAGTCGGAAGC
17	17_815 F	20	59.5	GACAGCGTGATTTGGCCAAT	697	57.4
17	17_1510 R	20	59.7	CACGAGCTGTGCACACAAAT
18	18_1042 F	20	59.7	TCCGCCATGTAAGCAGAACA	817	58.2
18	18_1858 R	20	60.3	TCTGCGTGCATGTGACGTTA
18	18_1106 F	20	60.0	TGCTAGTTGACAGTGGCTGG	634	58.6
18	18_1739 R	20	60.1	TTCAGCAATGCCGGAGTAGG
19	19_2027 F	20	59.8	ACAGAAAAGGGTAGCGCGAT	676	58
19	19_2702 R	20	59.5	CCAATCAGACGCCCCAGTAT
19	19_2127 F	20	59.1	GCTGTACTGCTCTGACTCCA	547	57.8
19	19_2673 R	20	60.0	ACTGTCCACTCTTTCGGCAG
20	20_480 F	20	59.9	GCCCATGCTGATCTCATCCA	987	58.9
20	20_1463 R	20	60.3	TGACTCGTGCTCTGAAACCG
20	20_630 F	20	58.8	GCAAAGAGCACTACCGTTGT	656	57
20	20_1285 R	20	59.5	TCCCGTCCAGAACCACAAAA
21	21_105 F	22	59.6	TGTCGATGCTCAGAAGACTACC	662	58.8
21	21_765 R	20	59.7	AGATGCTTCTTGGGCCTCTG
21	21_180 F	19	60.3	TACACGGCCGAGAGTCAGT	551	57.2
21	21_730 R	20	59.4	AGCTTTTAAAGGCTGCTGGC
22	22_2417 F	20	60.2	ATAGGGCGTCAGGGGATCAT	1065	58.7
22	22_3481 R	20	60.0	GCAGGCGTGAGACAACAAAG
22	22_2608 F	20	60.0	AGTGCTCATTGTGGACTCGG	565	59
22	22_3173 R	20	60.3	CTCTCTGGGAGGAGACCGTT
27	27_229 F	20	60.3	GAGTTGCTGAGCCACCTTGA	664	58.8
27	27_892 R	20	60.4	GTTCTTGCTTCAGCGCCTTG
27	27_325 F	20	60.3	CTGACACTGAGGCTTGCTGT	543	58.2
27	27_867 R	20	59.9	CAGCGGAGGATGTACTGCAT
