# Supplementary material for: High resolution multi-locus sequence typing scheme for Giardia duodenalis assemblage B outbreak and population analysis
Source: PLoS Negl Trop Dis. 2026 Jul 15;20(7):e0014528. doi: 10.1371/journal.pntd.0014528 (PMC13395364; doi:10.1371/journal.pntd.0014528)
Supplement: S2 Appendix — (ZIP) [file pntd.0014528.s002.zip]

Archive with 42 entries (42 files):
- S2_Appendix/annotated_alignment_1057_k501_ash0.9_reads20_c5fae58a8e06ab8ea3bd9122779feb0c.fasta
- S2_Appendix/annotated_alignment_106_k501_ash0.9_reads20_c5fae58a8e06ab8ea3bd9122779feb0c.fasta
- S2_Appendix/annotated_alignment_1097_k501_ash0.9_reads20_c5fae58a8e06ab8ea3bd9122779feb0c.fasta
- S2_Appendix/annotated_alignment_1106_k501_ash0.9_reads20_c5fae58a8e06ab8ea3bd9122779feb0c.fasta
- S2_Appendix/annotated_alignment_1138_k501_ash0.9_reads20_c5fae58a8e06ab8ea3bd9122779feb0c.fasta
- S2_Appendix/annotated_alignment_130_k501_ash0.9_reads20_c5fae58a8e06ab8ea3bd9122779feb0c.fasta
- S2_Appendix/annotated_alignment_131_k501_ash0.9_reads20_c5fae58a8e06ab8ea3bd9122779feb0c.fasta
- S2_Appendix/annotated_alignment_1317_k501_ash0.9_reads20_c5fae58a8e06ab8ea3bd9122779feb0c.fasta
- S2_Appendix/annotated_alignment_1352_k501_ash0.9_reads20_c5fae58a8e06ab8ea3bd9122779feb0c.fasta
- S2_Appendix/annotated_alignment_1360_k501_ash0.9_reads20_c5fae58a8e06ab8ea3bd9122779feb0c.fasta
- S2_Appendix/annotated_alignment_1366_k501_ash0.9_reads20_c5fae58a8e06ab8ea3bd9122779feb0c.fasta
- S2_Appendix/annotated_alignment_1449_k501_ash0.9_reads20_c5fae58a8e06ab8ea3bd9122779feb0c.fasta
- S2_Appendix/annotated_alignment_146_k501_ash0.9_reads20_c5fae58a8e06ab8ea3bd9122779feb0c.fasta
- S2_Appendix/annotated_alignment_1531_k501_ash0.9_reads20_c5fae58a8e06ab8ea3bd9122779feb0c.fasta
- S2_Appendix/annotated_alignment_1556_k501_ash0.9_reads20_c5fae58a8e06ab8ea3bd9122779feb0c.fasta
- S2_Appendix/annotated_alignment_1740_k501_ash0.9_reads20_c5fae58a8e06ab8ea3bd9122779feb0c.fasta
- S2_Appendix/annotated_alignment_2004_k501_ash0.9_reads20_c5fae58a8e06ab8ea3bd9122779feb0c.fasta
- S2_Appendix/annotated_alignment_2082_k501_ash0.9_reads20_c5fae58a8e06ab8ea3bd9122779feb0c.fasta
- S2_Appendix/annotated_alignment_2089_k501_ash0.9_reads20_c5fae58a8e06ab8ea3bd9122779feb0c.fasta
- S2_Appendix/annotated_alignment_2098_k501_ash0.9_reads20_c5fae58a8e06ab8ea3bd9122779feb0c.fasta
- S2_Appendix/annotated_alignment_2101_k501_ash0.9_reads20_c5fae58a8e06ab8ea3bd9122779feb0c.fasta
- S2_Appendix/annotated_alignment_2103_k501_ash0.9_reads20_c5fae58a8e06ab8ea3bd9122779feb0c.fasta
- S2_Appendix/annotated_alignment_2156_k501_ash0.9_reads20_c5fae58a8e06ab8ea3bd9122779feb0c.fasta
- S2_Appendix/annotated_alignment_2160_k501_ash0.9_reads20_c5fae58a8e06ab8ea3bd9122779feb0c.fasta
- S2_Appendix/annotated_alignment_217_k501_ash0.9_reads20_c5fae58a8e06ab8ea3bd9122779feb0c.fasta
- S2_Appendix/annotated_alignment_2220_k501_ash0.9_reads20_c5fae58a8e06ab8ea3bd9122779feb0c.fasta
- S2_Appendix/annotated_alignment_2259_k501_ash0.9_reads20_c5fae58a8e06ab8ea3bd9122779feb0c.fasta
- S2_Appendix/annotated_alignment_387_k501_ash0.9_reads20_c5fae58a8e06ab8ea3bd9122779feb0c.fasta
- S2_Appendix/annotated_alignment_429_k501_ash0.9_reads20_c5fae58a8e06ab8ea3bd9122779feb0c.fasta
- S2_Appendix/annotated_alignment_434_k501_ash0.9_reads20_c5fae58a8e06ab8ea3bd9122779feb0c.fasta
- S2_Appendix/annotated_alignment_435_k501_ash0.9_reads20_c5fae58a8e06ab8ea3bd9122779feb0c.fasta
- S2_Appendix/annotated_alignment_596_k501_ash0.9_reads20_c5fae58a8e06ab8ea3bd9122779feb0c.fasta
- S2_Appendix/annotated_alignment_598_k501_ash0.9_reads20_c5fae58a8e06ab8ea3bd9122779feb0c.fasta
- S2_Appendix/annotated_alignment_600_k501_ash0.9_reads20_c5fae58a8e06ab8ea3bd9122779feb0c.fasta
- S2_Appendix/annotated_alignment_608_k501_ash0.9_reads20_c5fae58a8e06ab8ea3bd9122779feb0c.fasta
- S2_Appendix/annotated_alignment_615_k501_ash0.9_reads20_c5fae58a8e06ab8ea3bd9122779feb0c.fasta
- S2_Appendix/annotated_alignment_628_k501_ash0.9_reads20_c5fae58a8e06ab8ea3bd9122779feb0c.fasta
- S2_Appendix/annotated_alignment_641_k501_ash0.9_reads20_c5fae58a8e06ab8ea3bd9122779feb0c.fasta
- S2_Appendix/annotated_alignment_659_k501_ash0.9_reads20_c5fae58a8e06ab8ea3bd9122779feb0c.fasta
- S2_Appendix/annotated_alignment_714_k501_ash0.9_reads20_c5fae58a8e06ab8ea3bd9122779feb0c.fasta
- S2_Appendix/annotated_alignment_820_k501_ash0.9_reads20_c5fae58a8e06ab8ea3bd9122779feb0c.fasta
- S2_Appendix/annotated_alignment_90_k501_ash0.9_reads20_c5fae58a8e06ab8ea3bd9122779feb0c.fasta
