# Supplementary material for: High resolution multi-locus sequence typing scheme for Giardia duodenalis assemblage B outbreak and population analysis
Source: PLoS Negl Trop Dis. 2026 Jul 15;20(7):e0014528. doi: 10.1371/journal.pntd.0014528 (PMC13395364; doi:10.1371/journal.pntd.0014528)
Supplement: S2 Appendix — (ZIP) [file pntd.0014528.s002.zip › S2_Appendix/annotated_alignment_1057_k501_ash0.9_reads20_c5fae58a8e06ab8ea3bd9122779feb0c.fasta]

>POIs
--------------------------------------------------------------------------------------------------------------------------------------------------------------------------------------------------------------------------------------------------------------------------------------------------------------------------------------------------------------------------------------------------------------------------------------------------------------------------------------------------------------------------------------------------------------------------------------------------------------------------------------------------------------------------------------------------------------------------------------------------------------------------------------------------------------------------------------------------------------------------------------------------------------------------------------------------------------------------------------------------------------------------------------------------------------------------------------------------------------------------------------------------------------------------------------------------------------------------------------------------------------------------------------------------------------------------------------------------------------------------------------------------------------------------------------------------------------------------------------------------------------------------------------------------------------------------------------------------------------------------------------------------------------Y-Y-Y-Y-----------------------------------Y-------------Y---YYY---Y-YYYY--Y---Y-Y--Y--Y-Y-Y-------Y-Y----Y-YY-Y-Y-Y-----Y-Y---YYY-Y----Y-YYYYYY-Y-----YYYYY----YYY----YY------YYYY-YY-YYYY------------YYYYYY-YY-----
>GCA_011634595.1_contig15 401239:403047
aggacgctattagctcatcacatatcactgagctaaagtcacatatatcggcagaaaagg
taaatgatgtgatacctattagctttgtgaaagcgtttccttcctttgctgctgtagccg
caagactaaatacagatggaaaggtaagatccgttagtgcctgatagaagcgagagtgtc
caaatgtaatatttgctctacaaagggacgcgtgatatgcgtaaatgaacaggaagaaat
gatgaaatgaccgaaactctgtgaaataagaactatttccttccccttgtctgtgcatag
aagtgagagctctcaaaacttcatacgcatccgcactagtactaccactgatgtttgtgt
ctatgctagtagcgttggtcattgcactcttttgtcttgccgttacaaatgtgacagcaa
ttgttggttcttcgctagtataaagagtctgcttatgcgcctcgaaacgtcgctcgacaa
cggcccccgtgtatcctatgcctttaatgagcatttggggagtatattctatcttaccag
cgaaactatagggagtaaatagcgtagcacgccggaaaatagcatacttgagaccagtag
agaccacaaagacatgccctgtgattgctagaacatcagatatgaccggaatacttgtcg
tttcaaaggcactggcaagagcggatgtgtagtcaacttcgtttgcaactgcccaagaat
gcatgtctgaagatgtgccactgcacctatttgcgaaaaacgctatagactttaatccag
tcgcttcataatagttgagcgcaacagttatgagcaactctactcctatcacccgaaagc
aggaccgataatgaaagtccttagagccgaacttgacatgatgaagggatgacggatcaa
cctctatcaaccaagttgaaatagaataagacaataaagaaagctcttgatcttctaagc
tccacatttctataatgtctccccttggttccgcaactacacctactctatcatttctct
gaacgtttaaatattcatttgaacctcctttagtcgcttgtccaggaatataggcgggct
ccccgccaactactcgtgtcacactggtgtctctggcaagggagacccataagattgacc
ccatggtaatggcaagtattgattggctatccggtgcccaaataagcttataaatggcgc
tctcatccaccttcagcgagcggacgagctgcattgaaaacgagcgataaataagaagaa
cgcccgtctctgttccgcacgcgataagatcctttgcggagtttattgcacagctaagag
gagcagcatactcttctccgacaagaagtggtacagaggcatacggaacactaggaggta
atggattatccacaacttctgtcggatttgtgggctcctctgggcggctatccatgccgc
aatctttagttttaaattgcagggagtcgcacagggaagtttgcagggaagggtgtttac
taagccatgctgattcttcttattcattgagatttattggcgggggtggtggcggtggcg
gaggtgggatgagggatgtgaccaactgagacgccccatcactgactgcctgatcattgc
gcagggagttgacgagagagtctggtactccaccacggatagggtgatttgttcgtacac
gtggagaaacgggtggagaggccagaaatctctctgcttcttgctttgagactatattat
agatggg-aaatagtgcaatgagcaaaaggccaattgtagtaaagaccggcaggggaata
aagaaagcga
>GCA_001543975.1_contig79 19057:20865
aggacgctattagctcatcacatatcactgagctaaagtcacatatatcggcagaaaagg
taaatgatgtgatacctattagctttgtgaaagcgtttccttcctttgctgctgtagccg
caagattaaatacagatggaaaggtaagatccgttagtgcctgatagaagcgagagtgtc
caaatgtaatatttgctctacaaagggatgcgtgatatgcgtaaatgaacaggaagaagt
gatgaaatgaccgaaactctgtgaaataagagctatttccttccccttgtctgtgcatag
aagtgagagctctcaaaacttcatacgcatccgcactagtactaccactgatgtttgtgt
ctatgctagtagcgttggtcattgcactcttttgtcttgccgttacaaatgtgacagcaa
ttgttggttcttcgctagtataaagagtctgcttatgcgcctcgaaacgtcgctcgacaa
cggcccccgtgtatcctatgcctttaatgagcatttggggagtatattctatcttaccag
cgaaactatagggagtaaatagcgtagcacgccggaaaatagcatacttgagaccagtag
agaccacaaagacatgccctgtgattgctagaacatcagatatgaccggaatacttgtcg
tttcaaaggcactggcaagagcggatgtgtagtcaacttcgtttgcaactgcccaagaat
gcatgtctgaagatgtgccactgcacttatttgcgaaaaacgctatagactttaatccag
tcgcttcataatagttgagcgcaacagttatgagcaactctactcctatcacccgaaagc
aggaccgataatgaaagtccttagagccgaacttgacatgatgaagggatgacggatcaa
cctctatcaaccaagttgaaatagaataagacaataaagaaagctcttgatcttctaagc
tccacatttctataatgtctccccttggttccgcaactgcacctgctctatcatttctct
gaacgtttaaatattcatttgaacctcctttagtcgcttgtccaggaatataggcgggct
ccccgccaactactcgtgtcacactggtgtctctggcaagggagacccataagattgacc
ccatggtaatggcaagtattgattggctatccggtgcccaaataagcttataaatggcgc
tctcatccaccttcagcgagcggacgagctgcattgaaaacgagcgataaataagaagaa
cgcccgtctctgttccgcatgcgataagatcctttgcggagtttattgcacagctaagag
gagcagcatactcttctccgacaagaagtggtacagaggcatacggaacactaggaggta
atggattatccacaacttctgtcggatttgtgggctcctctgggcggctatccatgccgc
aatctttagttttaaattgcagggagtcgcacagggaagtttgcagggaagggtgtttac
taagccatgctgattcttcttattcattgagatttattggcgggggtggtgggggtggcg
gaggtgggatgagggatgtgaccaattgagacgccccatcactgactgcctgatcattgc
gcagggagttgacgagagagtctggtaccccaccacggatagggtgatttgttcgtacac
gtggagaaacgggtggagaggccagaaatctctctgcttcttgctttgagactatattat
agatgggaaaatagtgcaatgagcaagaggccaattgtagtaaagaccggcannngaata
aagaaagcg-
>Gerbil_contig011.1 383462:385269
aggacgctattagctcatcacatatcactgagctaaagtcacatatatcggcagaaaagg
taaatgatgtgatacctattagctttgtgaaagcgtttccttcctttgctgctgtagccg
caagactaaatacagatggaaaggtaagatccgttagtgcctgatagaagcgagagtgtc
caaatgtaatatttgctctacaaagggatgcgtgatatgcgtaaatgaacaggaagaagt
gatgaaatgaccgaaactctgtgaaataagagctatttccttccccttgtctgtgcatag
aagtgagagctctcaaaacttcatacgcatccgcactagtactaccactgatgtttgtgt
ctatgctagtagcgttggtcattgcactcttttgtcttgccgttacaaatgtgacagcaa
ttgttggttcttcgctagtataaagagtctgcttatgcgcctcgaaacgtcgctcgacaa
cggcccccgtgtatcctatgcctttaatgagcatttggggagtatattctatcttaccag
cgaaactatagggagtaaatagcgtagcacgccggaaaatagcatacttgagaccagtag
agaccacaaagacatgccctgtgattgctagaacatcagatatgaccggaatacttgtcg
tttcaaaggcactggcaagagcggatgtgtagtcaacttcgtttgcaactgcccaagaat
gcatgtctgaagatgtgccactgcacctatttgcgaaaaacgctatagactttaatccag
tcgcttcataatagttgagcgcaacagttatgagcaactctactcctatcacccgaaagc
aggaccgataatgaaagtccttagagccgaacttgacatgatgaagggatgacggatcaa
cctctatcaaccaagttgaaatagaataagacaataaagaaagctcttgatcttctaagc
tccacatttctataatgtctccccttggttccgcaactgcacctactctatcatttctct
gaacgtttaaatattcatttgaacctcctttagtcgcttgtccaggaatataggcgggct
ccccgccaactactcgtgtcacactggtgtctctggcaagggagacccataagattgacc
ccatggtaatggcaagtattgattggctatccggtgcccaaataagcttataaatggcgc
tctcatccaccttcagcgagcggacgagctgcattgaaaacgagcgataaataagaagaa
cgcccgtctctgttccgcatgcgataagatcctttgcggagtttattgcacagctaagag
gagcagcatactcttctccgacaagaagtggtacagaggcatacggaacactaggaggta
atggattatccacaacttctgttggatttgtgggctcctctgggcggctatccatgccgc
aatctttagttttaaattgcagggagtcgcatagggaagtttgcagggaagggtgtttac
taagccatgctgattcttcttattcattgagatttattggcgggggtggtgggggtggcg
gaggtgggatgagggatgtgaccaattgagacgccccatcactgactgcctgatcattgc
gcagggagttgacgagagagtctggtaccccaccacggatagggtgatttgttcgtacac
gtggagaaacgggtggagaagccagaaatctctctgcttcttgctttgagactatattat
agatggg-aaatagtgcaatgagcaagaggccaattgtagtaaagaccggcaggggaata
aagaaagcg-
>Gi-P132_contig011.1 383458:385265
aggacgctattagctcatcacatatcactgagctaaagtcacatatatcggcagaaaagg
taaatgatgtgatacctattagctttgtgaaagcgtttccttcccttgctgctgtagccg
caagactaaatacagatggaaaggtaagatccgttagtgcctgatagaagcgagagtgtc
caaatgtaatatttgctctacaaagggatgcgtgatatgcgtaaatgaacaggaagaagt
gatgaaatgaccgaaactctgtgaaataagagctatttccttccccttgtctgtgcatag
aagtgagagctctcaaaacttcatacgcatccgcactagtactaccactgatgtttgtgt
ctatgctagtagcgttggtcattgcactcttttgtcttgccgttacaaatgtgacagcaa
ttgttggttcttcgctagtataaagagtctgcttatgcgcctcgaaacgtcgctcgacaa
cggcccccgtgtatcctatgcctttaatgagcatttggggagtatattctatcttaccag
cgaaactatagggagtaaacagcgtagcacgccggaaaatagcatacttgagaccagtag
agaccacaaagacatgccctgtgattgctagaacatcagatatgaccggaatacttgtcg
tttcaaaggcactggcaagagcggatgtgtagtcaacttcgtttgcaaccgcccaagaat
gcatgtctgaagatgtgccactgcacctatttgcgaaaaacgctatagactttagtccag
tcgcttcataatagttgagcgcaacagttatgagcaactctactcctatcacccgaaagc
aggaccgataatgaaagtccttagagccgaacttgacatgatgaagagaggacggatcaa
cctctatcaaccaagttgaaatagaataagacaataaagaaagctcttgatcttctaagc
tccacatttctataatgtctccccttggttccgcaactgcacctgctctatcatttctct
gaacgtttaaatattcatttgaacctcctttagtcgcttgtccaggaatataggcgggct
ccccgccaactactcgtgtcacactggtgtctctggcaagggagacccataagattgacc
ccatggtaatggcaagtattgattggctatccggtgcccaaataagcttataaatggcgc
tctcatccaccttcagcgagcggacgagctgcattgaaaacgagcgataaataagaagaa
cgcccgtctctgttccgcatgcgataagatcctttgcggagtttattgcacagctaagag
gagcagcatactcttctccgacaagaagtggtacagaggcatacggaacactaggaggta
atggattatccacaacttctgtcggatttgtgggctcctctgggcggctatccatgccgc
aatctttagttttaaattgcagggagtcgcacagggaagtttgcagggaagggtgtttac
taagccatgctgattcttcttattcattgagatttattggcgggggtggtgggggtggcg
gaggtgggatgagggatgtgaccaattgagacgccccatcactgactgcctgatcattgc
gcagggagttgacgagagagtctggtaccccaccacggatagggtgatttgttcgtacac
gtggagaaacgggtggagaggccagaaatctctctgcttcttgctttgagaccatattat
agatggg-aaatagtgcaatgagcaaaaggccaattgtagtaaagaccggcaggggaata
aagaaagcg-
>Gi-P289_contig011.1 383459:385266
aggacgctattagctcatcacatatcactgagctaaagtcacatatatcggcagaaaagg
taaatgatgtgatacctattagctttgtgaaagcgtttccttcctttgctgctgtagccg
caagactaaatacagatggaaaggtaagatccgttagtgcctgatagaagcgagagtgtc
caaatgtaatatttgctctacaaagggatgcgtgatatgcgtaaatgaacaggaagaagt
gatgaaatgaccgaaactctgtgaaataagagctatttccttccccttgtctgtgcatag
aagtgagagctctcaaaacttcatacgcatccgcactagtactaccactgatgtttgtgt
ctatgctagtagcgttggtcattgcactcttttgtcttgccgttacaaatgtgacagcaa
ttgttggttcttcgctagtataaagagtctgcttatgcgcctcgaaacgtcgctcgacaa
cggcccccgtgtatcctatgcctttaatgagcatttggggagtatattctatcttaccag
cgaaactatagggagtaaacagcgtagcacgccggaaaatagcatacttgagaccagtag
agaccacaaagacatgccctgtgattgctagaacatcagatatgaccggaatacttgtcg
tttcaaaggcactggcaagagcggatgtgtagtcaacttcgtttgcaactgcccaagaat
gcatgtctgaagatgtgccactgcacctatttgcgaaaaacgctatagactttaatccag
tcgcttcataatagttgagcgcaacagttatgagcaactctactcctatcacccgaaagc
aggaccgataatgaaagtccttagagccgaacttgacatgatgaagggatgacggatcaa
cctctatcaaccaagttgaaatagaataagacaataaagaaagctcttgatcttctaagc
tccacatttctataatgtctccccttggttccgcaactgcacctgctctatcatttctct
gaacgtttaaatattcatttgaacctcctttagtcgcttgtccaggaatataggcgggct
ccccgccaactactcgtgtcacactggtgtctctggcaagggagacccataagattgacc
ccatggtaatggcaagtattgattggctatccggtgcccaaataagcttataaatggcgc
tctcatccaccttcagcgagcggacgagctgcattgaaaacgagcgataaataagaagaa
cgcccgtctctgttccgcatgcgataagatcctttgcggagtttattgcacagctaagag
gagcagcatactcttctccgacaagaagtggtacagaggcatacggaacactaggaggta
atggattatccacaacttctgtcggatttgtgggctcctctgggcggctatccatgccgc
aatctttagttttaaattgcagggagtcgcacagggaagtttgcagggaagggtgtttac
taagccatgctgattcttcttattcattgagatttattgnnnnnnnnnnnnnnnnnnnnn
nnnnnnngatgagggatgtgaccaattgagacgccccatcactgactgcctgatcattgc
gcagggagttgacgagagagtctggtaccccaccacggatagggtgatttgttcgtacac
gtggagaaacgggtggagaggccagaaatctctctgcttcttgctttgagactatattat
agatggg-aaatagtgcaatgagcaaaaggccaattgtagtaaagaccggcagrggaata
aagaaagcg-
>Gi-P448_contig011.1 383453:385260
aggacgctattagctcatcacatatcactgagctaaagtcacatatatcggcagaaaagg
taaatgatgtgatacctattagctttgtgaaagcgtttccttccyttgctgctgtagccg
caagactaaatacagatggaaaggtaagatccgttagtgcctgatagaagcgagagtgtc
caaatgtaatatttgctctacaaagggatgcgtgatatgcgtaaatgaacaggaagaagt
gatgaaatgaccgaaactctgtgaaataagagctatttccttccccttgtctgtgcatag
aagtgagagctctcaaaacttcatacgcatccgcactagtactaccactgatgtttgtgt
ctatgctagtagcgttggtcattgcactcttttgtcttgccgttacaaatgtgacagcaa
ttgttggttcttcgctagtataaagagtctgcttatgcgcctcgaaacgtcgctcgacaa
cggcccccgtgtatcctatgcctttaatgagcatttggggagtatattctatcttaccag
cgaaactatagggagtaaatagcgtagcacgccggaaaatagcatacttgagaccagtag
agaccacaaagacatgccctgtgattgctagaacatcagatatgaccggaatacttgtcg
tttcaaaggcactggcaagagcggatgtgtagtcaacttcgtttgcaactgcccaagaat
gcatgtctgaagatgtgccactgcacctatttgcgaaaaacgctatagactttaatccag
tcgcttcataatagttgagcgcaacagttatgagcaactctactcctatcacccgaaagc
aggaccgataatgaaagtccttagagccgaacttgacatgatgaagggatgacggatcaa
cctctatcaaccaagttgaaatagaataagacaataaagaaagctcttgatcttctaagc
tccacatttctataatgtctccccttggttccgcaactgcacctgctctatcatttctct
gaacgtttaaatattcatttgaacctcctttagtcgcttgtccaggaatataggcgggct
ccccgccaactactcgtgtcacactggtgtctctggcaagggagacccataagattgacc
ccatggtaatggcaagtattgattggctatccggtgcccaaataagcttataaatggcgc
tctcatccaccttcagcgagcggacgagctgcattgaaaacgagcgataaataagaagaa
cgcccgtctctgttccgcatgcgataagatcctttgcggagtttattgcacagctaagag
gagcagcatactcttctccgacaagaagtggtacagaggcatacggaacactaggaggta
atggattatccacaacttctgtcggatttgtgggctcctctgggcggctatccatgccgc
aatctttagttttaaattgcagggagtcgcacagggaagtttgyagggaagggtgtttac
taagccatgctgattcttcttattcattgagatttattggcgggggtggtgggggtggcg
gaggtgggatgagggatgtgaccaattgagacgccccatcactgactgcctgatcattgc
gcagggagttgacgagagagtctggtaccccaccacggatagggtgatttgttcgtacac
gtggagaaacgggtggagaggccagaaatctctctgcttcttgctttgagactatattat
agatggg-aaatagtgcaatgagcaaraggccaattgtagtaaagaccggcagaggaata
aagaaagcg-
>Gi-P514_contig011.1 383458:385265
aggacgctattagctcatcacatatcactgagctaaagtcacatatatcggcagaaaagg
taaatgatgtgatacctattagctttgtgaaagcgtttccttcctttgctgctgtagccg
caagactaaatacagatggaaaggtaagatccgttagtgcctgatagaagcgagagtgtc
caaatgtaatatttgctctacaaagggatgcgtgatatgcgtaaatgaacaggaagaagt
gatgaaatgaccgaaactctgtgaaataagagctatttccttccccttgtctgtgcatag
aagtgagagctctcaaaacttcatacgcatccgcactagtactaccactgatgtttgtgt
ctatgctagtagcgttggtcattgcactcttttgtcttgccgttacaaatgtgacagcaa
ttgttggttcttcgctagtataaagagtctgcttatgsgcctcgaaacgtcgctcgacaa
cggcccccgtgtatcctatgcctttaatgagcatttggggagtatattctatcttaccag
cgaaactatagggagtaaayagcgtagcacgccggaaaatagcatacttgagaccagtag
agaccacaaagacatgccctgtgattgctagaacatcagatatgaccggaatacttgtcg
tttcaaaggcactggcaagaacggatgtgtagtcaacttcgtttgcaaccgcccaagaat
gcatgtctgaagatgtgccactgcacctatttgcgaaaaacgctatagactttaatccag
tcgcttcataatagttgagcgcaacagttatgagcaactctactcctatcacccgaaagc
aggaccgatartgaaagtccttagagccgaacttgacatgatgaagagargacggatcaa
cctctatcaaccaagttgaaatagaataagacaataaagaaagctcttgatcttctaagc
tccacatttctataatgtctccccttggttccgcaactgcacctgctctatcatttctct
gaacgtttaaatattcatttgaacctcctttagtcgcttgtccaggaatataggcgggct
ccccgccaactactcgtgtcacactggtgtctctggcaagggagacccataagattgacc
ccatggtaatggcaagtattgattggctatccggtgcccaaataagcttataaatggcgc
tctcatccaccttcagcgagcggacgagctgcattgaaaacgagcgataaataagaagaa
cgcccgtctctgttccgcatgcgataagatcctttgcggagtttattgcacagctaagag
gagcagcatactcttctccgacaagaagtggtacagaggcatacggaacactaggaggta
atggattatccacaacttctgtcggatttgtgggctcctctgggcggctatccatgccgc
aatctttagttttaaattgcagggagtcgcacagggaagtttgcagggaagggtgtttac
taagccatgctgattcttcttattcnnnnnnatnnnnnnnnnnnnnnnnnnnnnnnnnnn
nnggtgggatgagggatgtgaccaattgagacgccccatcactgactgcctgatcattgc
gcagggagttgacgagagagtctggtaccccaccacggatagggtgatttgttcgtacac
gtggagaaacgggtggagaggccagaaatctctctgcttcttgctttgagaccatattat
agatggg-aaatagtgcaatgagcaaaaggccaattgtagtaaagaccggcagaggaata
aagaaagcg-
>Gi-P521_contig011.1 383467:385274
aggacgctattagctcatcacatatcactgagctaaagtcacatatatcggcagaaaagg
taaatgatgtgatacctattagctttgtgaaagcgtttccttcctttgctgctgtagccg
caagactaaatacagatggaaaggtaagatccgttagtgcctgatagaagcgagagtgtc
caaatgtaatatttgctctacaaagggatgcgtgatatgcgtaaatgaacaggaagaagt
gatgaaatgaccgaaactctgtgaaataagagctatttccttccccttgtctgtgcatag
aagtgagagctctcaaaacttcatacgcatccgcactagtactaccactgatgtttgtgt
ctatgctagtagcgttggtcattgcactcttttgtcttgccgttacaaatgtgacagcaa
ttgttggttcttcgctagtataaagagtctgcttatgcgcctcgaaacgtcgctcgacaa
cggcccccgtgtatcctatgcctttaatgagcatttggggagtatattctatcttaccag
cgaaactatagggagtaaatagcgtagcacgccggaaaatagcatacttgagaccagtag
agaccacaaagacatgccctgtgattgctagaacatcagatatgaccggaatacttgtcg
tttcaaaggcactggcaagagcggatgtgtagtcaacttcgtttgcaacygcccaagaat
gcatgtctgaagatgtgccactgcacctatttgcgaaaaacgctatagactttaatccag
tcgcttcataatagttgagcgcaacagttatgagcaactctactcctatcacccgaaagc
aggaccgataatgaaagtccttagagccgaacttgacatgatgaagggatgacggatcaa
cctctatcaaccaagttgaaatagaataagacaataaagaaagctcttgatcttctaagc
tccacatttctataatgtctccccttggttccgcaactgcacctgctctatcatttctct
gaacgtttaaatattcatttgaacctcctttagtcgcttgtccaggaatataggcgggct
ccccgccaactactcgtgtcacactggtgtctctggcaagggagacccataagattgacc
ccatggtaatggcaagtattgattggctatccggtgcccaaataagcttataaatggcgc
tctcatccaccttcagcgagcggacgagctgcattgaaaacgagcgataaataagaagaa
cgcccgtctctgttccgcatgcgataagatcctttgcggagtttattgcacagctaagag
gagcagcatactcttctccgacaagaagtggtacagaggcatacggaacactaggaggta
atggattatccacaacttctgtcggatttgtgggctcctctgggcggctatccatgccgc
aatctttagttttaaattgcagggagtcgcacagggaagtttgcagggaagggtgtttac
taagccatgctgattcttcttannnnnnnnnnnnnnnnnnnnnnnnnnnnnnnnnnnnnn
nnnnnnggatgagggatgtgaccaattgagacgccccatcactgactgcctgatcattgc
gcagggagttgacgagagagtctggtaccccaccacggatagggtgatttgttcgtacac
gtggagaaacgggtggagaggccagaaatctctctgcttcttgctttgagactatattat
agatggg-aaatagtgcaatgagcaaaaggccaattgtagtaaagaccggcaggggaata
aagaaagcg-
>Gi-P528_contig011.1 383497:385304
aggacgctattagctcatcacatatcactgagctaaagtcacatatatcggcagaaaagg
taaatgatgtgatacctattagctttgtgaaagcgtttccttcctttgctgctgtagccg
caagactaaatacagatggaaaggtaagatccgttagtgcctgatagaagcgagagtgtc
caaatgtaatatttgctctacaaagggatgcgtgatatgcgtaaatgaacaggaagaagt
gatgaaatgaccgaaactctgtgaaataagagctatttccttccccttgtctgtgcatag
aagtgagagctctcaaaacttcatacgcatccgcactagtactaccactgatgtttgtgt
ctatgctagtagcgttggtcattgcactcttttgtcttgccgttacaaatgtgacagcaa
ttgttggttcttcgctagtataaagagtctgcttatgcgcctcgaaacgtcgctcgacaa
cggcccccgtgtatcctatgcctttaatgagcatttggggagtatattctatcttaccag
cgaaactatagggagtaaatagcgtagcacgccggaaaatagcatacttgagaccagtag
agaccacaaagacatgccctgtgattgctagaacatcagatatgaccggaatacttgtcg
tttcaaaggcactggcaagagcggatgtgtagtcaacttcgtttgcaactgcccaagaat
gcatgtctgaagatgtgccactgcacctatttgcgaaaaacgctatagactttaatccag
tcgcttcataatagttgagcgcaacagttatgagcaactctactcctatcacccgaaagc
aggaccgataatgaaagtccttagagccgaacttgacacgatgaagggatgacggatcaa
cctctatcaaccaagttgaaatagaataagacaataaagaaagctcttgatcttctaagc
tccacatttctataatgtctccccttggttccgcaactgcacctactctatcatttctct
gaacgtttaaatattcatttgaacctcctttagtcgcttgtccaggaatataggcgggct
ccccgccaactactcgtgtcacactggtgtctctggcaagggagacccataagattgacc
ccatggtaatggcaagtattgattggctatccggtgcccaaataagcttataaatggcgc
tctcatccaccttcagcgagcggacgagctgcattgaaaacgaacgataaataagaagaa
cgcccgtctctgttccgcacgcgataagatcctttgcggagtttattgcacagctaagag
gagcagcatactcttctccgacaagaagtggtacagaggcatacggaacactaggaggta
atggattatccacaacttctgtcggatttgtgggctcctctgggcggctatccatgccgc
aatctttagttttaaattgcagggagtcgcacagggaagtttgcagggaagggtgtttac
taagccatgctgattcttcttattcnnnnnnnnnnnnnnnnnnnnnnnnnnnnnnnnnnn
naggtgggatgagggatgtgaccaattgagacgccccatcactgactgcctgatcattgc
gcagggagttgacgagagagtctggtaccccaccacggatagggtgatttgttcgtacac
gtggagaaacgggtggagaggccagaaatctctctgcttcttgctttgagactatattat
agatggg-aaatagtgcaatgagcaagaggccaattgtagtaaagaccggcaggggaata
aagaaagcg-
>Gi-P621_contig011.1 383483:385290
aggacgctattagctcatcacatatcactgagctaaagtcacatatatcggcagaaaagg
taaatgatgtgatacctattagctttgtgaaagcgtttccttcctttgctgctgtagccg
caagattaaatacagatggaaaggtaagatccgttagtgcctgatagaagcgagagtgtc
caaatgtaatatttgctctacaaagggatgcgtgatatgcgtaaatgaacaggaagaagt
gatgaaatgaccgaaactctgtgaaataagagctatttccttccccttgtctgtgcatag
aagtgagagctctcaaaacttcatacgcatccgcactagtactaccactgatgtttgtgt
ctatgctagtagcgttggtcattgcactcttttgtcttgccgttacaaatgtgacagcaa
ttgttggttcttcgctagtataaagagtctgcttatgcgcctcgaaacgtcgctcgacaa
cggcccccgtgtatcctatgcctttaatgagcatttggggagtatattctatcttaccag
cgaaactatagggagtaaatagcgtagcacgccggaaaatagcatacttgagaccagtag
agaccacaaagacatgccctgtgattgctagaacatcagatatgaccggaatacttgtcg
tttcaaaggcactggcaagagcggatgtgtagtcaacttcgtttgcaactgcccaagaat
gcatgtctgaagatgtgccactgcacctatttgcgaaaaacgctatagactttaatccag
tcgcttcataatagttgagcgcaacagttatgagcaactctactcctatcacccgaaagc
aggaccgataatgaaagtccttagagccgaacttgacatgatgaagggatgacggatcaa
cctctatcaaccaagttgaaatagaataagacaataaagaaagctcttgatcttctaagc
tccacatttctataatgtctccccttggttccgcaactgcacctgctctatcatttctct
gaacgtttaaatattcatttgaacctcctttagtcgcttgtccaggaatataggcgggct
ccccgccaactactcgtgtcacactggtgtctctggcaagggagacccataagattgacc
ccatggtaatggcaagtattgattggctatccggtgcccaaataagcttataaatggcgc
tctcatccaccttcagcgagcggacgagctgcattgaaaacgagcgataaataagaagaa
cgcccgtctctgttccgcatgcgataagatcctttgcggagtttattgcacagctaagag
gagcagcatactcttctccgacaagaagtggtacagaggcatacggaacactaggaggta
atggattatccacaacttctgtcggatttgtgggctcctctgggcggctatccatgccgc
aatctttagttttaaattgcagggagtcgcacagggaagtttgcagggaagggtgtttac
taagccatgctgattcttcttattcattgagatttattggcgggggtggtggggnnnnnn
gaggtgggatgagggatgtgaccaattgagacgccccatcactgactgcctgatcattgc
gcagggagttgacgagagagtctggtaccccaccacggatagggtgatttgttcgtacac
gtggagaaacgggtggagaggccagaaatctctctgcttcttgctttgagactatattat
agatggg-aaatagtgcaatgagcaagaggccaattgtagtaaagaccggcaggggaata
aagaaagcg-
>Gi-P676_contig011.1 383505:385312
aggacgctattagctcatcacatatcactgagctaaagtcacatatatcggcagaaaagg
taaatgatgtgatacctattagctttgtgaaagcgtttccttcctttgctgctgtagccg
caagactaaatacagatggaaaggtaagatccgttagtgcctgatagaagcgagagtgtc
caaatgtaatatttgctctacaaagggatgcgtgatatgcgtaaatgaacaggaagaagt
gatgaaatgaccgaaactctgtgaaataagagctatttccttccccttgtttgtgcatag
aagtgagagctctcaaaacttcatacgcatccgcactagtactaccactgatgtttgtgt
ctatgctagtagcgttggtcattgcactcttttgtcttgccgttacaaatgtgacagcaa
ttgttggttcttcgctagtataaagagtctgcttatgcgcctcgaaacgtcgctcgacaa
cggcccccgtgtatcctatgcctttaatgagcatttggggagtatattctatcttaccag
cgaaactatagggagtaaatagcgtagcacgccggaaaatagcatacttgagaccagtag
agaccacaaagacatgccctgtgattgctagaacatcagatatgaccggaatacttgtcg
tttcaaaggcactggcaagagcggatgtgtagtcaacttcgtttgcaactgcccaagaat
gcatgtctgaagatgtaccactgcacctatttgcgaaaaacgctatagactttaatccag
tcgcttcataatagttgagcgcaacagttatgagcaactctactcctatcacccgaaagc
aggaccgataatgaaagtccttagagccgaacttgacatgatgaagggatgatggatcaa
cctctatcaaccaagctgaaatagaataagacaataaagaaagctcttgatcttctaagc
tccacatttctataatgtctccccttggttccgcaactgcacctgctctatcatttctct
gaacgtttaaatattcatttgaacctcctttagtcgcttgtccaggaatataggcgggct
ccccgccaactactcgtgtcacactggtgtctctggcaagggagacccataagattgacc
ccatggtaatggcaagtattgattggctatccggtgcccaaataagcttataaatggcgc
tctcatccaccttcagcgagcggacgagctgcattgaaaacgagcgataaataagaagaa
cgcctgtctctgttccgcatgcgataagatcctttgcggagtttattgcacagctaagag
gagcagcatactcttctccgacaagaagtggtacagaggcatacggaacactaggaggta
atggattatccacaacttctgtcggatttgtgggctcctctgggcggctatccatgccgc
aatctttagttttaaattgcagggagtcgcacagggaagtttgcagggaagggtgtttac
taagccannnnnnnnnnnnnnnnnnnnnnnnnnnnnnnnnnnnnnnnnnnnnnnnnnnnn
nnnnnnggatgagggatgtgaccaattgagacgccccatcactgactgcctgatcattgc
gcagggagttgacgagagagtccggtaccccaccacggatagggtgatttgttcgtacac
gtggagaaacgggtggagaggccagaaatctctctgcttcttgctttgagactatattat
agatggg-aaatagtgcaatgagcaagaggccaattgtagtaaagaccggcaggggaata
aagaaagcg-
>Gi-P678_contig011.1 383465:385272
aggacgctattagctcatcacatatcactgagctaaagtcacatatatcggcagaaaagg
taaatgatgtgatacctattagctttgtgaaagcgtttccttcctttgctgctgtagccg
caagactaaatacagatggaaaggtaagatccgttagtgcctgatagaagcgagagtgtc
caaatgtaatatttgctctacaaagggatgcgtgatatgcgtaaatgaacaggaagaaat
gatgaaatgaccgaaactctgtgaaataagagctatttccttccccttgtctgtgcatag
aagtgagagctctcaaaacttcatacgcatccgcactagtactaccactgatgtttgtgt
ctatgctagtagcgttggtcattgcactcttttgtcttgccgttacaaatgtgacagcaa
ttgttggttcttcgctagtataaagagtctgcttatgcgcctcgaaacgtcgctcgacaa
cggcccccgtgtatcctatgcctttaatgagcatttggggagtatattctatcttaccag
cgaaactatagggagtaaatagcgtagcacgccggaaaatagcatacttgagaccagtag
agaccacaaagacatgccctgtgattgctagaacatcagatatgaccggaatacttgtcg
tttcaaaggcactggcaagagcggatgtgtagtcaacttcgtttgcaactgcccaagaat
gcatgtctgaagatgtgccactgcacctatttgcgaaaaacgctatagactttaatccag
tcgcttcataatagttgagcgcaacagttatgagcaactctactcctatcacccgaaagc
aggaccgataatgaaagtccttagagccgaacttgacatgatgaagggatgacggatcaa
cctctatcaaccaagttgaaatagaataagacaataaagaaagctcttgatcttctaagc
tccacatttctataatgtctccccttggttccgcaactgcacctactctatcatttctct
gaacgtttaaatattcatttgaacctcctttagtcgcttgtccaggaatataggcgggct
ccccgccaactactcgtgtcacactggtgtctctggcaagggagacccataagattgacc
ccatggtaatggcgagtattgattggctatccggtgcccaaataagcttataaatggcgc
tctcatccaccttcagcgagcggacgagctgcattgaaaacgagcgataaataagaagaa
cgcccgtctctgttccgcatgcgataagatcctttgcggagtttattgcacagctaagag
gagcagcatactcttctccgacaagaagtggtacagaggcatacggaacactaggaggta
atggattatccacaacttctgtcggatttgtgggctcctctgggcggctatccatgccgc
aatctttagttttaaattgcagggagtcgcacagggaagtttgcagggaagggtgtttac
taagccatgctgattcttcttattcattgagatttattnnnnnnnnnnnnnnnnnnnnnn
nnnnnnggatgagggatgtgaccaattgagacgccccatcactgactgcctgatcattgc
gcagggagttgacgagagagtctggtaccccaccacggatagggtgatttgttcgtacac
gtggagaaacgggtggagaggccagaaatctctctgcttcttgctttgagactatattat
agatggg-aaatagtgcaatgagcaagaggccaattgtagtaaagaccggtaggggaata
aagaaagcg-
>Gi-P680_contig011.1 383492:385299
aggacgctattagctcatcacatatcactgagctaaagtcacatatatcggcagaaaagg
taaatgatgtgatacctattagctttgtgaaagcgtttccttcctttgctgctgtagccg
caagattaaatacagatggaaaggtaagatccgttagtgcctgatagaagcgagagtgtc
caaatgtaatatttgctctacaaagggatgcgtgatatgcgtaaatgaacaggaagaagt
gatgaaatgaccgaaactctgtgaaataagagctatttccttccccttgtctgtgcatag
aagtgagagctctcaaaacttcatacgcatccgcactagtactaccactgatgtttgtgt
ctatgctagtagcgttggtcattgcactcttttgtcttgccgttacaaatgtgacagcaa
ttgttggttcttcgctagtataaagagtctgcttatgcgcctcgaaacgtcgctcgacaa
cggcccccgtgtatcctatgcctttaatgagcatttggggagtatattctatcttaccag
cgaaactatagggagtaaatagcgtagcacgccggaaaatagcatacttgagaccagtag
agaccacaaagacatgccctgtgattgctagaacatcagatatgaccggaatacttgtcg
tttcaaaggcactggcaagagcggatgtgtagtcaacttcgtttgcaactgcccaagaat
gcatgtctgaagatgtgccaccgcacctatttgcgaaaaacgctatagactttaatccag
tcgcttcataatagttaagcgcaacagttatgagcaactctactcctatcacccgaaagc
aggaccgataatgaaagtccttagagccgaacttgacatgatgaagggatgacggatcaa
cctctatcaaccaagttgaaatagaataagacaataaagaaagctcttgatcttctaagc
tccacatttctataatgtctccccttggttccgcaactgcacctactctatcatttctct
gaacgtttaaatattcatttgaacctcctttagtcgcttgtccaggaatataggcgggct
ccccgccaactactcgtgtcacactggtgtctctggcaagggagacccataagattgacc
ccatggtaatggcaagtattgattggctatccggtgcccaaataagcttataaatggcgc
tctcatccaccttcagcgagcggacgagctgcattgaaaacgagcgataaataagaagaa
cgcccgtctctgttccgcacgcgataagatcctttgcggagtttattgcacagctaagag
gagcagcatactcttctccgacaagaagtggtacagaggcatacggaacactaggaggta
atggattatccacaacttctgtcggatttgtgggctcctctgggcggctatccatgccgc
aatctttagttttaaattgcagggagtcgcacagggaagtttgcagggaagggtgtttac
taagccnnnnnnnnnnnnnnnnnnnnnnnnnnnnnnnnnnnnnnnnnnnnnnnnnnnnnn
nnnnnnnnnnnngggatgtgaccaattgagacgccccatcactgactgcctgatcattgc
gcagggagttgacgagagagtctggtaccccaccacggatagggtgatttgttcgtacac
gtggagaaacgggtggagaggccagaaatctctctgcttcttgctttgagactatattat
agatggg-aaatagtgcaatgagcaagaggccaattgtagtaaagaccggcaggggaata
aagaaagcg-
>P344_contig1 complement(2890141:2891948)
aggacgctattagctcatcacatatcactgagctaaagtcacatatatcggcagaaaagg
taaatgatgtgatacctattagctttgtgaaagcgtttccttcccttgctgctgtagccg
caagactaaatacagatggaaaggtaagatccgttagtgcctgatagaagcgagagtgtc
cacatgtaatgcttgctctacaaagggatgcgtgatatgcgtaaatgaacaggaagaagt
gatgaaatgatcgaaactctgtgaaataagagctatttccctccccttgtctgtgcatag
aagtgagagctctcaaaacttcatacgcatccacactagtattaccactgatgtttgtgt
ctatgctagtagcgctggtcattgcacttttttgtcttgccgttacaaatgtgacagcaa
ttgtcggttcttcgctagtataaagagtctgcttatgggcctcgaaacgtcgctcgacaa
cggcccccgtgtatcctatgcctttaatgagcatttggggagtatattctatcttaccag
cgaaactatagggagtaaacagcgtagcacgccggaaaatagcatacttgagaccagtag
agaccacaaagacatgccctgtgattgctagaacatcagatatgaccggaatacttgtcg
tttcaaaggcactggcaagagcggatgtgtagtcaacttcgtttgcaaccgcccaagaat
gcatgtctgaagatgtgccactgcacctatttgcgaaaaacgctatagactttagtccag
tcgcttcataatagttgagcgcaacagttatgagcaactctactcctatcacccgaaagc
aggaccgataatgaaagtccttagagccgaacttgacatgatgaagagaagacggatcaa
cctctatcaaccaagttgaaatagaataagacaataaagaaagctcttgatcttctaagc
tccacatttctataatgtctccccttggttccgcaactgcacctgctctatcatttctct
gaacgtttaaatattcatttgaacctcctttagtcgcttgtccaggaatataggcgggct
ccccgccaactactcgtgtcacactggtgtctctggcaagggagacccataagattgacc
ccatggtaatggcaagtattgattggctatccggtgcccaaataagcttataaatggcgc
tctcatccaccttcagcgagcggacgagctgcattgaaaacgagcgataaataagaagaa
cgcccgtctctgttccgcatgcgataagatcctttgcggagtttattgcacagctaagag
gagcagcatactcttctccgacaagaagtggtacagaggcatacggaacactaggaggta
atggattatccacaacttctgtcggatttgtgggctcctctgggcggctatccatgccgc
aatctttagttttaaattgcagggagtcgcacagggaagtttgcagggaagggtgtttac
taagccatgctgattcttcttattcattgagatttattggcgggggtggtggcggtggcg
gaggtggaatgagggatgtgaccaactgagacgccccatcactgactgcctgatcattgc
gcagagagttgacgagagagtctggtaccccaccacggataggatgatttgttcgtacac
gtggagaaacgggtggagaggccagaaatctctctgcttcttgctttgagactatattat
agatggg-aaatagtgcaatgagtaaaaggccaattgtagtaaagaccggtaggggaata
aagaaagcg-
>P387_contig19 complement(143592:145399)
aggacgctattagctcatcacatatcactgagctaaagtcacatatatcggcagaaaagg
taaatgatgtgatacctattagctttgtgaaagcgtttccttcccttgctgctgtagccg
caagactaaatacagatggaaaggtaagatccgttagtgcctgatagaagcgagagtgtc
cacatgtaatgcttgctctacatagggatgcgtgatatgcgtaaatgaacaggaagaagt
gatgaaatgatcgaaactctgtgaaataagagctatttccctccccttgtctgtgcatag
aagtgagagctctcaaaacttcatacgcatccacactagtattaccactgatgtttgtgt
ctatgctagtagcgctggtcattgcacttttttgtcttgccgttacaaatgtgacagcaa
ttgtcggttcttcgctagtataaagagtctgtttatgggcctcgaaacgtcgctcaacaa
cggcccccgtgtatcctatgcctttaatgagcatttggggagtatattctatcttaccag
cgaaactatagggagtaaacagcgtagcacgccggaaaatagcatacttgagaccagtag
agaccacaaagacatgccctgtgattgctagaacatcagatatgaccggaatacttgtcg
tttcaaaggcgctggcaagaacggatgtgtagtcaacttcgtttgcaaccgcccaagaat
gcatgtctgaagatgtgccactgcacctatttgcgaaaaacgctatagactttagtccag
tcgcttcataatagttgagcgcaacagttatgagcaactctactcctatcacccgaaagc
aggaccgatagtgaaagtccttagagccgaacttgacatgatgaagggatgacggatcaa
cctctatcaaccaagttgaaatagaataagacaataaagaaagctcttgatcttctaagc
tccacatttctataatgtctccccttggttccgcaactgcacttgatctatcatttctct
gaacgtttaaatattcatttgaacctcctttagtcgcttgtccaggaatataggcgggct
ccccgccaactactcgtgtcacactggtgtctctggcaagggagacccataagattgacc
ccatggtaatggcaagtattgattggctatccggtgcccaaataagcttataaatggcgc
tctcatccaccttcagcgagcgaacgagctgcattgaaaacgagcgataaataagaagaa
cgcccgtctctgttccgcatgcgataagatcctttgcggagtttattgcacagctaagag
gagcagcatactcttctccgacaagaagtggtacagaggcatacggaacactaggaggta
atggattatccacaacttctgtcggatttgtgggctcctctgggcggctatccatgccgc
aatctttagttttaaattgcagggagtcgcacagggaagtttgcagggaagggtgtttac
taagccatgctgattcttcttattcattgagatttattggcgggggtggtgggggtggcg
gaggtgggatgagggatgtgaccaactgagacgccccatcactgactgcctgatcattgc
gcagggagttgacgagagagtctggtaccccaccacggataggatgatttgttcgtacac
gtggagaaacgggtggagaggccagaaatctctctgcttcttgctttgagaccatattat
agatggg-aaatagtgcaatgagcaagaggccaattgtagtaaagaccggcaggggaata
aagaaagcg-
>P424_contig11 383486:385293
aggacgctattagctcatcacatatcactgagctaaagtcacatatatcggcagaaaagg
taaatgatgtgatacctattagctttgtgaaagcgtttccttcctttgctgctgtagccg
caagactaaatacagatggaaaggtaagatccgttagtgcctgatagaagcgagagtgtc
caaatgtaatatttgctctacaaagggatgcgtgatatgcgtaaatgaacaggaagaagt
gatgaaatgaccgaaactctgtgaaataagagctatttccttccccttgtctgtgcatag
aagtgagagctctcaaaacttcatacgcatccgcactagtactaccactgatgtttgtgt
ctatgctagtagcgttggtcattgcactcttttgtcttgccgttacaaatgtgacagcaa
ttgttggttcttcgctagtataaagagtctgcttatgcgcctcgaaacgtcgctcgacaa
cggcccccgtgtatcctatgcctttaatgagcatttggggagtatattctatcttaccag
cgaaactatagggagtaaatagcgtagcacgccggaaaatagcatacttgagaccagtag
agaccacaaagacatgccctgtgattgctagaacatcagatatgaccggaatacttgtcg
tttcaaaggcactggcaagagcggatgtgtagtcaacttcgtttgcaactgcccaagaat
gcatgtctgaagatgtgccactgcacctatttgcgaaaaacgctatagactttaatccag
tcgcttcataatagttgagcgcaacagttatgagcaactctactcctatcacccgaaagc
aggaccgataatgaaagtccttagagccgaacttgacatgatgaagggatgacggatcaa
cctctatcaaccaagttgaaatagaataagacaataaagaaagctcttgatcttctaagc
tccacatttctataatgtctccccttggttccgcaactgcacctactctatcatttctct
gaacgtttaaatattcatttgaacctcctttagtcgcttgtccaggaatataggcgggct
ccccgccaactactcgtgtcacactggtgtctctggcaagggagacccataagattgacc
ccatggtaatggcaagtattgattggctatccggtgcccaaataagcttataaatggcgc
tctcatccaccttcagcgagcggacgagctgcattgaaaacgagcgataaataagaagaa
cgcccgtctctgttccgcacgcgataagatcctttgcggagtttattgcacagctaagag
gagcagcatactcttctccgacaagaagtggtacagaggcatacggaacactaggaggta
atggattatccacaacttctgtcggatttgtgggctcctctgggcggctatccatgccgc
aatctttagttttaaattgcagggagtcgcacagggaagtttgcagggaagggtgtttac
taagccatgctgattcttcttattcattgagatttattggcgggggtggtgggggtggcg
gaggtgggatgagggatgtgaccaattgagacgccccatcactgactgcctgatcattgc
gcagggagttgacgagagagtctggtaccccaccacggatagggtgatttgttcgtacac
gtggagaaacgggtggagaggccagaaatctctctgcttcttgctttgagactatattat
agatggg-aaatagtgcaatgagcaagaggccaattgtagtaaagaccggcaggggaata
aagaaagcg-
>P427_contig16 87433:89240
aggacgctattagctcatcacatatcactgagctaaagtcacatatatcggcagaaaagg
taaatgatgtgatacctattagctttgtgaaagcgtttccttcctttgctgctgcagccg
caagactaaatacagatggaaaggtaagatccgttagtgcctgatagaagcgagagtgtc
cacatgtaatgcttgctctacaaagggatgcgtgatatgcgtaaatgaacaggaagaagt
gatgaaatgatcgaaactctgtgaaataagagctatttccctccccttgtctgtgcatag
aagtgagagctctcaaaacttcatacgcatccgcactagtactaccactgatgtttgtgt
ctatgctagtagcgttggtcattgcactcttttgtcttgccgttacaaatgtgacagcaa
ttgttggttcttcgctagtataaagagtctgcttatgcgcctcgaaacgtcgctcgacaa
cggcccccgtgtatcctatgcctttaatgagcatttggggagtatattctatcttaccag
cgaaactatagggagtaaatagcgtagcacgccggaaaatagcatacttgagaccagtag
agaccacaaagacatgccctgtgattgctagaacatcagatatgaccggaatatttgtcg
tttcaaaggcactggcaagagcggatgtgtagtcaacttcgtttgcaactgcccaagaat
gcatgtctgaagatgtgccactgcacctatttgcgaaaaacgctatagactttaatccag
tcgcttcataatagttgagcgcaacagttatgagcaactctactcctatcacccgaaagc
aggaccgatagtgaaagtccttagagccgaacttgacacgatgaagggatgacggatcaa
cctctatcaaccaagttgaaatagaataagacaataaagaaagctcttgatcttctaagc
tccacatttctataatgtctccccttggttccgcaactgcacttgatctatcatttctct
gaacgtttaaatattcatttgaacctcctttagtcgcttgtccaggaatataggcgggct
ccccgccaactactcgtgtcacactggtgtctctggcaagggagacccataagattgacc
ccatggtaatggcaagtattgattggctatccggtgcccaaataagcttataaatggcgc
tctcatccaccttcagcgagcggacgagctgcattgaaaacgagcgataaataagaagaa
cacccgtctctgttccgcatgcgataagatcctttgcggagtttattgcacagctaagag
gagcagcatactcttctccgacaagaagtggtacagaggcatacggaacactaggaggta
atggattatccacaacttctgtcggatttgtgggctcctctgggcggctatccatgccgc
aatctttagttttaaattgcagggagtcgcacagggaagtttgcagggaagggtgtttac
taagccatgctgattcttcttattcattgagatttattggcgggggtggtgggggtggcg
gaggtgggatgagggatgtgaccaactgagacgctccatcactgactgcctgatcattgc
gcaaggagttgacgagagagtctggtaccccgccacggatagggttatttgttcgtacac
gtggagaaacgggtggagaggccagaaatctctctgcttcttgctttgagactatattat
agatggg-aaatagtgcaatgagcaaaagaccaattgtagtaaagaccggcagaggaata
aagaaagcg-
>P458_contig30 37859:39666
aggacgctattagctcatcacatatcactgagctaaagtcacatatatcggcagaaaagg
taaatgatgtgatacctattagctttgtgaaagcgtttccttcctttgctgctgtagccg
caagactaaatacagatggaaaggtaagatccgttagtgcctgatagaagcgagagtgtc
caaatgtaatatttgctctacaaagggacgcgtgatatgcgtaaatgaacaggaagaaat
gatgaaatgaccgaaactctgtgaaataagaactatttccttccccttgtctgtgcatag
aagtgagagctctcaaaacttcatacgcatccgcactagtactaccactgatgtttgtgt
ctatgctagtagcgttggtcattgcactcttttgtcttgccgttacaaatgtgacagcaa
ttgttggttcttcgctagtataaagagtctgcttatgcgcctcgaaacgtcgctcgacaa
cggcccccgtgtatcctatgcctttaatgagcatttggggagtatattctatcttaccag
cgaaactatagggagtaaatagcgtagcacgccggaaaatagcatacttgagaccagtag
agaccacaaagacatgccctgtgattgctagaacatcagatatgaccggaatacttgtcg
tttcaaaggcactggcaagagcggatgtgtagtcaacttcgtttgcaactgcccaagaat
gcatgtctgaagatgtgccactgcacctatttgcgaaaaacgctatagactttaatccag
tcgcttcataatagttgagcgcaacagttatgagcaactctactcctatcacccgaaagc
aggaccgataatgaaagtccttagagccgaacttgacatgatgaagggatgacggatcaa
cctctatcaaccaagttgaaatagaataagacaataaagaaagctcttgatcttctaagc
tccacatttctataatgtctccccttggttccgcaactacacctactctatcatttctct
gaacgtttaaatattcatttgaacctcctttagtcgcttgtccaggaatataggcgggct
ccccgccaactactcgtgtcacactggtgtctctggcaagggagacccataagattgacc
ccatggtaatggcaagtattgattggctatccggtgcccaaataagcttataaatggcgc
tctcatccaccttcagcgagcggacgagctgcattgaaaacgagcgataaataagaagaa
cgcccgtctctgttccgcacgcgataagatcctttgcggagtttattgcacagctaagag
gagcagcatactcttctccgacaagaagtggtacagaggcatacggaacactaggaggta
atggattatccacaacttctgtcggatttgtgggctcctctgggcggctatccatgccgc
aatctttagttttaaattgcagggagtcgcacagggaagtttgcagggaagggtgtttac
taagccatgctgattcttcttattcattgagatttattggcgggggtggtggcggtggcg
gaggtgggatgagggatgtgaccaactgagacgccccatcactgactgcctgatcattgc
gcagggagttgacgagagagtctggtactccaccacggatagggtgatttgttcgtacac
gtggagaaacgggtggagaggccagaaatctctctgcttcttgctttgagactatattat
agatggg-aaatagtgcaatgagcaaaaggccaattgtagtaaagaccggcaggggaata
aagaaagcg-
