# Supplementary material for: High resolution multi-locus sequence typing scheme for Giardia duodenalis assemblage B outbreak and population analysis
Source: PLoS Negl Trop Dis. 2026 Jul 15;20(7):e0014528. doi: 10.1371/journal.pntd.0014528 (PMC13395364; doi:10.1371/journal.pntd.0014528)
Supplement: S2 Appendix — (ZIP) [file pntd.0014528.s002.zip › S2_Appendix/annotated_alignment_106_k501_ash0.9_reads20_c5fae58a8e06ab8ea3bd9122779feb0c.fasta]

>POIs
--------------------------------------------------------------------------------------------------------------------------------------------------------------------------------------------------------------------------------------------------------------------------------------------------------------------------------------------------------------------------------------------------------------------------------------------------------------------------------------------------------------------------------------------------------------------------------------------------------------------------------------------------------------------------------------------------------------------------------------------------------------------------------------------------------------------------------------------------------------------------------------------------------------------------------------------------------------------------------------------------------------------------------------------------------------------------------------------------------------------------------------------------------------------------------------------------------------------------------------------------------------------------------------------------------------------------------------------------------------------------------------------------------------------------------------------------------------------------------------------------------------------------------------------------------------------------------------------------------------------------------------------------------------------------------------------------------------------------------------------------------------------------------------------------------------------------------------------------------------------------------------------------------------------------------------------------------------------------------------------------------------------------------------------------------------------------------------------------------------------------------------------------------------------------------------------------------------------------------------------------------------------------------------------------------------------------------------------------------------------------------------------------------------------------------------------------------------------------------------------------------------------------------------------------------------------------------------------------------------------------------------------------------------------------------------------------------------------------------------------------------------------------------------------------------------------------------------------------------------------------------------------------------------------------------------------------------------------------------------------------------------------------------------------------------------------------------------------------------------------------------------------------------------------------------------------------------------------------------------------------------------------------------------------------------------------------------------------------------------------------------------------------------------------------------------------------------------------------------------------------------------------------------------------------------------------------------------------------------------------------------------------------------------------------------------------------------------------------------------------------------------------------------------------------------------------------------------------------------------------------------------------------------------------------------------------------------------------------------------------------------------------------------------------------------------------------------------------------------------------------------------------------------------------------------------------------------------------------------------------------------------------------------------------------------------------------------------------------------------------------------------------------------------------------------------------------------------------------------------------------------------------------------------------------------------------------------------------------------------------------------------------------------------------------------------------------------------------------------------------------------------------------------------------------------------------------------------------------------------------------------------------------------------------------------------------------------------------------------------------------------------------------------------------------------------------------------------------------------------------------------------------------------------------------------------------------------------------------------------------------------------------------------------------------------------------------------------------------------------------------------------------------------------------------------------------------------------------------------------------------------------------------------------------------------------------------------------------------------------------------------------------------------------------------------------------------------------------------------------------------------------------------------------------------------------------------------------------------------------------------------------------------------------------------------------------------------------------------------------------------------------------------------------------------------------------------------------------------------------------------------------------------------------------------------------------------------------------------------------------------------------------------------------------------------------------------------------------------------------------------------------------------------------------------------------------------------------------------------------------------------------------------------------------------------------------------------------------------------------------------------------------------------------------------------------------------------------------------------------------------------------------------------------------------------------------------------------------------------------------------------------------------------------------------------------------------------------------------------------------------------------------------------------------------------------------------------------------------------------------------------------------------------------------------------------------------------------------------------------------------------------------------------------------------------------------------------------------------------------------------------------------------------------------------------------------------------------------------------------------------------------------------------------------------------------------------------------------------------------------------------------------------------------------------------------------------------------------------------------------------------------------------------------------------------------------------------------------------------------------------------------------------------------------------------------------------------------------------------------------------------------------------------------------------------------------------------Y-Y--Y--------------------------------------------------------------------------------------------------------------------------------------------------------------------------------------------------------------------------------------------------------------------------
>GCA_011634595.1_contig11 479935:487958
ggatctctaatattggttatttggggctcaagatcggataataccaattctttacatttc
tgctgcttgtccgggtcttctgtggaaggtagagggggtgtaaagctttctagcgcctcc
acttctttttcaagcacagcagccaatcccttttctagctctgcttcaataccatatcta
tcctttttcatcacacttgaggttattgttgaaggaataagaaagtcattatctccgctt
tcgttatcagcaagaaactggtttatgcctggctcattacctaatacagatgcagacctg
ggcatctctgtttgaagaacgatgggtgtgtcaggagcagcaggtgaattaagtctatca
aaatctaataagtttctttccgtttcctgtaccggttcatcaacagttgaagcagcatct
ctgttaatacagacagctggacaatctagtttgtcatcaatagtcgagtcgt-taggtgg
cctgtttaatttggcagaattagaatctctcttggcgctggttgctcgccctacaacgtc
atttccatacaagttagatatcccaggcaccttaaagaactccaccagcttatctatatt
ctctttgattgtacgtaaagtttccttggatacctctattaactgggagctatctggaac
agagactaggaggcgacgtcccatatccttaaccttaagtactgatgagtttccgaatat
atatttatatgcaataatatcttgtatttcctgcgctggcatgggttttccatactgatc
gtagataattttactactcccaaagcccttcccagagaatggccgagtatgctcaggtgt
tgagttgagtggcggcagaactttattagtttttgatatgttttcttcacagcccacatt
gctaattgctggcataacggatatgtcagagctgccagtgttttgagtcagtttaacatc
aggttcgtggaaagcatctaaaactgctgagccatgcatattatcattgctctttctgct
aatataaggtagcggattcccgctatttccagatgctattagaataggtttgcttcctct
tgagccaccataaccatctgaggagctcatagttactagctctgtaccataagctatctg
gccgggtccttgctgtttaagtgagtgatgtgtagagtggtcctttatggttagttgtat
tcctggcaatttctttccaccagtactcaaagcattaagcatattcttgggattagttgg
tgtgcatgttgcatatacatcttgagagccactaatgctctcccgtggtgtattatttaa
gtttctatatgaagatcccgtcatagaactcctaggagttcctcggatagacgatccttc
catgtcaaacactgtcgttatcctatcacgttgtttctctataagactccgtggagcgct
tctaatgctagacgtgttgactattatatcgcccatatccggtgatttagtcgacacaga
ggtaattcggattagatgctccttagatgagcgtgaattgacctcttctattagatctgc
agtgctcatttttcctgtttttataagtgcatctccccctctgatactggaaccggagag
ctggggggtcttattgcaatcttcttctttattgcgcttagtagccaacttcttcatttc
atcgccccacttctgcgcttcctgagcgtatcgtttagaagcgttatcatactctgaggc
tgtcactaaaagaccatcatcttttaaaatagagttctgactacggaggtactttgcata
gagaagag-cttctcgcctttgatgctcagcccgtttcatattaagtcgtgctcgaattt
cttctgcattttgatataggcgagcaaagacacccttcacagtccaatcctttggggttc
tgtcatatttaatttgaaatcccagctttcctggctttgcaaattgatctatggcatttt
gtactttctgcatgacttctcctcctttcttagtgccatagttgtcggattcgctatcat
cataattaacctgacaccaaaagtccattgtgtttgcagctatttccacagctaccttta
tcttttcaatattatctaactcctgttccgctgttacctcgtcacgaacgcgctctcgtt
ctatttgtagacgttcatctatgtatgttgctatttgtttgtccttgaggatatctgggg
ggattccacgtgcactgctaagatccgttgacgcatcatctttactgacgtgcccatcgc
tcccatataagtttcgtgttgaagaagacctgctagcgctcgaaaagcctccctttttac
tcctctttgatgtattggtattcgtccctttatctaacatgagttctcgaagattcaaga
gttcgtccatatcgctcatgctcagtacggtctgggtttgcttccagaatcccatcaggc
cactgggtaacagctccactccacccgcagaaagttcgtctacattagacgtcatactcc
tatggctattaatatcgggcttaaacttctcatagttatcgggtccttgaggacgtagag
ccaaaggaacaccatcattgtcatcttccttagattcgttacgatcgagttgagtctgca
tactattccgagaaccccttcctcctcggtttttcacattatgagtataatcagacagac
ttgctgcttcgctacttaaggcctcaccttcaaccatccctcgtcctgcaatgtactgct
gatctccgttgcgaacaagattgccatcctcatccacctttagaaggtctcccaaaaacg
attggagttcccctgtgtgcaaacctgcaaggattcttgctattaagtctgaagagaggc
gcccttcagcaagggactgtagaagttctgcatagacagggtccccagagaaaaatcgac
caattaagtcgcgaatagttctcagctgactgtactcaatgcctagtttatctatcaact
ctgagagatggatgcctcgttccttataaaagccagaaaccaactcatcataggggttct
ttattcctgggttgaaatagactggatttaagctggtttccgtaaatttatatgcagtgc
ctctgcatggggtaacgtctgtacacttaatagtatcatccgtgggctcccgttcgccaa
gatcgccgactacattcttagaagatcttctgctggaaaggcctctagctgcatttccag
gagtggttgcttgtgcagtgcctcctgcaatagcagcagccatagcagcatcaacgcttc
ccatgagcggcttttgatcttgcaatcgtactctgattggtgcaggatcttctttcaaag
tagtggatttaggagttccttttctggatggagctctagatccagtgcgtgcacctgcat
cggggagcacaggtttcgccgttcctctcggagtaggacacgaaaagcgtatctgtgtat
tcccatcaggtgataaccctttgctgctgacataggtttctgtaaaaccatcttgataac
cgagcagattaaacccagtgagttcatatagaagctgcttggcggaaaacaggctcttag
tatcaaagccattatctccagcgcttcctgggagcctagcactcttaactgtattattat
taatgtctaccaaagaaacgttgcggtcagggtctcccttcatgacttgttgcttgtatt
tatctctttctgcctctgctgcagctattcgcttaaggagatctgctatttgccttttaa
gtttctcagcttccgctgcactttctgttttccctagcgtaagggcatccatcgtgtttt
gtaatgcaacatgatcattatctaagcgatcataggccttcttaagggatgctaactgat
ctaatagatcggctatctctttctgttgttccacgatggtgtcgtcctgctctgctatac
gtctaaggagctcttctatgcgttggttgagttcatcaatctggctttgcagctctggta
tctgcttgcattgttctagtagatggtggtacttcataagagtagcatccaactctgttt
tgagtcgctccttctcggcaacctcgttggctaatttggtttccatctcgagaagctcct
tcacacctttggatggcgctctgttgaagtctggaattggtgcatctgtatcccacgaac
ctcctgaccccataaagtctggcttgtatatatttcctgct-cttttcttttgcactagc
tgctctgacaatgtgcttatttgttggagtagtttctcacgctcttgctgccactgcttt
gatacacgagcattttcttctaagagagatttgcaatggagccgcagtttatctaattca
gtggagatgtgaatgctggtgtcctctgctttgagacgtgcgcgcagctcagagattata
gcagcgcagaactctgtttctatatcatgcttaaacttatgaagggttagccggcgaaat
gtcttttctgctttgtcaatatatggctcatagatcgggaggacgtccttggcagcaaga
tgatctgtcatagggtcacagcctagagcctgctcaaatagaacataaagctttcggttc
tgtatgtctgttcgcagctcctggaagagtcctgatatcatttgtgtcatatatccatta
agggagataaccagtttgctggtatgctctcggaagtccttgtcgaggtatgcataaatt
gatgcacgccgctcatctgcagaaatgtcacctgtgtcaacgagccgtatcggatttgcc
ggagagactgacgagcgaatgaagaactctacctcgctgggttgacacacactttctgtg
ccaaagagagcctcttgttgatagcctattcctgtctggaaggttgtggagtctcccatt
accgaaaaggctgggtaaatcttattggtatctttcagaatctttacaatggcaattgga
aataaacgccgaaagtaaagcaaagataaaggccggatgacactggaggcgcttcaaaat
gcccttgagctcctttccccatacttctatgcagatatggggatctacatcgtccttggc
ttctccatccttggctctgctatcggaatctttaacactggagccaccttggtaacagct
acgattgcacaccctgaaatacgatcgaagaatcttttgtcaatcttattctgcgaggct
attgccctttacggtgtcatcatgtcgatcataatactcactgccgttaaacaaggcgct
gaaacgtctcttaaaggtgactatgtcactaagcaagaagtcttaaaggctggctatggc
tatggggctgctggcatttcagtcgggttttccaattttgctgctgcaattaccgtgggt
gttttggggagctctgttgctgtgtctcattgtggagatccatctcttttcgttaagctc
ttcatttcggaaatttttgcagaagcaatcgccctcattggtctcattagtggaatcgta
atgacaacttctgttagttttgagcacggagcctgatacacttgtttgcagttaaatatg
gttgtgaattatcgactcgttgcttatatagcttagttgtattttgcaagtgtcagatca
caaaaaggagatgccgctgacggcgtctgaacttggtttaggcccgctgtccacatatac
aaaggtgcacaatagccatgttcaagtattagccgagcgaatcagtgggaagatggccac
agctctagcaaataatgtcgggcaggcattttcctatttgagaaacgagatccacaacag
aaagctttacgtcatgtttgagcagctgctggcttgcgacccaaagacagaccacgaagc
cccgaaagatgtctatcccatctatagcgcctctgttgacacagcagagcttatgatcat
ggaacgtggaatggaggctatgcgat-gccaattgcgcgatgggattgaagagcacttta
tcgagcacattaggacatgcgaccatttagagctacagcatgataaaatgagcaggcaga
tttattcgttaacgcgcagaatcggtgagctaactgaaattcttcaaactatcctagcag
aaaaagctacatctactaaacgtaatcagctaaaaatccatgaactaaacaacattatca
gcggctttaatcgatcgagcacagctgctcagggcttcgatattgagtatacttcactaa
gagatacgtctctcctgacacaaaccagagagactgaacagctccaacgagaaatagaga
gcaaaaacataaccattgccgccctgaggagcaagatgcagctcttgagcaatcaattaa
ccgagaccaaggctcgaacacgaagtattctgacacaatctttttccaggcaatcgttag
acatccacataacgcagccctatcgcagttctatcgagtcagagcccagagaatcgcccc
gtaaaacatcggccgattctgagcgtattggtggcgcagcctataacagcgaacagttga
tggagagcaatagtatgatgatgggtttaacaaccacgcctcgtagcacacaagatccct
gcaaactgctaactgagaaccagtctgagactagcttacagccccaacaggacaaggaca
agcaaaatgacttcctagattccaaaaggcaatcgtgtgtgccacctccgttcaaatttt
ctagtcctatcttacgcaagtggcaagctgagagacaatctataaggtgtagcaacccaa
gcgcggccattctagcatctgataaggactctgagactaccaatggcttccaacagacca
gagctcagcaagcatttgagcagccgtatgtacctccgctacaactcgatgctttctcct
acttttccgatcaccggagtactggagaattcgctcttttgcgcggcaaccctctctcat
caagtaatattctaaatcgtgcctccactctttctccactaataccgcacactatgaggg
aactctctacaagggtatatccactaatgaaaacaagggtgctgcctgagaagactgctc
caatggctctcgatgacctctgtgatcacaacctttcttcttgtgattctggaagtgact
cctcctttgtagtagcttgtgaggatgcagctgaaagcaaacctatgcc-aacaatacat
tgcaacataggtgatgatcgcactgtcagcttgtatgcaggtcctcatcagcctgagacc
gtaagcaccaaagctgtccagacaacagg-cggtgaca-ttttaacagcagagcaactgt
ggcaggatatcgatctagcactgaaagtacttgcaaagaactggataaagtctcatccat
gcactgtgcgctatgaatcaaaagctatacagtgttcccttgaggtatctgaatgcactg
catattcattttatctagagccagcacatactgatgcagatctgtatataaaggaaattc
gccaagcagttagaaaaggcattattgagaaatacgattcactgcagattggggtgacac
ctaataagcatgagaatataagtcctagttatgaagaattcgatgacaatctaagcagcc
tacatattgaaaaggctcagtacagcagtatgcttcgtgagccttccatgagacaatcaa
ccaatgccttttcacatagccgtccatcccaggccgcatcagttagaagagctgcatcgg
gtgatcctgcatcttcaatatctcctcgacgtcttcctgtgcg-cagctcctctggtaaa
acgaaccaccgtaacattctatctgcttggacaagcttcagaccattgtcaaatgcccct
aatgaaaggctctcaccaagaagaagtaacaattttctctctgcgcgttctccgatgcac
actattgaacaaatacagcggtctaatacgtcagcttctaagcttattagtaagcgaccg
cttccacagtttactgtggatggcatagtaacgggggctattgagtttaacc
>GCA_001543975.1_contig9 10837:18865
ggatctctaatattggttatttggggctcaagatcggataataccaattctttacatttc
tgctgcttgtccgggtcttctgtggaaggtagagggggtgtaaagctttctagcgcctcc
acttctttttcaagcacagcagccaatcccttttctagctctgcttcaataccatatcta
tcctttttcatcacacttgaggttattgttgaaggaataagaaagtcattatctccgctt
tcgttatcagcaagaaactggtttatgcctggctcattacctaatacagatgcagacctg
ggcatctctgtttgaagaacgatgggtgtgtcaggagcagcaggtgaattaagtctatca
aaatctaataagtttctttccgtttcctgtaccggttcatcaacagttgaagcagcatct
ctgttaatacagacagctggacaatctagtttgtcatcaatagtmrrgwygtntakntkk
yctgtttaatttggcagaattagaatctctcttggcgctggttgctcgccctacaacgtc
atttccatacaagttagatatcccaggcaccttaaagaactccaccagcttatctatatt
ctctttgattgtacgtaaagtttccttggatacctctattaactgggagctatctggaac
agagactaggaggcgacgtcccatatccttaaccttaagtactgatgagtttccgaatat
atatttatatgcaataatatcttgtatttcctgcgctggcatgggttttccatactgatc
gtagataattttactactcccaaagcccttcccagagaatggccgagtatgctcaggtgt
tgagttgagtggcggcagaactttattagtttttgatatgttttcttcacagcccacatt
gctaattgctggcataacggatatgtcagagctgccagtgttttgagtcagtttaacatc
aggttcgtggaaagcatctaaaactgctgagccatgcatattatcattgctctttctgct
aatataaggtagcggattcccgctatttccagatgctattagaataggtttgcttcctct
tgagccaccataaccatctgaggagctcatagttactagctctgtaccataagctatctg
gccgggtccttgctgtttaagtgagtgatgtgtagagtggtcctttatggttagttgtat
tcctggcaatttctttccaccagtactcaaagcattaagcatattcttgggattagttgg
tgtgcatgttgcatatacatcttgagagccactaatgctctcccgtggtgtattatttaa
gtttctatatgaagatcccgtcatagaactcctaggagttcctcggatagacgatccttc
catgtcaaacactgtcgttatcctatcacgttgtttctctataagactccgtggagcgct
tctaatgctagacgtgttgactattatatcgcccatatccggtaatttagtcgacacaga
ggtaattcggattagatgctccttagatgagcgtgaattgacctcttctattagatctgc
agtactcatttttcctgtttttataagtgcatctccccctctgatactggaaccggagag
ctggggggtcttattgcaatcttcttctttattgcgcttagtagccaacttcttcatttc
atcgccccacttctgcgcttcctgagcgtatcgtttagaagcgttatcatactctgaggc
tgtcactaaaagaccatcatcttttaaaatagagttctgactacggaggtactttgcata
gagaagag-cttctcgcctttgatgctcagcccgtttcatattaagtcgtgctcgaattt
cttctgcattttgatataggcgagcaaagacacccttcacagtccaatcctttggggttc
tgtcatatttaatttgaaatcccagctttcctggctttgcaaattgatctatggcatttt
gtactttctgcatgacttctcctcctttcttagtgccatagttgtcggattcgctatcat
cataattaacctgacaccaaaagtccattgtgtttgcagctatttccacagctaccttta
tcttttcaatattatctaactcctgttccgctgttacctcgtcacgaacgcgctctcgtt
ctatttgtagacgttcatctatatatgttgctatttgtttatccttgaggatatctgggg
ggattccacgtgcactgctaagatctgttgacgcatcatctttactgacgtgcccatcgc
tcccatataagtttcgtgttgaagaagamctgctagcgctcgaaaagcctccctttttac
tcctctttgatgcattggtattcgtccctttatctaacatgagttctcgaagattcaaga
gttcgtccatatcgctcatgctcagtacggtctgggtttgcttccagaatcccatcaggc
cactgggtaacagctccactccacccgcagaaagttcgtctacattagacgtcatactcc
tatggctattaatatcgggcttaagcttctcatagttatcgggtccttgaggacgtagag
ccaaaggaacaccatcattgtcatcttccttagattcgttactatcgagttgagtctgca
tactattccgagaaccccttcctcctcggtttttcacattatgagtataatcagacagac
ttgctgcttcgctacttaaggcctcaccttcaaccatccctcgtcctgcaatgtactgct
gatctccgttgcgaacaagattgccatcctcatccacctttagaaggtcacccaaaaacg
attggagttctcctgtgtgcaaacctgcaaggattcttgctactaagtctgaagagaagc
gcccttcagcaagggactgtagaagttctgcatagacagggtccccagagaaaaatcgac
caattaagtcgcgaatagttctcagctgactgtactcaatgcctagtttgtctatcaact
ctgagagatggatgcctcgttccttataaaagccagaaaccaactcatcataggggttct
ttattcctgggttgaaatagactggatttaagctggtttccgtaaatttatatgcagtgc
ctctgcatggggtaacgtctgtacacttaatagtatcatccgtgggctcccgttcgccaa
gatcgccgactacattcttagaagatcttctgctggaaaggcctctagctgcatttccag
gagtggttgcttgtgcagtgcctcctgcaatagcagcagccatagcagcatcaacgcttc
ccatgagcggcttttgatcttgcaatcgtactctgattgatgcaggatcttctttcaaag
tagtggatttaggagtcccttttctggatggagctctagatccagtgcgtgcatctgcat
cggggagcacaggtttcgccgttcctctcggagtaggacacgaaaagcgtatctgtgtat
tcccatcaggtgataaccctttgctgctgacataggtttctgtaaaaccatcttgataac
cgagcagattaaacccagtgagttcatatagaagctgcttggcggaaaacaggctcttag
tatcaaagccattatctccagcgcttcctgggagcctagcactcttaactgtattattat
taatgtctaccaaagaaacgttgcggtcagggtctcccttcatgacttgttgcttgtatt
tatctctttctgcctctgctgcagctattcgcttaaggagatctgctatttgccttttaa
gtttctcagcttccgctgcactttctgttttccctagcgtaagggcatccatcgtgtttt
gtaatgcaacatgatcattatctaagcgatcataggccttcttaagggatgctaactgat
ctaatagatcggctatctctttctgttgttccacgatggtgtcgtcctgctctgctatac
gtctaaggagctcttctatgcgttggttgagttcatcaatctggctttgcagctctggta
tctgcttgcattgttctagtagatggtggtacttcataagagtagcatccaactctgttt
tgagtcgctccttctcggcaacctcgttggctaatttggtttccatctcgagaagctcct
tcacacctttggatggcgctctgttgaagtctggaattggtgcatctgtatcccacgaac
ctcctgaccccataaagtctggcttgtatatatttcctgct-cttttcttttgcactagc
tgctctgacaatgtgcttatttgttggagtagtttctcacgctcttgctgccactgcttt
gatacacgagcattttcttctaagagagatttgcaatggagccgtagtttatctaattca
gtggagatgtgaatgctggtgtcctctgctttgagacgtgcgcgcagctcagagattata
gcagcgcagaactctgtttctatatcatgcttaaacttatgaagggttagccggcgaaat
gtcttttctgctttgtcaatatatggctcatagatcgggaggacgtccttggcagcaaga
tgatctgtcatagggtcacagcctagagcctgctcaaatagaacataaagctttcggttc
tgtatgtctgttcgcagctcctggaagagtcctgatatcatttgtgtcatatatccatta
agggagataaccagtttgctggtatgctctcggaagtccttgtcgaggtatgcataaatt
gatgcacgccgctcatctgcagaaatgtcacctgtgtcaacgagccgtatcggatttgcc
ggagagactgacgagcggatgaagaactctacctcgctgggttgacacacactttctgtg
ccaaagagagcctcttgttgatagcctattcctgtctggaaggttgtggagtctcccatt
accgaaaaggctgggtaaatcttattggtatctttcagaatctttacaatggcaattgga
aataaacgccgaaagtaaagcaaagataaaggccggatgacactggaggcgcttcaaaat
gcccttgagctcctttccccatacttctatgcagatatggggatctacatcgtccttggc
ttctccatccttggctctgctatcggaatctttaacactggagccaccttggtaacagct
acgattgcacaccctgaaatacgatcgaagaatcttttgtcaatcttattctgcgaggct
attgccctttacggtgtcatcatgtcgatcataatactcactgccgttaaacaaggcgct
gaaacgtctcttaaaggcgactatgtcactaagcaagaagtcttaaaggctggctatggc
tatggggctgctggcatttcagtcgggttttccaattttgctgctgcaattaccgtgggt
gttttggggagctctgttgctgtgtctcattgtggagatccatctcttttcgttaagctc
ttcatttcggaaatttttgcagaagcaatcgccctcattggtctcattagtggaatcgta
atgacaacttctgttagttttgagcacggagcctgatacacttgtttgcagttaaatatg
gttgtgaattatcgactcgttgcttacatagcttagttgtattttgcaagtgtcagatca
caaaaaggagatgccgctgacggcgtctgaacttggtttaggcccgctgtccacatatac
aaaggtgcacaatagccatgttcaagtattagccgagcgaatcagtgggaagatggccac
agctctagcaaataatgtcgggcaggcattttcctatttgagaaacgagatccacaacag
aaagctttacgtcatgtttgagcagctgctggcttgcgacccaaagacagaccacgaagc
cccgaaagatgtctatcccatctatagcgcctctgttgacacagcagagcttatgatcat
ggaacgtggaatggaggctatgcgat-gccaattgcgcgatgggattgaagagcacttta
tcgagcacattaggacatgcgaccatttagagctacagcatgataaaatgagcaggcaga
tttattcgttaacgcgcagaatcggtgagctaactgaaattcttcaaactatcctagcag
aaaaagctacatctactaaacgtaatcagctaaaaatccatgaactaaacaacattatca
gcggctttaatcgatcgagcacagctgctcagggcttcgatattgagtatacttcactaa
gagatacgtctctcctgacacaaaccagagagactgaacagctccaacgagaaatagaga
gcaaaaacataaccattgccgccctgaggagcaagatgcagctcttgagcaatcaattaa
ccgagaccaaggctcgaacacgaagtattctgacacaatctttttccaggcaatcgttag
acatccacataacgcagccctatcgcagttctatcgagtcagagcccagagaatcgcccc
gtaaaacatcggccgattctgagcgtattggtggcgcagcctataacagcgaacagttga
tggagagcaatagtatgatgatgggtttaacaactacgcctcgtagcacacaagatccct
gcaaactgctaactgagaaccagtctgagactaggttacagccccaacaggacaaggaca
agcaaaatgacttcatagattccaaaaggcaatcgtgtgtgccacctccgttcaaatttt
ctagtcctatcttacgcaagtggcaagctgagagacaatctataaggtgtagcaacccaa
gcgcggccattctagcatctgataaggactctgagactaccaatggcttccaacagacca
gagctcagcaagcatttgagcagccttatgtacctccgctacaactcgatgctttctcct
acttttccgatcaccggagtactggagaattcgctcttttgcgcggcaaccctctctcat
caagtaacattctaaatcgtgcctccactctttctccactaataccgcacactatgaggg
aactctctacaagggtatatccactaatgaaaacaggggtgctgcctgagaagactgctc
caatggctctcgatgacctctgtgatcacaacctttcttcttgtgattctggaagtgact
cctcctttgtagtagcttgtgaggatgcagctgaaagcaaacctatgccaaacaatacat
tgcaacataggtgatgatcgcactgtcagcttgtatgcaggtcctcatcagcctgagacc
gtaagcaccaaagctgtccagacaacaggacggtgacagttttaacagcagagcaactgt
ggcaggatatcgacctagcactgaaagtacttgcgaaggactggataaagtctcatccat
gcactgtgcgctatgaatcaaaagctatacagtgttcccttgaggtatctgaatgcactg
catattcattttatctagagccagcgcatactgatgcagatctgtatataaaggaaattc
gccaagcagttagaaaaggcattattgagaaatacgattcactgcagattggggtgacac
ctaataagcatgagaatataagtcctagttatgaagaattcgatgacaatctaagcagcc
tacatattgaaaaggctcagtacagcagtatgcttcgtgagccttccatgagacaatcaa
ccaatgccttttcacatagccgtccatcccaggccgcatcagttagaagagctgcatcgg
gtgctcctgcatcttcaatatctcctcgacgtcttcctgtgcgtcagctcctctggtaaa
acgaaccaccgtaacattctatctgcttggacaagcttcagaccattgtcaaatgcccct
aatgaaaggctctcaccaagaagaagtaacaattttctctctgcgcgttctccgatgcac
actattgaacaaatacagcggtctaatacgtcagcttctaagcttattagtaagcgaccg
cttccacagtttactgtggatggcatagtagcgggggctattgagtttaacc
>Gerbil_contig007.1 complement(534548:542571)
ggatctctaatattggttatttggggctcaagatcggataataccaattctttacatttc
tgctgcttgtcagggtcttctgtggaaggtagagggggtgtaaagctttctagcgcctcc
acttctttttcaagcacagcagccaatcccttttctagctctgcttcaataccatatcta
tcctttttcatcacacttgaggttattgttgaaggaataagaaagtcattatctccgctt
tcgttatcagcaagaaactggtttatgcctggctcattacctaatacagatgcagacctg
ggcatctctgtttgaagaacgatgggtgtgtcaggagcagcaggtgaattaagtctatca
aaatctaataagtttctttccgtttcctgtaccggttcatcaacagttgaagcagcatct
ctgttaatacagacagctggacaatctagtttgtcatcaatagtcgagtcgt-taggtgg
cctgtttaatttggcagaattagaatctctcttggcgctggttgctcgccctacaacgtc
atttccatacaagttagatatcccaggcaccttaaagaactccaccagcttatctatatt
ctctttgattgtacgtaaagtttccttggatacctctattaactgggagctatctggaac
agagactaggaggcgacgtcccatatccttaaccttaagtactgatgagtttccgaatat
atatttatatgcaataatatcttgtatttcctgcgctggcatgggttttccatactgatc
gtagataattttactactcccaaagcccttcccagagaatggccgagtatgctcaggtgt
tgagttgagtggcggcagaactttattagtttttgatatgttttcttcacagcccacatt
gctaattgctggcataacggatatgtcagagctgccagtgttttgagtcagtttaacatc
agattcgtggaaagcatctaaaactgctgagccatgcatattatcattgctctttctgct
aatataaggtagcggattcccgctatttccagatgctattagaataggtttgcttcctct
tgagccaccataaccatctgaggagctcatagttactagctctgtaccataagctatctg
gccgggtccttgctgtttaagtgagtgatgcgtagagtggtcctttatggttagttgtat
tcctggcaatttctttccaccagtactcaaagcattaagcatattcttaggattagttgg
tgtgcatgttgcatatacatcttgagagccactaatgctctcccgtggtgtattatttaa
gtttctatatgaagatcccgtcatagaactcctaggagttcctcggatagacgatccttc
catgtcaaacactgtcgttatcctatcacgttgtttctctataagactccgtggagcgct
tctaatgctagacgtgttgactattatatcgcccatatccggtgatttagtcgacacaga
ggtaattcggattagatgctccttagatgagcgtgaattgacctcttctattagatctgc
agtactcatttttcctgtttttataagtgcatctccccctctgatactggaaccggagag
ctggggggtcttattgcaatcttcttctttattgcgcttagtagccaacttcttcatttc
atcgccccacttctgcgcttcctgagcgtatcgtttagaagcgttatcatactctgaggc
tgtcactaaaagaccatcatcttttaaaatagagttctgactacggaggtactttgcata
gagaagag-cttctcgcctttgatgctcagcccgtttcatattaagtcgtgctcgaattt
cttctgcattttgatataggcgagcaaagacacccttcacagtccaatcctttggggttc
tgtcatatttaatttgaaatcccagctttcctggctttgcaaattgatctatggcatttt
gtactttctgcatgacttctcctcctttcttagtgccatagttgtcggattcgctatcat
cataattaacctgacaccaaaagtccattgtgtttgcagctatttccacagctaccttta
tcttttcaatattatctaactcctgttccgctgttacctcgtcacgaacgcgctctcgtt
ctatttgtagacgttcatctatgtatgttgctatttgtttgtccttgaggatatctgggg
ggattccacgtgcactgctaagatccgttgacgcgtcatctttactgacgtgcccatcgc
tcccatataagtttcgtgttgaagaagacctgctagcgctcgaaaagcctccctttttac
tcctctttgatgcattggtattcgtccctttatctaacatgagttctcgaagattcaaga
gttcgtccatatcgctcatgctcagtacggtctgggtttgcttccagaatcccatcaggc
cactgggtaacagctccactccacccgcagaaagttcgtctacattagacgtcatactcc
tatggctattaatatcgggcttaaacctctcatagttatcgggtccttgaggacgtagag
ccaaaggaacaccatcattgtcatcttccttagattcgttaccatcgagttgagtctgca
tactattccgagaaccccttcctcctcggtttttcacattatgagtataatcagacagac
ttgctgcttcgctacttaaggcctcaccttcaaccatccctcgtcctgcaatgtactgct
gatctccattgcgaacaagattgccatcctcatccacctttagaaggtctcccaaaaacg
attggagttctcctgtgtgcaaacctgcaaggattcttgctactaagtctgaagagaggc
gcccttcagcaagggactgtagaagttctgcatagacagggtccccagagaaaaatcgac
caattaagtcgcgaatagttctcagctgactgtactcaatgcctagtttgtctatcaact
ctgagagatggatgcctcgttccttataaaagccagaaaccaactcatcataggggttct
ttattcctgggttgaaatagactggatttaagctggtttccgtaaatttatatgcagtgc
ctctgcatggggtaacgtctgtacacttaatagtatcatccgtgggctcccgttcgccaa
gatcgccgactacattcttagaagatcttctgctggaaaggcctctagctgcatttccag
gagtggttgcttgtgcagtgcctcctgcaatagcagcagccatagcagcatcaacgcttc
ccatgagcggcttttgatcttgcaatcgtactctgattgatgcaggatcttctttcaaag
tagtggatttaggagtcccttttctggatggagctctagatccagtgtgtgcacctgtat
cggggagcacaggtttcgccgttcctctcggagtaggacacgaaaagcgtatctgtgtat
tcccatcaggtgataaccctttgctgctgacataggtttctgtaaaaccatcttgataac
cgagcagattaaacccagtgagttcatatagaagctgcttggcggaaaacaggctcttag
tatcaaagccattatctccagcgcttcctgggagcctagcactcttaactgtattattat
taatgtctaccaaagaaacgttgcggtcagggtctcccttcatgacttgttgcttgtatt
tatctctttctgcctctgctgcagctattcgcttaaggagatctgctatttgccttttaa
gtttctcagcttccgctgcactttctgttttccctagcgtaagggcatccatcgtgtttt
gtaatgcaacatgatcattatctaagcgatcataggccttcttaagggatgctaactgat
ctaatagatcggctatctctttctgttgttccacgatggtgtcgtcctgctctgctatac
gtctaaggagctcttctatgcgttggttgagttcatcaatctggctttgcagctctggta
tctgcttgcattgttctagtagatggtggtacttcataagagtagcatccaactctgttt
tgagtcgctccttctcggcaacctcgttggctaatttggtttccatctcgagaagctcct
tcacacctttggatggcgctctgttgaagtctggaattggtgcatctgtatcccacgaac
ctcctgaccccataaagtctggcttgtatatatttcctgct-cttttcttttgcactagc
tgctctgacaatgtgcttatttgttggagtagtttctcacgctcttgctgccactgcttt
gatacacgagcattttcttctaagagagatttgcaatggagccgcagtttatctaattca
gtggagatgtgaatgctggtgtcctctgctttgagacgtgcgcgcagctcagagattata
gcagcgcagaactctgtttctatatcatgcttaaacttatgaagggttagccggcgaaat
gtcttttctgctttgtcaatatatggctcatagatcgggaggacgtccttggcagcaaga
tgatctgtcatagggtcacagcctagagcctgctcaaatagaacataaagctttcggttc
tgtatgtctgttcgcagctcctggaagagtcctgatatcatttgtgtcatatatccatta
agggagataaccagtttgctggtatgctctcggaagtccttgtcgaggtatgcataaatt
gatgcacgccgctcatctgcagaaatgtcacctgtgtcaacgagccgtatcggatttgcc
ggagagactgacgagcggatgaagaactctacctcgctgggttgactaacactttctgtg
ccaaagagagcctcttgttgatagcctattcctgtctggaaggttgtggagtctcccatt
accgaaaaggctgggtaaatcttattggtatctttcagaatctttacaatggcaattgga
aataaacgccgaaagtaaagcaaagataaaggccggatgacactggaggcgcttcaaaat
gcccttgagctcctttccccatacttctatgcagatatggggatctacatcgtccttggc
ttctccatccttggctctgctatcggaatctttaacactggagccaccttggtaacagct
acgattgcacaccctgaaatacgatcgaagaatcttttgtcaatcttattctgcgaggct
attgccctttacggtgtcatcatgtcgatcataatactcactgccgttaaacaaggcgct
gaaacgtctcttaaaggtgactatgtcactaagcaagaagtcttaaaggctggctatggc
tatggggctgctggcatttcagtcgggttttccaattttgctgctgcaattaccgtgggt
gttttggggagctctgttgctgtgtctcattgtggagatccatctcttttcgttaagctc
ttcatttcggaaatctttgcagaagcaatcgccctcattggtctcattagtggaatcgta
atgacaacttctgttagttttgagcacggagcctgatacacttgtttgcagttaaatatg
gttgtgaattatcgactcgttgcttatatagcttagttgtattttgcaagtgtcagatca
caaaaaggagatgccgctgacggcgtctgaactgggtttaggcccgctgtccacatatac
aaaggtgcacaatagccatgttcaagtattagccgagcgaatcagtgggaagatggccac
agctctagcaaataatgtcgggcaggcattttcctatttgagaaacgagatccacaacag
aaagctttacgtcatgtttgagcagctgctggcttgcgacccaaagacagaccacgaagc
cccgaaagatgtctatcccatctatagcgcctctgtcgacacagcagagcttatgatcat
ggaacgtggaatggaggctatgcggt-gccaattgcgcgatgggattgaagagcacttta
tcgagcacattaggacatgcgaccatttagagctacagcatgataaaatgagcaggcaga
tttattcgttaacgcgcagaatcggtgagctaactgaaattcttcaaactatcctagcag
aaaaagctacatctactaaacgtaatcagctaaaaatccatgaactaaacaacattatca
gcggctttaatcgatcgagcacaactgctcagggcttcgatattgagtatacttcactaa
gagatacgtctctcctgacacaaaccagagagactgaacagctccaacgagaaatagaga
gcaaaaacataaccattgccgccctgaggagcaagatgcagctcttgagcaatcaattaa
ccgagactaaggctcgaacacgaagtattctgacacaatctttttccaggcaatcgttag
acatccacataacgcagccctatcgcagttctatcgagtcagagcccagagaatcgcccc
gtaaaacatcggccgattctgagcgtattggtggcgcagcctataacagcgaacagttga
tggagagcaatagtatgatgatgggtttaacaaccacgcctcgtagcacacaagatccct
gcaaactgctaactgagaaccagtctgagactagcttacagccccaacaggacaaggaca
agcaaaatgacttcctagattccaaaaggcaatcgtgtgtaccacctccgttcaaatttt
ctagtcctatcttacgcaagtggcaagctgagagacaatctataaggtgtagcaacccaa
gcgcggccattctagcatctgataaggactctgagactaccaatggcttccaacagacca
gagctcagcaagcatttgagcagccttatgtacctccgctacaactcgatgctttctcct
acttttccgatcaccggagtactggagaattcgctcttttgcgcggcaaccctctctcat
caagtaatattctaaatcgtgcctccactctttctccactaataccgcacactatgaggg
aactctctacaagggtatatccactaatgaaaacaggtgtgctgcctgagaagactgctc
caatggctctcgatgacctctgtgatcacaacctttcttcttgtgattctggaagtgact
cctcctttgtagtagcttgtgaggatgcagctgaaagcaaacctatgcc-aacaatacat
tgcaacataggtgatgatcgcactgtcagcttgtatgcaggtcctcatcagcctgagacc
gtaagcaccaaagctgtccagacaacggg-cggtgaca-ttttaacagcagagcaactgt
ggcagaatatcgatctagcactgaaagtacttgcgaagaactggataaagtctcatccat
gcactgtgcgctatgaatcaaaagctatacagtgttcccttgaagtatctgaatgcactg
catattcattttatctagagccagcacatactgatgcagatctgtatataaaggaaattc
gccaagcagttagaaaaggcattattgagaaatacgattcactgcagattggggtgacac
ctaataagcatgagaatataagtcctagttatgaagaattcgatgacaatctaagtagcc
tacatattgaaaaggctcagtacagcagtatgcttcgtgagccttccatgagacaatcaa
ccaatgccttttcacatagccgtccatcccaggccgcatcagttagaagagctgcatcgg
gtgctcctgcatcttcaatatctcctcgacgtcttcctgtgcg-cagctcctctggtaaa
acgaaccaccgtaacattctatctgcttggacaagcttcagaccattgtcaaatgcccct
aatgaaaggctctcaccaagaagaagtaacaattttctctctgcgcgttctccgatgcac
actattgaacaaatacagcggtctaatacgtcagcttctaagcttattagcaagcgaccg
cttccacagtttactgtggatggcatagtaacgggggctattgagtttaacc
>Gi-P132_contig007.1 complement(534506:542529)
ggatctctaatattggttatttggggctcaagatcggataataccaattctttacatttc
tgctgcttgtcagggtcttctgtggaaggtagagggggtgtaaagctttctagcgcctcc
acttctttttcaagcacagcagccaatcccttttctagctctgcttcaataccatatcta
tcctttttcatcacacttgaggttattgttgaaggaataagaaagtcattatctccgctt
tcgttatcagcaagaaactggtttatgcctggctcattacctaatacagatgcagacctg
ggcatctctgtttgaagaacgatgggtgtgtcaggagcagcaggtgaattaagtctatca
aaatctaataagtttctttccgtttcctgtaccggttcatcaacagttgaagcagcatct
ctgttaatacagacagctggacaatctagcttgtcatcaatagtcgagtcgt-taggtgg
cctgtttaatttggcagaattagaatctctcttggcgctggttgctcgccctacaacgtc
atttccatacaagttagatatcccaggcaccttaaagaactccaccagcttatctatatt
ctctttgattgtacgtaaagtttccttggatacctctattaactgggagctatctggaac
agagactaggaggcgacgtcccatatccttaaccttaagtactgatgagtttccgaatat
atatttatatgcaataatatcttgtatttcctgcgctggcatgggttttccatactgatc
gtagataactttactactcccaaagcccttcccagagaatggccgagtatgctcaggtgt
tgagttgagtggcggcagaactttattagtttttgatatgttttcttcacagcccacatt
gctaattgctggcataacggatatgtcagagctgccagtgttttgagtcagtttaacatc
aggttcgtggaaagcatctaaaactgctgagccatgcatattatcattgctctttctgct
aatataaggtagcggattcccgctatttccagatgctattagaataggtttgcttcctct
tgagccaccataaccatctgaggagctcatagttactagctctgtaccataagctatctg
gccgggtccttgctgtttaagtgagtgatgcgtagagtggtcctttatggttagttgtat
tcctggcaatttctttccaccagtactcaaagcattaagcatattcttgggattagttgg
tgtgcatgttgcatatacatcttgagagccactaatgctctcccgtggtgtattatttaa
gtttctatatgaagatcccgtcatagaactcctaggagttcctcggatagacgatccttc
catgtcaaacactgtcgttatcctatcacgttgtttctctataagactccgtggagcgct
tctaatgctagacgtgttgactattatatcgcccatatccggtgatttagtcgacacaga
ggtaattcggattagatgctccttagatgagcgtgaattgacctcttctattagatctgc
agtactcatttttcctgtttttataagtgcatctccccctctgatactggaaccggagag
ctggggggtcttattgcaatcttcttctttattgcgcttagtagccaacttcttcatttc
atcgccccacttctgcgcttcctgagcgtatcgtttagaagcgttatcatactctgaggc
tgtcactaaaagaccatcatcttttaaaatagagttctgactacggaggtactttgcata
gagaagag-cttctcgcctttgatgctcagcccgcttcatattaagtcgtgctcgaattt
cttctgcattttgatataggcgagcaaagacacccttcacagtccaatcctttggggttc
tgtcatatttaatttgaaatcccagctttcctggctttgcaaattgatctatggcatttt
gtactttctgcatgacttctcctcctttcttagtgccatagttgtcggattcgctatcat
cataattaacctgacaccaaaagtccattgtatttgcagctatttccacagctaccttta
tcttttcaatattatctaactcctgttccgctgttacctcgtcacgaacgcgctctcgtt
ctatttgtagacgttcatctatgtatgttgctatttgtttgtccttgaggatatctgggg
ggattccacgtgcactgctaagatccgttgacgcatcatctttactgacgtgcccatcgc
tcccatataagtttcgtgttgaagaagacctgctagcgctcgaaaagcctccctttttac
tcctctttgatgcattggtattcgtccctttatctaacatgagttctcgaagattcaaga
gttcgtccatatcgctcatgctcagtacggtctgggtttgcttccagaatcccatcaggc
cactgggtaacagctccactccacccgcagaaagttcgtctacattagacgtcatactcc
tatggctattaatatcgggcttaaacttctcatagttatcgggtccttgaggacgtagag
ccaaaggaacaccatcattgtcatcttccttagattcgttactatcgagttgagtctgca
tactattccgagaaccccttcctcctcggtttttcacattatgagtataatcagacagac
ttgctgcttcgctacttaaggcctcaccttcaaccatccctcgtcctgcaatgtactgct
gatctccgttgcgaacaagattgccatcctcatccacctttagaaggtctcccaaaaacg
attggagttctcctgtgtgcaaacctgcaaggattcttgctattaagtctgaagagaggc
gcccttcagcaagggactgtagaagttctgcatagacagggtccccagagaaaaatcgac
caattaagtcgcgaatagttctcagctgactgtactcaatgcctagtttgtctatcaact
ctgagagctggatgcctcgttccttataaaagccagaaactaactcatcataggggttct
ttattcctgggttgaaatagactggatttaagctagtttccgtaaatttatatgcagtgc
ctctgcatggggtaacgtctatacacttaatagtatcatccgtgggctcccgttcgccaa
gatcgccgactacattcttagaagatcttctgctggaaaggcctctagctgcatttccag
gagtggttgcttgtgcagtgcctcctgcaatagcagcagccatagcagcatcaacgcttc
ccatgagcggcttttgatcttgcaatcgtactctgattgatgcaggatcttctttcaaag
tagtggatttaggagtcccttttctggatggagctctagatccagtgcgtgcacctgcat
cggggagcacaggtttcgccgttcctctcggagtaggacacgaaaagcgtatctgtgtat
tcccatcaggtgataaccctttgctgctgacataggtttctgtaaaaccatcttgataac
cgagcagattaaacccagtgagttcatatagaagctgcttggcggaaaacaggctcttag
tatcaaatccattatctccagcgcttcctgggagcctagcactcttaactgtattattat
taatgtctaccaaagaaacgttgcggtcagggtctcccttcatgacttgttgcttgtatt
tatctctttctgcctctgctgcagctattcgcttaaggagatctgctatttgccttttaa
gtttctcagcttccgctgcactttctgttttccctagcgtaagggcatccatcgtgtttt
gtaatgcgacatgatcattatctaagcgatcataggccttcttaagggatgctaactgat
ctaatagatcggctatctctttctgttgttccacgatggtgtcgtcctgctctgctatac
gtctaaggagctcttctatgcgttggttgagttcatcaatctggctttgcagctctggta
tctgcttgcattgttctagtagatggtggtacttcataagagtagcatccaactctgttt
tgagtcgctccttctcggcaacctcgttggctaatttggtttccatctcgagaagctcct
tcacacctttggatggcgctctgttgaagtctggaattggtgcatctgtatcccacgaac
ctcctgaccccataaagtctggcttgtatatatttcctgct-cttttcttttgcactagc
tgctctgacaatgtgcttatttgttggagtagtttctcacgctcctgctgccactgcttt
gatacacgagcattttcttctaagagagatttgcaatggagccgtagtttatccaattca
gtggagatgtgaatgctggtgtcctctgctttgagacgtgcgcgcagctcggagattata
gcagcgcagaactctgtttctatatcatgcttaaacttatgaagggttagccggcgaaat
gtcttttctgctttgtcaatatatggctcatagatcgggaggacgtccttggcagcaaga
tgatctgtcatagggtcacagcctagagcctgttcaaatagaacataaagctttcggttc
tgtatgtctgttcgcagctcctggaagagtcctgatatcatttgtgtcatatatccatta
agggagataaccagtttgctggtatgctctcggaagtccttgtcgaggtatgcataaatt
gatgcacgccgctcatctgcagaaatgtcacctgtgtcaacgagccgtatcggatttgcc
ggagagactgacgagcgaatgaagaactctacctcgctgggttgactaacactttctgtg
ccaaagagagcctcttgttgatagcctattcctgtctggaaggtggtggagtctcccatt
accgaaaaggctgggtaaatcttattggtatctttcagaatctttacaatggcaattgga
aataaacgccgaaagtaaagcaaagataaaggccggatgacactggaggcgcttcaaaat
gcccttgagctcctttccccatacttctatgcagatatggggatctacatcgtccttggc
ttctccatccttggctctgctatcggaatctttaacactggagccaccttggtaacagct
acgattgcacaccctgaaatacgatcgaagaatcttttgtcaatcttattctgcgaggct
attgccctttatggtgtcatcatgtcgatcataatactcactgccgttaaacaaggcgct
gaaacgtctcttaaaggtgactatgtcactaagcaagaagtcttaaaggctggctatggc
tatggggctgctggcatttcagtcgggttttccaattttgctgctgcaattaccgtgggt
gttttggggagctctgttgctgtgtctcattgtggagatccatctcttttcgttaagctc
ttcatttcggaaatttttgcagaagcaatcgccctcattggtctcattagtggaatcgta
atgacaacttctgttagttttgagcacggagcctgatacacttgtttgcagttaaatatg
gttgtgaattatcgactcgttgcttatatagcttagttgtattttgcaagtgtcagatca
caaaaaggagatgccgctgacggcgtctgaacttggtttaggcccgctgtccacatatac
aaaggtgcagaatagccatgttcaagtattagccgagcgaatcagtgggaagatggccac
agctctagcaaataatgtcgggcaggcattttcctatttgagaaacgagatccacaacag
aaagctttacgtcatgtttgagcagctgctggcttgcgacccaaagacagaccacgaagc
cccgaaagatgtctatcccatctatagcgcctctgttgacacagcagagcttatgatcat
ggaacgtggaatggaggctatgcggc-accaattgcgcgatggaattgaagagcacttta
tcgagcacattaggacatgcgaccatttagagctacagcatgataaaatgagcaggcaga
tttattcgttaacgcgcagaatcggtgagctaactgaaattcttcaaactatcctagcag
aaaaagctacatctactaaacgtaatcagctaaaaatccatgaactaaacaacattatca
gcggctttaatcgatcgagcacagctgctcagggcttcgatattgagtatacttcactaa
gagatacgtctctcctgacacaaaccagagagactgaacagctccaacgagaaatagaga
gcaaaaacataaccattgccgccctgagaagcaagatgcagctcttgagcaatcaattaa
ccgagaccaaggctcgaacacgaagtattctgacacaatctttttccaggcaatcgttag
acatccacataacgcagccctatcgcagttctatcgagtcagagcccagagagtcgcccc
gtaaaacatcggccgattctgagcgtattggtggcgcagcctataacagcgaacagttga
tggagagcaatagtatgatgatgggtttaacaaccacgcctcgtagcacacaagatccct
gcaaattgctaactgagaaccagtctgagactagcttacagccccaacaggacaaggaca
agcaaaatgacttcctagattccaaaaggcaatcgtgtgtaccacctccgttcaaatttt
ctagtcctatcttacgcaagtggcaagctgagagacaatctataaggtgtagcaacccaa
gcgcggccattctagcatctgataaggactctgagactaccaatggcttccaacagacca
gagctcagcaagcatttgagcagccttatgtacctccgctacaactcgatgctttctcct
acttttccgatcaccggagtactggagaattcgctcttttgcgcggcaaccctctctcat
caagtaacattctaaatcgtgcctccactctttctccactaataccgcacactatgaggg
aactctctacaagggtatatccactaatgaaaacaggggtgctgcctgagaagactgctc
caatggctctcgatgacctctgtgatcacaacctttcttcttgtgattctggaagtgact
cctcctttgtagtagcttgtgaggatgcagctgaaagcaaacctatgcc-aacaatacat
tgcagcataggtgatgatcgcactgtcagcttgtatgcaggtcctcatcagcctgagacc
gtaagcaccaaagctgtccagacaacagg-cggtgaca-ttttaacagcagagcaactgt
ggcaggatatcgatctagcactgaaagtacttgcaaagaactggataaagtctcatccat
gcactgtgcgctatgaatcaaaagctatacagtgttcccttgaggtatctgaatgcactg
catattcattttatctagagccagcacatactgatgcagatctgtatataaaggaaattc
gccaagcagttagaaaaggtattattgagaaatacgattcactgcagattggggtgacac
ctaataagcatgagaatataagtcctagttatgaagaattcgatgacaatctaagtagcc
tacatattgaaaaggctcagtacagcagtatgcttcgtgagccttccatgagacaatcaa
ccaatgccttttcacatagccgtccatcccaggccgcatcagttagaagagctgcatcag
gtgctcctgcatcttcaatatctcctcgacgtcttcctgtgcg-cagctcctctggtaaa
acgaaccaccgtaacattctatctgcttggacaagcttcagaccattgtcaaatgcccct
aatgaaaggctctcaccaagaagaagtaacaattttctctctgcgcgttctccgatgcac
actattgaacaaatacagcggtctaatacgtcagcttctaagcttattagcaagcgaccg
cttccacagtttactgtggatggcatagtagcgggggctattgagtttaacc
>Gi-P289_contig007.1 complement(534546:542569)
ggatctctaatattggttatttggggctcaagatcggataataccaattctttacatttc
tgctgcttgtcagggtcttctgtggaaggtagagggggtgtaaagctttctagcgcctcc
acttctttttcaagcacagcagccaatcccttttctagctctgcttcaataccatatcta
tcctttttcatcacacttgaggttattgttgaaggaataagaaagtcattatctccgctt
tcgttatcagcaagaaactggtttatgcctggctcattacctaatacagatgcagacctg
ggcatctctgtttgaagaacgatgggtgtgtcaggagcagcaggtgaattaagtctatca
aaatctaataagtttctttccgtttcctgtaccgattcatcaacagttgaagcagcatct
ctgttaatacagacagctggacaatctagcttgtcgtcaatagtcgagtcgt-taggtgg
cctgtttaatttggcagaattagaatctctcttggcgctggttgctcgccctacaacgtc
atttccatacaagttagatatcccaggcaccttaaagaactccaccagcttatctatatt
ctctttgattgtacgtaaagtttccttggatacctctattaactgggagctatctggaac
agagactaggaggcgacgtcccatatccttaaccttaagtactgatgagtttccgaatat
atatttatatgcaataatatcttgtatttcctgcgctggcatgggttttccatactgatc
gtagataattttactactcccaaagcccttcccagagaatggccgagtatgctcaggtgt
tgagttgagtggcggcagaactttattagtttttgatatgttttcttcacagcccacatt
gctaattgctggcataacggatatgtcagagctgccagtgttttgagtcagtttaacatc
aggttcgtggaaagcatctaaaactgctgagccatgcatattatcattgctctttctgct
aatataaggtagcggattcccgctatttccagatgctattagaataggtttgcttcctct
tgagccaccataaccatctgaggagctcatagttactagctctgtaccataagctatctg
gccgggtccttgctgtttaagtgagtgatgcgtagagtggtcctttatggttagttgtat
tcctggcaatttctttccaccagtactcaaagcattaagcatattcttgggattagttgg
tgtgcatgttgcatatacatcttgagagccactaatgctctcccgtggtgtattatttaa
gtttctatatgaagatcccgtcatagaactcctaggagttcctcggatagacgatccttc
catgtcaaacactgtcgttatcctatcacgttgtttctctataagactccgtggagcgct
tctaatgctagacgtgttgactattatatcgcccatatccggtgatttagtcgacacaga
ggtaattcggattagatgctccttagatgagcgtgaattgacctcttctattagatctgc
agtgctcatttttcctgtttttataagtgcatctccccctctgatactggaaccrgagag
ctggggggtcttattgcaatcttcttctttattgcgcttagtagccaacttcttcatttc
atcgccccacttctgcgcttcctgagcgtatcgtttagaagcgttatcatactctgaggc
tgtcactaaaagaccatcatcttttaaaatagagttctgactacggaggtactttgcata
gagaagag-cttctcgcctttgatgctcagcccgtttcatattaagtcgtgctcgaattt
cttctgcattttgatataggcgagcaaagacacccttcacagtccaatcctttggggttc
tgtcatatttaatttgaaatcccagctttcctggctttgcaaattgatctatggcatttt
gtactttctgcatgacttctcctcctttcttagtgccatagttgtcggattcgctatcat
cataattaacctgacaccaaaagtccattgtgtttgcagctatttccacagctaccttta
tcttttcaatattatctaactcctgttccgctgttacctcgtcacgaacgcgctctcgtt
ctatttgtagacgttcatctatgtatgttgctatttgtttgtctttgaggatatctgggg
ggattccacgtgcactgctaagatccgttgacgcatcatctttactgacgtgcccatcgc
tcccatataagtttcgtgttgaagaagacctgctagcgctcgaaaagcctccctttttac
tcctctttgatgcattggtattcgtccctttatctaacatgagttctcgaagattcaaga
gttcgtccatatcgctcatgctcagtacggtctgggtttgcttccagaatcccatcaggc
cactgggtaacagctccactccacccgcagaaagttcgtctacattagacgtcatactcc
tatggctattaatatcgggcttaaacttctcatagttatcgggtccttgaggacgtagag
ccaaaggaacaccatcattgtcatcttccttagattcgttactatcgagttgagtctgca
tactattccgagaaccccttcctcctcggtttttcacattatgagtataatcagacagac
ttgctgcttcgctacttaaggcctcaccttcaaccatccctcgtcctgcaatgtactgct
gatctccgttgcgaacaagattgccatcctcatccacctttagaaggtctcccaaaaacg
attggagttctcctgtgtgcaaacctgcaaggattcttgctattaagtctgaagagaggc
gcccttcagcaagggactgtagaagttctgcatagacagggtccccagagaaaaatcgac
caattaagtcgcgaatagttctcagctgactgtactcaatgcctagtttgtctatcaact
ctgagagatggatgcctcgttccttataaaagccagaaaccaactcatcataggggttct
ttattcctgggttgaaatagactggatttaagctggtttccgtaaatttatatgcagtgc
ctctgcatggggtaacgtctgtacacttaatagtatcatccgtgggctcccgttcgccaa
gatcgccgactacattcttagaagatcttctgctggaaaggcctctagctgcatttccag
gagtggttgcttgtgcagtgcctcctgcaatagcagcagccatagcagcatcaacgcttc
ccatgagcggcttttgatcttgcaatcgtactctgattgatgcaggatcttctttcaaag
tagtggatttaggagtcccttttctggatggagctctagatccagtgcgtgcacctgcat
cggggagcacaggtttcgccgttcctctcggagtaggacacgaaaagcgtatctgtgtat
tcccatcaggtgataaccctttgctgctgacataggtttctgtaaaaccatcttgataac
cgagcagattaaacccagtgagttcatatagaagctgcttggcggaaaacaggctcttag
tatcaaatccattatctccagcgcttcctgggagcctagcactcttaactgtattattat
taatgtctaccaaagaaacgttgcggtcagggtctcccttcatgacttgttgcttgtatt
tatctctttctgcctctgctgcagctattcgcttaaggagatctgctatttgccttttaa
gtttctcagcttccgctgcactttctgttttccctagcgtaagggcatccatcgtgtttt
gtaatgcaacatgatcattatctaagcgatcataggccttcttaagggatgctaactgat
ctaatagatcggctatctctttctgttgttccacgatggtgtcgtcctgctctgctatac
gtctaaggagctcttctatgcgttggttgagttcatcaatctggctttgcagctctggta
tctgcttgcattgttctagtagatggtggtacttcataagagtagcatccaactctgttt
tgagtcgctccttctcggcaacctcgttggctaatttggtttccatctcgagaagctcct
tcacacctttggatggcgctctgttgaagtctggaattggtgcatctgtatcccacgaac
ctcctgaccccataaagtctggcttgtatatatttcctgct-cttttcttttgcactagc
tgctctgacaatgtgcttatttgttggagtagtttctcacgctcttgctgccattgcttt
gatacacgagcattttcttctaagagagatttgcaatggagccgtagtttatcyaattca
gtggagatgtgaatgctggtgtcctctgctttgagacgtgcgcgcagctcggagattata
gcagcgcagaactctgtttctatatcatgcttaaacttatgaagggttagccggcgaaat
gtcttttctgctttgtcaatatatggctcatagatcgggaggacgtccttggcagcaaga
tgatctgtcatagggtcacagcctagagcctgctcaaatagaacataaagctttcggttc
tgtatgtctgttcgcagctcctggaagagtcctgatatcatttgtgtcatatatccatta
agggagataaccagtttgctggtatgctctcggaagtccttgtcgaggtatgcataaatt
gatgcacgccgctcatctgcagaaatgtcacctgtgtcaacgagccgtatcggatttgcc
ggagagactgacgagcgaatgaagaactctacctcgctgggttgacacacactttctgtg
ccaaagagagcctcttgttgatagcctattcctgtctggaaggttgtggagtctcccatt
accgaaaaggctgggtaaatcttattggtatctttcagaatctttacaatggcaattgga
aataaacgccgaaagtaaagcaaagataaaggccggatgacactggaggcgcttcaaaat
gcccttgagctcctttccccatacttctatgcagatatggggatctacatcgtccttggc
ttctccatccttggctctgctatcggaatctttaacactggagccaccttggtaacagct
acgattgcacaccctgaaatacgatcgaagaatcttttgtcaatcttattctgcgaggct
attgccctttatggtgtcatcatgtcgatcataatactcactgccgttaaacaaggcgct
gaaacgtctcttaaaggtgactatgtcactaagcaagaagtcttaaaggctggctatggc
tatggggctgctggcatttcagtcgggttttccaattttgctgctgcaattaccgtgggt
gttttggggagctctgttgctgtgtctcattgtggagatccatctcttttcgttaagctc
ttcatttcggaaatttttgcagaagcaatcgccctcattggtctcattagtggaatcgta
atgacaacttctgttagttttgagcacggagcctgatacacttgtttgcagttaaatatg
gttgtgaattatcgactcgttgcttatatagcttagttgtattttgcaagtgtcagatca
caaaaaggagatgccgctgacggcgtctgaactgggtttaggcccgctgtccacatatac
aaaggtgcacaatagccatgttcaagtattagccgagcgaatcagtgggaagatggccac
agctctagcaaataatgtcgggcaggcattttcctatttgagaaacgagatccacaacag
aaagctttacgtcatgtttgagcagctgctggcttgcgacccaaagacagaccacgaagc
cccgaaagatgtctatcccatctatagcgcctctgttgacacagcagagcttatgatcat
ggaacgtggaatggaggctatgcgat-gccaattgcgcgatggaattgaagagcacttta
tcgagcacattaggacatgcgaccatttagagctacagcatgataaaatgagcaggcaga
tttattcgttaacgcgcagaatcggtgagctaactgaaattcttcaaactatcctagcag
aaaaagctacatctactaaacgtaatcagctaaaaatccatgaactaaacaacattatca
gcggctttaatcgatcgagcacagctgctcagggcttcgatattgagtatacttcactaa
gagatacgtctctcctgacacaaaccagagagactgaacagctccaacgagaaatagaga
gcaaaaacataaccattgccgccctgaggagcaagatgcagctcttgagcaatcaattaa
cygagaccaaggctcgaacacgaagtattctgacacaatctttttccaggcartcgttag
acatccacataacgcagccctatcgcagttctatcgagtcagagcccagagagtcgcccc
gtaaaacatcggccgattctgagcgtattggtggcgcagcctataacagcgaacagttga
tggagagcaatagtatgatgatgggtttaacaaccacgcctcgtagcacacaagatccct
gcaaactrctaactgagaaccagtctgagactagcttacagccccaacaggacaaggaca
agcaaaatgacttcatagattccaaaaggcaatcgtgtgtgccacctccgttcaaatttt
ctagtcctatcttacgcaagtggcaagctgagagacaatctataaggtgtagcaacccaa
rcgcggccattctarcatctgataaggactctgagactaccaatggcttccaacagacca
gagctcagcaagcatttgagcagccttatgtacctccgctacaactcgatgctttctcct
acttttccgatcaccggagtactggagaattcgctcttttgcgcggcaaccctctctcat
caagtaacattctaaatcgtgcctccactctttctccactaataccgcacactatgaggg
aactctctacaagggtatatccactaatgaaaacaggggtgctgcctgagaagactgctc
caatggctctcgatgacctctgtgatcacaacctttcttcttgtgattctggaagtgact
cctcctttgtagtagcttgtgaggatgcagctgaaagcaaacctatgcc-aacaatacat
tgcaacataggtgatgatcgcactgtcagcttgtatgcaggtcctcatcagcctgagacc
gtaagcaccaaagctgtccagacaacagg-cggtgaca-ttttaacagcagagcaactgt
ggcaggatatcgatctagcactgaaagtacttgcaaagaactggataaagtctcatccat
gcactgtgcgctatgaatcaaaagctatacagtgttcccttgaggtatctgaatgcactg
catattcattttgtctagagccagcacatactgatgcagatctgtatataaaggaaattc
gccaagcagttagaaaaggcattattgagaaatacgattcactgcagattggggtgacac
ctaataagcatgagaatataagtcctagttatgaagaattcgatgacaatctaagtagcc
tacatattgaaaaggctcagtacagcagtatgcttcgtgagccttccatgagacaatcaa
ccaatgccttttcacatagccgtccatcccaggccgcatcagttagaagagctgcatcrg
gtgctcctgcrtcttcaatatctcctcgacgtcttcctgtgcg-cagctcctctggtaaa
acgaaccaccgtaacattctatctgcttggacaagcttcagaccattgtcaaatgcccct
aatgaaaggctctcaccaagaagaagtaacaattttctctctgcgcgttctccgatgcac
actattgaacaaatacagcggtctaatacgtcagcttctaagcttattagcaagcgaccg
cttccacagtttactgtggatggcatagtagcgggggctattgagtttaacc
>Gi-P448_contig007.1 complement(534573:542596)
ggatctctaatattggttatttggggctcaagatcggataataccaattctttacatttc
tgctgcttgtcagggtcttctgtggaaggtagagggggtgtaaagctttctagcgcctcc
acttctttttcaagcacagcagccaatcccttttctagctctgcttcaataccatatcta
tcctttttcatcacacttgaggttattgttgaaggaataagaaagtcattatctccgctt
tcgttatcagcaagaaactggtttatgcctggctcattacctaatacagatgcagacctg
ggcatctctgtttgaagaacgatgggtgtgtcaggagcagcaggtgaattaagtctatca
aaatctaataagtttctttccgtttcctgtaccgattcatcaacagttgaagcagcatct
ctgttaatacagacagctggacaatctagtttgtcatcaatagtcgagtcgt-taggtgg
cctgtttaatttggcagaattagaatttctcttggcgctggttgctcgccctacaacgtc
atttccatacaagttagatatcccaggcaccttaaagaactccaccagcttatctatatt
ctctttgattgtacgtaaagtttccttggatacctctattaactgggagctatctggaac
agagactaggaggcgacgtcccatatccttaaccttaagtactgatgagtttccgaatat
atatttatatgcaataatatcttgtatttcctgcgctggcatgggttttccatactgatc
gtagataattttactactcccaaagcccttcccagagaatggccgagtatgctcaggtgt
tgagttgagtggcggcagaactttattagtttttgatatgttttcttcacagcccacatt
gctaattgctggcataacggatatgtcagagctgccagtgttttgagtcagtttaacatc
aggttcgtggaaagcatctaaaactgctgagccatgcatattatcattgctctttctgct
aatataaggtagcggattcccgctatttccagatgctattagaataggtttgcttcctct
tgagccaccataaccatctgaggagctcatagttactagctctgtaccataagctatctg
gccgggtccttgctgtttaagtgagtgatgcgtagagtggtcctttatggttagttgtat
tcctggcaatttctttccaccagtactcaaagcattaagcatgttcttgggattagttgg
tgtgcatgttgcatatacatcttgagagccactaatgctctcccgtggtgtattatttaa
gtttctatatgaagatcccgtcatagaactcctaggagttcctcggatagacgatccttc
catgtcaaacactgtcgttatcctatcacgttgtttctctataagactccgtggagcgct
tctaatgctagacgtgttgactattatatcgcccatatccggtgatttagtcgacacaga
ggtaattcggattagatgctccttagatgagcgtgaattgacctcttctattagatctgc
agtactcatttttcctgtttttataagtgcatctccccctctgatactggaaccrgagag
ctggggggtcttattgyaatcttcttctttattgcgcttagtagccaacttcttcatttc
atcgccccacttctgcgcttcctgagcgtatcgtttagaagcgttatcatactctgaggc
tgtcactaaaagaccatcatcttttaaaatagagttctgactacggaggtactttgcata
gagaagag-cttctcgcctttgatgctcagcccgcttcatattaagtcgtgctcgaattt
cttctgcattttgatataggcgagcaaagacacccttcacagtccaatcctttggggttc
tgtcatatttaatttgaaatcccagctttcctggctttgcaaattgatctatggcatttt
gtactttctgcatgacttctcctcctttcttagtgccatagttgtcggattcgctatcat
cataattaacctgacaccaaaagtccattgtgtttgcagctatttccacagctaccttta
tcttttcaatattatctaactcctgttccgctgttacctcgtcacgaacgcgctctcgtt
ctatttgtagacgttcatctatgtatgttgctatttgtttgtcyttgaggatatctgggg
ggattccacgtgcactgctaagatccgttgacgcatcatctttactgacgtgcccatcgc
tcccatataagtttcgtgttgaagaagacctgctagcgctcgaaaagcctccctttttac
tcctctttgatgcattggtattcgtccctttatctaacatgagttctcgaagattcaaga
gttcgtccatatcgctcatgctcagtacggtctgggtttgcttccagaatcccatcaggc
cactgggtaacagctccactccacccgcagaaagttcgtctacattagacgtcatactcc
tatggctattaatatcgggcttaaacttctcatagttatcgggtccttgaggacgtagag
ccagaggaacaccatcattgtcatcttccttagattcgttactatcgagttgagtctgca
tactattccgagaaccccttcctcctcggtttttcacattatgagtataatcagacagac
ttgctgcttcgctacttaaggcctcaccttcaaccatccctcgtcctgcaatgtactgct
gatctccgttgcgaacaagattgccatcctcatccacctttagaaggtctcccaaaaacg
attggagttctcctgtgtgcaaacctgcaaggattcttgctattaagtctgaagagaggc
gcccttcagcaagggactgtagaagttctgcatagacagggtccccagagaaaaatcgac
caattaagtcgcgaatagttctcagctgactgtactcaatgcctagtttgtctatcaact
ctgagagatggatgcctcgttccttataaaagccagaaaccaactcatcataggggttct
ttattcctgggttgaaatagactggatttaagctggtttccgtaaatttatatgcagtgc
ctctgcatggggtaacgtctgtacacttaatagtatcatccgtgggctcccgttcgccaa
katcgccgactacattcttagaagatcttctgctggaaaggcctctagctgcatttccag
gagtggttgcttgtgcagtgcctcctgcaatagcagcagccatagcagcatcaacgcttc
ccatgagcggcttttgatcttgcaatcgtactctgattgatgcaggatcttctttcaaag
tagtggatttaggagtcccttttctggatggagctctagatccagtgcgtgcacctgcat
cggggagcacaggtttcgccgttcctctcggagtaggacacgaaaagcgtatctgtgtat
tcccatcaggtgataaccctttgctgctgacataggtttctgtaaaaccatcttgataac
cgagcagattaaacccagtgagttcatatagaagctgcttggcggaaaacaggctcttag
tatcaaatccattatctccagcgcttcctgggagcctagcactcttaactgtattattat
taatgtctaccaaagaaacgttgcggtcagggtctcccttcatgacttgttgcttgtatt
tatctctttctgcctctgctgcagctattcgcttaaggagatctgctatttgccttttaa
gtttctcagcttccgctgcactttctgttttccctagcgtaagggcatccatcgtgtttt
gtaatgcaacatgatcattatctaagcgatcataggccttcttaagggatgctaactgat
ctaatagatcggctatctcyttctgttgttccacgatggtgtcgtcctgctctgctatac
gtctaaggagctcttctatgcgttggttgagttcatcaatctggctttgcagctctggta
tctgcttgcattgttctagtagatggtggtacttcataagagtagcatccaactctgttt
tgagtcgctccttctcggcaacctcgttggctaatttggtttccatctcgagaagctcct
tcacacctttggatggcgctctgttgaagtctggaattggtgcatctgtatcccacgaac
ctcctgaccccataaagtctggcttgtatatatttcctgct-cttttcttttgcactagc
tgctctgacaatgtgcttatttgttggagtagtttctcacgctcttgctgccactgcttt
gatacacgagcattttcttctaagagagatttgcaatggagccgcagtttatcyaattca
gtggagatgtgaatgctggtgtcctctgctttgagacgtgcgcgcagctcrgagattata
gcagcgcagaactctgtttctatatcatgcttaaacttatgaagggttagccggcgaaat
gtcttttctgctttgtcaatatatggctcatagatcgggaggacgtccttggcagcaaga
tgatctgtcatagggtcacagcctagagcctgctcaaatagaacataaagctttcggttc
tgtatgtctgttcgcagctcctggaagagtcctgatatcatttgtgtcatatatccatta
agggagataaccagtttgctggtatgctctcggaagtccttgtcgaggtaygcataaatt
gatgcacgccgttcatctgcagaaatgtcacctgtgtcaacgagccgtatcggatttgcc
ggagagactgacgagcggatgaagaactctacctcgctgggttgacacacactttctgtg
ccaaagagagcctcttgttgatagcctattcctgtctggaaggttgtggagtctcccatt
accgaaaaggctgggtaaatcttattggtatctttcagaatctttacaatggcaattgga
aataaacgccgaaagtaaagcaaagataaaggccggatgacactggaggcgcttcaaaat
gcccttgagctcctttccccatacttctatgcagatatggggatctacatcgtccttggc
ttctccatccttggctctgctatcggaatctttaacactggagccaccttggtaacagct
acgattgcacaccctgaaatacgatcgaagaatcttttgtcaatcttattctgcgaggct
attgccctttatggtgtcatcatgtcgatcataatactcactgccgttaaacaaggcgct
gaaacgtctcttaaaggtgactatgtcactaagcaagaagtcttaaaggctggctatggc
tatggggctgctggcatttcagtcgggttttccaattttgctgctgcaattaccgtgggt
gttttggggagctctgttgctgtgtctcattgtggagatccatctcttttcgttaagctc
ttcatttcggaaatttttgcagaagcaatcgccctcattggtctcattagtggaatcgta
atgacaacttctgttagttttgagcacggagcctgatacacttgtttgcagttaaatatg
gttgtgaattatcgactcgttgcttatatagcttagttgtattttgcaagtgtcagatca
caaaaaggagatgccgctgacggcgtctgaacttggtttaggcccgctgtccacatatac
aaaggtgcacaatagccatgttcaagtattagccgagcgaatcagtgggaagatggccac
agctctagcaaataatgtcgggcaggcattttcctatttgagaaacgagatccacaacag
aaagctttacgtcatgtttgagcagctgctggcttgcgacccaaagacagaccacgaagc
cccgaaagatgtctatcccatctatagcgcctctgttgacacagcagagcttatgatcat
ggaacgtggaatggaggctatgcgat-gccaattgcgcgatggaattgaagagcacttta
tcgagcacattaggacatgcgaccatttagagctacagcatgataaaatgagcaggcaga
tttattcgttaacgcgcagaatcggtgagctaactgaaattcttcaaactatcctagcag
aaaaagctacatctactaaacgtaatcagctaaaaatccatgaactaaacaacattatca
gcggctttaatcgatcgagcacagctgctcagggcttcgatattgagtatacttcactaa
gagatacgtctctcctgacacaaaccagagagactgaacagctccaacgagaaatagaga
gcaaaaacataaccattgccgccctgaggagcaagatgcagctcttgagcaatcaattaa
ccgagaccaaggctcgaacacgaagtattctgacacaatctttttccaggcaatcgttag
acatccacataacgcagccctatcgcagttctatcgagtcagagcccagagaatcgcccc
gtaaaacatcggccgattctgagcgtattggtggcgcagcctataacagcgaacagttga
tggagagcaatagtatgatgatgggtttaacaaccacgcctcgtagcacacaagatccct
gcaaactgctaactgagaaccagtctgagactagcttacagccccaacaggacaaggaca
agcaaaatgacttcatagattccaaaaggcaatcgtgtgtgccacctccgttcaaatttt
ctagtcctatcttacgcaagtggcaagctgagagacaatctataaggtgtagcaacccaa
gcgcggccattctagcatctgataaggactctgagactaccaatggcttccaacagacca
gagctcagcaagcatttgagcagccttatgtacctccgctacaactcgatgctttctcct
acttttccgatcaccggagtactggagaattcgctcttttgcgcggcaaccctctctcat
caagtaacattctaaatcgtgcctccactctttctccactaataccgcacactatgaggg
aactctctacaagggtatatccactaatgaaaacaggggtgctgcctgagaagactgctc
caatggctctcgatgacctctgtgatcacaacctttcttcttgtgattctggaagtgact
cctcctttgtagtagcttgtgaggatgcagctgaaagcaaacctatgcc-aacaatacat
tgcagcataggtgatgatcgcactgtcagcttgtatgcaggtcctcatcagcctgagacc
gtaagcaccaaagctgtccagacaacagg-cggtgaca-ttttaacagcagagcaactgt
ggcaggatatcgatctagcactgaaagtacttgcaaagaactggataaagtctcatccat
gcactgtgcgctatgaatcaaaagctatacagtgttcccttgaggtatctgaatgcactg
catattcattttatctagagccagcacatactgatgcagatctgtatataaaggaaattc
gccaagcagttagaaaaggtattattgagaaatacgattcactgcagattggggtgacac
ctaataagcatgagaatataagtcctagttatgaagaattcgatgacaatctaagtagcc
tacatattgaaaaggctcagtacagcagtatgcttcgtgagccttccatgagacaatcaa
ccaatgccctttcacatagccgtccatcccaggccgcatcagttagaagagctgcatcgg
gtgctcctgcatcttcaatatctcctcgacgtcttcctgtgcg-cagctcctctggtaaa
acgaaccaccgtaacattctatctgcttggacaagcttcagaccattgtcaaatgcccct
aatgaaaggctctcaccaagaagaagtaacaattttctctctgcgcgttctccgatgcac
actattgaacaaatacagcggtctaatacgtcagcttctaagcttattagcaagcgaccg
cttccacagtttactgtggatggcatagtagcgggggctattgagtttaacc
>Gi-P514_contig007.1 complement(534610:542633)
ggatctctaatattggttatttggggctcaagatcggataataccaattctttacatttc
tgctgcttgtcagggtcttctgtggaaggtagagggggtgtaaagctttctagcgcctcc
acttctttttcaagcacagcagccaatcccttttctagctctgcttcaataccatatcta
tcctttttcatcacacttgaggttattgttgaaggaataagaaagtcattatctccgctt
tcgttatcagcaagaaactggtttatgcctggctcattacctaatacagatgcagacctg
ggcatctctgtttgaagaacgatgggtgtgtcaggagcagcaggtgaattaagtctatca
aaatctaataagtttctttccgtttcctgtaccgattcatcaacagttgaagcagcatct
ctgttaatacagacagctggacaatctagcttgtcgtcaatagtcgagtcgt-taggtgg
cctgtttaatttggcagaattagaatctctcttggcgctggttgctcgccctacaacgtc
atttccatacaagttagatatcccaggcaccttaaagaactccaccagcttatctatatt
ctctttgattgtacgtaaagtttccttggatacctctattaactgggagctatctggaac
agagactaggaggcgacgtcccatatccttaaccttaagtactgatgagtttccgaatat
atatttatatgcaataatatcttgtatttcctgcgctggcatgggttttccatactgatc
gtagataattttactactcccaaagcccttcccagagaatggccgagtatgctcaggtgt
tgagttgagtggcggcagaactttattagtttttgatatgttttcttcacagcccacatt
gctaattgctggcataacggatatgtcagagctgccagtgttttgagtcagtttaacatc
aggttcgtggaaagcatctaaaactgctgagccatgcatattatcattgctctttctgct
aatataaggtagcggattcccgctatttccagatgctattagaataggtttgcttcctct
tgagccaccataaccatctgaggagctcatagttactagctctgtaccataagttatctg
gccgggtccttgctgtttaagtgagtgatgcgtagagtggtcctttatggttagttgtat
tcctggcaayttctttccaccagtactcaaagcattaagcatrttcttrggattagttgg
tgtgcatgttgcatatacatcttgagagccactaatgctctcccgtggtgtattatttaa
gtttctatatgaagatcccgtcatagaactcctaggagttcctcggatagacgatccttc
catgtcaaacactgtcgttatcctatcacgttgtttctctataagactccgtggagcgct
tctaatgctagacgtgttgactattatatcgcccatatccggtgatttagtcgacacaga
ggtaattcggattagatgctccttagatgagcgtgaattgacctcttctattagatctgc
agtgctcatttttcctgtttttataagtgcatctccccctctgatactggaaccggagag
ctggggggtcttattgcaatcttcttctttattgcgcttagtagccaacttcttcatttc
atcgccccacttctgcgcttcctgagcgtatcgtttagaagcgttatcatactctgaggc
tgtcactaaaagaccatcatcttttaaaatagagttctgactacggaggtactttgcata
gagaagag-cctctcgcctttgatgctcagcccgcttcatattaagtcgtgctcgaattt
cttctgcattttgatataggcgagcaaagacacccttcacagtccaatcctttggggttc
tgtcatatttaatttgaaatcccagctttcctggctttgcaaattgatctatggcatttt
gtactttctgcatgacttctcctcctttcttagtgccatagttgtcggattcgctatcat
cataattaacctgacaccaaaagtccattgtgtttgcagctatttccacagctaccttta
tcttttcaatattatctaactcctgttccgctgttacctcgtcacgaacgcgctctcgtt
ctatttgtagacgttcatctatgtatgttgctatttgtttgtccttgaggatatctgggg
ggattccacgtgcactgctaagatccgttgacgcatcatctttactgacgtgcccatcgc
tcccgtataagtttcgtgttgaagaagacctgctagcgctcgaaaagcctccctttttac
tcctctttgatgcattggtattcgtccctttatctaacatgagttctcgaagattcaaga
gttcgtccatatcgctcatgctcagtacggtctgggtttgcttccagaatcccatcaggc
cactgggtaacagctccactccacccgcagaaagttcgtctacattagacgtcatactcc
tatggctattaatatcgggcttaaacttctcatagttatcgggtccttgaggacgtagag
ccaaaggaacaccatcattgtcatcttccttagattcgttaytatcgagttgagtctgca
tactattccgagaaccccttcctcctcggtttttcacattatgagtataatcagacagac
ttgctgcttcgctacttaaggcctcaccttcaaccatccctcgtcctgcaatgtactgct
gatctccgttgcgaacaagattgccatcctcatccacctttagaaggtctcccaaaaacg
attggagttctcctgtgtgcaaacctgcaaggattcttgctattaagtctgaagagaggc
gcccttcagcaagggactgtagaagttctgcatagacagggtccccagagaaaaatcgac
caattaagtcgcgaatagttctcagctgactgtactcaatgcctagtttgtctatcaact
ctgagagatggatgcctcgttccttataaaagccagaaaccaactcatcataggggttct
ttattcctgggttgaaatagactggatttaagctggtttccgtaaatttatatgcagtgc
ctctgcatggggtaacgtctgtacacttaatagtatcatccgtgggctcccgttcgccaa
gatcgccgactacattcttagaagatcttctgctggaaaggcctctagctgcatttccag
gagtggttgcttgtgcagtgcctcctgcaatagcagcagccatagcagcatcaacgcttc
ccatgagcggcttttgatcttgcaatcgtactctgattgatgcaggatcttctttcaaag
tagtggatttaggagtcccttttctggatggagctctagatccagtgcgtgcacctgcat
cggggagcacaggtttcgccgttcctctcggagtaggacacgaaaagcgtatctgtgtat
tcccatcaggtgataaccctttgctgctgacataggtttctgtaaaaccatcttgataac
cgagcagattaaacccagtgagttcatatagaagctgcttggcggaaaacaggctcttag
tatcaaatccattatctccagcgcttcctgggagcctagcactcttaactgtattattat
taatgtctaccaaagaaacgttgcggtcagggtctcccttcatgacttgttgcttgtatt
tatctctttctgcctctgctgcagctattcgcttaaggagatctgctatttgccttttaa
gtttctcagcttccgctgcactttctgttttccctagcgtaagggcatccatcgtgtttt
gtaatgcaacatgatcattatctaagcgatcataggccttcttaagggatgctaactgat
ctratagatcggctatctccttctgttgttccacgatggtgtcgtcctgctctgctatac
gtctaaggagctcttctatgcgttggttgagttcatcaatctggctttgcagctctggta
tctgcttgcattgttctagtagatggtggtacttcataagagtagcatccaactctgttt
tgagtcgctccttctcggcaacctcgttggctaatttggtttccatctcgagaagctcct
tcacacctttggatggcgctctgttgaagtctggaattggtgcatctgtatcccacgaac
ctcctgaccccataaagtctggcttgtatatatttcctgct-cttttcttttgcactagc
tgctctgacaatgtgcttatttgttggagtagtttctcacgctcttgctgccactgcttt
gatacacgagcattttcttctaagagagatttgcaatggagccgcagtttatctaattca
gtggagatgtgaatgctggtgtcctctgctttgagacgtgcgcgcagctcagagattata
gcagcgcagaactctgtttctatatcatgcttaaacttatgaagggttagccggcgaaat
gtcttttctgctttgtcaatatatggctcatagatcgggaggacgtccttggcagcaaga
tgatctgtcatagggtcacagcctagagcctgctcaaatagaacataaagctttcggttc
tgtatgtctgttcgcagctcctggaagagtcctgatatcatttgtgtcatatatccatta
agggagataaccagtttgctggtatgctctcggaagtccttgtcgaggtatgcataaatt
gatgcacgccgctcatctgcagaaatgtcacctgtgtcaacgagccgtatcggatttgcc
ggagagactgacgagcgaatgaagaactctacctcgctgggttgacacacactttctgtg
ccaaagagagcctcttgttgatagcctattcctgtctggaaggttgtggagtctcccatt
accgaaaaggctgggtaaatcttattggtatctttcagaatctttacaatggcaattgga
aataaacgccgaaagtaaagcaaagataaaggccggatgacactggaggcgcttcaaaat
gcccttgagctcctttccccatacttctatgcagatatggggatctacatcgtccttggc
ttctccatccttggctctgctatcggaatctttaacactggagccaccttggtaacagct
acgattgcacaccctgaaatacgatcgaagaatcttttgtcaatcttattctgcgaggct
attgccctttatggtgtcatcatgtcgatcataatactcactgccgttaaacaaggcgct
gaaacgtctcttaaaggtgactatgtcactaagcaagaagtcttaaaggctggctatggc
tatggggctgctggcatttcagtcgggttttccaattttgctgctgcaattaccgtgggt
gttttggggagctctgttgctgtgtctcattgtggagatccatctcttttcgttaagctc
ttcatttcggaaatttttgcagaagcaatcgccctcattggtctcattagtggaatcgta
atgacaacttctgttagttttgagcacggagcctgatacacttgtttgcagttaaatatg
gttgtgaattatcgactcgttgcttatatagcttagttgtattttgcaagtgtcagatca
caaaaaggagatgccgctgacggcgtctgaacttggtttaggcccgctgtccacatatac
aaaggtgcacaatagccatgttcaagtattagccgagcgaatcagtgggaagatggccac
agctctagcaaataatgtcgggcaggcattttcctatttgagaaacgagatccacaacag
aaagctttacgtcatgtttgagcagctgctggcttgcgacccaaagacagaccacgaagc
cccgaaagatgtctatcccatctatagcgcctctgttgacacagcagagcttatgatcat
ggaacgtggaatggaggctatgcgat-gccaattgcgcgatggaattgaagagcacttta
tcgagcacattaggacatgcgaccatttagagctacagcatgataaaatgagcaggcaga
tttattcgttaacgcgcagaatcggtgagctaactgaaattcttcaaactatcctagcag
aaaaagctacatctactaaacgtaatcagctaaaaatccatgaactaaacaacattatca
gcggctttaatcgatcgagcacagctgctcagggcttcgatattgagtatacttcactaa
gagatacgtctctcctgacacaaaccagagagactgaacagctccaacgagaaatagaga
gcaaaaacataaccattgccgccctgaggagcaagatgcagctcttgagcaatcaattaa
cygagaccaaggctcgaacacgaagtattctgacacaatctttttccaggcaatcgttag
acatccacataacgcagccctatcgcagttctatcgagtcagagcccagagagtcgcccc
gtaaaacatcggccgattctgagcgtattggtggcgcagcctataacagcgaacagttga
tggagagcaatagtatgatgatgggtttaacaaccacgcctcgtagcacacaagatccct
gcaaactgctaactgagaaccagtctgagactagcttacagccccaacaggacaaggaca
agcaaaatgacttcatagattccaaaaggcaatcgtgtgtgccacctccgttcaaatttt
ctagtcctatcttacgcaagtggcaagctgagagacaatctataaggtgtagcaacccaa
gcgcggccattctagcatctgataaggactctgagactaccaatggcttccaacagacca
gagctcagcaagcatttgagcagccttatgtacctcckctacaactcgatgctttctcct
acttttccgatcaccggagtactggagaattcgctcttttgcgcggcaaccctctctcat
caagtaatattctaaatcgtgcctccactctttctccactaataccgcacactatgaggg
aactctctacaagggtatatccactaatgaaaacaggggtgctgcctgagaagactgctc
caatggctctcgatgacctctgtgatcacaacctttcttcttgtgattctggaagtgact
cctcctttgtagtagcttgtgaggatgcagctgaaagcaaacctatgcc-aacaatacat
tgcagcataggtgatgatcgcactgtcagcttgtatgcaggtcctcatcagcctgagacc
gtaagcaccaaagctgtccagacaacagg-cggtgaca-ttttaacagcagagcaactgt
ggcaggatatcgacctagcactgaaagtacttgcgaaggactggataaagtctcatccat
gcactgtgcgctatgaatcaaaagctatacagtgttcccttgaggtatctgaatgcactg
catattcattttatctagagccagcacatactgatgcagatctgtatataaaggaaattc
gccaagcagttagaaaaggcattattgagaaatacgattcactgcagattggggtgacac
ctaataagcatgagaatataagtcctagttatgaagaattcgatgacaatctaagtagcc
tacatattgaaaaggctcagtacagcagtatgcttcgtgagccttccatgagacaatcaa
ccaatgccctttcacatagccgtccatcccaggccgcatcagttagaagagctgcatcgg
gtgctcctgcatcttcaatatctcctcgacgtcttcctgtgcg-cagctcctctggtaaa
acgaaccaccgtaacattctatctgcttggacaagcttcagaccattgtcaaatgcccct
aatgaaaggctctcaccaagaagaagtaacaattttctctctgcgcgttctccgatgcac
actattgaacaaatacagcggtctaatacgtcagcttctaagcttattagcaagcgaccg
cttccacagtttactgtggatggcatagtagcgggggctattgagtttaacc
>Gi-P521_contig007.1 complement(534552:542575)
ggatctctaatattggttatttggggctcaagatcggataataccaattytttacatttc
tgctgcttgtcagggtcttctgtggaaggtagagggggwgtaaagctttctagcgcctcc
acttctttttcaagcacagcagccaatcccttttctagctctgcttcaataccatatcta
tcctttttcatcacacttgaggttattgttgaaggaataagaaagtcattatctccgctt
tcgttatcagcaagaaactggtttatgcctggctcattacctaatacagatgcagacctg
ggcatctctgtttgaagaacgatgggtgtgtcaggagcagcaggtgaattaagtctatca
aaatctaataagtttctttccgtttcctgtaccggttcatcaacagttgaagcagcatct
ctgttaatacagacagctggacaatctagcttgtcatcaatagtcgagtcgt-taggtgg
cctgtttaatttggcagaattagaatctctcttggcgctggttgctcgccctacaacgtc
atttccatacaagttagatatcccaggcaccttaaagaactccaccagcttatctatatt
ctctttgattgtacgtaaagtttccttggatacctctattaactgggagctatctggaac
agagactaggaggcgacgtcccatatccttaaccttaagtactgatgagtttccgaatat
atatttatatgcaataatatcttgtatttcctgcgctggcatgggttttccatactgatc
gtagataattttactactcccaaagcccttcccagagaatggccgagtatgctcaggtgt
tgagttgagtggcggcagaactttattagtttttgatatgttttcttcacascccacatt
gctaattgctggcataacggatatgtcagagctgccagtgttttgagtcagtttaacatc
aggttcgtggaaagcatctaaaactgctgagccatgcatattatcattgctctttctgct
aatataaggtagtggattcccgctatttccagatgctattagaataggtttgcttcctct
tgagccaccataaccatctgaggagctcatagttactagctctgtaccataagctatctg
gccgggtccttgctgtttaagtgagtgatgygtagagtggtcctttatggttagttgtat
tcctggcaayttctttccaccagtactcaaagcattaagcatrttcttgggattagttgg
tgtgcatgttgcatatacatcttgagagccactaatgctctcccgtggtgtattatttaa
gtttctatatgaagatcccgtcatagaactcctaggagttcctcggatagacgatccttc
catgtcaaacactgtcgttatcctatcacgttgtttctctataagactccgtggagcgct
tctaatgctagacgtgttgactattatatcgcccatatccggtgatttagtcgacacaga
ggtaattcggattagatgctccttagatgagcgtgaattgacctcttctattagatctgc
agtactcatttttcctgtttttataagtgcatctccccctctgatactggaaccggagag
ctggggggtcttattgcaatcttcttctttattgcgcttagtagccaacttcttcatttc
atcgccccacttctgcgcttcctgagcgtatcgtttagaagcgttatcatactctgaggc
tgtcactaaaagaccatcatcttttaaaatagagttctgactacggaggtactttgcata
gagaagag-cttctcgcctttgatgctcagcccgcttcatattaagtcgtgctcgaattt
cttctgcattttgatataggcgagcaaagacacccttcacagtccaatcctttggggttc
tgtcatatttaatttgaaatcccagctttcctggctttgcaaattgatctatggcatttt
gtactttctgcatgacttctcctcctttcttagtgccatagttgtcggattcgctatcat
cataattaacctgacaccaaaagtccattgtgtttgcagctatttccacagctaccttta
tcttttcaatattatctaactcctgttccgctgttacctcgtcacgaacgcgctctcgtt
ctatttgtagacgttcatctatgtatgttgctatttgtttgtccttgaggatatctgggg
ggattccacgtgcactgctaagatccgttgacgcatcatctttactgacgtgcccatcgc
tcccatataagtttcgtgttgaagaagacctgctagcgctcgaaaagcctccctttttac
tcctctttgatgcattggtattcgtccctttatctaacatgagttctcgaagattcaaga
gttcgtccatatcgctcatgctcagtacggtctgggtttgcttccagaatcccatcaggc
cactgggtaacagctccactccacccgcagaaagttcgtctacattagacgtcatactcc
tatggctaytaatatcgggcttaaacttctcatagttatcgggtccttgaggacgtagag
ccaaaggaacaccatcattgtcatcttccttagattcgttacgatcgagttgagtctgca
tactattccgagaaccccttcctcctcggtttttcacattatgagtataatcagacagac
ttgctgcttcgctacttaaggcctcaccttcaaccatccctcgtcctgcaatgtactgct
gatctccgttgcgaacaagattgccatcctcatccacctttagaaggtctcccaaaaacg
attggagttctcctgtgtgcaaacctgcaaggattcttgctattaagtctgaagagaggc
gcccttcagcaagggactgtagaagttctgcatagacagggtccccagagaaaaatcgac
caattaagtcgcgaatagttctcagctgactgtactcaatgcctagyttgtctatcaact
ctgagagmtggatgcctcgttccttataaaagccagaaacyaactcatcataggggttct
ttattcctgggttgaaatagactggatttaagctggtttccgtaaatttatatgcagtgc
ctctgcatggggtaacgtctatacacttaatagtatcatccgtgggctcccgttcgccaa
gatcgccgactacattcttagaagatcttctgctggaaaggcctctagctgcatttccag
gagtggttgcttgtgcagtgcctcctgcaatagcagcagccatagcagcatcaacgcttc
ccatgagcggcttttgatcttgcaatcgtactcygattgatgcaggatcttctttcaaag
tagtggatttaggagtcccttttctggatggagctctagatccagtgcgtgcacctgcat
cggggagcacaggtttcgccgttcctctcggagtaggacacgaaaagcgtatctgtgtat
tcccatcaggtgataaccctttgctgctgacataggtttctgtaaaaccatcttgataac
cgagcagattaaacccagtgagttcatatagaagctgcttggcggaaaacagrctcttag
tatcaaakccattatctccagcgcttcctgggagcctagcactcttaactgtattattat
taatgtctaccaaagaaacgttgcggtcagggtctcccttcatgacttgttgcttgtatt
tatctctttctgcctctgctgcagctattcgcttaaggagatctgctatttgccttttaa
gtttctcagcttccgctgcactttctgttttccctagcgtaagggcatccatcgtgtttt
gtaatgcaacatgatcattatctaagcgatcataggccttcttaagggatgytaactgat
ctaatagatcggctatctctttctgttgttccacgatggtgtcgtcctgctctgctatac
gtctaaggagctcttctatgcgttggttgagttcatcaatctggctttgcagctctggta
tctgcttgcattgttctagtagatggtggtacttcataagagtagcatccaactctgtyt
tgagtcgctccttctcggcaacctcgttggctaatttggtttccatctcragaagctcct
tcacacctttggatggcgctctgttgaagtctggaattggtgcatctgtatcccacgaac
ctcctgaccccataaagtctggyttgtatatatttcctgct-cttttcttttgcactagc
tgctctgacaatgtgcttatttgttggagtagtttctcacgctcttgctgccactgcttt
gatacrcgagcattttcttctaagagagatttgcaatggagccgcagtttatctaattca
gtggagatgtgaatrctggtgtcctctgctttgagacgtgcgcgcagctcagagattata
gcagcgcagaactctgtttctatatcatgcttaaacttatgaagggttagccggcgaaat
gtcttttctgctttgtcaatatatggctcatagatcgggaggacgtccttggcagcaaga
tgatctgtcatagggtcrcagcctagagcctgctcaaatagaacataaagctttcggttc
tgtatgtctgttcgcagctcctggaagagtcctgatatcatttgtgtcatatatccatta
agggagataaccagtttgctggtatgctctcggaagtccttgtcgaggtatgcataaatt
gatgcacgccgctcatctgcagaaatgtcacctgtgtcaacgagccgtatcggatttgcc
ggagagactgacgagcgaatgaagaactctacctcgctgggttgacacacactttctgtg
ccaaagagagcctcttgttgatagcctattcctgtctggaaggtggtggagtctcccatt
accgaaaaggctgggtaaatcttattggtatctttcagaatctttacaatggcaattgga
aataaacgccgaaagtaaagcaaagataaaggccggatgacactggagrcgcttcaaaat
gcccttgagctcytttccccatacttctatgcagatatggggatctacatcgtccttggc
ttctccatccttggctctgctatcggaatctttaacactggagccaccttggtaacagct
acgattgcacaccctgaaatacgatcgaagaatcttttgtcaatcttattctgcgaggct
attgccctttatggtgtcatcatgtcgatcataatactcactgccgttaaacaaggcgct
gaaacgtctcttaaaggtgactatgtcactaagcaagaagtcttaaaggctggctatggc
tatggggctgctggcatttcagtcgggttttccaattttgctgctgcaattaccgtgggt
gttttggggagctctgttgctgtgtctcattgtggagatccatctcttttcgttaagctc
ttcatttcggaaatttttgcagaagcaatcgccctcattggtctcattagtggaatcgta
atgacaacttctgttagttttgagcacggagcctgatacacttgtttgcagttaaatatg
gttgtgaattatcgactcgttgcttatatagcttagttgtattttgcaagtgtcagatca
caaaaaggagatgccgctgacggcgtctgaacttggtttaggcccgctgtccacatatac
aaaggtgcacaatagccatgttcaagtattagccgagcgaatcagtgggaagatggccac
agctctagcaaataatgtcgggcaggcattttcctatttgagaaacgagatccacaacag
aaagctttacgtcatgtttgagcagctgctggcttgcgacccaaagacagaccacgaagc
cccgaaagatgtctatcccatctatagcgcctctgttgacacagcagagcttatgatcat
ggaacgtggaatggaggctatgcgat-gccaattgcgcgatggaattgaagagcacttta
tcgagcacattaggacatgcgaccatttagagctacagcatgataaaatgagcaggcaga
tttattcgttaacgcgcagaatcggtgagctaactgaaattcttcaaactatcctagcag
aaaaagctacatctactaaacgtaatcagctaaaaatccatgaactaaacaacattatca
gcggctttaatcgatcgagcacagctgctcagggcttcgatattgagtatacttcactaa
gagatacgtctctcctgacacaaaccagagagactgaacagctccaacgagaaatagaga
gcaaaaacataaccattgccgccctgaggagcaagatgcagctcttgagcaatcaattaa
ccgagaccaaggctcgaacacgaagtattctgacacaatctttttccaggcaatcgttag
acatccacataacgcagccctatcgcagttctatcgagtcagagcccagagaatcgcccc
gtaaaacatcggccgattctgagcgtattggtggcgcagcctataacagcgaacagttga
tggagagcaatagtatgatgatgggtttaacaaccacgcctcgtagcacacaagatccct
gcaaactgctaactgagaaccagtctgagactagcttacagccccaacaggacaaggaca
agcaaaatgacttcctagattccaaaaggcaatcgtgtgtaccacctccgttcaaatttt
ctagtcctatcttacgcaagtggcaagctgagagacaatctataaggtgtagcaacccaa
gcgcggccattctagcatctgataaggactctgagactaccaatggcttccaacagacca
gagctcagcaagcatttgagcagccttatgtacctccgctacaactcgatgctttctcct
acttttccgatcaccggagtactggagaattcgctcttttgcgcggcaaccctctctcat
caagtaacattctaaatcgtgcctccactctttctccactaataccgcacactatgaggg
aactctctacaagggtatatccactaatgaaaacaggggtgctgcctgagaagactgctc
caatggctctcgatgacctctgtgatcacaacctttcttcttgtgattctggaagtgact
cctcctttgtagtagcttgtgaggatgcagctgaaagcaaacctatgcc-aacaatacat
tgcagcataggtgatgatcgcactgtcagcttgtatgcaggtcctcatcagcctgagacc
gtaagcaccaaagctgtccagacaacagg-cggtgaca-ttttaacagcagagcaactgt
ggcaggatatcgatctagcactgaaagtacttgcaaagaactggataaagtctcatccat
gcactgtgcgctatgaatcaaaagctatacagtgttcccttgaggtatctgaatgcactg
catattcattttgtctagagccagcacatactgatgcagatctgtatataaaggaaattc
gccaagcagttagaaaaggcattattgagaaatacgattcactgcagattggggtgacac
ctaataagcatgagaatataagtcctagttatgaagaattcgatgacaatctaagtagcc
tacatattgaaaaggctcagtacagcagtatgcttcgtgagccttccatgagacaatcaa
ccaatgccttttcacatagccgtccatcccaggccgcatcagttagaagagctgcatcgg
gtgctcctgcatcttcaatatctcctcgacgtcttcctgtgcg-cagctcctctggtaaa
acgaaccaccgtaacattctatctgcttggacaagcttcagaccattgtcaaatgcccct
aatgaaaggctctcaccaagaagaagtaacaattttctctctgcgcgttctccgatgcac
actattgaacaaatacagcggtctaatacgtcagcttctaagcttattagcaagcgacyg
cttccacagtttactgtggatggcatagtagcgggggctattgagtttaacc
>Gi-P528_contig007.1 complement(534508:542531)
ggatctctaatattggttatttggggctcaagatcggataataccaattctttacatttc
tgctgcttgtcagggtcttctgtggaaggtagagggggtgtaaagctttctagcgcctcc
acttctttttcaagcacagcaaccaatcccttttctagctctgcttcaataccatatcta
tcctttttcatcacacttgaggttattgttgaaggaataagaaagtcattatctccgctt
tcgttatcagcaagaaactggtttatgcctggctcattacctaatacagatgcagacctg
ggcatctctgtttgaagaacgatgggtgtgtcaggagcagcaggtgaattaagtctatca
aaatctaataagtttctttccgtttcctgtaccggttcatcaacagttgaagcagcatct
ctgttaatacagacagctggacaatctagtttgtcatcaatagtcgagtcgt-taggtgg
cctgtttaatttggcagaattagaatctctcttggcgctggttgctcgccctacaacgtc
atttccatacaagttagatatcccaggcaccttaaagaactccaccagcttatctatatt
ctctttgattgtacgtaaagtttccttggatacctctattaactgggagctatctggaac
agagactaggaggcgacgtcccatatccttaaccttaagtactgatgagtttccgaatat
gtatttatatgcaataatatcttgtatttcctgcgctggcatgggttttccatactgatc
gtagataattttactactcccaaagcccttcccagagaatggccgagtatgctcaggtgt
tgagttgagtggcggcagaactttattagtttttgatatgttttcttcacagcccacatt
gctaattgctggcataacggatatgtcagagctgccagtgttttgagtcagtttaacatc
aggttcgtggaaagcatctaaaactgctgagccatgcatattatcattgctctttctgct
aatataaggtagcggattcccgctatttccagatgctattagaataggtttgcttcctct
tgagccaccataaccatctgaggagctcatagttactagctctgtaccataagctatctg
gccgggtccttgctgtttaagtgagtgatgcgtagagtggtcctttatggttagttgtat
tcctggcaatttctttccaccagtactcaaagcattaagcatattcttgggattagttgg
tgtgcatgttgcatatacatcttgagagccactaatgctctcccgtggtgtattatttaa
gtttctatatgaagatcccgtcatagaactcctaggagttcctcggatagacgatccttc
catgtcaaacactgtcgttatcctatcacgttgtttctctataagactccgtggagcgct
tctaatgctagacgtgttgactattatatcgcccatatccggtgatttagtcgacacaga
ggtaattcggattagatgctccttagatgagcgtgaattgacctcttctattagatctgc
agtactcatttttcctgtttttataagtgcatctccccctctgatactggaaccggagag
ctggggggtcttattgcaatcttcttctttattgcgcttagtagccaacttcttcatttc
atcgccccacttctgcgcttcctgagcgtatcgtttagaagcgttatcatactctgaggc
tgtcactaaaagaccatcatcttttaaaatagagttctgactacggaggtactttgcata
gagaagag-cttctcgcctttgatgctcagcccgtttcatattaagtcgtgctcgaattt
cttctgcattttgatataggcgagcaaagacacccttcacagtccaatcctttggggttc
tgtcatatttaatttgaaatcccagctttcctggctttgcaaattgatctatggcatttt
gtactttctgcatgacttctcctcctttcttagtgccatagttgtcggattcgctatcat
cataattaacctgacaccaaaagtccattgtgtttgcagctatttccacagctaccttta
tcttttcaatattatctaactcctgttccgctgttacctcgtcacgaacgcgctctcgtt
ctatttgtagacgttcatctatgtatgttgctatttgtttgtccttgaggatatctgggg
ggattccacgtgcactgctaagatccgttgacgcatcatctttactgacgtgcccatcgc
tcccatataagtttcgtgttgaagaagacctgctagcgctcgaaaagcctccctttttac
tcctctttgatgcattggtattcgtccctttatctaacatgagttctcgaagattcaaga
gttcgtccatatcgctcatgctcagtacggtctgggtttgcttccagaatcccatcaggc
cactgggtaacagctccactccacccgcagaaagttcgtctacattagacgtcatactcc
tatggctattaatatcgggcttaaacttctcatagttatcgggtccttgaggacgtagag
ccaaaggaacaccatcattgtcatcttccttagattcgttacgatcgagttgagtctgca
tactattccgagaaccccttcctcctcggtttttcacattatgagtataatcagacagac
ttgctgcttcgctacttaaggcctcaccttcaaccatccctcgtcctgcaatgtactgct
gatctccgttgcgaacaagattgccatcctcatccacctttagaaggtctcccaaaaacg
attggagttctcctgtgtgcaaacctgcaaggattcttgctattaagtctgaagagaggc
gcccttcagcaagggactgtagaagttctgcatagacagggtccccagagaaaaatcgac
caattaagtcgcgaatagttctcagctgactgtactcaatgcctagtttgtctatcaact
ctgagagatggatgcctcgttccttataaaagccagaaaccaactcatcataggggttct
ttattcctgggttgaaatagactggatttaagctggtttccataaatttatatgcagtgc
ctctgcatggggtaacgtctgtacacttaatagtatcatccgtgggctcccgttcgccaa
gatcgccgactacattcttagaagatcttctgctggaaaggcctctagctgcatttccag
gagtggttgcttgtgcagtgcctcctgcaatagcagcagccatagcagcatcaacgcttc
ccatgagcggcttttgatcttgcaatcgtactctgattgatgtaggatcttctttcaaag
tagtggatttaggagtcccttttctggatggagctctagatccagtgcgtgcacctgcat
cggggagcacaggtttcgccgttcctctcggagtaggacacgaaaagcgtatctgtgtat
tcccatcaggtgataaccctttgctgctgacataggtttctgtaaaaccatcttgataac
cgagcagattaaacccagtgagttcatatagaagctgcttggcggaaaacaggctcttag
tatcaaagccattatctccagcgcttcctgggagcctagcactcttaactgtattattat
taatgtctaccaaagaaacgttgcggtcagggtctcccttcatgacttgttgcttgtatt
tatctctttctgcctctgctgcagctattcgcttaaggagatctgctatttgccttttaa
gtttctcagcttccgctgcactttctgttttccctagcgtaagggcatccatcgtgtttt
gtaatgcaacatgatcattatctaagcgatcataggccttcttaagggatgctaactgat
ctaatagatcggctatctctttctgttgttccacgatggtgtcgtcctgctctgctatac
gtctaaggagctcttctatgcgttggttaagttcatcaatctggctttgcagctctggta
tctgcttgcattgttctagtagatggtggtacttcataagagtagcatccaactctgttt
tgagtcgctccttctcggcaacctcgttggctaatttggtttccatctcgagaagctcct
tcacacctttggatggcgctctgttgaagtctggaattggtgcatctgtatcccacgaac
ctcctgaccccataaagtctggcttgtatatatttcctgct-cttttcttttgcactagc
tgctctgacaatgtgcttatttgttggagtagtttctcacgctcttgctgccactgcttt
gatacacgagcattttcttctaagagagatttgcaatggagccgcagtttatctaattca
gtggagatgtgaatgctggtgtcctctgctttgagacgtgcgcgcagctcagagattata
gcagcgcagaactctgtttctatatcatgcttaaacttatgaagggttagccggcgaaat
gtcttttctgctttgtcaatatatggctcatagatcgggaggacgtccttggcagcaaga
tgatctgtcatagggtcacagcctagagcctgctcaaatagaacataaagctttcggttc
tgtatgtctgttcgcagctcctggaagagtcctgatatcatttgtgtcatatatccatta
agggagataaccagtttgctggtatgctctcggaagtccttgtcgaggtatgcataaatt
gatgcacgccgctcatctgcagaaatgtcacctgtgtcaacgagccgtatcggatttgcc
ggagagactgacgagcgaatgaagaactctacctcgctgggttgacacacactttctgtg
ccaaagagagcctcttgttgatagcctattcctgtctggaaggttgtggagtctcccatt
accgaaaaggctgggtaaatcttattggtatctttcagaatctttacaatggcaattgga
aataaacgccgaaagtaaagcaaagataaaggccggatgacactggaggcgcttcaaaat
gcccttgagctcctttccccatacttctatgcagatatggggatctacatcgtccttggc
ttctccatccttggctctgctatcggaatctttaacactggagccaccttggtaacagct
acgattgcacaccctgaaatacgatcgaagaatcttttgtcaatcttattctgcgaggct
attgccctttacggtgtcatcatgtcgatcataatactcactgccgttaaacaaggcgct
gaaacgtctcttaaaggtgactatgtcactaagcaagaagtcttaaaggctggctatggc
tatggggctgctggcatttcagtcgggttttccaattttgctgctgcaattaccgtgggt
gttttggggagctctgttgctgtgtctcattgtggagatccatctcttttcgttaagctc
ttcatttcggaaatttttgcagaagcaatcgccctcattggtctcattagtggaatcgta
atgacaacttctgttagttttgagcacggagcctgatacacttgtttgcagttaaatatg
gttgtgaattatcgactcgttgcttatatagcttggttgtattttgcaagtgtcagatca
caaaaaggagatgccgctgacggcgtctgaacttggtttaggcccgctgtccacatatac
aaaggtgcacaatagccatgttcaagtattagccgagcgaatcagtgggaagatggccac
agctctagcaaataatgtcgggcaggcattttcctatttgagaaacgagatccacaacag
aaagctttacgtcatgtttgagcagctgctggcttgcgacccaaagacagaccacgaagc
cccgaaagatgtctatcccatctatagcgcctctgttgacacagcagagcttatgatcat
ggaacgtggaatggaggctatgcgat-gccaattgcgcgatgggattgaagagcacttta
tcgagcacattaggacatgcgaccatttagagctacagcatgataaaatgagcaggcaga
tttattcgttaacgcgcagaatcggtgagctaactgaaattcttcaaactatcctagcag
aaaaagctacatctactaaacgtaatcagctaaaaatccatgaactaaacaacattatca
gcggctttaatcgatcgagcacagctgctcagggcttcgatattgagtatacttcactaa
gagatacgtctctcctgacacaaaccagagagactgaacagctccaacgagaaatagaga
gcaaaaacataaccattgccgccctgaggagcaagatgcagctcttgagcaatcaattaa
ccgagaccaaggctcgaacacgaagtattctgacacaatctttttccaggcaatcgttag
acatccacataacgcagccctatcgcagttctatcgagtcagagcccagagaatcgcccc
gtaaaacatcggccgattctgagcgtattggtggcgcagcctataacagcgaacagttga
tggagagcaatagtatgatgatgggtttaacaaccacgcctcgtagcacacaagatccct
gcaaactgctaactgagaaccagtctgagactagcttacagccccaacaggacaaggaca
agcaaaatgacttcctagattccaaaaggcaatcgtgtgtgccacctccgttcaaatttt
ctagtcctatcttacgcaagtggcaagctgagagacaatctataaggtgtagcaacccaa
gcgcggccattctagcatctgataaggactctgagactaccaatggcttccaacagacca
gagctcagcaagcatttgagcagccttatgtacctccgctacaactcgatgctttctcct
acttttccgatcaccggagtactggagaattcgctcttttgcgcggcaaccctctctcat
caagtaatattctaaatcgtgcctccactctttctccactaataccgcacactatgaggg
aactctctacaagggtatatccactaatgaaaacaggggtgctgcctgagaagactgctc
caatggctctcgatgacctctgtgatcacaacctttcttcttgtgattctggaagtgact
cctcctttgtagtagcttgtgaggatgcagctgaaagcaaacctatgcc-aacaatacat
tgcaacataggtgatgatcgcactgtcagcttgtatgcaggtcctcatcagcctgagacc
gtaagcaccaaagctgtccagacaacagg-cggtgaca-ttttaacagcagagcaactgt
ggcaggatatcgatctagcactgaaagtacttgcaaagaactggataaagtctcatccat
gcactgtgcgctatgaatcaaaagctatacagtgttcccttgaggtatctgaatgcactg
catattcattttatctagagccagcacatactgatgcagatctgtatataaaggaaattc
gccaagcagttagaaaaggcattattgagaaatacgattcactgcagattggggtgacac
ctaataagcatgagaatataagtcctagttatgaagaattcgatgacaatctaagtagcc
tacatattgaaaaggctcagtacagcagtatgcttcgtgagccttccatgagacaatcaa
ccaatgccttttcacatagccgtccatcccaggccgcatcagttagaagagctgcatcgg
gtgctcctgcatcttcaatatctcctcgacgtcttcctgtgcg-cagctcctctggtaaa
acgaaccaccgtaacattctatctgcttggacaagcttcagaccattgtcaaatgcccct
aatgaaaggctctcaccaagaagaagtaacaattttctctctgcgcgttctccgatgcac
actattgaacaaatacagcggtctaatacgtcagcttctaagcttattagtaagcgaccg
cttccacagtttactgtggatggcatagtagcgggggctattgagtttaacc
>Gi-P621_contig007.1 complement(534504:542527)
ggatctctaatattggttatttggggctcaagatcggataataccaattctttacatttc
tgctgcttgtccgggtcttctgtggaaggtagagggggtgtaaagctttctagcgcctcc
acttctttttcaagcacagcagccaatcccttttctagctctgcttcaataccatatcta
tcctttttcatcacacttgaggttattgttgaaggaataagaaagtcattatctccgctt
tcgttatcagcaagaaactggtttatgcctggctcattacctaatacagatgcagacctg
ggcatctctgtttgaagaacgatgggtgtgtcaggagcagcaggtgaattaagtctatca
aaatctaataagtttctttccgtttcctgtaccggttcatcaacagttgaagcagcatct
ctgttaatacagacagctggacaatctagtttgtcatcaatagtcgagtcgt-taggtgg
cctgtttaatttggcagaattagaatctctcttggcgctggttgctcgccctacaacgtc
atttccatacaagttagatatcccaggcaccttaaagaactccaccagcttatctatatt
ctctttgattgtacgtaaagtttccttggatacctctattaactgggagctatctggaac
agagactaggaggcgacgtcccatatccttaaccttaagtactgatgagtttccgaatat
atatttatatgcaataatatcttgtatttcctgcgctggcatgggttttccatactgatc
gtagataattttactactcccaaagcccttcccagagaatggccgagtatgctcaggtgt
tgagttgagtggcggcagaactttattagtttttgatatgttttcttcacagcccacatt
gctaattgctggcataacggatatgtcagagctgccagtgttttgagtcagtttaacatc
aggttcgtggaaagcatctaaaactgctgagccatgcatattatcattgctctttctgct
aatataaggtagcggattcccgctatttccagatgctattagaataggtttgcttcctct
tgagccaccataaccatctgaggagctcatagttactagctctgtaccataagctatctg
gccgggtccttgctgtttaagtgagtgatgtgtagagtggtcctttatggttagttgtat
tcctggcaatttctttccaccagtactcaaagcattaagcatattcttgggattagttgg
tgtgcatgttacatatacatcttgagagccactaatgctctcccgtggtgtattatttaa
gtttctatatgaagatcccgtcatagaactcctaggagttcctcggatagacgatccttc
catgtcaaacactgtcgttatcctatcacgttgtttctctataagactccgtggagcgct
tctaatgctagacgtgttgactattatatcgcccatatccggtgatttagtcgacacaga
ggtaattcggattagatgctccttagatgagcgtgaattgacctcttctattagatctgc
agtactcatttttcctgtttttataagtgcatctccccctctgatactggaatcggagag
ctggggggtcttattgcaatcttcttctttattgcgcttagtagccaacttcttcatttc
atcgccccacttctgcgcttcctgagcgtatcgtttagaagcgttatcatactctgaggc
tgtcactaaaagaccatcatcttttaaaatagagttctgactacggaggtactttgcata
gagaagag-cttctcgcctttgatgctcagcccgtttcatattaagtcgtgctcgaattt
cttctgcattttgatataggcgagcaaagacacccttcacagtccaatcctttggggttc
tgtcatatttaatttgaaatcccagctttcctggctttgcaaattgatctatggcatttt
gtactttctgcatgacttctcctcctttcttagtgccatagttgtcggattcgctatcat
cataattaacctgacaccaaaagtccattgtgtttgcagctatttccacagctaccttta
tcttttcaatattatctaactcctgttccgctgttacctcgtcacgaacgcgctctcgtt
ctatttgtagacgttcatctatatatgttgctatttgtttatccttgaggatatctgggg
ggattccacgtgcactgctaagatctgttgacgcatcatctttactgacgtgcccatcgc
tcccatataagtttcgtgttgaagaagacctgctagcgctcgaaaagcctccctttttac
tcctctttgatgcattggtattcgtccctttatctaacatgagttctcgaagattcaaga
gttcgtccatatcgctcatgctcagtacggtctgggtttgcttccagaatcccatcaggc
cactgggtaacagctccactccacccgcagaaagttcgtctacattagacgtcatactcc
tatggctattaatatcgggcttaagcttctcatagttatcgggtccttgaggacgtagag
ccaaaggaacaccatcattgtcatcttccttagattcgttactatcgagttgagtctgca
tactattccgagaaccccttcctcctcggtttttcacattatgagtataatcagacagac
ttgctgcttcgctacttaaggcctcaccttcaaccatccctcgtcctgcaatgtactgct
gatctccgttgcgaacaagattgccatcctcatccacctttagaaggtcacccaaaaacg
attggagttctcctgtgtgcaaacctgcaaggattcttgctactaagtctgaagagaggc
gcccttcagcaagggactgtagaagttctgcatagacagggtccccagagaaaaatcgac
caattaagtcgcgaatagttctcagctgactgtactcaatgcctagtttgtctatcaact
ctgagagatggatgcctcgttccttataaaagccagaaaccaactcatcataggggttct
ttattcctgggttgaaatagactggatttaagctggtttccgtaaatttatatgcagtgc
ctctgcatggggtaacgtctgtacacttaatagtatcatccgtgggctcccgttcgccaa
gatcgccgactacattcttagaagatcttctgctggaaaggcctctagctgcatttccag
gagtggttgcttgtgcagtgcctcctgcaatagcagcagccatagcagcatcaacgcttc
ccatgagcggcttttgatcttgcaatcgtactctgattgatgcaggatcttctttcaaag
tagtggatttaggagtcccttttctggatggagctctagatccagtgcgtgcatctgcat
cggggagcacaggtttcgccgttcctctcggagtaggacacgaaaagcgtatctgtgtat
tcccatcaggtgataaccctttgctgctgacataggtttctgtaaaaccatcttgataac
cgagcagattaaacccagtgagttcatatagaagctgcttggcggaaaacaggctcttag
tatcaaagccattatctccagcgcttcctgggagcctagcactcttaactgtattattat
taatgtctaccaaagaaacgttgcggtcagggtctcccttcatgacttgttgcttgtatt
tatctctttctgcctctgctgcagctattcgcttaaggagatctgctatttgccttttaa
gtttctcagcttccgctgcactttctgttttccctagcgtaagggcatccatcgtgtttt
gtaatgcaacatgatcattatctaagcgatcataggccttcttaagggatgctaactgat
ctaatagatcggctatctctttctgttgttccacgatggtgtcgtcctgctctgctatac
gtctaaggagctcttctatgcgttggttgagttcatcaatctggctttgcagctctggta
tctgcttgcattgttctagtagatggtggtacttcataagagtagcatccaactctgttt
tgagtcgctccttctcggcaacctcgttggctaatttggtttccatctcgagaagctcct
tcacacctttggatggcgctctgttgaagtctggaattggtgcatctgtatcccacgaac
ctcctgaccccataaagtctggcttgtatatatttcctgct-cttttcttttgcactagc
tgctctgacaatgtgcttatttgttggagtagtttctcacgctcttgctgccactgcttt
gatacacgagcattttcttctaagagagatttgcaatggagccgcagtttatctaattca
gtggagatgtgaatgctggtgtcctctgctttgagacgtgcgcgcagctcagagattata
gcagcgcagaactctgtttctatatcatgcttaaacttatgaagggttagccggcgaaat
gtcttttctgctttgtcaatatatggctcatagatcgggaggacgtccttggcagcaaga
tgatctgtcatagggtcacagcctagagcctgctcaaatagaacataaagctttcggttc
tgtatgtctgttcgcagctcctggaagagtcctgatatcatttgtgtcatatatccatta
agggagataaccagtttgctggtatgctctcggaagtccttgtcgaggtatgcataaatt
gatgcacgccgctcatctgcagaaatgtcacctgtgtcaacgagccgtatcggatttgcc
ggagagactgacgagcggatgaagaactctacctcgctgggttgacacacactttctgtg
ccaaagagagcctcttgttgatagcctattcctgtctggaaggttgtggagtctcccatt
accgaaaaggctgggtaaatcttattggtatctttcagaatctttacaatggcaattgga
aataaacgccgaaagtaaagcaaagataaaggccggatgacactggaggcgcttcaaaat
gcccttgagctcctttccccatacttctatgcagatatggggatctacatcgtccttggc
ttctccatccttggctctgctatcggaatctttaacactggagccaccttggtaacagct
acgattgcacaccctgaaatacgatcgaagaatcttttgtcaatcttattctgcgaggct
attgccctttacggtgtcatcatgtcaatcataatactcactgccgttaaacaaggcgct
gaaacgtctcttaaaggcgactatgtcactaagcaagaagtcttaaaggctggctatggc
tatggggctgctggcatttcagtcgggttttccaattttgctgctgcaattaccgtgggt
gttttggggagctctgttgctgtgtctcattgtggagatccatctcttttcgttaagctc
ttcatttcggaaatttttgcagaagcaatcgccctcattggtctcattagtggaatcgta
atgacaacttctgttagttttgagcacggagcctgatacacttgtttgcagttaaatatg
gttgtgaattatcgactcgttgcttacatagcttagttgtattttgcaagtgtcagatca
caaaaaggagatgccgctgacggcgtctgaacttggtttaggcccgctgtccacatatac
aaaggtgcacaatagccatgttcaagtattagccgagcgaatcagtgggaagatggccac
agctctagcaaataatgtcgggcaggcattttcctatttgagaaacgagatccacaacag
aaagctttacgtcatgtttgagcagctgctggcttgcgacccaaagacagaccacgaagc
cccgaaagatgtctatcccatctatagcgcctctgttgacacagcagagcttatgatcat
ggaacgtggaatggaggctatgcgat-gccaattgcgcgatgggattgaagagcacttta
tcgagcacattaggacatgcgaccatttagagctacagcatgataaaatgagcaggcaga
tttattcgttaacgcgcagaatcggtgagctaactgaaattcttcaaactatcctagcag
aaaaagctacatctactaaacgtaatcagctaaaaatccatgaactaaacaacattatca
gcggctttaatcgatcgagcacagctgctcagggcttcgatattgagtatacttcactaa
gagatacgtctctcctgacacaaaccagagagactgaacagctccaacgagaaatagaga
gcaaaaacataaccattgccgccctgaggagcaagatgcagctcttgagcaatcaattaa
ccgagaccaaggctcgaacacgaagtattctgacacaatctttttccaggcaatcgttag
acatccacataacgcagccctatcgcagttctatcgagtcagagcccagagaatcgcccc
gtaaaacatcggccgattctgagcgtattggtggcgcagcctataacagcgaacagttga
tggagagcaatagtatgatgatgggtttaacaactacgcctcgtagcacacaagatccct
gcaaactgctaactgagaaccagtctgagactaggttacagccccaacaggacaaggaca
agcaaaatgacttcctagattccaaaaggcaatcgtgtgtgccacctccgttcaaatttt
ctagtcctatcttacgcaagtggcaagctgagagacaatctataaggtgtagcaacccaa
gcgcggccattctagcatctgataaggactctgagactaccaatggcttccaacagacca
gagctcagcaagcatttgagcagccttatgtacctccgctacaactcgatgctttctcct
acttttccgatcaccggagtactggagaattcgctcttttgcgcggcaaccctctctcat
caagtaacattctaaatcgtgcctccactctttctccactaataccgcacactatgaggg
aactctctacaagggtatatccactaatgaaaacaggggtgctgcctgagaagactgctc
caatggctctcgatgacctctgtgatcacaacctttcttcttgtgattctggaagtgact
cctcctttgtagtagcttgtgaggatgcagctgaaagcaaacctatgcc-aacaatacat
tgcaacataggtgatgatcgcactgtcagcttgtatgcaggtcctcatcagcctgagacc
gtaagcaccaaagctgtccagacaacagg-cggtgaca-ttttaacagcagagcaactgt
ggcaggatatcgacctagcactgaaagtacttgcgaaggactggataaagtctcatccat
gcactgtgcgctatgaatcaaaagctatacagtgttcccttgaggtatctgaatgcactg
catattcattttatctagagccagcacatactgatgcagatctgtatataaaggaaattc
gccaagcagttagaaaaggcattattgagaaatacgattcactgcagattggggtgacac
ctaataagcatgagaatataagtcctagttatgaagaattcgatgacaatctaagcagcc
tacatattgaaaaggctcagtacagcagtatgcttcgtgagccttccatgagacaatcaa
ccaatgccctttcacatagccgtccatcccaggccgcatcagttagaagagctgcatcgg
gtgctcctgcatcttcaatatctcctcgacgtcttcctgtgcg-cagctcctctggtaaa
acgaaccaccgtaacattctatctgcttggacaagcttcagaccattgtcaaatgcccct
aatgaaaggctctcaccaagaagaagtaacaattttctctctgcgcgttctccgatgcac
actattgaacaaatacagcggtctaatacgtcagcttctaagcttattagtaagcgaccg
cttccacagtttactgtggatggcatagtagcgggggctattgagtttaacc
>Gi-P676_contig007.1 complement(534574:542597)
ggatctctaatattggttatttggggctcaagatcggataataccaattctttacatttc
tgctgcttgtcagggtcttctgtggaaggtagagggggtgtaaaactttctagcgcctcc
acttctttttcaagcacagcagccaatcccttttctagctctgcttcaataccatatcta
tcctttttcatcacacttgaggttattgttgaaggaataagaaagtcattatctccgctt
tcgttatcagcaagaaactggtttatgcctggctcattacctaatacagatgcagacctg
ggcatctctgtttgaagaacgatgggtgtgtcaggagcagcaggtgaattaagtctatca
aaatctaataagtttctttccgtttcctgtaccggttcatcaacagttgaagcagcatct
ctgttaatacagacagctggacaatctagtttgtcatcaatagtcgagtcgt-taggtgg
cctgtttaatttggcagaattagaatctctcttggcgctggttgctcgccctacaacgtc
atttccatacaagttagatatcccaggcaccttaaagaactccaccagcttatctatatt
ctctttgattgtacgtaaagtttccttggatacctctattaactgggagctatctggaac
agagactaggaggcgacgtcccatatccttaaccttaagtactgatgagtttccgaatat
atatttatatgcaataatatcttgtatttcctgcgctggcatgggttttccatactgatc
gtagataattttactactcccaaagcccttcccagagaatggccgagtatgctcaggtgt
tgagttgagtggcggcagaactttattagtttttgatatgttttcttcacagcccacatt
gctaattgctggcataacggatatgtcagagctgccagtgttttgagtcagtttaacatc
aggttcgtggaaagcatctaaaactgctgagccatgcatattatcattgctctttctgct
aatataaggtagcggattcccgctatttccagatgctattagaataggtttgcttcctct
tgagccaccataaccatctgaggagctcatagttactagctctgtaccataagctatctg
gccgggtccttgctgtttaagtgagtgatgcgtagagtggtcctttatggttagttgtat
tcctggcaatttctttccaccagtactcaaagcattaagcatattcttgggattagttgg
tgtgcatgttgcatatacatcttgagagccactaatgctctcccgtggtgtattatttaa
gtttctatatgaagatcccgtcatagaactcctaggagttcctcggatagacgatccttc
catgtcaaacactgtcgttatcctatcacgttgtttctctataagactccgtggagcgct
tctaatgctagacgtgttgactattatatcgcccatatccggtgatttagtcgacacaga
ggtaattcggattagatgctccttagatgagcgtgaattgacctcttctattagatctgc
agtactcatttttcctgtttttataagtgcatctccccctctgatactggaaccggagag
ctggggggtcttattgcaatcttcttctttattgcgcttagtagccaacttcttcatttc
atcgccccacttctgcgcttcctgagcgtatcgtttagaagcgttatcatactctgaggc
tgccactaaaagaccatcatcttttaaaatagagttctgactacggaggtactttgcata
gagaagag-cttctcgcctttgatgctcagcccgtttcatattaagtcgtgctcgaattt
cttctgcattttgatataggcgagcaaagacacccttcacagtccaatcctttggggttc
tgtcatatttaatttgaaatcccagctttcctggctttgcaaattgatctatggcatttt
gtactttctgcatgacttctcctcctttcttagtgccatagttgtcggattcgctatcat
cataattaacctgacaccaaaagtccattgtgtttgcagctatttccacagctaccttta
tcttttcaatattatctaactcctgttccgctgttacctcgtcacgaacgcgctctcgtt
ctatttgtagacgttcatctatgtatgttgctatttgtttgtccttgaggatatctgggg
ggattccacgtgcactgctaagatccgttgacgcatcatctttactgacgtgcccatcgc
tcccatataagtttcgtgttgaagaagacctgctagcgctcgaaaagcctccctttttac
tcctctttgatgcattggtattcgtccctttatctaacatgagttctcgaagattcaaga
gttcgtccatatcgctcatgctcagtacggtctgggtttgcttccagaatcccatcaggc
cactgggtaacagctccactccacccgcagaaagttcgtctacattagacgtcatactcc
tatggctattaatatcgggcttaaacttctcatagttatcgggtccttgaggacgtagag
ccaaaggaacaccatcattgtcatcttccttagattcgttactatcgagttgagtctgca
tactattccgagaaccccttcctcctcggtttttcacattatgagtataatcagacagac
ttgctgcttcgctacttaaggcctcaccttcaaccatccctcgtcctgcaatgtactgct
gatctccgttgcgaacaagattgccatcctcatccacctttagaaggtctcccaaaaacg
attggagttctcctgtgtgcaaacctgcaaggatttttgctattaagtctgaagagaggc
gcccttcagcaagggactgtagaagttctgcatagacagggtccccagagaaaaatcgac
caattaagtcgcggatagttctcagctgactgtactcaatgcctagtttgtctatcaact
ctgagagatggatgcctcgttccttataaaagccagaaaccaactcatcataggggttct
ttattcctgggttgaaatagactggatttaagctggtttccgtaaatttatatgcagtgc
ctctgcatggggtaacgtctgtacacttaatagtatcatccgtgggctcccgttcgccaa
gatcgccgactacattcttagaagatcttctgctggaaaggcctctagctgcatttccag
gagtggttgcttgtgcagtgcctcctgcaatagcagcagccatagcagcatcaacgcttc
ccatgagcggcttttgatcttgcaatcgtactctgattgatgcaggatcttctttcaaag
tagtggatttaggagtcccttttctggatggagctctagatccagtgcgtgcacctgcat
cggggagcacaggtttcgccgttcctctcggagtaggacacgaaaagcgtatctgtgtat
tcccatcaggtgataaccctttgctgctgacataggtttctgtaaaaccatcttgataac
cgagcagattaaacccagtgagttcgtatagaagctgcttggcggaaaacaggctcttag
tatcaaagccattatctccagcgcttcctgggagcctagcactcttaactgtattattat
taatgtctaccaaagaaacgttgcggtcagggtctcccttcatgacttgttgcttgtatt
tatctctttctgcctctgctgcagctattcgcttaaggagatctgctatttgccttttaa
gtttctcagcttccgctgcactttctgttttccctagcgtaagggcatccatcgtgtttt
gtaatgcaacatgatcattatctaagcgatcataggccttcttaagggatgctaactgat
ctaatagatcggctatctctttctgttgttccacgatggtgtcgtcctgctctgctatac
gtctaaggagctcttctatgcgttggttgagttcatcaatctggctttgcagctctggta
tctgcttgcattgttctagtagatggtggtacttcataagagtagcatccaactctgttt
tgagtcgctccttctcggcaacctcgttggctaatttggtttccatctcgagaagctcct
tcacacctttggatggcgctctgttgaagtctggaattggtgcatctgtatcccacgaac
ctcctgaccccataaagtctggcttgtatatatttcctgct-cttttcttttgcactagc
tgctctgacaatgtgcttatttgttggagtagtttctcacgctcttgctgccactgcttt
gatacacgagcattttcttctaagagagatttgcaatggagccgcagtttatctaattca
gtggagatgtgaatgctggtgtcctctgctttgagacgtgcgcgcagctcagagattata
gcagcgcagaactctgtttctatatcatgcttaaacttatgaagggttagccggcgaaat
gtcttttctgctttgtcaatatatggctcatagatcgggaggacgtccttggcagcaaga
tgatctgtcatagggtcacagcctagagcctgctcaaatagaacataaagctttcggttc
tgtatgtctgttcgcagctcctggaagagtcctgatatcatttgcgtcatatatccatta
agggagataaccagtttgctggtatgctctcggaagtccttgtcgaggtatgcataaatt
gatgcacgccgctcatctgcagaaatgtcacctgtgtcaacgagccgtatcggatttgcc
ggagagactgacgagcggatgaagaactctacctcgctgggttgactaacactttctgtg
ccaaagagagcctcttgttgatagcctattcctgtctggaaggttgtggagtctcccatt
accgaaaaggctgggtaaatcttattggtatctttcagaatctttacaatggcaattgga
aataaacgccgaaagtaaagcaaagataaaggccggatgacactggaggcgcttcaaaat
gcccttgagctcctttccccatacttctatgcagatatggggatctacatcgtccttggc
ttctccatccttggctctgctatcggaatctttaacactggagccaccttggtaacagct
acgattgcacaccctgaaatacgatcgaagaatcttttgtcaatcttattctgcgaggct
attgccctttatggtgtcatcatgtcgatcataatactcactgccgttaaacaaggcgct
gaaacgtctcttaaaggtgactatgtcactaagcaagaagtcttaaaggctggctatggc
tatggggctgctggcatttcagtcgggttttccaattttgctgctgcaattaccgtgggt
gttttggggagctctgttgctgtgtctcattgtggagatccatctcttttcgttaagctc
ttcatttcggaaatttttgcagaagcaatcgccctcattggtctcattagtggaattgta
atgacaacttctgttagttttgagcacggagcctgatacacttgtttgcagttaaatatg
gttgtgaattatcgactcgttgcttatatagcttagttgtattttgcaagtgtcagatca
caaaaaggagatgccgctgacggcgtctgaacttggtttaggcccgctgtccacatatac
aaaggtgcacaatagccatgttcaagtattagccgagcgaatcagtgggaagatggccac
agctctagcaaataatgtcgggcaggcattttcctatttgagaaacgagatccacaacag
aaagctttacgtcatgtttgagcagctgctggcttgcgacccaaagacagaccacgaagc
cccgaaagatgtctatcccatctatagtgcctctgttgacacagcagagcttatgatcat
ggaacgtggaatggaggctatgcggt-gccaattgcgcgatgggattgaagagcacttta
tcgagcacattaggacatgcgaccatttagagctccagcatgataaaatgagcaggcaga
tttattcgttaacgcgcagaatcggtgagctaactgaaattcttcaaactatcctagcag
aaaaagctacatctactaaacgtaatcagctaaaaatccatgaactaaacaacattatca
gcggctttaatcgatcgagcacagctgctcagggcttcgatattgagtatacttcactaa
gagatacgtctctcctgacacaaaccagagagactgaacagctccaacgagaaatagaga
gcaaaaacataaccattgctgccctgaggagcaagatgcagctcttgagcaatcaattaa
ccgagaccaaggctcgaacacgaagtattctgacacaatctttttccaggcaatcgttag
acatccacataacgcagccctatcgcagttctatcgaatcagagcccagagaatcgcccc
gtaaaacatcggccgattctgagcgtattggtggcgcagcctataacagcgaacagttga
tggagagcaatagtatgatgatgggtttaacaaccacgcctcgtagcacacaagatccct
gcaaactgctaactgagaaccagtctgagactagcttacagccccaacaggacaaggaca
agcaaaatgacttcatagattccaaaaggcaatcgtgtgtgccacccccgttcaaatttt
ctagtcctatcttacgcaagtggcaaactgagagacaatctataaggtgtagcaacccaa
gcgcggccattctagcatctgataaagactctgagactaccaatagcttccaacagacca
gagctcagcaagcatttgagcagccttatgtacctccgctacaactcgatgctttctccc
acttttccgatcaccggagtactggagaattcgctcttttgcgcggcaaccctctctcat
caagtaatattctaaatcgtgcctccactctttctccactaataccgcacactatgaggg
aactctctacaagggtatatccactaatgaaaacaggtgtgctgcctgagaagactgctc
caatggctctcgatgacctctgtgatcacaacctttcttcttgtgattctggaagtgact
cctcctttgtagtaacttgtgaggatgcagctgaaagcaaacctatgcc-aacaatacat
tgcagcataggtgatgatcgcactgtcagcttgtatgcaggtcctcatcagcctgagacc
gtaagcaccaaagctgtccagacaacagg-cggtgaca-ttttaacagcagagcaactgt
ggcaggatatcgacctagcactgaaagtacttgcgaaggactggataaagtctcatccat
gcactgtgcgctatgaatcaaaagctatacagtgttcccttgaagtatctgaatgcactg
catattcattttatctagagccagcacatactgatgcagatctgtatataaaggaaattc
gccaagcagttagaaaaggcattattgagaaatacgattcactgcagattggggtgacac
ctaataagcatgagaatataagtcctagttatgaagaattcgatgataatctaagtagcc
tacatattgaaaaggctcagtacagcagtatgcttcgtgagccttccatgagacaatcaa
ccaatgccctttcacatagccgtccatcccaggccgcatcagttagaagagctgcatcgg
gtgctcctgcatcttcaatatctcctcgacgtcttcctgtgcg-cagctcctctggtaaa
acgaatcaccgtaacattctatctgcttggacaagcttcagaccattgtcaaatgcccct
aatgaaaggctctcaccaagaagaagtaacaattttctctctgcgcgttctccgatgcac
actattgaacaaatacagcggtctaatacgtcagcttctaagcttattagcaagcgacca
cttccacagtttactgtggatggcatagtaacgggggctattgagtttaacc
>Gi-P678_contig007.1 complement(534557:542580)
ggatctctaatattggttatttggggctcaagatcggataataccaattctttacatttc
tgctgcttgtcagggtcttctgtggaaggtagagggggtgtaaagctttctagcgcctcc
acttctttttcaagcacagcagccaatcccttttctagctctgcttcaataccatatcta
tcctttttcatcacacttgaggttattgttgaaggaataagaaagtcattatctccgctt
tcgttatcagcaagaaactggtttatgcctggctcattacctaatacagatgcagacctg
ggcatctctgtttgaagaacgatgggtgtgtcaggagcagcaggtgaattaagtctatca
aaatctaataagtttctttccgtttcctgtaccggttcatcaacagttgaagcagcatct
ctgttaatacagacagctggacaatctagtttgtcatcaatagtcgagtcgt-taggtgg
cctgtttaatttggcagaattagaatctctcttggcgctggttgctcgccctacaacgtc
atttccatacaagttagatatcccaggcaccttaaagaactccaccagcttatctatatt
ctctttgattgtacgtaaagtttccttggatacctctattaactgggagctatctggaac
agagactaggaggcgacgtcccatatccttaaccttaagtactgatgagtttccgaatat
atatttatatgcaataatatcttgtatttcctgcgctggcatgggttttccatactgatc
gtagataattttactactcccaaagcccttcccagagaatggccgagtatgctcaggtgt
tgagttgagtggcggcagaactttattagtttttgatatgttttcttcacagcccacatt
gctaattgctggcataacggatatgtcagagctgccagtgttttgagtcagtttaacatc
agrttcgtggaaagcatctaaaactgctgagccatgcatattatcattgctctttctgct
aatataaggtagcggattcccgctatttccagatgctattagaataggtttgcttcctct
tgagccaccataaccatctgaggagctcatagttactagctctgtaccataagctatctg
gccgggtccttgctgtttaagtgagtgatgcgtagagtggtcctttatggttagttgtat
tcctggcaatttctttccaccagtactcaaagcattaagcatattcttgggattagttgg
tgtgcatgttgcatatacatcttgagagccactaatgctctcccgtggtgtattatttaa
gtttctatatgaagatcccgtcatagaactcctaggagttcctcggatagacgatccttc
catgtcaaacactgtcgttatcctatcacgttgtttctctataagactccgtggagcgct
tctaatgctagacgtgttgactattatatcgcccatatccggtgatttagtcgacacaga
ggtaattcggattagatgctccttagatgagcgtgaattgacctcttctattagatctgc
agtactcatttttcctgtttttataagtgcatctccccctctgatactggaaccggagag
ctggggggtcttattgcaatcttcttctttattgcgcttagtagccaacttcttcatttc
atcgccccacttctgcgcttcctgagcgtatcgtttagaagcgttatcatactctgaggc
tgtcactaaaagaccatcatcttttaaaatagagttctgactacggaggtactttgcata
gagaagag-cttctcgcctttgatgctcagcccgtttcatattaagtcgtgctcgaattt
cttctgcattttgatataggcgagcaaagacacccttcacagtccaatcctttggggttc
tgtcatatttaatttgaaatcccagctttcctggctttgcaaattgatctatggcatttt
gtactttctgcatgacttctcctcctttcttagtgccatagttgtcggattcgctatcat
cataattaacctgacaccaaaagtccattgtgtttgcagctatttccacagctaccttta
tcttttcaatattatctaactcctgttccgctgttacctcgtcacgaacgcgctctcgtt
ctatttgtagacgttcatctatgtatgttgctatttgtttgtccttgaggatatctgggg
ggattccacgtgcactgctaagatccgttgacgcatcatctttactgacgtgcccatcgc
tcccatataagtttcgtgttgaagaagacctgctagcgctcgaaaagcctccctttttac
tcctctttgatgcattggtattcgtccctttatctaacatgagttctcgaagattcaaga
gttcgtccatatcgctcatgctcagtacggtctgggtttgcttccagaatcccatcaggc
cactgggtaacagctccactccacccgcagaaagttcgtctacattagacgtcatactcc
tatggctattaatatcgggcttaaacttctcatagttatcgggtccttgaggacgtagag
ccaaaggaacaccatcattgtcatcttccttagattcgttactatcgagttgagtctgca
tactattccgagaaccccttcctcctcggtttttcacattatgagtataatcagacagac
ttgctgcttcgctacttaaggcctcaccttcaaccatccctcgtcctgcaatgtactgct
gatctccgttgcgaacaagattgccatcctcatccacctttagaaggtctcccaaaaacg
attggagttctcctgtgtgcaaacctgcaaggattcttgctattaagtctgaagagaggc
gcccttcagcaagggactgtagaagttctgcatagacagggtccccagagaaaaatcgac
caattaagtcgcgaatagttctcagctgactgtactcaatgcctagtttgtctatcaact
ctgagagatggatgcctcgttccttataaaagccagaaaccaactcatcataggggttct
ttattcctgggttgaaatagactggatttaagctggtttccgtaaatttatatgcagtgc
ctctgcatggggtaacgtctgtacacttaatagtatcatccgtgggctcccgttcgccaa
gatcgccgactacattcttagaagatcttctgctggaaaggcctctagctgcatttccag
gagtggttgcttgtgcagtgcctcctgcaatagcagcagccatagcagcatcaacgcttc
ccatgagcggcttttgatcttgcaatcgtactctgattgatgcaggatcttctttcaaag
tagtggatttaggagtcccttttctggatggagctctagatccagtgygtgcacctgyat
cggggagcacaggtttcgccgttcctctcggagtaggacacgaaaagcgtatctgtgtat
tcccatcaggtgataaccctttgctgctgacataggtttctgtaaaaccatcttgataac
cgagcagattaaacccagtgagttcatatagaagctgcttggcggaaaacaggctcttag
tatcaaagccattatctccagcgcttcctgggagcctagcactcttaactgtattattat
taatgtctaccaaagaaacgttgcggtcagggtctcccttcatgacttgttgcttgtatt
tatctctttctgcctctgctgcagctattcgcttaaggagatctgctatttgccttttaa
gtttctcagcttccgctgcactttctgttttccctagcgtaagggcatccatcgtgtttt
gtaatgcaacatgatcattatctaagcgatcataggccttcttaagggatgctaactgat
ctaatagatcggctatctctttctgttgttccacgatggtgtcgtcctgctctgctatac
gtctaaggagctcttctatgcgttggttgagttcatcaatctggctttgcagctctggta
tctgcttgcattgttctagtagatggtggtacttcataagagtagcatccaactctgttt
tgagtcgctccttctcggcaacctcgttggctaatttggtttccatctcgagaagctcct
tcacacctttggatggcgctctgttgaagtctggaattggtgcatctgtatcccacgaac
ctcctgaccccataaagtctggcttgtatatatttcctgct-cttttcttttgcactagc
tgctctgacaatgtgcttatttgttggagtagtttctcacgctcttgctgccactgcttt
gatacacgagcattttcttctaagagagatttgcaatggagccgcagtttatctaattca
gtggagatgtgaatgctggtgtcctctgctttgagacgtgcgcgcagctcagagattata
gcagcgcagaactctgtttctatatcatgcttaaacttatgaagggttagccggcgaaat
gtcttttctgctttgtcaatatatggctcatagatcgggaggacgtccttggcagcaaga
tgatctgtcatagggtcacagcctagagcctgctcaaatagaacataaagctttcggttc
tgtatgtctgttcgcagctcctggaagagtcctgatatcatttgtgtcatatatccatta
agggagataaccagtttgctggtatgctctcggaagtccttgtcgaggtatgcataaatt
gatgcacgccgctcatctgcagaaatgtcacctgtgtcaacgagccgtatcggatttgcc
ggagagactgacgagcggatgaagaactctacctcgctgggttgactaacactttctgtg
ccaaagagagcctcttgttgatagcctattcctgtctggaaggttgtggagtctcccatt
accgaaaaggctgggtaaatcttattggtatctttcagaatctttacaatggcaattgga
aataaacgccgaaagtaaagcaaagataaaggccggatgacactggaggcgcttcaaaat
gcccttgagctcctttccccatacttctatgcagatatggggatctacatcgtccttggc
ttctccatccttggctctgctatcggaatctttaacactggagccaccttggtaacagct
acgattgcacaccctgaaatacgatcgaagaatcttttgtcaatcttattctgcgaggct
attgccctttacggtgtcatcatgtcgatcataatactcactgccgttaaacaaggcgct
gaaacgtctcttaaaggtgactatgtcactaagcaagaagtcttaaaggctggctatggc
tatggggctgctggcatttcagtcgggttttccaattttgctgctgcaattaccgtgggt
gttttggggagctctgttgctgtgtctcattgtggagatccatctcttttcgttaagctc
ttcatttcggaaatttttgcagaagcaatcgccctcattggtctcattagtggaatcgta
atgacaacttctgttagttttgagcacggagcctgatacacttgtttgcagttaaatatg
gttgtgaattatcgactcgttgcttatatagcttagttgtattttgcaagtgtcagatca
caaaaaggagatgccgctgacggcgtctgaacttggtttaggcccgctgtccacatatac
aaaggtgcacaatagccatgttcaagtattagccgagcgaatcagtgggaagatggccac
agctctagcaaataatgtcgggcaggcattttcctatttgagaaacgagatccacaacag
aaagctttacgtcatgtttgagcagctgctggcttgcgacccaaagacagaccacgaagc
cccgaaagatgtctatcccatctatagcgcctctgtcgacacagcagagcttatgatcat
ggaacgtggaatggaggctatgcggt-gccaattgcgcgatgggattgaagagcacttta
tcgagcacattaggacatgcgaccatttagagctmcagcatgataaaatgagcaggcaga
tttattcgttaacgcgcagaatcggtgagctaactgaaattcttcaaactatcctagcag
aaaaagctacatctactaaacgtaatcagctaaaaatccatgaactaaacaacattatca
gcggctttaatcgatcgagcacarctgctcagggcttcgatattgagtatacttcactaa
gagatacgtctctcctgacacaaaccagagagactgaacagctccaacgagaaatagaga
gcaaaaacataaccattgccgccctgaggagcaagatgcagctcttgagcaatcaattaa
ccgagaccaaggctcgaacacgaagtattctgacacaatctttttccaggcaatcgttag
acatccacataacgcagccctatcgcagttctatcgagtcagagcccagagaatcgcccc
gtaaaacatcggccgattctgagcgtattggtggcgcagcctataacagcgaacagttga
tggagagcaatagtatgatgatgggtttaacaaccacgcctcgtagcacacaagatccct
gcaaactgctaactgagaaccagtctgagactagcttacagccccaacaggacaaggaca
agcaaaatgacttcctagattccaaaaggcaatcgtgtgtaccacctccgttcaaatttt
ctagtcctatcttacgcaagtggcaagctgagagacaatctataaggtgtagcaacccaa
gcgcggccattctagcatctgataaggactctgagactaccaatggcttccaacagacca
gagctcagcaagcatttgagcagccttatgtacctccgctacaactcgatgctttctcct
acttttccgatcaccggagtactggagaattcgctcttttgcgcggcaaccctctctcat
caagtaatattctaaatcgtgcctccactctttctccactaataccgcacactatgaggg
aactctctacaagggtatatccactaatgaaaacaggggtgctgcctgagaagactgctc
caatggctctcgatgacctctgtgatcacaacctttcttcttgtgattctggaagtgact
cctcctttgtagtagcttgtgaggatgcagctgaaagcaaacctatgcc-aacaatacat
tgcaacataggtgatgatcgcactgtcagcttgtatgcaggtcctcatcagcctgagacc
gtaagcaccaaagctgtccagacaacrgg-cggtgaca-ttttaacagcagagcaactgt
ggcaggatatcgatctagcactgaaagtacttgcgaagaactggataaagtctcatccat
gcactgtgcgctatgaatcaaaagctatacagtgttcccttgaggtatctgaatgcactg
catattcattttatctagagccagcacatactgatgcagatctgtatataaaggaaattc
gccaagcagttagaaaaggtattattgagaaatacgattcactgcagattggggtgacac
ctaataagcatgagaatataagtcctagttatgaagaattcgatgacaatctaagtagcc
tacatattgaaaaggctcagtacagcagtatgcttcgtgagccttccatgagacaatcaa
ccaatgccttttcacatagccgtccatcccaggccgcatcagttagaagagctgcatcgg
gtgctcctgcatcttcaatatctcctcgacgtcttcctgtgcg-cagctcctctggtaaa
acgaaccaccgtaacattctatctgcttggacaagcttcagaccattgtcaaatgcccct
aatgaaaggctctcaccaagaagaagtaacaattttctctctgcgcgttctccgatgcac
actattgaacaaatacagcggtctaatacgtcagcttctaagcttattagcaagcgaccg
cttccacagtttactgtggatggcatagtagcgggggctattgagtttaacc
>Gi-P680_contig007.1 complement(534622:542645)
ggatctctaatattggttatttggggctcaagatcggataataccaattctttacatttc
tgctgcttgtccgggtcttctgtggaaggtagagggggtgtaaagctttctagcgcctcc
acttctttttcaagcacagcagccaatcccttttctagctctgcttcaataccatatcta
tcctttttcatcacacttgaggttattgttgaaggaataagaaagtcattatctccgctt
tcgttatcagcaagaaactggtttatgcctggctcattacctaatacagatgcagacctg
ggcatctctgtttgaagaacgatgggtgtgtcaggagcagcaggtgaattaagtctatca
aaatctaataagtttctttccgtttcctgtaccggttcatcaacagttgaagcagcatct
ctgttaatacagacagctggacaatctagtttgtcatcaatagtcgagtcgt-taggtgg
cctgtttaatttggcagaattagaatctctcttggcgctggttgctcgccctacaacgtc
atttccatacaagttagatatcccaggcaccttaaagaactccaccagcttatctatatt
ctctttgattgtacgtaaagtttccttggatacctctattaactgggagctatctggaac
agagactaggaggcgacgtcccatatccttaaccttaagtactgatgagtttccgaatat
atatttatatgcaataatatcttgtatttcctgcgctggcatgggttttccatactgatc
gtagataattttactactcccaaagcccttcccagagaatggccgagtatgctcaggtgt
tgagttgagtggcggcagaactttattagtttttgatatgttttcttcacagcccacatt
gctaattgctggcataacggatatgtcagagctgccagtgttttgagtcagtttaacatc
aggttcgtggaaagcatctaaaactgctgagccatgcatattatcattgctctttctgct
aatataaggtagcggattcccgctatttccagatgctattagaataggtttgcttcctct
tgagccaccataaccatctgaggagctcatagttactagctctgtaccataagctatctg
gccgggtccttgctgtttaagtgagtgatgtgtagagtggtcctttatggttagttgtat
tcctggcaatttctttccaccagtactcaaagcattaagcatattcttgggattagttgg
tgtgcatgttacatatacatcttgagagccactaatgctctcccgtggtgtattatttaa
gtttctatatgaagatcccgtcatagaactcctaggagttcctcggatagacgatccttc
catgtcaaacactgtcgttatcctatcacgttgtttctctataagactccgtggagcgct
tctaatgctagacgtgttgactattatatcgcccatatccggtgatttagtcgacacaga
ggtaattcggattagatgctccttagatgagcgtgaattgacctcttctattagatctgc
agtactcatttttcctgtttttataagtgcatctccccctctgatactggaatcggagag
ctggggggtcttattgcaatcttcttctttattgcgcttagtagccaacttcttcatttc
atcgccccacttctgcgcttcctgagcgtatcgtttagaagcgttatcatactctgaggc
tgtcactaaaagaccatcatcttttaaaatagagttctgactacggaggtactttgcata
gagaagag-cttctcgcctttgatgctcagcccgtttcatattaagtcgtgctcgaattt
cttctgcattttgatataggcgagcaaagacacccttcacagtccaatcctttggggttc
tgtcatatttaatttgaaatcccagctttcctggctttgcaaattgatctatggcatttt
gtactttctgcatgacttctcctcctttcttagtgccatagttgtcggattcgctatcat
cataattaacctgacaccaaaagtccattgtgtttgcagctatttccacagctaccttta
tcttttcaatattatctaactcctgttccgctgttacctcgtcacgaacgcgctctcgtt
ctatttgtagacgttcatctatatatgttgctatttgtttatccttgaggatatctgggg
ggattccacgtgcactgctaagatctgttgacgcatcatctttactgacgtgcccatcgc
tcccatataagtttcgtgttgaagaagacctgctagcgctcgaaaagcctccctttttac
tcctctttgatgcattggtattcgtccctttatctaacatgagttctcgaagattcaaga
gttcgtccatatcgctcatgctcagtacggtctgggtttgcttccagaatcccatcaggc
cactgggtaacagctccactccacccgcagaaagttcgtctacattagacgtcatactcc
tatggctattaatatcgggcttaagcttctcatagttatcgggtccttgaggacgtagag
ccaaaggaacaccatcattgtcatcttccttagattcgttactatcgagttgagtctgca
tactattccgagaaccccttcctcctcggtttttcacattatgagtataatcagacagac
ttgctgcttcgctacttaaggcctcaccttcaaccatccctcgtcctgcaatgtactgct
gatctccgttgcgaacaagattgccatcctcatccacctttagaaggtcacccaaaaacg
attggagttctcctgtgtgcaaacctgcaaggattcttgctactaagtctgaagagaagc
gcccttcagcaagggactgtagaagttctgcatagacagggtccccagagaaaaatcgac
caattaagtcgcgaatagttctcagctgactgtactcaatgcctagtttgtctatcaact
ctgagagatggatgcctcgttccttataaaagccagaaaccaactcatcataggggttct
ttattcctgggttgaaatagactggatttaagctggtttccgtaaatttatatgcagtgc
ctctgcatggggtaacgtctgtacacttaatagtatcatccgtgggctcccgttcgccaa
gatcgccgactacattcttagaagatcttctgctggaaaggcctctagctgcatttccag
gagtggttgcttgtgcagtgcctcctgcaatagcagcagccatagcagcatcaacgcttc
ccatgagcggcttttgatcttgcaatcgtactctgattgatgcaggatcttctttcaaag
tagtggatttaggagtcccttttctggatggagctctagatccagtgcgtgcatctgcat
cggggagcacaggtttcgccgttcctctcggagtaggacacgaaaagcgtatctgtgtat
tcccatcaggtgataaccctttgctgctgacataggtttctgtaaaaccatcttgataac
cgagcagattaaacccagtgagttcatatagaagctgcttggcggaaaacaggctcttag
tatcaaagccattatctccagcgcttcctgggagcctagcactcttaactgtattattat
taatgtctaccaaagaaacgttgcggtcagggtctcccttcatgacttgttgcttgtatt
tatctctttctgcctctgctgcagctattcgcttaaggagatctgctatttgccttttaa
gtttctcagcttccgctgcactttctgttttccctagcgtaagggcatccatcgtgtttt
gtaatgcaacatgatcattatctaagcgatcataggccttcttaagggatgctaactgat
ctaatagatcggctatctctttctgttgttccacgatggtgtcgtcctgctctgctatac
gtctaaggagctcttctatgcgttggttgagttcatcaatctggctttgcagctctggta
tctgcttgcattgttctagtagatggtggtacttcataagagtagcatccaactctgttt
tgagtcgctccttctcggcaacctcgttggctaatttggtttccatctcgagaagctcct
tcacacctttggatggcgctctgttgaagtctggaattggtgcatctgtatcccacgaac
ctcctgaccccataaagtctggcttgtatatatttcctgct-cttttcttttgcactagc
tgctctgacaatgtgcttatttgttggagtagtttctcacgctcttgctgccactgcttt
gatacacgagcattttcttctaagagagatttgcaatggagccgcagtttatctaattca
gtggagatgtgaatgctggtgtcctctgctttgagacgtgcgcgcagctcagagattata
gcagcgcagaactctgtttctatatcatgcttaaacttatgaagggttagccggcgaaat
gtcttttctgctttgtcaatatatggctcatagatcgggaggacgtccttggcagcaaga
tgatctgtcatagggtcacagcctagagcctgctcaaatagaacataaagctttcggttc
tgtatgtctgttcgcagctcctggaagagtcctgatatcatttgtgtcatatatccatta
agggagataaccagtttgctggtatgctctcggaagtccttgtcgaggtatgcataaatt
gatgcacgccgctcatctgcagaaatgtcacctgtgtcaacgagccgtatcggatttgcc
ggagagactgacgagcggatgaagaactctacctcgctgggttgacacacactttctgtg
ccaaagagagcctcttgttgatagcctattcctgtctggaaggttgtggagtctcccatt
accgaaaaggctgggtaaatcttattggtatctttcagaatctttacaatggcaattgga
aataaacgccgaaagtaaagcaaagataaaggccggatgacactggaggcgcttcaaaat
gcccttgagctcctttccccatacttctatgcagatatggggatctacatcgtccttggc
ttctccatccttggctctgctatcggaatctttaacactggagccaccttggtaacagct
acgattgcacaccctgaaatacgatcgaagaatcttttgtcaatcttattctgcgaggct
attgccctttacggtgtcatcatgtcgatcataatactcactgccgttaaacaaggcgct
gaaacgtctcttaaaggcgactatgtcactaagcaagaagtcttaaaggctggctatggc
tatggggctgctggcatttcagtcgggttttccaattttgctgctgcaattaccgtgggt
gttttggggagctctgttgctgtgtctcattgtggagatccatctcttttcgttaagctc
ttcatttcggaaatttttgcagaagcaatcgccctcattggtctcattagtggaatcgta
atgacaacttctgttagttttgagcacggagcctgatacacttgtttgcagttaaatatg
gttgtgaattatcgactcgttgcttacatagcttagttgtattttgcaagtgtcagatca
caaaaaggagatgccgctgacggcgtctgaacttggtttaggcccgctgtccacatatac
aaaggtgcacaatagccatgttcaagtattagccgagcgaatcagtgggaagatggccac
agctctagcaaataatgtcgggcaggcattttcctatttgagaaacgagatccacaacag
aaagctttacgtcatgtttgagcagctgctggcttgcgacccaaagacagaccacgaagc
cccgaaagatgtctatcccatctatagcgcctctgttgacacagcagagcttatgatcat
ggaacgtggaatggaggctatgcgat-gccaattgcgcgatgggattgaagagcacttta
tcgagcacattaggacatgcgaccatttagagctacagcatgataaaatgagcaggcaga
tttattcgttaacgcgcagaatcggtgagctaactgaaattcttcaaactatcctagcag
aaaaagctacatctactaaacgtaatcagctaaaaatccatgaactaaacaacattatca
gcggctttaatcgatcgagcacagctgctcagggcttcgatattgagtatacttcactaa
gagatacgtctctcctgacacaaaccagagagactgaacagctccaacgagaaatagaga
gcaaaaacataaccattgccgccctgaggagcaagatgcagctcttgagcaatcaattaa
ccgagaccaaggctcgaacacgaagtattctgacacaatctttttccaggcaatcgttag
acatccacataacgcagccctatcgcagttctatcgagtcagagcccagagaatcgcccc
gtaaaacatcggccgattctgagcgtattggtggcgcagcctataacagcgaacagttga
tggagagcaatagtatgatgatgggtttaacaactacgcctcgtagcacacaagatccct
gcaaactgctaactgagaaccagtctgagactaggttacagccccaacaggacaaggaca
agcaaaatgacttcatagattccaaaaggcaatcgtgtgtgccacctccgttcaaatttt
ctagtcctatcttacgcaagtggcaagctgagagacaatctataaggtgtagcaacccaa
gcgcggccattctagcatctgataaggactctgagactaccaatggcttccaacagacca
gagctcagcaagcatttgagcagccttatgtacctccgctacaactcgatgctttctcct
acttttccgatcaccggagtactggagaattcgctcttttgcgcggcaaccctctctcat
caagtaacattctaaatcgtgcctccactctttctccactaataccgcacactatgaggg
aactctctacaagggtatatccactaatgaaaacaggggtgctgcctgagaagactgctc
caatggctctcgatgacctctgtgatcacaacctttcttcttgtgattctggaagtgact
cctcctttgtagtagcttgtgaggatgcagctgaaagcaaacctatgcc-aacaatacat
tgcaacataggtgatgatcgcactgtcagcttgtatgcaggtcctcatcagcctgagacc
gtaagcaccaaagctgtccagacaacagg-cggtgaca-ttttaacagcagagcaactgt
ggcaggatatcgacctagcactgaaagtacttgcgaaggactggataaagtctcatccat
gcactgtgcgctatgaatcaaaagctatacagtgttcccttgaggtatctgaatgcactg
catattcattttatctagagccagcacatactgatgcagatctgtatataaaggaaattc
gccaagcagttagaaaaggcattattgagaaatacgattcactgcagattggggtgacac
ctaataagcatgagaatataagtcctagttatgaagaattcgatgacaatctaagcagcc
tacatattgaaaaggctcagtacagcagtatgcttcgtgagccttccatgagacaatcaa
ccaatgccttttcacatagccgtccatcccaggccgcatcagttagaagagctgcatcgg
gtgctcctgcatcttcaatatctcctcgacgtcttcctgtgcg-cagctcctctggtaaa
acgaaccaccgtaacattctatctgcttggacaagcttcagaccattgtcaaatgcccct
aatgaaaggctctcaccaagaagaagtaacaattttctctctgcgcgttctccgatgcac
actattgaacaaatacagcggtctaatacgtcagcttctaagcttattagtaagcgaccg
cttccacagtttactgtggatggcatagtagcgggggctattgagtttaacc
>P344_contig1 complement(3810167:3818192)
ggatctctaatattggttatttggggctcaagatcggataataccaattctttacatttc
tgctgcttgtcagggtcttctgtggaaggtagagggggagtaaagctttctagcgcctcc
acttctttttcaagcacagcagccaatcccttttctagctctgcttcaataccatatcta
tcctttttcatcacacttgaggttattgttgaaggaataagaaagtcattatctccgctt
tcgttatcagcaagaaactggtttatgcctggctcattacctaatacagatgcagacctg
ggcatctctgtttgaagaacgatgggtgtgtcaggagcagcaggtgaattaagtctatca
aaatctaataagtttctttccgtttcctgtaccggttcatcaacagttgaagcagcatct
ctgttaatacagacagctggacaatctagcttgtcgtcaatagtcgagtcgt-taggtgg
cctgtttaatttggcagaattagaatctctcttggcgctggttgctcgccctacaacgtc
atttccatacaagttagatatcccaggcaccttaaagaactccaccagcttatctatatt
ctctttgattgtacgtaaagtttccttggatacctctattaactgggagctatctggaac
agagactaggaggcgacgtcccatatccttaaccttaagtactgatgagtttccgaatat
atatttatatgcaataatatcttgtatttcctgcgctggcatgggttttccatactgatc
gtagataactttactacttccaaagcccttcccagagaatggccgagtatgctcaggtgt
tgagttgagtggcggcagaactttattagtttttgatatgttttcttcacagcccacatt
gctaattgctggcataacggatatgtcagagctgccagtgttttgagtcagcttaacatc
aggttcgtggaaagcatctaaaactgctgagccatgcatattatcattgctctttctgct
aatataaggtagcggattcccgctatttccagatgctattagaataggtttgcttcctct
tgagccaccataaccatctgaggagctcatagttactagctctgtaccataagctatctg
gccgggtccttgctgtttaagtgagtgatgcgtagagtggtcctttatggttagttgtat
tcctggcaatttctttccaccagtactcaaagcattaagcatgttcttgggattagttgg
tgtgcatgttgcatatacatcttgagagccactaatgctctcccgtggtgtattatttaa
gtttctatatgaagatcccgtcatagaactcctaggagttcctcggatagacgatccttc
catgtcaaacactgtcgttatcctatcacgttgtttctctataagactccgtggagcgct
tctaatgctagacgtgttgactattatatcgcccatatccggtgatttagtcgacacaga
ggtaattcggattagatgctccttagatgagcgtgaattgacctcttctattagatctgc
agtgctcatttttcctgtttttataagtgcatctccccctctgatactggaaccagagag
ctggggggccttattgtaatcttcttctttattgcgcttagtagccaacttcttcatttc
atcgccccacttctgcgcttcctgagcgtatcgtttagaagcgttatcatactctgaggc
tgtcactaaaagaccatcatcttttaaaatagagttctgactacggaggtactttgcata
gagaagagccttctcgcctttgatgctcagcccgtttcatattaagtcgtgctcgaattt
cttctgcattttgatataggcgagcaaagacacccttcacagtccaatcctttggggttc
tgtcatatttaatttgaaatcccagctttcctggctttgcaaattgatctatggcatttt
gtactttctgcatgacttctcctcctttcttagtgccatagttgtcggattcgctatcat
cataattaacctgacaccaaaagtccattgtgtttgcagctatttccacagctaccttta
tcttttcaatattatctaactcctgttccgctgttacctcgtcacgaacgcgctctcgtt
ctatttgtagacgttcatctatgtatgttgctatttgtttgtccttgaggatatctgggg
ggattccacgtgcactgctaagatccgttgacgcatcatctttactgacgtgcccatcgc
tcccatataagtttcgtgttgaagaagacctgctagcgctcgaaaagcctccctttttac
tcctctttgatgcattggtattcgtccctttatctaacatgagttctcgaagattcaaga
gttcgtccatatcgctcatgctcagtacggtctgggtttgcttccagaatcccatcaggc
cactgggtaacagctccactccacccgcagaaagttcgtctacattagacgtcatactcc
tatggctattaatatcgggcttaaacttctcatagttatcgggtccttgaggacgtagag
ccaaaggaacaccatcattgtcatcttccttagattcgttattatcgagttgagtctgca
tactattccgagaacctcttcctcctcggtttttcacattatgagtataatcagacagac
ttgctgcttcgctacttaaggcctcaccttcaaccatccctcgtcctgcaatgtactgct
gatctccgttgcgaacaagattgccatcctcatccacctttagaagatctcccaaaaacg
attggagttctcctgtgtgcaaacctgcaaggattcttgctattaagtctgaagagaggc
gcccttcagcaagggactgtagaagttctgcatagacagggtccccagagaaaaatcgac
caattaagtcgcgaatagttctcagctgactgtactcaatgcctagtttgtctatcaact
ctgagagatggatgcctcgttccttataaaagccagaaaccaactcatcataggggttct
ttattcctgggttgaaatagactggatttaagctggtttccgtaaatttatatgcagtgc
ctctgcatggggtaacgtctgtacacttaatagtatcatccgtgggttcccgttcgccaa
gatcgccgactacattcttagaagatcttctgctggaaaggcctctagctgcatttccag
gagtggttgcttgtgcagtgcctcctgcaatagcagcagccatagcagcatcagcacttc
ccatgagcggcttttgatcttgcaatcgtactctgattgatgcaggatcttctttcaaag
tagtggatttaggagtcccttttctggatggagctctagatccagtgcgtgcacctgcat
cggggagcacaggtttcgccgttcctctcggagtaggacacgaaaagcgtatctgtgtat
tcccatcaggtgataaccctttgctgctgacataggtttctgtaaaaccatcttgataac
cgagcagattaaacccagtgagttcatatagaagctgcttggcggaaaacaggctcttag
tatcaaatccattatctccagcgcttcctgggagcctagcactcttaactgtattattat
taatgtctaccaaagaaacgttgcggtcagggtctcccttcatgacttgttgcttgtatt
tatctctttctgcctctgctgcagctattcgcttaaggagatctgctatttgccttttaa
gtttctcagcttccgctgcactttctgttttccctagcgtaagggcatccatcgtgtttt
gtaatgcaacatgatcattatctaagcgatcataggccttcttaagggatgctaactgat
ctaatagatcggctatctctttctgttgttccacgatggtgtcgtcctgctctgctatac
gtctaaggagctcttctatgcgttggttgagttcatcaatctggctttgcagctctggta
tctgcttgcattgttctagtagatggtggtacttcataagagtagcatccaactctgtct
tgagtcgctccttctcggcaacctcgttggctaatttggtctccatctcgagaagctcct
tcacacctttggatggcgctctgttgaagtctggaattggtgcatctgtatcccacgaac
ctcctgaccccataaagtctggcttgtatatatttcctgctccttttcttttgcactagc
tgctctgacaatgtgcttatttgttggagtagcttctcacgctcttgctgccactgcttt
gatacacgagcattttcttctaagagagatttgcaatggagccgtagtttatccaattca
gtggagatgtgaatgctggtgtcctctgctttgagacgtgcgcgcagctcggagattata
gcagcgcagaactctgtttctatatcatgcttaaacttatgaagggttagccggcgaaat
gtcttttctgctttgtcaatatatggctcatagatcgggaggacgtccttggcagcaaga
tgatctgtcatagggtcacagcctagagcctgttcaaatagaacataaagctttcggttc
tgtatgtctgttcgcagctcctggaagagtcctgatatcatttgtgtcatatatccatta
agggagataaccagtttgctggtatgctctcggaagtccttgtcgaggtatgcataaatt
gatgcacgccgttcatctgcagaaatgtcacctgtgtcaacgagccgtatcggatttgcc
ggagagactgacgagcggatgaagaactctacctcgctgggttgactaacactttctgtg
ccaaagagagcctcttgttgatagcctattcctgtctggaaggttgtggagtctcccatt
accgaaaaggctgggtaaatcttattggtatctttcagaatctttacaatggcaattgga
aataaacgccgaaagtaaagcaaagataaaggccggatgacactggaggcgcttcaaaat
gcccttgagctcctttccccatacttctatgcagatatggggatctacatcgtccttggc
ttctccatccttggctctgctatcggaatctttaacactggagccaccttggtaacagct
acgattgcacaccctgaaatacgatcgaagaatcttctctcaatcttattctgcgaggct
atcgccctttacggtgtcatcatgtcgatcataatactcactgccgttaaacaaggcgct
gaaacgtctcttaaaggtgactatgtcactaagcaagaagtcttaaaggctggctatggc
tatggggctgctggcatttcagtcgggttttccaattttgctgctgcaattactgtgggt
gttttggggagctctgttgctgtgtctcattgtggagatccatctcttttcgttaagctc
ttcatttcggaaatttttgcagaagcaatcgccctcattggtctcattagtggaatcgta
atgacaacttctgttagttttgagcacggagcctgatgcacttgtttgcagttaaatatg
gttgtaaattatcgactcgttgcttatatagcttagttgtattttgcaagtgtcagatca
caaaaaggagatgccgctgacggcgtctgaacttggtttaggcccgctgtccacatatac
aaaggtgcagaatagccatgttcaagtattagccgagcgaatcagtgggaagatggccac
agctctagcaaataatgtcgggcaggcattttcctatttgagaaacgagatccacaacag
aaagctttacgtcatgtttgagcagctgctggcttgcgacccaaagacagaccacgaagc
cccgaaagatgtctatcccatctatagcgcctctgtcgacacagcagagcttatgatcat
ggaacgtggaatggaggctatgcggc-accaattgcgcgatgggattgaagagcacttta
tcgagcacattaggacatgcgaccatttagagctccagcatgataaaatgagcaggcaga
tttattcgttaacgcgcagaatcggtgagctaactgaaattcttcaaactatcctggcag
aaaaagctacatctactaaacgtaatcagctaaaaatccatgaactaaacaacattatca
gcggctttaatcgatcgagcacagctgctcagggcttcgatattgagtatacttcactaa
gagatacgtctctcctgacacaaaccagagagactgaacagctccaacgagaaatagaga
gcaaaaacataaccattgccgccctgaggagcaagatgcagctcttgagcaatcaattaa
ctgagaccaaggctcgaacgcgaagtattctgacacaatctttttccaggcagtcgttag
acatccacataacgcagccctatcgcagttctatcgagtcagagcccagagaatcgcccc
gcaaaacatcggccgattctgagcgtattggtggcgcagcctataacagcgaacagttga
tggagagcaatagtatgatgatgggtttaacaaccacgcctcgtagcacacaagatccct
gcaaattgctaactgagaaccagtctgagactagcctacagccccaacaggacaaggaca
agcaaaatgacttcatagattccaaaaggcaatcgtgtgtgccacctccgttcaaatttt
ctagtcctatcttacgcaagtggcaagctgagagacagtctataaggtgtagcaacccaa
acgcggccattctaacatctgataaggactctgagactaccaatggcttccaacagacca
gagctcagcaagcatttgagcagccttatgtacctccgctacaacttgatgctttctcct
acttttccgatcaccggagtactggggaattcgctcttttgcgcggcaatcctctctcat
caagtaatattctaaatcgtgcctccactctttctccactaataccgcacactatgaggg
aactctctacaagggtatatccactaatgaaaacaggggtgctgcctgagaagactgctc
caatggctctcgatgacctctgtgatcacaacctttcttcttgtgattctggaagtgact
cctcctttgtagtaacttgtgaggatgcagctgaaagcaaacctatgcc-aacaatacat
tgcagcataggtgatgatcgcactgtcagcttgtatgcaggtcctcatcagcctgagacc
gtaagcaccaaagctgtccagacaacagg-cggtgaca-ttttaacagcagagcaactgt
ggcaggatatcgacctagcactgaaagtacttgcgaaggactggataaagtctcatccat
gcactgtgcgctatgaatcaaaagctatacagtgttcccttgaagtatctgaatgcactg
catattcattttatctagagccagcacatactgatgcagatctgtatataaaggaaattc
gccaagcagttagaaagggcattattgagaaatacgattcactgcaggttggagtgacac
ctaataagcatgagaatataagtcccagttatgaagagttcgatgacaacctaagtagcc
tacatattgaaaaggctcagtacagcagtatgcttcgtgaaccttccatgagacaatcaa
ccaatgccttttcacatagccgtccatcccaggccgcatcagttagaagagctgcatcgg
gtgctcctgcatcttcaatatctcctcgacgtcttcctgtgcg-cagctcctctggtaaa
acgaaccaccgtaacattctatctgcttggacaagcttcagaccattgtcaaatgcccct
aatgaaaggctctcaccaagaagaagtaacaattttctctctgcgcgttctccgatgcac
actattgaacaaatacagcggtctaatacgtcagcttctaagcttattagcaagcgaccg
cttccacagtttactgtggatggcatagtagcgggggctattgagtttaacc
>P387_contig1 complement(323714:331738)
ggatctctaatattggttatttggggctcaagatcggataataccaattctttacatttc
tgctgcttgtcagggtcttctgtggaaggtagagggggtgtaaagctttctagcgcctcc
acttctttttcaagcacagcagccaatcccttttctagctctgcttcaataccatatcta
tcctttttcatcacacttgaggttattgttgaaggaataagaaagtcattatctccgctt
tcgttatcagcaagaaactggtttatgcctggctcattacctaatacagatgcagacctg
ggcatctctgtttgaagaacgatgggtgtgtcaggagcagcaggtgaattaagtctatca
aaatctaataagtttctttccgtttcctgtaccgattcatcaacagttgaagcagcatct
ctgttaatacagacagctggacaatctagtttgtcatcaatagtcgagtcgt-taggtgg
cctgtttaatttggcagaattagaatctctcttggcgctggttgctcgccctacaacgtc
atttccatacaagttagatatcccaggcaccttaaagaactccaccagcttatctatatt
ctctttgattgtacgtaaagtttccttggatacctctattaactgggagctatctggaac
agagactaggaggcgacgtcccatatccttaaccttaagtactgatgagtttccgaatat
atatttatatgcaataatatcttgtatttcctgcgctggcatgggttttccatactgatc
gtagataactttactactcccaaagcccttcccagagaatggccgagtatgctcaggtgt
tgagttgagtggcggtagaactttattagtttttgatatgttttcttcacagcccacatt
gctaattgctggcataacggatatgtcagagctgccagtgttttgagtcaacttaacatc
aggttcgtggaaagcatctaaaactgctgacccatgcatattatcattgctctttctgct
aatataagatagcggattcccgctatttccagatgctattagaataggtttgcttcctct
tgagccaccataaccatctaaggagctcatagttactagctctgtaccataagctatctg
gccgggtccttgctgtttaagtgagtgatgtgtagagtggtcctttatggttagttgtat
tcctggcaatttctttccaccagtactcaaagcattaagcatgttcttgggattagttgg
tgtgcatgttgcatatacatcttgagagccactaatgctctcccgtggtgtattatttaa
gtttctatatgaagatcccgtcatagaactcctaggagttcctcggatagacgatccttc
catgtcaaacactgtcgttatcctatcacgttgtttctctataagactccgtggagcgct
tctaatgctagacgtgttgactattatatcgcccatatccggtgatttagtcgacacaga
ggtaattcggattagatgctccttagatgagcgtgaattgacctcttctattagatctgc
agtgctcatttttcctgtttttataagtgcatctccccctctgatactggaaccggagag
ctggggggtcttattgcaatcttcttctttattgcgcttagtagccaacttcttcatttc
atcgccccacttctgcgcttcctgagcgtatcgtttagaagcgttatcatactctgaggc
tgttactaaaagaccatcatcttttaaaatagagttctgactacggaggtactttgcata
gagaagag-cctctcgcctttgatgctcagcccgcttcatattaagtcgtgctcgaattt
cttctgcattttgatataggcgagcaaagacacccttcacagtccaatcctttggggttc
tgtcatatttaatttgaaatcccagctttcctggctttgcaaattgatctatggcgtttt
gtactttctgcatgacttctcctcctttcttagtgccatagttgtcggattcgctatcat
cataattaacctgacaccaaaagtccattgtgtttgcagctatttccacagctaccttta
tcttttcaatattatctaactcctgttccgctgttacctcgtcacgaacgcgctctcgtt
ctatttgtagacgttcatctatgtatgttgctatttgtttgtccttgaggatatctgggg
ggattccacgtgcactgctaagatccgttgacgcatcatctttactgacgtgcccatcgc
tcccatataagtttcgtgttgaagaagacctgctagcgctcgaaaagcctccctttttac
tcctctttgatgcattggtattcgtccctttatctaacatgagttctcgaagattcaaga
gttcgtccatatcgctcatgctcagtacggtctgggtttgcttccagaatcccatcaggc
cactgggtaacagctccactccacccgcagaaagttcgtctacattggatgtcatactcc
tatggctattaatatcgggcttaaacttctcatagttatcgggtccttgaggacgtagag
ccaaaggaacaccatcattgtcatcttccttagattcgttacgatcgagttgagtctgca
tactattccgagaacctcttcctcctcggtttttcacattatgagtataatcagacagac
ttgctgcttcgctacttaaggcctcaccttcaaccatccctcgtcctgcaatgtactgct
gatctccgttgcgaacaagattgccatcctcatccacctttagaaggtctcccaaaaacg
attggagttctcctgtgtgcaaacctgcaaggattcttgctattaagtctgaagagaggc
gcccttcagcaagggactgtagaagttctgcatagacagggtccccagagaaaaatcgac
caattaagtcgcgaatagttctcagctgactgtactcaatgcctagtttgtctatcaact
ctgcgagatggatgcctcgttccttataaaagccagaaaccaactcatcataggggttct
ttattcctgggttgaaatagactggatttaagctggtttccgtaaatttatatgcagtgc
ctctgcatggggtaacgtctgtacacttaatagtatcatccgtgggctcccgttcgccaa
gatcaccgactacattcttagaagatcttctgctggaaaggcctctagctgcatttccag
gagtggttgcttgtgcagtgcctcctgcaatagcagcagccatagcagcatcaacgcttc
ccatgagcggcttttgatcttgcaatcgtactctgattgatgcaggatcttctttcaaag
tagtggatttaggagtcccttttctggatggagctctagatccagtgcgtgcacctgcat
cggggagcacaggtttcgccgttcctctcggagtaggacacgaaaagcgtatctgtgtat
tcccatcaggtgataaccctttgctgctgacataggtttctgtaaaaccatcttgataac
cgagcagattaaacccagtgagttcatatagaagctgcttggcggaaaacaggctcttag
tatcaaatccattatctccagcgcttcctgggagcctagcactcttaactgtattattat
taatgtctaccaaagaaacgttgcggtcagggtctcccttcatgacttgttgcttgtatt
tatctctttctgcctctgctgcagctattcgcttaaggagatctgctatttgccttttaa
gtttctcagcttccgctgcactttctgttttccctagcgtaagggcatccatcgtgtttt
gtaatgcgacatgatcattatctaagcgatcataggccttcttaagggatgctaactgat
ctaatagatcggctatctccttctgttgttccacgatggtgtcgtcctgctctgctatac
gtctaaggagctcttctatgcgttggttgagttcatcaatctggctttgcagctctggta
tctgcttgcattgttctagtagatggtggtacttcataagagtagcatccaactctgtct
tgagtcgctccttctcggcaacctcgttggctaatttggtctccatctcgagaagctcct
tcacacctttggatggcgctctgttgaagtctggaattggtgtatctgtatcccacgaac
ctcctgaccctataaagtctggcttgtatatatttcctgct-cgtttcttttgtactagc
tgctctgacaatgtgcttatttgttggagtagtttctcacgctcttgctgccactgcttt
gatacacgagcattttcttctaagagagatttgcaatggagccgtagtttatccaattca
gtggagatgtgaatgctggtgtcctctgctttgagacgtgcgcgcagctcagagattata
gcagcgcagaactctgtttctatatcatgcttaaacttatgaagggttagccggcgaaat
gtcttttctgctttgtcaatatatggctcatagatcgggaggacgtccttggcagcaaga
tgatctgtcatagggtcacagcctagagcctgttcaaatagaacataaagctttcggttc
tgtatgtctgttcgcagctcctggaagagtcctgatatcatttgtgtcatatatccatta
agggagataaccagtttgctggtatgctctcggaagtccttgtcgaggtatgcataaatt
gatgcacgccgttcatctgcagaaatgtcacctgtgtcaacgagccgtatcggatttgcc
ggagagactgacgagcggatgaagaactctacctcgctgggttgactaacactttctgtg
ccaaagagagcctcttgttgatagcctattcctgtctggaaggttgtggagtctcccatt
accgaaaaggctgggtaaatcttattggtatctttcagaatctttacaatggcaattgga
aataaacgccgaaagtaaagcaaagataaaggccggatgacactggagacgcttcaaaat
gcccttgagctcttttccccatacttctatgcagatatggggatctacatcgtccttggc
ttctccatccttggctctgctatcggaatctttaacactggagccaccttggtaacagct
acgattgcacaccctgaaatacgatcgaagaatcttctgtcaatcttattctgcgaggct
atcgccctttacggtgtcatcatgtcgatcataatactcactgccgttaaacaaggcgct
gaaacgtctcttaaaggtgagtatgtcactaagcaagaagtcttaaaggctggctatggc
tatggggctgctggcatttcagtcgggttttccaattttgctgctgcaattaccgtgggt
gttttggggagctctgttgctgtgtctcattgtggagatccatctcttttcgttaagctc
ttcatttcggaaatttttgcagaagcaatcgccctcattggtctcattagtggaatcgta
atgacaacttctgttagttttgagcacggagcctgatacacttgtttgcagttaaatatg
gttgtgaattatcgactcgttgcttatatagcttagttgtattttgcaagtgtcagatca
caaaaaggagatgccgctgacggcgtctgaacttggtttaggcccgctgtccacatatac
aaaggtgcagaatagccatgttcaagtattagccgagcgaatcagtgggaagatggccac
agctctagcaaataatgtcgggcaggcattttcctatttgagaaacgagatccacaacag
aaagctttacgtcatgtttgagcagctgctggcttgcgacccaaagacagaccacgaagc
cccgaaagatgtctatcccatctatagcgcctctgtcgacacagcagagcttatgatcat
ggaacgtggaatggaggctatgcggcgaccaattgcgcgatgggattgaagagcacttta
tcgagcacattaggacatgcgaccatttagagctccagcatgataaaatgagcaggcaga
tttattcgttaacgcgcagaatcggtgagctaactgaaattctacaaactatcctggcag
aaaaagctacatctactaaacgtaatcagctaaagatccatgaactaaacaacattatca
gcggctttaatcgatcgagcacagctgctcagggattcgatattgagtatacttcactaa
gagatacgtctctcctgacacaagccagggagactgaacagctccaacgagaaatagaga
gcaaaaacataaccattgccgccctgagaagcaagatgcagctcttgagcaatcaattaa
ctgagaccaaggctcgaacacgaagtattctgacacaatctttttccagacagtcgctag
acatccacataacgcagccctatcgcagttctatcgagtcagagcccagagagtcgcccc
gtaaaacatcggccgattctgagcgtattggtggcgcagcctataacagcgaacagttga
tggagagcaatagtatgatgatgggtttaacaaccacgcctcgtagcacacaagatccct
gcaaattgctaactgagaaccagtctgagactagcctacagccccaacaggacaaggaca
agcaaaatgacttcatagattccaaaaggcaatcgtgtgtgccacctccgttcaaatttt
ctagtcctatcttacgcaagtggcaagctgagaaacaatctataaggtgtagcaacccaa
acgcggccattctaacatctgataaggactctgagactaccaatggcttccaacagacca
gagctcagcaagcatttgagcagccttatgtacctccgctacaactcgatgctttctcct
acttttccgatcaccggagtactggggaattcgctctttggcgcggcaatcctctctcat
caagtaatattctaaatcgtgcctccactctttctccgctaataccacacactatgaggg
aactctctacaagggtatatccactaatgaaaacaggggtgctgtctgagaagactgctc
caatggctctcgatgacctctgtgatcacaacctttcttcttgtgattctggaagtgact
cctcctttgtagtagcttgtgaggatgcagctgaaagcaaacttatgcc-aacaatacat
tgcagcataggtgatgatcgcactgtcagcttgtatgcaggtcctcatcagcctgagacc
gtaagcaccaaagctgtccagacaacagg-tggtgaca-ttttaacagcagagcaactgt
ggcaggatatcgacctagcactgaaagtacttgcgaaggactggataaagtctcatccat
gtactgtgcgctatgaatcaaaggctatacagtgttcccttgaggtatctgaatgcactg
catattcattttgtctagagccagcacatactgatgcagatctgtatataaaggaaattc
gccaggcagttagaaagggcattattgagaaatacgattcactacagattggggtgacac
ctaataagcatgagaatataagtcccagttatgaagagttcgatgacaatctaagtaccc
tacatattgaaaaggctcagtacagcagtatgcttcgtgagccttccatgagacaatcaa
ccaatgccttttcacatagccgtccatcccaggccgcatcagttagaagagctgcatcag
gtgctcctgcatcttcaatatctcctcgacgtcttcctgtgcg-cagctcctctggtaaa
acgaaccaccgtaacattctatctgcttggacaaccttcagaccattgtcaaatgcccct
aatgaaaggctctcaccaagaagaagtaacaattttctctctgcgcgttctccgatgcac
actattgaacaaatacagcggtctaatacgtcagcttctaagcttattagcaagcgaccg
cttccacagtttactgtggatggcatagtagcgggggctattgagtttaacc
>P424_contig7 complement(534608:542631)
ggatctctaatattggttatttggggctcaagatcggataataccaattctttacatttc
tgctgcttgtcagggtcttctgtggaaggtagagggggtgtaaagctttctagcgcctcc
acttctttttcaagcacagcagccaatcccttttctagctctgcttcaataccatatcta
tcctttttcatcacacttgaggttattgttgaaggaataagaaagtcattatctccgctt
tcgttatcagcaagaaactggtttatgcctggctcattacctaatacagatgcagacctg
ggcatctctgtttgaagaacgatgggtgtgtcaggagcagcaggtgaattaagtctatca
aaatctaataagtttctttccgtttcctgtaccgattcatcaacagttgaagcagcatct
ctgttaatacagacagctggacaatctagtttgtcatcaatagtcgagtcgt-taggtgg
cctgtttaatttggcagaattagaatttctcttggcgctggttgctcgccctacaacgtc
atttccatacaagttagatatcccaggcaccttaaagaactccaccagcttatctatatt
ctctttgattgtacgtaaagtttccttggatacctctattaactgggagctatctggaac
agagactaggaggcgacgtcccatatccttaaccttaagtactgatgagtttccgaatat
atatttatatgcaataatatcttgtatttcctgcgctggcatgggttttccatactgatc
gtagataattttactactcccaaagcccttcccagagaatggccgagtatgctcaggtgt
tgagttgagtggcggcagaactttattagtttttgatatgttttcttcacagcccacatt
gctaattgctggcataacggatatgtcagagctgccagtgttttgagtcagtttaacatc
aggttcgtggaaagcatctaaaactgctgagccatgcatattatcattgctctttctgct
aatataaggtagcggattcccgctatttccagatgctattagaataggtttgcttcctct
tgagccaccataaccatctgaggagctcatagttactagctctgtaccataagttatctg
gccgggtccttgctgtttaagtgagtgatgcgtagagtggtcctttatggttagttgtat
tcctggcaatttctttccaccagtactcaaagcattaagcatattcttgggattagttgg
tgtgcatgttgcatatacatcttgagagccactaatgctctcccgtggtgtattatttaa
gtttctatatgaagatcccgtcatagaactcctaggagttcctcggatagacgatccttc
catgtcaaacactgtcgttatcctatcacgttgtttctctataagactccgtggagcgct
tctaatgctagacgtgttgactattatatcgcccatatccggtgatttagtcgacacaga
ggtaattcggattagatgctccttagatgagcgtgaattgacctcttctattagatctgc
agtactcatttttcctgtttttataagtgcatctccccctctgatactggaaccggagag
ctggggggtcttattgcaatcttcttctttattgcgcttagtagccaacttcttcatttc
atcgccccacttctgcgcttcctgagcgtatcgtttagaagcgttatcatactctgaggc
tgtcactaaaagaccatcatcttttaaaatagagttctgactacggaggtactttgcata
gagaagag-cttctcgcctttgatgctcagcccgtttcatattaagtcgtgctcgaattt
cttctgcattttgatataggcgagcaaagacacccttcacagtccaatcctttggggttc
tgtcatatttaatttgaaatcccagctttcctggctttgcaaattgatctatggcatttt
gtactttctgcatgacttctcctcctttcttagtgccatagttgtcggattcgctatcat
cataattaacctgacaccaaaagtccattgtgtttgcagctatttccacagctaccttta
tcttttcaatattatctaactcctgttccgctgttacctcgtcacgaacgcgctctcgtt
ctatttgtagacgttcatctatgtatgttgctatttgtttgtccttgaggatatctgggg
ggattccacgtgcactgctaagatccgttgacgcatcatctttactgacgtgcccatcgc
tcccatataagtttcgtgttgaagaagacctgctagcgctcgaaaagcctccctttttac
tcctctttgatgcattggtattcgtccctttatctaacatgagttctcgaagattcaaga
gttcgtccatatcgctcatgctcagtacggtctgggtttgcttccagaatcccatcaggc
cactgggtaacagctccactccacccgcagaaagttcgtctacattagacgtcatactcc
tatggctattaatatcgggcttaaacttctcatagttatcgggtccttgaggacgtagag
ccaaaggaacaccatcattgtcatcttccttagattcgttactatcgagttgagtctgca
tactattccgagaaccccttcctcctcggtttttcacattatgagtataatcagacagac
ttgctgcttcgctacttaaggcctcaccttcaaccatccctcgtcctgcaatgtactgct
gatctccgttgcgaacaagattgccatcctcatccacctttagaaggtctcccaaaaacg
attggagttctcctgtgtgcaaacctgcaaggattcttgctattaagtctgaagagaggc
gcccttcagcaagggactgtagaagttctgcatagacagggtccccagagaaaaatcgac
caattaagtcgcgaatagttctcagctgactgtactcaatgcctagtttgtctatcaact
ctgagagatggatgcctcgttccttataaaagccagaaaccaactcatcataggggttct
ttattcctgggttgaaatagactggatttaagctggtttccgtaaatttatatgcagtgc
ctctgcatggggtaacgtctgtacacttaatagtatcatccgtgggctcccgttcgccaa
gatcgccgactacattcttagaagatcttctgctggaaaggcctctagctgcatttccag
gagtggttgcttgtgcagtgcctcctgcaatagcagcagccatagcagcatcaacgcttc
ccatgagcggcttttgatcttgcaatcgtactctgattgatgcaggatcttctttcaaag
tagtggatttaggagtcccttttctggatggagctctagatccagtgcgtgcacctgcat
cggggagcacaggtttcgccgttcctctcggagtaggacacgaaaagcgtatctgtgtat
tcccatcaggtgataaccctttgctgctgacataggtttctgtaaaaccatcttgataac
cgagcagattaaacccagtgagttcatatagaagctgcttggcggaaaacaggctcttag
tatcaaagccattatctccagcgcttcctgggagcctagcactcttaactgtattattat
taatgtctaccaaagaaacgttgcggtcagggtctcccttcatgacttgttgcttgtatt
tatctctttctgcctctgctgcagctattcgcttaaggagatctgctatttgccttttaa
gtttctcagcttccgctgcactttctgttttccctagcgtaagggcatccatcgtgtttt
gtaatgcaacatgatcattatctaagcgatcataggccttcttaagggatgctaactgat
ctaatagatcggctatctctttctgttgttccacgatggtgtcgtcctgctctgctatac
gtctaaggagctcttctatgcgttggttgagttcatcaatctggctttgcagctctggta
tctgcttgcattgttctagtagatggtggtacttcataagagtagcatccaactctgttt
tgagtcgctccttctcggcaacctcgttggctaatttggtttccatctcgagaagctcct
tcacacctttggatggcgctctgttgaagtctggaattggtgcatctgtatcccacgaac
ctcctgaccccataaagtctggcttgtatatatttcctgct-cttttcttttgcactagc
tgctctgacaatgtgcttatttgttggagtagtttctcacgctcttgctgccactgcttt
gatacacgagcattttcttctaagagagatttgcaatggagccgcagtttatctaattca
gtggagatgtgaatgctggtgtcctctgctttgagacgtgcgcgcagctcagagattata
gcagcgcagaactctgtttctatatcatgcttaaacttatgaagggttagccggcgaaat
gtcttttctgctttgtcaatatatggctcatagatcgggaggacgtccttggcagcaaga
tgatctgtcatagggtcacagcctagagcctgctcaaatagaacataaagctttcggttc
tgtatgtctgttcgcagctcctggaagagtcctgatatcatttgtgtcatatatccatta
agggagataaccagtttgctggtatgctctcggaagtccttgtcgaggtatgcataaatt
gatgcacgccgctcatctgcagaaatgtcacctgtgtcaacgagccgtatcggatttgcc
ggagagactgacgagcgaatgaagaactctacctcgctgggttgacacacactttctgtg
ccaaagagagcctcttgttgatagcctattcctgtctggaaggttgtggagtctcccatt
accgaaaaggctgggtaaatcttattggtatctttcagaatctttacaatggcaattgga
aataaacgccgaaagtaaagcaaagataaaggccggatgacactggaggcgcttcaaaat
gcccttgagctcctttccccatacttctatgcagatatggggatctacatcgtccttggc
ttctccatccttggctctgctatcggaatctttaacactggagccaccttggtaacagct
acgattgcacaccctgaaatacgatcgaagaatcttttgtcaatcttattctgcgaggct
attgccctttatggtgtcatcatgtcgatcataatactcactgccgttaaacaaggcgct
gaaacgtctcttaaaggtgactatgtcactaagcaagaagtcttaaaggctggctatggc
tatggggctgctggcatttcagtcgggttttccaattttgctgctgcaattaccgtgggt
gttttggggagctctgttgctgtgtctcattgtggagatccatctcttttcgttaagctc
ttcatttcggaaatttttgcagaagcaatcgccctcattggtctcattagtggaatcgta
atgacaacttctgttagttttgagcacggagcctgatacacttgtttgcagttaaatatg
gttgtgaattatcgactcgttgcttatatagcttagttgtattttgcaagtgtcagatca
caaaaaggagatgccgctgacggcgtctgaactgggtttaggcccgctgtccacatatac
aaaggtgcacaatagccatgttcaagtattagccgagcgaatcagtgggaagatggccac
agctctagcaaataatgtcgggcaggcattttcctatttgagaaacgagatccacaacag
aaagctttacgtcatgtttgagcagctgctggcttgcgacccaaagacagaccacgaagc
cccgaaagatgtctatcccatctatagcgcctctgttgacacagcagagcttatgatcat
ggaacgtggaatggaggctatgcgat-gccaattgcgcgatggaattgaagagcacttta
tcgagcacattaggacatgcgaccatttagagctacagcatgataaaatgagcaggcaga
tttattcgttaacgcgcagaatcggtgagctaactgaaattcttcaaactatcctagcag
aaaaagctacatctactaaacgtaatcagctaaaaatccatgaactaaacaacattatca
gcggctttaatcgatcgagcacagctgctcagggcttcgatattgagtatacttcactaa
gagatacgtctctcctgacacaaaccagagagactgaacagctccaacgagaaatagaga
gcaaaaacataaccattgccgccctgaggagcaagatgcagctcttgagcaatcaattaa
ccgagaccaaggctcgaacacgaagtattctgacacaatctttttccaggcaatcgttag
acatccacataacgcagccctatcgcagttctatcgagtcagagcccagagaatcgcccc
gtaaaacatcggccgattctgagcgtattggtggcgcagcctataacagcgaacagttga
tggagagcaatagtatgatgatgggtttaacaaccacgcctcgtagcacacaagatccct
gcaaactgctaactgagaaccagtctgagactagcttacagccccaacaggacaaggaca
agcaaaatgacttcctagattccaaaaggcaatcgtgtgtaccacctccgttcaaatttt
ctagtcctatcttacgcaagtggcaagctgagagacaatctataaggtgtagcaacccaa
gcgcggccattctagcatctgataaggactctgagactaccaatggcttccaacagacca
gagctcagcaagcatttgagcagccttatgtacctccgctacaactcgatgctttctcct
acttttccgatcaccggagtactggagaattcgctcttttgcgcggcaaccctctctcat
caagtaacattctaaatcgtgcctccactctttctccactaataccgcacactatgaggg
aactctctacaagggtatatccactaatgaaaacaggggtgctgcctgagaagactgctc
caatggctctcgatgacctctgtgatcacaacctttcttcttgtgattctggaagtgact
cctcctttgtagtagcttgtgaggatgcagctgaaagcaaacctatgcc-aacaatacat
tgcaacataggtgatgatcgcactgtcagcttgtatgcaggtcctcatcagcctgagacc
gtaagcaccaaagctgtccagacaacagg-cggtgaca-ttttaacagcagagcaactgt
ggcaggatatcgatctagcactgaaagtacttgcaaagaactggataaagtctcatccat
gcactgtgcgctatgaatcaaaagctatacagtgttcccttgaggtatctgaatgcactg
catattcattttatctagagccagcacatactgatgcagatctgtatataaaggaaattc
gccaagcagttagaaaaggtattattgagaaatacgattcactgcagattggggtgacac
ctaataagcatgagaatataagtcctagttatgaagaattcgatgacaatctaagtagcc
tacatattgaaaaggctcagtacagcagtatgcttcgtgagccttccatgagacaatcaa
ccaatgccctttcacatagccgtccatcccaggccgcatcagttagaagagctgcatcgg
gtgctcctgcatcttcaatatctcctcgacgtcttcctgtgcg-cagctcctctggtaaa
acgaaccaccgtaacattctatctgcttggacaagcttcagaccattgtcaaatgcccct
aatgaaaggctctcaccaagaagaagtaacaattttctctctgcgcgttctccgatgcac
actattgaacaaatacagcggtctaatacgtcagcttctaagcttattagtaagcgaccg
cttccacagtttactgtggatggcatagtagcgggggctattgagtttaacc
>P427_contig3 366021:374044
ggatctctaatattggttatttggggctcaagatcggataataccaattctttacatttc
tgctgcttgtcagggtcttctgtggaaggtagagggggtgtaaagctttctagcgcctcc
acttctttttcaagcacagcagccaatcccttttctagctctgcttcaataccatatcta
tcctttttcattacacttgaggttattgttgaaggaataagaaagtcattatctccgctt
tcgttatcagcaagaaactggtttatgcctggctcattacctaatacagatgcagacctg
agcatctctgtttgaagaacgatgggtgtgtcaggagcagcaggtgaattaagtctatca
aaatctaataagtttctttccgtttcctgtaccggttcatcaacagttgaagcagcatct
ctgttaatacagacagctggacaatttagcttgtcgtcaatagtcgagtcgt-taggtgg
cctgtttaatttggcagaattagaatctctcttggcgctggttgctcgccctacaacgtc
atttccatacaagttagatatcccaggcaccttaaagaactccaccagcttatctatatt
ctctttgattgtacgtaaagtttccttggatacctctattaactgggagctatctggaac
agagactaggaggcgacgtcccatatccttaaccttaagtactgatgagtttccgaatat
atatttatatgcaataatatcttgtatttcctgcgctggcatgggttttccatactgatc
gtagataattttactactcccaaagcccttcccagagaatggccgagtatgctcaggtgt
tgagttgagtggcggcagaactttattagtttttgatatgttttcttcacagcccacatt
gctaattgctggcataacggatatgtcagagctgccagtgttttgagtcagtttaacatc
aggttcgtggaaagcatctaaaactgctgagccatgcatattatcattgctctttctgct
aatataaggtagcggattcccgctatttccagatgctattagaataggtttgcttcctct
tgagccaccataaccatctgaggagctcatagttactagctctgtaccataagttatctg
gccgggtccttgctgtttaagtgagtgatgtgtagagtggtcctttatggttagttgtat
tcctggcaatttctttccaccagtactcaaagcattaagcatgttcttgggattagttgg
tgtgcatgttgcatatacatcttgagagccactaatgctctcccgtggtgtattatttaa
gtttctatatgaagatcccgtcatagaactcctaggagttcctcggatagacgatccttc
catgtcaaacactgtcgttatcctatcacgttgtttctctataagactccgtggagcgct
tctaatgctagacgtgttgactattatatcgcccatatccggtgatttagtcgacacaga
ggtaattcggattagatgctccttagatgagcgtgaattgacctcttctattagatctgc
agtgctcatttttcctgtttttataagtgcatctccccctctgatactggaaccggagag
ctggggggtcttattgcaatcttcttctttattgcgcttagtagccaacttcttcatttc
atcgccccacttctgcgcttcctgagcgtatcgtttagaagcgttatcatactctgaggc
tgtcactaaaagaccatcatcttttaaaatagagttctgactacggaggtactttgcata
gagaagag-cctctcgcctttgatgctcagcccgcttcatattaagtcgtgctcgaattt
cttctgcattttgatataggcgagcaaagacacccttcacagtccaatcctttggggttc
tgtcatatttaatttgaaatcccagctttcctggctttgcaaattgatctatggcatttt
gtactttctgcatgacttctcctcctttcttagtgccatagttgtcggattcgctatcat
cataattaacctgacaccaaaagtccattgtgtttgcagctatttccacagctaccttta
tcttttcaatattatccagctcctgttccgctgttacctcgtcacgaacgcgctctcgtt
ctatttgtagacgttcatctatgtatgttgctatttgtttgtccttgaggatatctgggg
ggattccacgtgcactgctaagatccgttgacgcatcatctttactgacgtgcccatcgc
tcccatataagtttcgtgttgaagaagacctgctagcgctcgaaaagcctccctttttac
tcctctttgatacattggtatttgtccctttatctaacatgagttctcgaagattcaaga
gttcgtccatatcgctcatgctcagtacggtctgggtttgcttccagaatcccatcaggc
cactgggtaacagctccactccacccgcagaaagttcgtctacattagacgtcatactcc
tatggctattaatatcgggcttaaacttctcatagttatcgggtccttgaggacgtagag
ccaaaggaacaccatcattgtcatcttccttagattcgttacgatcgagttgagtctgca
tactattccaagaaccccttcctcctcggtttttcacattatgagtataatcagacagac
ttgctgcttcgctacttaaggcctcaccttcaaccatccctcgtcctgcaatgtactgct
gatctccgttgcgaacaagattgccatcctcatccacctttagaaggtctcccaaaaacg
attggagttctcctgtgtgcaaacctgcaaggattcttgctattaagtctgaagagaggc
acccttcagcaagggactgtagaagttctgcatagacagggtccccagagaaaaatcgac
caattaagtcgcgaatagttctcagctgactgtactcaatgcctagtttgtctatcaact
ctgagagctggatgcctcgttccttataaaagccagaaactaactcatcataggggttct
ttattcctgggttgaaatagactgggtttaagctgatgtccgtaaatttatatgcagtgc
ctctgcatggggtaacgtctatacacttaatagtatcatccgtgggctcccgttcgccaa
gatcgccgactacattcttagaagatcttctgctggaaaggcctctagctgcatttccag
gagtggttgcttgtgcagtgcctcctgcaatagcagcagccatagcagcatcaacgcttc
ccatgagcggcttttgatcttgcaatcgtactctgattgatgcaggatcttctttcaaag
tagtggatttaggagtcccttttctggatggagctctagatccagtgcgtgcacctgcat
cggggagcacaggtttcgccgttcctctcggagtaggacacgaaaagcgtatctgtgtat
tcccatcaggtgataaccctttgctgctgacataggtttctgtaaaaccatcttgataac
cgagcagattaaacccagtgagttcatatagaagctgcttggcggaaaacaggctcttag
tatcaaatccattatctccagcgcttcctgggagcctagcactcttaactgtattattat
taatgtctaccaaagaaacgttgcggtcagggtctcccttcatgacttgttgcttgtatt
tatctctttctgcctctgctgcagctattcgcttaaggagatctgctatttgccttttaa
gtttctcagcttccgctgcactttctgttttccctagcgtaagggcatccatcgtgtttt
gtaatgcgacatgatcattatctaagcgatcataggccttcttaagggatgctaactgat
ctaatagatcggttatctccttctgttgttccacgatggtgtcgtcctgctctgctatac
gtctaaggagctcttctatgcgttggttgagttcatcaatctggctttgcagctctggta
tctgcttgcattgttctagtagatggtggtacttcataagagtagcatccaactctgtct
tgagtcgctccttctcggcaacctcgttggctaatttggtttccatctcgagaagctcct
tcacacctttggatggcgctctgttgaagtctggaattggtgcatctgtatcccacgaac
ctcctgaccccataaagtctggcttgtatatatttcctgct-cttttcttttgcactagc
tgctctgacaatgtgcttatttgttggagtagtttctcacgctcttgctgccattgcttt
gatacgcgagcattttcttctaagagagatttgcaatggagccgcagtttatctaattca
gtggagatgtgaatgctggtgtcctctgctttgagacgtgcgcgcagctcagagattata
gcagcgcagaactctgtttctatatcatgcttaaacttatgaagggttagccggcgaaat
gtcttttctgctttgtcaatatatggctcatagatcgggaggacgtccttggcagcaaga
tgatctgtcataggatcacagcctagagcctgctcaaatagaacataaagctttcggttc
tgtatgtctgttcgcagctcctggaagagtcctgatatcatttgtgtcatatatccatta
agggagataaccagtttgctggtatgctctcggaagtccttgtcgaggtatgcataaatt
gatgcacgccgctcatctgcagaaatgtcacctgtgtcaacgagccgtatcggatttgcc
ggagagactgacgagcggatgaagaactccacctcgctgggttgactaacactttctgtg
ccaaagagagcctcttgttgatagcctattcctgtctggaaggtggtggagtctcccatt
accgaaaaggctgggtaaatcttattggtatctttcagaatctttacaatggcaattgga
aataaacgccgaaagtaaagcaaagataaaggccggatgacactggaggcgcttcaaaat
gctcttgagctcctttccccatacttctatgcagatatggggatctacatcgtccttggc
ttctccatccttggctctgctatcggaatctttaacactggagccaccttagtaacagcc
acgattgcacaccctgaaatacgatcgaagaatcttctctcaatcttattctgtgaggct
atcgccctttacggtgtcatcatgtcgatcataatactcactgccgttaaacaaggcgct
gaaacgtctcttaaaggtgactatgtcactaagcaagaagtcttaaaggctggctatggc
tatggggctgctggcatttcagtcgggttttccaattttgctgctgcaattactgtgggt
gttttggggagctctgttgctgtgtctcattgtggagatccatcccttttcgttaagctc
ttcatttcggaaatttttgcagaagcaatcgccctcattggtctcattagtggaatcgta
atgacaacttctgttaattttgagcacggagcctgatacacttgtttgcagttaaatatg
gttgtgaattatcgactcgttgcttatatagcttagttgtattttgcaagtgccagatca
caaaaaggagatgccgctgacggcgtctgaacttggtttaggcccgctgtccacatatac
aaaggtgcagaatagccatgttcaagtattagccgagcgaatcagtgggaagatggccac
agctctagcaaataatgtcgggcaggcattttcctatttgagaaacgagatccacaacag
aaagctttacgtcatgtttgagcagctgctggcttgcgacccaaagacagaccacgaagc
cccgaaagatgtctatcccatctatagtgcctctgttgacacagcagagcttatgatcat
ggaacgtggaatggaggctatgcggc-accaattgcgcgatgggattgaagagcacttta
tcgagcacattaggacatgcgaccatttagagctccagcatgataaaatgagcaggcaga
tttattcgttaacgcgcagaatcggtgagctaactgaaattctacaaactatcctggcag
aaaaagctacatctactaaacgtaatcagctaaagatccatgaactaaacaacattatca
gcggctttaatcgatcgggcacagctgctcagggattcgatattgagtatacttcactaa
gagatacgtctctcctgacacaagccagggagactgaacagctccaacgagaaatagaga
gcaaaaacataaccattgccgccctgagaagcaagatgcagctcttgagcaatcaattaa
ctgagactaaggctcgaacacgaagtattctgacacaatctttttccaggcaatcgctag
acatccacataacgcagccctatcgcagttctatcgagtcagagcccagagagtcgcccc
gtaaaacatcggccgattctgagcgtattggtggcgcagcctataacagcgaacagttga
tggagagcaatagtatgatgatgggtttaacaaccacgcctcgtagcacacaagatccct
gcaaattgctaactgagaaccagtctgagactagcctacagccccaacaggacaaggaca
agcaaaatgacttcatagattccaaaaggcaatcgtgtgtgccacctccgttcaaatttt
ctagtcctatcttacgcaagtggcaagctgagagacagtctataaggtgtagcaacccaa
atgcggccattctaacatctgataaggactctgagactaccaatggcttccaacagacca
gagctcagcaagcatttgagcagccttatgtacctcctctacaactcgatgctttctcct
acttttccgatcaccggagtactggggaattcgctcttttgcgcggcaatcctctctcat
caagtaatattctaaatcgtgcctccactctttctccgctaataccacacactatgaggg
aactctctacaagggtatatccactaatgaaaacaggggtgttgcctgagaagactgctc
caatggctctcgatgacctctgtgatcacaacctttcttcttgtgattctggaagtgact
cctcctttgtagtagcttatgaggatgcagctgaaagcaaacctatgcc-aacagtacat
tgcagcataggtgatgatcgtactgtcagcttgtatgcaggccctcatcagcctgagacc
ataagcaccaaagctgtccagacaacagg-cggtgaca-ttttaacagcagagcaactgt
ggcaggatatcgacctagcactgaaagtacttgcgaaggactggataaagtctcatccat
gtactgtgcgctatgaatcaaaggctatacagtgttcccttgagatatctgaatgcactg
catattcattttgtctagagccagcacatactgatgcagatctgtatataaaggaaattc
gccaggcagttagaaagggcattattgagaaatacgattcactgcagattggggtgacac
ctaataagcatgagaatataagtcccagttatgaagagttcgatgacaatctaagtaccc
tacatattgaaaaggctcagtacagcagtatgcttcgtgagccttccatgagacaatcaa
ccaatgccttttcacatagccgtccatcccaggccgcatcagttagaagagctgcatcgg
gtgctcctgcatcttcaatatctcctcgacgtcttcctgtgcg-cagctcctctggtaaa
acgaaccaccgtaacattctatctgcttggacaagcttcagaccattgtcaaatgcccct
aatgaaaggctctcaccaagaagaagtaacaattttctctctgcgcgttctccgatgcac
actattgaacaaatacagcggtctaatacgtcagcttctaagcttattagcaagcgaccg
cttccacagtttactgtggatggcataatagcgggggctattgagtttaacc
>P458_contig1 complement(500893:508916)
ggatctctaatattggttatttggggctcaagatcggataataccaattctttacatttc
tgctgcttgtccgggtcttctgtggaaggtagagggggtgtaaagctttctagcgcctcc
acttctttttcaagcacagcagccaatcccttttctagctctgcttcaataccatatcta
tcctttttcatcacacttgaggttattgttgaaggaataagaaagtcattatctccgctt
tcgttatcagcaagaaactggtttatgcctggctcattacctaatacagatgcagacctg
ggcatctctgtttgaagaacgatgggtgtgtcaggagcagcaggtgaattaagtctatca
aaatctaataagtttctttccgtttcctgtaccggttcatcaacagttgaagcagcatct
ctgttaatacagacagctggacaatctagtttgtcatcaatagtcgagtcgt-taggtgg
cctgtttaatttggcagaattagaatctctcttggcgctggttgctcgccctacaacgtc
atttccatacaagttagatatcccaggcaccttaaagaactccaccagcttatctatatt
ctctttgattgtacgtaaagtttccttggatacctctattaactgggagctatctggaac
agagactaggaggcgacgtcccatatccttaaccttaagtactgatgagtttccgaatat
atatttatatgcaataatatcttgtatttcctgcgctggcatgggttttccatactgatc
gtagataattttactactcccaaagcccttcccagagaatggccgagtatgctcaggtgt
tgagttgagtggcggcagaactttattagtttttgatatgttttcttcacagcccacatt
gctaattgctggcataacggatatgtcagagctgccagtgttttgagtcagtttaacatc
aggttcgtggaaagcatctaaaactgctgagccatgcatattatcattgctctttctgct
aatataaggtagcggattcccgctatttccagatgctattagaataggtttgcttcctct
tgagccaccataaccatctgaggagctcatagttactagctctgtaccataagctatctg
gccgggtccttgctgtttaagtgagtgatgtgtagagtggtcctttatggttagttgtat
tcctggcaatttctttccaccagtactcaaagcattaagcatattcttgggattagttgg
tgtgcatgttgcatatacatcttgagagccactaatgctctcccgtggtgtattatttaa
gtttctatatgaagatcccgtcatagaactcctaggagttcctcggatagacgatccttc
catgtcaaacactgtcgttatcctatcacgttgtttctctataagactccgtggagcgct
tctaatgctagacgtgttgactattatatcgcccatatccggtgatttagtcgacacaga
ggtaattcggattagatgctccttagatgagcgtgaattgacctcttctattagatctgc
agtgctcatttttcctgtttttataagtgcatctccccctctgatactggaaccggagag
ctggggggtcttattgcaatcttcttctttattgcgcttagtagccaacttcttcatttc
atcgccccacttctgcgcttcctgagcgtatcgtttagaagcgttatcatactctgaggc
tgtcactaaaagaccatcatcttttaaaatagagttctgactacggaggtactttgcata
gagaagag-cttctcgcctttgatgctcagcccgtttcatattaagtcgtgctcgaattt
cttctgcattttgatataggcgagcaaagacacccttcacagtccaatcctttggggttc
tgtcatatttaatttgaaatcccagctttcctggctttgcaaattgatctatggcatttt
gtactttctgcatgacttctcctcctttcttagtgccatagttgtcggattcgctatcat
cataattaacctgacaccaaaagtccattgtgtttgcagctatttccacagctaccttta
tcttttcaatattatctaactcctgttccgctgttacctcgtcacgaacgcgctctcgtt
ctatttgtagacgttcatctatgtatgttgctatttgtttgtccttgaggatatctgggg
ggattccacgtgcactgctaagatccgttgacgcatcatctttactgacgtgcccatcgc
tcccatataagtttcgtgttgaagaagacctgctagcgctcgaaaagcctccctttttac
tcctctttgatgtattggtattcgtccctttatctaacatgagttctcgaagattcaaga
gttcgtccatatcgctcatgctcagtacggtctgggtttgcttccagaatcccatcaggc
cactgggtaacagctccactccacccgcagaaagttcgtctacattagacgtcatactcc
tatggctattaatatcgggcttaaacttctcatagttatcgggtccttgaggacgtagag
ccaaaggaacaccatcattgtcatcttccttagattcgttacgatcgagttgagtctgca
tactattccgagaaccccttcctcctcggtttttcacattatgagtataatcagacagac
ttgctgcttcgctacttaaggcctcaccttcaaccatccctcgtcctgcaatgtactgct
gatctccgttgcgaacaagattgccatcctcatccacctttagaaggtctcccaaaaacg
attggagttcccctgtgtgcaaacctgcaaggattcttgctattaagtctgaagagaggc
gcccttcagcaagggactgtagaagttctgcatagacagggtccccagagaaaaatcgac
caattaagtcgcgaatagttctcagctgactgtactcaatgcctagtttatctatcaact
ctgagagatggatgcctcgttccttataaaagccagaaaccaactcatcataggggttct
ttattcctgggttgaaatagactggatttaagctggtttccgtaaatttatatgcagtgc
ctctgcatggggtaacgtctgtacacttaatagtatcatccgtgggctcccgttcgccaa
gatcgccgactacattcttagaagatcttctgctggaaaggcctctagctgcatttccag
gagtggttgcttgtgcagtgcctcctgcaatagcagcagccatagcagcatcaacgcttc
ccatgagcggcttttgatcttgcaatcgtactctgattggtgcaggatcttctttcaaag
tagtggatttaggagttccttttctggatggagctctagatccagtgcgtgcacctgcat
cggggagcacaggtttcgccgttcctctcggagtaggacacgaaaagcgtatctgtgtat
tcccatcaggtgataaccctttgctgctgacataggtttctgtaaaaccatcttgataac
cgagcagattaaacccagtgagttcatatagaagctgcttggcggaaaacaggctcttag
tatcaaagccattatctccagcgcttcctgggagcctagcactcttaactgtattattat
taatgtctaccaaagaaacgttgcggtcagggtctcccttcatgacttgttgcttgtatt
tatctctttctgcctctgctgcagctattcgcttaaggagatctgctatttgccttttaa
gtttctcagcttccgctgcactttctgttttccctagcgtaagggcatccatcgtgtttt
gtaatgcaacatgatcattatctaagcgatcataggccttcttaagggatgctaactgat
ctaatagatcggctatctctttctgttgttccacgatggtgtcgtcctgctctgctatac
gtctaaggagctcttctatgcgttggttgagttcatcaatctggctttgcagctctggta
tctgcttgcattgttctagtagatggtggtacttcataagagtagcatccaactctgttt
tgagtcgctccttctcggcaacctcgttggctaatttggtttccatctcgagaagctcct
tcacacctttggatggcgctctgttgaagtctggaattggtgcatctgtatcccacgaac
ctcctgaccccataaagtctggcttgtatatatttcctgct-cttttcttttgcactagc
tgctctgacaatgtgcttatttgttggagtagtttctcacgctcttgctgccactgcttt
gatacacgagcattttcttctaagagagatttgcaatggagccgcagtttatctaattca
gtggagatgtgaatgctggtgtcctctgctttgagacgtgcgcgcagctcagagattata
gcagcgcagaactctgtttctatatcatgcttaaacttatgaagggttagccggcgaaat
gtcttttctgctttgtcaatatatggctcatagatcgggaggacgtccttggcagcaaga
tgatctgtcatagggtcacagcctagagcctgctcaaatagaacataaagctttcggttc
tgtatgtctgttcgcagctcctggaagagtcctgatatcatttgtgtcatatatccatta
agggagataaccagtttgctggtatgctctcggaagtccttgtcgaggtatgcataaatt
gatgcacgccgctcatctgcagaaatgtcacctgtgtcaacgagccgtatcggatttgcc
ggagagactgacgagcgaatgaagaactctacctcgctgggttgacacacactttctgtg
ccaaagagagcctcttgttgatagcctattcctgtctggaaggttgtggagtctcccatt
accgaaaaggctgggtaaatcttattggtatctttcagaatctttacaatggcaattgga
aataaacgccgaaagtaaagcaaagataaaggccggatgacactggaggcgcttcaaaat
gcccttgagctcctttccccatacttctatgcagatatggggatctacatcgtccttggc
ttctccatccttggctctgctatcggaatctttaacactggagccaccttggtaacagct
acgattgcacaccctgaaatacgatcgaagaatcttttgtcaatcttattctgcgaggct
attgccctttacggtgtcatcatgtcgatcataatactcactgccgttaaacaaggcgct
gaaacgtctcttaaaggtgactatgtcactaagcaagaagtcttaaaggctggctatggc
tatggggctgctggcatttcagtcgggttttccaattttgctgctgcaattaccgtgggt
gttttggggagctctgttgctgtgtctcattgtggagatccatctcttttcgttaagctc
ttcatttcggaaatttttgcagaagcaatcgccctcattggtctcattagtggaatcgta
atgacaacttctgttagttttgagcacggagcctgatacacttgtttgcagttaaatatg
gttgtgaattatcgactcgttgcttatatagcttagttgtattttgcaagtgtcagatca
caaaaaggagatgccgctgacggcgtctgaacttggtttaggcccgctgtccacatatac
aaaggtgcacaatagccatgttcaagtattagccgagcgaatcagtgggaagatggccac
agctctagcaaataatgtcgggcaggcattttcctatttgagaaacgagatccacaacag
aaagctttacgtcatgtttgagcagctgctggcttgcgacccaaagacagaccacgaagc
cccgaaagatgtctatcccatctatagcgcctctgttgacacagcagagcttatgatcat
ggaacgtggaatggaggctatgcgat-gccaattgcgcgatgggattgaagagcacttta
tcgagcacattaggacatgcgaccatttagagctacagcatgataaaatgagcaggcaga
tttattcgttaacgcgcagaatcggtgagctaactgaaattcttcaaactatcctagcag
aaaaagctacatctactaaacgtaatcagctaaaaatccatgaactaaacaacattatca
gcggctttaatcgatcgagcacagctgctcagggcttcgatattgagtatacttcactaa
gagatacgtctctcctgacacaaaccagagagactgaacagctccaacgagaaatagaga
gcaaaaacataaccattgccgccctgaggagcaagatgcagctcttgagcaatcaattaa
ccgagaccaaggctcgaacacgaagtattctgacacaatctttttccaggcaatcgttag
acatccacataacgcagccctatcgcagttctatcgagtcagagcccagagaatcgcccc
gtaaaacatcggccgattctgagcgtattggtggcgcagcctataacagcgaacagttga
tggagagcaatagtatgatgatgggtttaacaaccacgcctcgtagcacacaagatccct
gcaaactgctaactgagaaccagtctgagactagcttacagccccaacaggacaaggaca
agcaaaatgacttcctagattccaaaaggcaatcgtgtgtgccacctccgttcaaatttt
ctagtcctatcttacgcaagtggcaagctgagagacaatctataaggtgtagcaacccaa
gcgcggccattctagcatctgataaggactctgagactaccaatggcttccaacagacca
gagctcagcaagcatttgagcagccgtatgtacctccgctacaactcgatgctttctcct
acttttccgatcaccggagtactggagaattcgctcttttgcgcggcaaccctctctcat
caagtaatattctaaatcgtgcctccactctttctccactaataccgcacactatgaggg
aactctctacaagggtatatccactaatgaaaacaagggtgctgcctgagaagactgctc
caatggctctcgatgacctctgtgatcacaacctttcttcttgtgattctggaagtgact
cctcctttgtagtagcttgtgaggatgcagctgaaagcaaacctatgcc-aacaatacat
tgcaacataggtgatgatcgcactgtcagcttgtatgcaggtcctcatcagcctgagacc
gtaagcaccaaagctgtccagacaacagg-cggtgaca-ttttaacagcagagcaactgt
ggcaggatatcgatctagcactgaaagtacttgcaaagaactggataaagtctcatccat
gcactgtgcgctatgaatcaaaagctatacagtgttcccttgaggtatctgaatgcactg
catattcattttatctagagccagcacatactgatgcagatctgtatataaaggaaattc
gccaagcagttagaaaaggcattattgagaaatacgattcactgcagattggggtgacac
ctaataagcatgagaatataagtcctagttatgaagaattcgatgacaatctaagcagcc
tacatattgaaaaggctcagtacagcagtatgcttcgtgagccttccatgagacaatcaa
ccaatgccttttcacatagccgtccatcccaggccgcatcagttagaagagctgcatcgg
gtgatcctgcatcttcaatatctcctcgacgtcttcctgtgcg-cagctcctctggtaaa
acgaaccaccgtaacattctatctgcttggacaagcttcagaccattgtcaaatgcccct
aatgaaaggctctcaccaagaagaagtaacaattttctctctgcgcgttctccgatgcac
actattgaacaaatacagcggtctaatacgtcagcttctaagcttattagtaagcgaccg
cttccacagtttactgtggatggcatagtagcgggggctattgagtttaacc
