# Supplementary material for: High resolution multi-locus sequence typing scheme for Giardia duodenalis assemblage B outbreak and population analysis
Source: PLoS Negl Trop Dis. 2026 Jul 15;20(7):e0014528. doi: 10.1371/journal.pntd.0014528 (PMC13395364; doi:10.1371/journal.pntd.0014528)
Supplement: S2 Appendix — (ZIP) [file pntd.0014528.s002.zip › S2_Appendix/annotated_alignment_1097_k501_ash0.9_reads20_c5fae58a8e06ab8ea3bd9122779feb0c.fasta]

>POIs
---------------------------------------------------------------------------------------------------------------------------------------------------------------------------------------------------------------------------------------------------------------------------------------------------------------------------------------------------------------------------------------Y-YYY-----Y-YY----YYYY-Y------------------------------------------------------------------------------------------------------------------------------------------------------------------------------------------------------------------------YYYY--Y----Y--YYY--YY-YYY--YYYY---YY-YYY-Y-YYY---Y-YY-Y--Y-Y-Y--YY-YYY---Y----YYYY-YY--YY-Y------Y-YYYY--YY-------YYY---YY-YYY-YYY-YYYYY-Y-YYYYY-Y--YYYYY-Y---Y-Y-Y-Y--Y-YYY---------------Y-YYY-YYY-Y---Y--Y--YY-YY-Y---Y---Y--------Y------------Y-YY-------Y-YY-YYY-YY--Y---Y--------Y-Y-YYY-Y-Y--Y-Y-Y-YY---Y---Y---Y--Y-----Y-Y-YYY-----Y--Y-YY----Y-YYYYY--YY--Y---------------------------------------------------------------------------------------------------------------------------------------------------------------------------------------------------------------------------------------------------------------------------------------------------------------------------------------------------------------------------------------------------------------------------------------
>GCA_011634595.1_contig15 636140:637529
cgag-tttgtcggctgcaacgcgctgttcctgagccagtacggcaaacgtgcagatatac
ctataaaggaagttgtccgccatacctctgagctggcgcgtgtatacaccgcgaacgagc
ccgtgctactcccacgttaccccaa-ggcaagatttacgaaacccggtgtggcagcttta
agagagaggcttgctctgcttacaaagcaatgtgcagagctggaggaggcagtgaagata
caagaagcaatattcaatgacacacagcacagagccataagcgtttcaaatatcaatcga
ggcgtgaatagaatctttgcaaatactgacccacggctagcaaattctgaccaatatggt
cttccctatcctactagatacgggctaatgccctatactatagttttatctgcaccagat
ctcaagtacgagttccttgtgtcgtcgtctctacgccacccagagttagtcccagagttt
gttgagaggcgacgcctactcgttcagttctattcttcttcggagataacccttagcggg
cccgagagaatcgcatcaccggtcatccagaaacccccaattaggaaccttactggatac
cctattagagattccattagcagtgcagcttacgatgattccaatacgattgatagagaa
agcgagtacagcacacagaatgttagaatggagttatcatactacacagaccagtttagc
atggggcccaatagctacatagatacttattcagattttgacctatttgacggtatctga
gcactatccatcgtacctgtccaataacttacacccaggaccttcatcttagaacgaacc
cacagatgagcagccagctgtaggggcaatcttgaaagtaaatgggagcgcggccagaga
ttcactcgtctgacaagccacagagccaggatggcgtcagtttgccgctgcagattgggt
ctttttgtattctgcgatagaaagaaggtctgggaactgggacggttctgtccgtgaagc
agcaacgggaactgcgcccgtaatttcgttgtgaaatctgcgatcgcttggaatcagata
gttccaattatcactttcaaattgaagattgtct-ccaaagaagatcttgtgctcctgca
gctctccgttgtcccaacggcccacaatcttgcctactacgcccccactctcaaagacca
attcaccgtccccgtggaactggccgctaag-aaaatttcccgtgtattttgatccatct
tgcatagtcatctggccgaatccgtgtggctcgtcgttaattttgtctccgtcgtag-ga
gatgcctacatgatcaaagtactcca-ttttttaaaacccctggagcctccttctactgt
ttttacggaaggtcgt
>GCA_001543975.1_contig61 complement(6021:7412)
cgag-tttgtcggctgcaacgcgctgttcctgagccagtacggcaaacgtgcagatatac
ctataaaggaagttgtccgccatacctctgagctggcgcgtgtatacaccgcgaacgagc
ccgtgctactcccacgttaccccaa-ggcaagatttacgaaacccggtgtggcagcttta
agagagaggcttgctctgcttacaaagcaatgtgcagagctggaggaggcagtgaagata
caagaagcaatattcaatgacacacagcacagagccataagcgtttcaaatatcaatcga
ggcgtgaatagaatctttgcaaatactgacccacggctagcaaattctgaccaatatggt
cttccctatcctactagatacgggctaatgccctatactatagttttatctgcaccagat
ctcaagtacgagttccttgtgtcgtcgtctctacgccacccagagttagtcccagagttt
gttgagaggcgacgcctgctcgttcagttctattcttcttcggagataacccttagcggg
cccgagagaatcgcatcaccggtcatccagaaacccccaattaggaaccttactggatac
cctattagagattccattagcagcgtagcttacgatgattccaatacgattgatagagaa
agcgagtacagcacacagaatgttagaatggagttatcatactacacagaccagtttagc
atgggccccaatagctacatagatacttattcagattttgacctatttgacggtatctga
gcactatccatcgtacctgtccaataacttacacccaggaccttcatcttagaacgaacc
cacggatgagcagccagctgtaggggcaatcttgaaagtaaatgggagcgcggccagaga
ttcactcgtctgacaagccacagagccaggatggcgtcagtttgccgctgcagattgggt
ctttttgtattctgcgatagaaagaaggtctgggaactgggacggttctgtccgtgaagc
agcaacgggaactgcgcccgtaatttcgttgtgaaatctgcgatcgcttggaatcagata
gttccaattatcactttcaaattgaagattgtct-ccaaagaagatcttgtgctcctgca
gctctccgttgtcccaacggcccacaatcttgcctactacgccccmmctctcaaagacca
attcaccgtccccgtggaactggccgctaag-aaaatttcccgtgtattttgatccatct
tgcatagtcatctggccgaatccgtgtggctcgtcgttaattttgtctccatcgtagaga
gatgcctacatgatcaaagtactccanttttttaaaacccctggagcctccttctactgt
ttttacggaaggtcgt
>Gerbil_contig027.1 complement(16530:17920)
cgag-tttgtcggctgcaacgcgctgttcctgagccagtacggcaaacgtgcagatatac
ctataaaggaagttgtccgccatacctctgagctggcgcgtgtatacaccgcgaacgagc
ccgtgctactcccacgttaccccaa-ggcaagatttacgaaacccggtgtggcagcttta
agagagaggcttgctctgcttacaaagcaatgtgcagagctggaggaggcagtgaagata
caagaagcaatattcaatgacacacagcacagggccataagcgtttcaaatatcaatcga
ggcgtgaatagaatctttgcaaatactgacccacggctagcaaattctgaccaatatggt
cttccctatcctactagatacgggctaatgccctatactatagttttatctgcaccagat
ctcaagtacgagttccttgtgtcgtcatctctacgccacccagagttagtcccagagttt
gttgagaggcgacgcctgctcgttcagttctattcttcttcggagataacccttagcggg
cccgagagaatcgcatcaccggtcatccagaaacccccaattaggaaccttaccggatac
cctattagagattccattagcagtgcagcttacgatgattccaatacgattgatagagaa
agcgagtacagcacacagaatgttagaatggagttatcatactacacagaccagtttagc
atggggcccaatagctacatagatacttattcagattttgacctatttgacggtatctga
gcactatccatcgtacctgtccaataacttacacccaggaccttcatcttagaacgaacc
cacggatgagcagccagctgtaggggcaatcttgaaagtaaatgggagcgcggccagaga
ttcactcgtctgacaagccacagagccaggatggcgtcagtttgccgctgcagattgggt
ctttttgtattctgcgatagaaagaaggtctgggaactgggacggttctgtccgtgaagc
agcaacgggaactgcgcccgtaatttcgttgtgaaatctgcgatcgcttggaatcagata
gttccaattatcactttcaaattgaagattgtct-ccaaagaagatcttgtgctcctgca
gctctccgttgtcccaacggcccacaatcttgcctactacgcccccactctcaaagacca
attcaccgtccccgtggaactggccgctaag-aaaatttcccgtgtattttgatccatct
tgcatagtcatctggccgaatccgtgtggctcgtcgttaattttgtctccgtcgtag-ga
gatgcctacatgatcaaagtactccatttttttaaaacccctggagcctccttctactgt
ttttacggaaggtcgt
>Gi-P132_contig027.1 complement(16498:17887)
cgag-tttgtcggctgcaacgcgctgttcctgagccagtacggcaaacgtgcagatatac
ctataaaggaagttgtccgccatacctctgagctggcgcgtgtatacaccgcgaacgagc
ccgtgctactcccacgttaccccaa-ggcaagatttacgaaacccggtgtggcagcttta
agagagaggcttgctctgcttacaaagcaatgtgcagagctggaggaggcagtgaagata
caagaagcaatattcaatgacacacagcacagagccataagcgtttcaaatatcaatcga
ggcgtgaatagaatctttgcaaatactgacccacggctagcaaattctgaccaatatggt
cttccctatcctactagatacgggctaatgccctatactatagttttatctgcaccagat
ctcaagtacgagttccttgtgtcgtcgtctctacgccacccagagttagtcccagagttt
gttgagaggcgacgcctactcgttcagttctattcttcttcggagataacccttagcggg
cccgagagaatcgcatcaccggtcatccagaaacccccaattaggaaccttactggatac
cccattagagattccattagcagtgtagcttacgatgattccaatacgattgatagagaa
agcgagtacagcacacagaatgttagaatggagttatcatactacacagaccagtttagc
atggggcccaatagctacatagatacttattcagattttgacctatttgacggtatctga
gcactatccatcgtacctgtccaataacttatacccaggaccttcatcttagaacgaacc
cacggatgagcagccagctgtagrggcaatcttgaaagtaaatgggagcgcggccagaga
ttcactcgtctgacaagccacagagccaggacggcgtcagtttaccgctgcagattgggt
ctttttgtattctgcgatagaaagaaggtctgggaactgggacggttctgtccgtgaagc
agcaacgggaactgcgcccgtaatttcgttgtgaaatctgcgatcgcttggaatcagata
gttccaattatcactttcaaattgaagattgtcy-ccaaagaagatcttgtgctcctgca
gctctccgttgtcccaacggcccacaatcttgcctactacgcccccactctcaaagacca
attcaccgtccccgtggaactggccgctaag-aaaatttcccgtgtattttgatccatct
tgcatagtcatctggccgaatccgtgtggctcgtcgttaattttgtctccgtcgtag-ga
gatgcctacatgatcaaagtactcca-ttttttaaaacccctggagcctccttctactgt
ttttacggaaggtcgt
>Gi-P289_contig027.1 complement(16498:17887)
cgag-tttgtcggctgcaacgcgctgttcctgagccagtacggcaaacgtgcagatatac
ctataaaggaagttgtccgccatacctctgagctggcgcgtgtatacaccgcgaacgagc
ccgtgctactcccacgttaccccaa-ggcaagatttacgaaacccggtgtggcagcttta
agagagaggcttgctctgcttacaaagcaatgtgcagagctggaggaggcagtgaagata
caagargcaatattcaatgacacacagcacagagccataagcgtttcaaatatcaatcga
ggcgtgaatagaatctttgcaaatactgacccacggctagcaaattctgaccaatatggt
cttccctatcctactagatacgggctaatgccctatactatagttttatctgcaccagat
ctcaagtacgagttccttgtgtcgtcgtctctacgccacccagagttagtcccagagttt
gttgagaggcgacgcctgctcgttcagttctattcttcttcggagataacccttagcggg
cccgagagaatcgcatcaccggtcatccagaaacccccaattaggaaccttactggatac
cccattagagattccattagcagtgtagcttacgatgattccaatacgattgatagagaa
agcgagtacagcacacagaatgttagaatggagttatcatactacacagaccagtttagc
atgggacccaatagctacatagatacttattcagattttgacctatttgacggtatctga
gcactatccatcgtacctgtccaataacttacacccaggaccttcatcttagaacgaacc
cacggatgagcagccagctgtaggggcaatcttgaaagtaaatgggagcgcggccagaga
ttcactcgtctgacaagccacagagccaggatggcgtcagtttgccgctgcagattgggt
ctttttgtattctgcgatagaaagaaggtctgggaactgggacggttctgtccgtgaagc
agcaacgggaactgcgcccgtaatttcgttgtgaaatctgcgatcgcttggaatcagata
gttccaattatcactttcaaattgaagattgtct-ccaaagaagatcttgtgctcctgca
gctctccgttgtcccaacggcccacaatcttgcctactacgcccccactctcaaagacca
attcaccgtccccgtggaactggccgctaag-aaaatttcccgtgtattttgatccatct
tgcatagtcatctggccgaatccgtgtggctcgtcgttaattttgtctccgtcgtag-ga
gatgcctacatgatcaaagtactcca-ttttttaaaacccctggagcctccttctactgt
ttttacggaaggtcgt
>Gi-P448_contig027.1 complement(16498:17887)
cgag-tttgtcggctgcaacgcgctgttcctgagccagtacggcaarcgtgcagatatac
ctataaaggaagttgtccgccatacctctgagctggcgcgtgtatacaccgcgaacgagc
ccgtgctactcccacgttaccccaa-ggcaagatttacgaaacccggtgtggcagcttta
agagagaggcttgctctgcttacaaagcaatgtgcagagctggaggaggcagtgaagata
caagaagcaatattcaatgacacacagcacagagccataagcgtttcaaatatcaatcga
ggcgtgaatagaatctttgcaaatactgacccacggctagcaaattctgaccaatatggt
cttccctatcctactagatacgggctaatgccctatactatagttttatctgcaccagat
ctcaagtacgagttccttgtgtcgtcgtctctacgccacccagagttagtcccagagttt
gttgagaggcgacgcctactcgttcagttctattcttcttcggagataacccttagcggg
cccgagagaatcgcatcaccggycatccagaarcccccaattaggaaccttactggatac
cccattagagattccattagcagtgcagcttacgatgattccaatacgattgatagagaa
agcgagtacagcacacagaatgttagaatggagttatcatactacacagaccagtttagc
atgggccccaatagctacatagatacttattcagattttgacctatttgacggtatctga
gcactatccatcgtacctgtccaataacttacacccaggaccttcatcttagaacgaacc
cacggatgagcagccagctgtagrggcaatcttgaaagtaaatgggagcgcggccagaga
ttcactcgtctgacaagccacagagccaggasggcgtcagtttgccgctgcagattgggt
ctttttgtattctgcgatagaaaggaggtctgggaactgggacggttctgtccgtgaagc
agcaacgggaactgcgcccgtaatttcgttgtgaaatctgcgatcgcttggaatcagata
gttccaattatcactttcaaattgaagattgtct-ccaaagaagatcttgtgctcctgca
gctctccgttgtcccaacggcccacaatcttgcctactacgcccccactctcaaagacca
attcaccgtccccgtggaactggccgctaag-aaaatttcccgtgtattttgatccatct
tgcatagtcatctggccgaatccgtgtggctcgtcgttaattttgtctccgtcgtag-ga
gatgcctacatgatcaaagtactcca-ttttttaaaacccctggagcctccttctactgt
ttttacggaaggtcgt
>Gi-P514_contig027.1 complement(16498:17887)
cgag-tttgtcggctgcaacgcgctgttcctgagccagtacggcaagcgtgcagatatac
ctataaaggaagctgtccgccatacctctgagctggcgcgtgtatacaccgcgaacgagc
ccgtgctactcccacgttaccccaa-ggcaagatttacgaaacccggtgtggcagcttta
agagagaggcttgctctgcttacaaagcaatgtgcagagctggaggaggcagtgaagata
caagaagcaatattcaatgacacacagcacagagccataagcgtttcaaatatcaatcga
ggcgtgaatagaatctttgcaaatactgacccacggctagcaaattctgaccaatatggt
cttccctatcctactagatacgggctratgccctatactatagttttatctgcaccagat
ctcaagtacgagttccttgtgtcgtcgtctctacgccacccagagttagtcccagagttt
gttgagaggcgacgcctrctcrttcagttctattcttcttcggagataacccttagcggg
cccgagagaatcgcatcaccggtcatccagaaacccccaattaggaaccttactggatac
cccattagagattccattagcagtgtagcttacgatgattccaatacgattgatagagaa
agcgagtacagcacacagaatgttagaatggagttatcatactacacagaccagtttagc
atgggccccaatagctacatagatacttattcagattttgacctatttgayggtatctga
gcactatccatcgtacctgtccaataacttacacccaggaccttcatcttagaacgaacc
cacggatgagcagccagctgtaggggcaatcttgaaagtaaatgggagcgcggccagaga
ttcactcgtctgacaagccacagagccaggacggcgtcagtttgccgctgcagattgggt
ctttttgtattctgcgatagaaagaaggtctgggaactgggacggttctgtccgtgaagc
agcaacgggaactgcgcccgtaatttcgttgtgaaatctgcgatcgcttggaatcagata
gttccaattatcactttcaaattgaagattgtct-ccaaagaagatcttgtgctcctgca
gctctccgttgtcccaacggcccacaatcttgcctactacgcccccactctcaaagacca
attcaccgtccccgtggaactggccgctaag-aaaatttcccgtgtattttgatccatct
tgcatagtcatctggccgaatccgtgtggctcgtcgttaattttgtctccgtcgtag-ga
gatgcctacatgatcaaagtactcca-ttttttaaaacccctggagcctccttctactgt
ttttacggaaggtcgt
>Gi-P521_contig027.1 complement(16498:17887)
cgag-tttgtcggctgcaacgcgctgttcctgagccagtacggcaaacgtgcagatatac
ctataaaggaagttgtccgccatacctctgagctggcgcgtgtatacaccgcgaacgagc
ccgtgctactcccacgttaccccaa-ggcaagatttacgaaacccggtgtggcagcttta
agagagaggcttgctctgcttacaaagcaatgtgcagagctggaggaggcagtgaagata
caagaagcaatattcaatgacacacagcacagagccataagcgtttcaaatatcaatcga
ggcgtgaatagaatctttgcaaatactgacccacggctagcaaattctgaccaatatggt
cttccctatcctactagatacgggctratgccctatactatagttttatctgcaccagat
ctcaagtacgagttccttgtgtcgtcgtctctacgccacccagagttagtcccagagttt
gttgagaggcgacgcctactcgttcagttctattcttcttcggagataacccttagcggg
cccgagagaatcgcatcaccggtcatccagaaacccccaattaggaaccttactggatac
cccattagagattccattagcagtgtagcttacgatgattccaatacgattgatagagaa
agcgagtacagcacacagaatgttagaatggagttatcatactacacagaccagtttagc
atgggacccaatagctacatagatacttattcagattttgacctatttgacggtatctga
gcactatccatcgtacctgtccaataacttacacccaggaccttcatcttagaacgaacc
cacggatgagcagccagctgtaggggcaatcttgaaagtaaatgggagcgcggccagaga
ttcactcgtctgacaagccacagagccaggatggcgtcagtttaccgctgcagattgggt
ctttttgtattctgcgatagaaagaaggtctgggaactgggacggttctgtccgtgaagc
agcaacgggaactgcgcccgtaatttcgttgtgaaatctgcgatcgcttggaatcagata
gttccaattatcactttcaaattgaagattgtcc-ccaaagaagatcttgtgctcctgca
gctctccgttgtcccaacggcccacaatcttgcctactacgcccccactctcaaagacca
attcaccgtccccgtggaactggccgctaag-aaaatttcccgtgtattttgatccatct
tgcatagtcatctggccgaatccgtgtggctcgtcgttaattttgtctccgtcgtag-ga
gatgcctacatgatcaaagtactcca-ttttttaaaacccctggagcctccttctactgt
ttttacggaaggtcgt
>Gi-P528_contig027.1 complement(16498:17887)
cgag-tttgtcggctgcaacgcgctgttcctgagccagtacggcaaacgtgcagatatac
ctataaaggaagttgtccgccatacctctgagctggcgcgtgtatacaccgcgaacgagc
ccgtgctactcccacgttaccccaa-ggtaagatttacgaaacccggtgtggcagcttta
agagagaggcttgctctgcttacaaagcaatgtgcagagctggaggaggcagtgaagata
caagaagcaatattcaatgacacacagcacagagccataagcgtttcaaatatcaatcga
ggcgtgaatagaatctttgcaaatactgacccacggctagcaaattctgaccaatatggt
cttccctatcctactagatacgggctaatgccctatactatagttttatctgcaccagat
ctcaagtacgagttccttgtgtcgtcgtctctacgccacccagagttagtcccagagttt
gttgagaggcgacgcctgctcgttcagttctattcttcttcggagataacccttagcggg
cccgagagaatcgcatcaccggtcatccagaaacccccaattaggaaccttactggatac
cctattagagattccattagcagcgtagcttacgatgattccaatacgattgatagagaa
agcgagtacagcacacagaatgttagaatggagttatcatactacacagaccagtttagc
atgggccccaatagctacatagatacttattcagattttgacctatttgacggtatctga
gcactatccatcgtacctgtccaataacttacacccaggaccttcatcttagaacgaacc
cacggatgagcagccagctgtagaggcaatcttgaaagtaaatgggagcgcggccagaga
ttcactcgtctgacaagccacagagccaggatggcgtcagtttgccgctgcagattgggt
ctttttgtattctgcgatagaaagaaggtctgggaactgggacggttctgtccgtgaagc
agcaacgggaactgcgcccgtaatttcgttgtgaaatctgcgatcgcttggaatcagata
gttccaattatcactttcaaattgaagattgtct-ccaaagaagatcttgtgctcctgca
gctctccgttgtcccaacggcccacaatcttgcctactacgcccccactctcaaagacca
attcaccgtccccgtggaactggccgctaag-aaaatttcccgtgtattttgatccatct
tgcatagtcatctggccgaatccgtgtggctcgtcgttaattttgtctccgtcgtag-ga
gatgcctacatgatcaaagtactcca-ttttttaaaacccctggagcctccttctactgt
ttttacggaaggtcgt
>Gi-P621_contig027.1 complement(16505:17894)
cgag-tttgtcggctgcaacgcgctgttcctgagccagtacggcaaacgtgcagatatac
ctataaaggaagttgtccgccatacctctgagctggcgcgtgtatacaccgcgaacgagc
ctgtgctactcccacgttaccccaa-ggcaagatttacgaaacccggtgtggcagcttta
agagagaggcttgctctgcttacaaagcaatgtgcagagctggaggaggcagtgaagata
caagaagcaatattcaatgacacacagcacagagccataagcgtttcaaatatcaatcga
ggcgtgaatagaatctttgcaaatactgacccacggctagcaaattctgaccaatatggt
cttccctatcccactagatacgggttaatgccctatactatagtcttatctgcaccagat
ctcaagtacgagttccttgtgtcgtcgtctctacgccacccagagttagtcccagagttt
gttgagaggcgacgcctgctcgttcagttctattcttcttcggagataacccttagcggg
cccgagagaatcgcatcaccggtcatccagaaacccccaattaggaaccttaccggatac
cctattagagattccattagcagtgcagcttacgatgattccaatacgattgatagagaa
agcgagtacagcacacagaatgttagaatggagttatcatactacacagaccagtttagc
atgggccccaatagctacatagatacttattcagattttgacctatttgacggtatctga
gcactatccatcgtacccgtccaataacttatacccaggaccttcatcttagaacgaacc
cacggatgagcagccagctgtagggtcaatcttgaaagtaaatgggagcgcggccagaga
ttcactcgtctgacaagccacagagccaggatggcgtcagtttaccgctgcagattgggt
ctttttgtattctgcgatagaaagaaggtctgggaactgggacggttctgtccgtgaagc
agcaacgggaactgcgcccgtaatttcgttgtgaaatctgcgatcgcttggaatcagata
gttccaattatcactttcaaattgaagattgtct-ccaaagaagatcttgtgctcctgca
gctctccgttgtcccaacggcccacaatcttgcctactacgcccccactctcaaagacca
attcaccgtccccgtggaactggccgctaag-aaaatttcccgtgtattttgatccatct
tgcatagtcatctggccgaatccgtgtggctcgtcgttaattttgtctccatcgtag-ga
gatgcctacatgatcaaagtactcca-ttttttaaaacccctggagcctccttctactgt
ttttacggaaggtcgt
>Gi-P676_contig027.1 complement(16523:17912)
cgag-tttgtcggctgcaacgcgctgttcctgagccagtacggcaaacgtgcagatatac
ctataaaggaagttgtccgccatacctctgagctggcgcgtgtatacaccgcgaacgagc
ccgtgttactcccacgttaccccaa-ggcaagatttacgaaacccggtgtggcagcttta
agagagaggcttgctctgcttacaaagcaatgtgcagagctggaggaggcagtgaagata
caagaagcaatattcaatgacacacagcacagagccataagcgtttcaaatatcaatcga
ggcgtgaatagaatctttgcaaatactgacccacggctagcaaattctgaccaatatggt
cttccctatcctactagatacgggctaatgccctatactatagttttatctgcaccagat
ctcaagtacgagttccttgtgtcgtcgtctctacgccacccagagttagtcccagagttt
gttgagaggcgacgcctactcgttcagttctattcttcttcggagataacccttagcggg
cccgagagaatcgcatcaccggtcatccagaaacccccaattaggaaccttactggatac
cctattagagattccattagcagcgtagcttacgatgattccaatacgattgatagagaa
agcgagtacagcacacagaatgttagaatggagttatcatactacacagaccagtttagc
atggggcccaatagctacatagatacttattcagattttgacctatttgacggtatctga
gcactatccatcgtacctgtccaataacttacacccaggaccttcatcttagaacgaacc
cacggatgagcagccagctgtaggggcaatcttgaaagtaaatgggagcgcggccagaga
ttcactcgtctgacaagccacagagccaggatggcgtcagtttgccgctgcagattgggt
ctttttgtattctgcgatagaaagaaggtctgggaactggggcggttctgtccgtgaagc
agcaacgggaactgcgcccgtaatttcgttgtgaaatctgcgatcgcttggaatcagata
gttccaattatcactttcaaattgaagattgtct-ccaaagaagatcttgtgctcctgca
gctctccattgtcccaacggcccacaatcttgcctactacgcccccactctcaaagacca
attcaccgtccccgtggaactggccgctaag-aaaatttcccgtgtattttgatccatct
tgcatagtcatctggccgaatccgtgtggctcgtcgttaattttgtctccgtcgtag-ga
gatgcctacatgatcaaagtactcca-ttttttaaaacccctggagcctccttctactgt
ttttacggaaggtcgt
>Gi-P678_contig027.1 complement(16498:17887)
cgag-tttgtcggctgcaacgcgctgttcctgagccagtacggcaaacgtgcagatatac
ctataaaggaagttgtccgccatacctctgagctggcgcgtgtatacaccgcgaacgagc
ccgtgctactcccacgttaccccaa-ggtaagatttacgaaacccggtgtggcagcttta
agagagaggcttgctctgcttacaaagcaatgtgcagagctggaggaggcagtgaagata
caagaagcaatattcaatgacacacagcacagagccataagcgtttcaaatatcaatcga
ggcgtgaatagaatctttgcaaatactgacccacggctagcaaattctgaccaatatggt
cttccctatcctactagatacgggctaatgccctatactatagttttatctgcaccagat
ctcaagtacgagttccttgtgtcgtcgtctctacgccacccagagttagtcccagagttt
gttgagaggcgacgcctactcgttcagttctattcttcttcggagataacccttagcggg
cccgagagaatcgcatcaccggtcatccagaaacccccaattaggaaccttactggatac
cctattagagattccattagcagcgtagcttacgatgattccaatacgattgatagagaa
agcgagtacagcacacagaatgttagaatggagttatcatactacacagaccagtttagc
atggggcccaatagctacatagatacttattcagattttgacctatttgacggtatctga
gcactatccatcgtacctgtccaataacttacacccaggaccttcatcttagaacgagcc
cacggatgagcagccagctgtaggggcaatcttgaaagtaaatgggagcgcggccagaga
ttcactcgtctgacaagccacagagccaggatggcgtcagtttgccgctgcagattgggt
ctttttgtattctgcgatagaaagaaggtctgggaactgggacggttctgtccgtgaagc
agcaacgggaactgcgcccgtaatttcgttgtgaaatctgcgatcgcttggaatcagata
gttccaattatcactttcaaattgaagattgtct-ccaaagaagatcttgtgctcctgca
gctctccgttgtcccaacggcccacaatcttgcctactacgcccccactctcaaagacca
attcaccgtccccgtggaactggccgctaag-aaaatttcccgtgtattttgatccatct
tgcatagtcatctggccgaatccgtgtggctcgtcgttaattttgtctccgtcgtag-ga
gatgcctacatgatcaaagtactcca-ttttttaaaacccctggagcctccttctactgt
ttttacggaaggtcgt
>Gi-P680_contig027.1 complement(16498:17887)
cgag-tttgtcggctgcaacgcgctgttcctgagccagtacggcaaacgtgcagatatac
ctataaaggaagttgtccgccatacctctgagctggcgcgtgtatacaccgcgaacgagc
ccgtgctactcccacgttaccccaa-ggcaagatttacgaaacccggtgtggcagcttta
agagagaggcttgctctgcttacaaagcaatgtgcagagctggaggaggcagtgaagata
caagaagcaatattcaatgacacacagcacagagccataagcgtttcaaatatcaatcga
ggcgtgaatagaatctttgcaaatactgacccacggctagcaaattctgaccaatatggt
cttccctatcccactagatacgggttaatgccctatactatagtcttatctgcaccagat
ctcaagtacgagttccttgtgtcgtcgtctctacgccacccagagttagtcccagagttt
gttgagaggcgacgcctgctcgttcagttctattcttcttcggagataacccttagcggg
cccgagagaatcgcatcaccggtcatccagaaacccccaattaggaaccttaccggatac
cctattagagattccattagcagcgtagcttacgatgattccaatacgattgatagagaa
agcgagtacagcacacagaatgttagaatggagttatcatactacacagaccagtttagc
atgggccccaatagctacatagatacttattcagattttgacctatttgatggtatctga
gcactatccatcgtacccgtccaataacttatacccaggaccttcatcttagaacgaacc
cacggatgagcagccagctgtagggtcaatcttgaaagtaaatgggagcgcggccagaga
ttcactcgtctgacaagccacagagccaggatggcgtcagtttaccgctgcagattgggt
ctttttgtattctgcgatagaaagaaggtctgggaactgggacggttctgtccgtgaagc
agcaacgggaactgcgcccgtaatttcgttgtgaaatctgcgatcgcttggaatcagata
gttccaattatcactttcaaattgaagattgtct-ccaaagaagatcttgtgctcctgca
gctctccgttgtcccaacggcccacaatcttgcctactacgcccccactctcaaagacca
attcaccgtccccgtggaactggccgctaag-aaaatttcccgtgtattttgatccatct
tgcatagtcatctggccgaatccgtgtggctcgtcgttaattttgtctccgtcgtag-ga
gatgcctacatgatcaaagtactcca-ttttttaaaacccctggagccttcttctactgt
ttttacggaaggtcgt
>P344_contig1 complement(2654810:2656200)
cgag-tttgtcggctgcaacgcgctgttcctgagccagtacggcaaacgtgcagatatac
ctataaaggaagttgtccgccatacctctgagctggcgcgtgtatacaccgcgaacgagc
ccgtgctactcccacgttaccccaagggcaagatttacgaaacccggtgtggcagcttta
agagagaggcttgctctgcttacaaagcaatgtgcagagatggaggaggcagtgaagata
caagaggcaatattcaatgacacacagcacagagccataagcgtttcaaatatcaatcga
ggcgtgaatagaatctttgcaaatactgacccacggctagcaaattctgaccaatatggt
cttccctatcctactagatacgggctgatgccctatactatagttttatctgcaccagat
ctcaagtacgagttccttgtgtcgtcgtctctacgccacccagagttagtcccagagttt
gttgaaaggcgacgcctactcgttcagttctattcttcttcggagataacccttagcggg
cccgagagaatcgcatcaccggtcatccagaagcccccaattaggaaccttaccggatac
cccattagagattccattagcagtgtagcttacgatgattccaatacgattgatagagaa
agcgagtacagcacacagaatgttagaatggagttatcatactacacagaccagtttagc
atgggccccaatagctacatagatacttattcagattttgatctatttgacggtatctga
gcactatccatcgtacccgtccaataacttacacccaggaccttcatcttagaacgaacc
cacggatgagcagccagctgtagaggcaatcttgaaagtaaatgggagcgcggccagaga
ttcactcgtctgacaagccacagagccaggacggcgtcagtttgccgctgcagattgggt
ctttttgtattctgcgatagaaagaaggtctgggaactgggacggttctgtccgtgaagc
agcaacgggaactgcgcccgtaatttcgttgtgaaatctgcgatcgcttggaatcagata
gttccaattatcactttcaaattgaagattgtcc-ccaaagaagatcttgtgctcctgca
gctctccgttgtcccaacggcccacaatcttgcctactacgcccccactttcaaagacca
attcaccgtccccgtggaactggccgctaag-aaaatttcccgtgtattttgatccatct
tgcatagtcatctggccgaatccgtgtggctcgtcgttaattttgtctccgtcgtag-ga
gatgcctacatgatcaaagtactcca-ttttttaaaacctctggagcctccttctactgt
ttttacggaaggtcgt
>P387_contig15 72118:73508
cgag-tttgtcggctgcaacgcgctgttcctgagccagtacggcaagcgtgcagatatac
ctataaaggaagctgtccgccatacctctgagctggcgcgtgtatacacagcgaacgagc
ctgtgctactcccacgttaccccaa-ggcaagatttacgaaacccggtgtggcagcttta
agagagaggcttgctctgcttacaaagcaatgtgcagagatggaggaggcagtgaagata
caagaggcaatatttaatgacacacagcacagagccataagcgtttcaaatatcaatcga
ggcgtgaatagaatctttgcaaatactgacccacggctagcaaattctgaccaatatggt
cttccctatcctactagatacgggctgatgccctatactatagttttatctgcaccagat
ctcaagtacgagttccttgtgtcgtcgtctctacgccacccagagttagtcccagagttt
gttgagaggcgacgcctgctcattcagttctattcttcttcggagataacccttagcggg
cccgagagaatcgcatcaccggtcatccagaagcccccaattaggaaccttactggatac
cccattagagattccattagcagtgtagcttacgatgattccaatacgattgatagagaa
agcgagtacagcacacagaatgttagaatggagttatcatactacacagaccagtttagc
atgggccccaatagctacatagatacttattcagattttgatctatttgatggtatctga
gcactatccatcgtacccgtccaataacttatacccaggaccttcatcttagaacgaacc
cacggatgagcagccagctgtagaggcaatcttgaaagtaaatgggagcgcggccagaga
ttcactcgtctgacaagccacagagccaggacggcgtcagtttgccgctgcagattgggt
ctttttgtattctgcgatagaaaggaggtctgggaactgggacggttctgtccgtgaagc
agcaacgggaactgcgcccgtaatttcgttgtgaaatctgcgatcgcttggaatcagata
gttccaattatcactttcaaattgaagattgtcc-ccaaagaagatcttgtgctcctgca
gctctccgttgtcccaacgacccacaatcttgcctactacgcccccactctcaaagacca
attcaccgtccccgtggaactggccgctaagaaaaatttcccgtgtattttgatccatct
tgcatagtcatctggccgaatccgtgtggctcgtcgttaattttgtctccgtcgtag-ga
gatgcctacatgatcaaagtactcca-ttttttaaaacccctggagcctccttctactgt
ttttacggaaggtcgt
>P424_contig27 complement(16498:17887)
cgag-tttgtcggctgcaacgcgctgttcctgagccagtacggcaaacgtgcagatatac
ctataaaggaagttgtccgccatacctctgagctggcgcgtgtatacaccgcgaacgagc
ccgtgctactcccacgttaccccaa-ggcaagatttacgaaacccggtgtggcagcttta
agagagaggcttgctctgcttacaaagcaatgtgcagagctggaggaggcagtgaagata
caagaagcaatattcaatgacacacagcacagagccataagcgtttcaaatatcaatcga
ggcgtgaatagaatctttgcaaatactgacccacggctagcaaattctgaccaatatggt
cttccctatcctactagatacgggctaatgccctatactatagttttatctgcaccagat
ctcaagtacgagttccttgtgtcgtcgtctctacgccacccagagttagtcccagagttt
gttgagaggcgacgcctactcgttcagttctattcttcttcggagataacccttagcggg
cccgagagaatcgcatcaccggtcatccagaaacccccaattaggaaccttactggatac
cccattagagattccattagcagtgcagcttacgatgattccaatacgattgatagagaa
agcgagtacagcacacagaatgttagaatggagttatcatactacacagaccagtttagc
atgggacccaatagctacatagatacttattcagattttgacctatttgacggtatctga
gcactatccatcgtacctgtccaataacttacacccaggaccttcatcttagaacgaacc
cacggatgagcagccagctgtaggggcaatcttgaaagtaaatgggagcgcggccagaga
ttcactcgtctgacaagccacagagccaggatggcgtcagtttaccgctgcagattgggt
ctttttgtattctgcgatagaaagaaggtctgggaactgggacggttctgtccgtgaagc
agcaacgggaactgcgcccgtaatttcgttgtgaaatctgcgatcgcttggaatcagata
gttccaattatcactttcaaattgaagattgtct-ccaaagaagatcttgtgctcctgca
gctctccgttgtcccaacggcccacaatcttgcctactacgcccccactctcaaagacca
attcaccgtccccgtggaactggccgctaag-aaaatttcccgtgtattttgatccatct
tgcatagtcatctggccgaatccgtgtggctcgtcgttaattttgtctccgtcgtag-ga
gatgcctacatgatcaaagtactcca-ttttttaaaacccctggagcctccttctactgt
ttttacggaaggtcgt
>P427_contig17 complement(131111:132502)
cgagagttgtcggctgcaacgcgctgttcctgagccagtacggcaagcgtgcagatatac
ctataaaggaagctgtccgccatacctctgagctggcgcgtgtatacacagcgaacgagc
ctgtgctactcccacgttaccccaa-ggcaagatttacgaaacccggtgtggcagcttta
agagagaggcttgctctgcttacaaagcaatgtgcagagatggaggaggcagtgaagata
caagaggcaatatttaatgacacacagcacagagccataagcgtttcaaatatcaatcga
ggcgtgaatagaatctttgcaaatactgacccacggctagcaaattctgaccaatatggt
cttccctatcctactagatacgggctgatgccctatactatagttttatctgcaccagat
ctcaagtacgagttccttgtgtcgtcgtctctacgccacccagagttagtcccagagttt
gttgagaggcgacgcctgctcattcagttctattcttcttcggagataacccttagcggg
cccgagagaatcgcatcaccggccatccagaagcccccaattaggaaccttactggatac
cccattagagattccattagcagtgtagcttacgatgattccaatacgattgatagagaa
agcgagtacagcacacagaatgttagaatggagttatcatactacacagaccagtttagc
atgggccccaatagctacatagatacttattcagattttgacctatttgatggtatctga
gcactatccatcgtacccgtccaataacttatacccaggaccttcatcttagaacgaacc
cacggatgagcagccagctgtagaggcaatcttgaaagtaaatgggagcgcggccagaga
ttcactcgtctgacaagccacagagccaggacggcgtcagtttgccgctgcagattgagt
ctttttgtattctgcgatagaaaggaggtctgggaactgggacggttctgtccgtgaagc
agcaacgggaactgcgcccgtaatttcgttgtgaaatctgcgatcgcttggaatcagata
gttccaattatcactttcaaattgaagattgtctcccaaagaagatcttgtgctcctgca
gctctccgttgtcccaacggcccacaatcttacctactacgcccccactctcaaagacca
attcaccgtccccgtggaactggccgctaag-aaaatttcccgtgtattttgatccatct
tgcatagtcatctggccgaatccgtgtggctcgtcgttaattttgtctccgtcgtag-ga
gatgcctacatgatcaaagtactcca-ttttttaaaacctctggagcctccttctactgt
ttttacggaaggccgt
>P458_contig11 88072:89461
cgag-tttgtcggctgcaacgcgctgttcctgagccagtacggcaaacgtgcagatatac
ctataaaggaagttgtccgtcatacctctgagctggcgcgtgtatacaccgcgaacgagc
ccgtgctactcccacgttaccccaa-ggtaagatttacgaaacccggtgtggcagcttta
agagagaggcttgctctgcttacaaagcaatgtgcagagctggaggaggcagtgaagata
caagaagcaatattcaatgacacacagcacagagccataagcgtttcaaatatcaatcga
ggcgtgaatagaatctttgcaaatactgacccacggctagcaaattctgaccaatatggt
cttccctatcctactagatacgggctaatgccctatactatagttttatctgcaccagat
ctcaagtacgagttccttgtgtcgtcgtctctacgccacccagagttagtcccagagttt
gttgagaggcgacgcttactcgttcagttctattcttcttcggagataacccttagcggg
cccgagagaatcgcatcaccggtcatccagaaacccccaattaggaaccttactggatac
cctattagagattccattagcagcgtagcttacgatgattccaatacgattgatagagaa
agcgagtacagcacacagaatgttagaatggagttatcatactacacagaccagtttagc
atggggcccaatagctacatagatacttattcagattttgacctatttgacggtatctga
gcactatccatcgtacatgtccaataacttacacccaggaccttcatcttagaacgagcc
cacggatgagcggccagctgtaggggcaatcttgaaagtaaatgggagcgcggccagaga
ttcactcgtctgacaagccacagagccaggatggcgtcagtttgccgctgcagatagggt
ctttttgtattctgcgatagaaagaaggtctggaaactgggacggttctgtccgtgaagc
agcaacgggaactgcgcccgtaatttcgttgtgaaatctgcgatcgctcggaatcagata
gttccaattgtcactttcaaattgaagattgtct-ccaaagaagatcttgtgctcctgca
gctctccgttgtcccaacggcccacaatcttgcctactacgcccccactctcaaagacca
attcaccgtccccgtggaactggccgctaag-aaaatttcccgtgtattttgatccatct
tgcatagtcatctggccgaatccgtgtggctcgtcgttaattttgtctccgtcgtag-ga
gatgcctacatgatcaaagtactcca-ttttttaaaacccctggagcctccttctactgt
ttttacggaaggtcgt
