# Supplementary material for: High resolution multi-locus sequence typing scheme for Giardia duodenalis assemblage B outbreak and population analysis
Source: PLoS Negl Trop Dis. 2026 Jul 15;20(7):e0014528. doi: 10.1371/journal.pntd.0014528 (PMC13395364; doi:10.1371/journal.pntd.0014528)
Supplement: S2 Appendix — (ZIP) [file pntd.0014528.s002.zip › S2_Appendix/annotated_alignment_1106_k501_ash0.9_reads20_c5fae58a8e06ab8ea3bd9122779feb0c.fasta]

>POIs
---------------------------------------------------------------------------------------------------------------------------------------------------------------------------------------------------------------------------------------------------------------------------------------------------------------------------------------------------------------------------------------------------------------------------------------------------------------------------------------------------------------------------------------------------------------------------------------------------------------------------------------------------------------------------------------------------------------------------------------------------------------------------------------------------------------------------------------------------------------------------------------------------------------------------------------------------------------------------------------------------------------------------------------------------------------------------------------------------------------------------------------------------------------------------------------------------------------------------------------------------------------------------------------------------------------------------------------------------------------------------------------------------------------------------------------------------------------------------------------------------------------------------------------------------------------------------------------------------------------------------------------------------------------------------------------------------------------------------------------------------------------------------------------------------------------------------------------------------------------------------------------------------------------------------------------------------------------------------------------------------------------------------------------------------------------------------------------Y--Y--Y-Y--YY-YY--Y--YY--Y-Y--Y--Y---Y-Y-Y-----YYYY-----YY--Y--Y-Y----Y-YYY--Y---Y-YY--Y--Y-Y-Y--YYYY--YY---Y--------------------------------------------------------------------------------------------------------------------------------------------------------------------------------------------------------------------------------------------------------------------------------------------------------------------------------------------------------------------------------------------------------
>GCA_011634595.1_contig15 663836:666342
gattgggtgatagtgcatagtccggattgataggcggaacctgtttggtacttcgttgca
ggtcacgcatgcagctgcatgctgcgcttcgagcaagagatacatcttgttgcaggtctc
tgttttcagactcaagtgtagatattttcgtctttatacgcgataaagtctctgagcgct
cttgagagagctcctcaagaagacgccgattagcactctttgatgctaagagttcagcct
ccttggttgataactgttgctgttgtgtgtatataagatttctgaggtcaataaagtctg
aatgggaaagctgaactacatctttagggctatctgctgcgtcgctaagcctttgagcta
tagcagtggcctgtacatatgtgcgttctctctcgctgctgagttcctttgtacgattgt
taagttctctctgcaattcggcaattttccggtctttctcagctaatagagctacaaact
cctggtcagtctttgttggcggatgaaccggggtaccctttgacccatgatgtgctgggc
gaattggggaatgctgggaggatgtatgctgctttggggtatatgcaatatgacgagttg
tttcagtcagttgcatgctactgttgcgcaccttctccttatgggcatctgctcgcaact
gtgctatagtagcgcgtgcattgttcaagtcttccctgagctgtgtgatgagggtttgat
cctgctgattcttgtcaacatcacatacctcagtaactatttggagagtgcttttgtcct
ctaactgcttgagtagagaaagcatctgctcatccttggcggagacaaccttcttaagat
agtccacctccgacaagaggtcggcagtattctcatcgaccgagagggtattcggtcctg
gtgaagaacgttgacgcgtggctgcaagagactcctcgagcttccttatcttcgcgtctt
tttcatcaattgtatctaaaagcatag-tcctatcattggacatcttctcattacgcaat
gcagtcttctcttttctgacctctctctccttttcattaactttcccgtgcagccgctca
cacatatcttgcatctttttgatagctgctccgtgcctaaggtgttgctgaacgtactta
tgttttagcagcttcacctctaaccgcagaatctcttcaacagtttcatctccctgtaag
tgtgtatcctcaactaaaaatttgttttcatctgctatgtttatcattataagccttgca
tcagcaagctcgctttcaagctgatcaatcttttcctgcagatataaaacattgcctata
ttaataccactagaatcgcgctgataaagttcgtcttgtaatttccttatgcgcagaatg
aggcgctcatgcttatcttggagctctgtatgttcagcccttataagcttgtgttgaaag
acttcctcatctagcttaccctgcaatctctgaagattggtctccttaacctctatggtt
gccttgagcacattgatgtcttcttctggattatgctctgtaacttcttcttccagttca
cactgggcggcagacgcgttaacctttgacattatatcttgccagtgcgctatttcggca
tccttttgagcaatcttagatgttaattggtcaatcagtttgttctgtctaataatctgg
tcctcacgctcccgcacgagctcttggagagagcaggttagcgatccatcagtctggtta
aagcaaggtgtattcactttgctagagatgtcgagagaagagtgataagatccagatgct
tgataagggctgtgttgagtgttgtgacgtccgattgggaaatcgcggcaaaggctctgg
ctacgaccaggagtgtacggtgtcatggtggttattgtgttcttggctccatatctctca
tcaatagccaacgaaaggaagtctccaatgtgagtaaaagcattcttgtgggcatgtttg
cgggcccttgcaatgtcctttatgggaaaatctaaatgttgaacgaggattttcactacc
tccaagtgtcctccaatagctgcatggtcgagagccgtgttaccttccttatcgacttca
tagctaaagaatggtagcaatgccaggaccacagcaggcgatccatagcttgctgccatc
atcatggcgttccgaccgtccggtaaaaggatacttttctccttttgtgctaagagttgt
gcagaccctgcactgcttgctagcgttgcaagcatcagcgcagtacgatgttggggatct
agctggcctgcttcatgagggagaagaaggttcactattctttcatcgtctgcaatggcc
gccaccatcagggctgtctggccctgtatatttctggtacatgcacagcgaccaaccagg
tctcgcacaagctcgtagtctctgtcatggacggcatcaaaccactgagaggacgagtcc
gccattctgatttatttgttcaaagacataggttttattcactgaata
>GCA_001543975.1_contig72 complement(33199:35705)
gattgggtgatagtgcatagtccggattgataggcggaacctgtttggtacttcgttgca
ggtcacgcatgcagctgcttgctgcgcttcgagcaagagatacatcttgttgcaagtctc
tgttttcagactcaagtgtagatattttcgtctttatacgcgataaggtctctgagcgct
cttgagagagctcctcaagaagacgccgattagcgctctttgatgctaagagttcagcct
ccttggttgataactgttgctgttgtgtgtatataagatttctgaggtcaataaagtctg
aatgggaaagctgaactacatctttagggctatctgctgcgtcgctaagcctttgggcta
tagcagtggcctgtacatatgtgcgttctctctcgctgctgagttcctttgtacgattgt
taagttctctctgcaattcggcaattttccggtctttctcagctaatagagctacaaact
cctggtcagtctttgttggcggatgaatcggggtaccctttgacccatgatgtgctgggc
gaattggggaatgctgggaggatgtgtgttgctttggggtatatgcaatatgacgagttg
tttcagtcagttgcatgctactgttgcgcaccttctccttatgggcatctgctcgcaact
gtgctatagtagcgcgtgcattgttcaagtcttctctgagctgtgtgatgagggtttgat
cctgctgattcttgtcaacatcacatacctcagtaactatttggagagtgcttttatcct
ctaactgcttgagtagagaaagcatctgctcatccttggcggagacaaccttcttaagat
agtccacctctgacaagaggtcggcagtattctcatcgaccgagggggcatttggtcctg
gtgaagaacgttgacgcgtggctgcaagagactcctcgagcttccttatcttcgcgtctt
tttcatcaattgtatctaaaagcatag-tcctatcattggacatcttctcattacgcaat
gcagtcttctcttttctgacctctctctctttttcattaactttcccgtgcagccgctca
cacatatcttgcatctttttgatagctgctccgtgcctaaagtgttgctgaacgtactta
tgttttagcagcttcacctctaaccgcagaatctcttcaacagtttcatctccctgtaaa
tgtgtatcctcaactaaaantttgttttcatctgctatgcttgtcattataagccttgca
tcagcaagctcgctttcaagctgatcaatcttttcctgcagatacaaaacattgcctata
ttaataccactagaatcgcgctgataaagttcgtcttgtaatttccttatgcgcagaatg
aggcgctcatgcttatcttggagctctgtatgttcagcccttataagcttgtgttggaag
acttcctcatctagcttaccctgcaatctctgaagattggtctccttaacctctatggtt
gccttgagcacattgatgtcttcttctggattatgctctgtaacttcttcttccagttca
cactgggcggcagacgcgttaacctttgacattatatcttgccagtgcgctatctcggca
tccttttgagcaatcttagatgttaattggtcaatcagtttgttctgtctaataatctgg
tcctcacgctcccgcacaagctcttggagagagcaggttagcgatccatcagtctggtta
aagcaaggtgtattcactttgctagagatgtcgagggaagagtgataagatccagatgct
tgataagggctgtgttgagtgttgtgacgtccgattgggaaatcgcggcaaaggctctgg
ctacggccaggagtgtacggtgtcatggtggttattgtgttcttggctccatatctctca
tcaatagccaacgaaaggaagtctccaatgtgagtaaaagcattcttgtgggcatgtttg
cgggcccttgcaatgtcctttatgggaaaatctaaatgttgaacgaggattttcactacc
tccaagtgtcctccaatagctgcatggtcgagagccgtgttaccttccttatcgacttca
tagctaaagaatggtagcaatgccaggaccacagcaggcgatccatagcttgctgccatc
atcatggcgttccgaccgtccggtaaaaggatacttttctccttttgtgctaagagttgt
gcagaccctgcactgcttgctagcgttgcaagcatcaacgcagtacgatgttgggggtcc
agctggcctgcttcatgagggagaagaaggttcactattctttcatcgtctgcaatggcc
gctaccatcagagctgtctggccctgtatatttctggtacatgcacagcgaccaactagg
tctcgcacaagctcgtagtctctgttatgtacggcatcaaaccattgagaggacgagtcc
gccattctgatttatttgttcaaagacataggttttattcactgaata
>Gerbil_contig023.1 19568:22074
gattgggtgatagtgcatagtccggattgataggcggaacctgtttggtactttgttgca
ggtcacgcatgcagctgcttgctgcgcttcgagcaagagatacatcttgttgcaggtctc
tgttttcagactcaagtgtagatattttcatctttatacgcgataaggtctctgagcgct
cttgagagagctcctcaagaagacgccgattagcactctttgatgctaagagttcagcct
ccttggttgacaactgttgctgttgtgtgtatataagatttctgaggtcaataaagtctg
aatgggaaagctgaactacatctttagggctatctgctgcgtcgctaagcctttgggcta
tagcagtggcctgtacatatgtgcgttctctctcgctgctgagttcctttgtacgattgt
caagttctttctgcaattcggcaattttccggtctttctcagctaatagagctacaaact
cctggtcagtctttgttggcggatgaaccggggtaccctttgacccatgatgtgctgggc
gaattggggaatgctgggaggatgtatgctgctttggggtatatgcaatatgacgagttg
tttcagtcagttgcatgctactgttgcgcaccttctccttatgggcatctgctcgcaact
gtgctatagtagcgcgtgcattgttcaagtcttccctgagctgtgtgatgagggtttgat
cctgctgattcttgtcaacatcacatacctcagtaactatttggagagtgcttttgtcct
ctaactgcttgagtagagaaagcatctgctcatccttggcggagacaaccttcttaagat
agtccacctccgacaagaggtcggcagtattctcatcgaccgagagggtattcggtcctg
gtgaagaacgttgacgcgtggctgcaagagactcctcgagcttccttatcttcgcgtctt
tttcatcaattgtatctaaaagcatag-tcctatcattggacatcttctcattacgcaat
gcagtcttctcttttctgacctctctctccttttcattaactttcccgtgcagccgctca
cacatatcttgcatctttttgatagctgctccgtgcctaaggtgttgctgaacgtactta
tgttttagcagcttcacctctaaccgcagaatctcttcaacagtttcatctccctgtaaa
tgtgtatcctcaactaaaaatttgttttcatctgctatgtttgtcattataagccttgca
tcagcaagctcgctttcaagctgatcaatcttttcctgcagatataaaacattgcctata
ttaataccactagaatcgcgctgataaagttcgtcttgtaatttccttatgcgcagaatg
aggcgctcatgcttatcttggagctctgtatgttcagcccttataagcttgtgttggaag
acttcctcatctagcttaccctgcaatctctgaagattggtctccttaacctctatggtt
gccttgagcacattgatgtcttcttctggattatgctctgtaacttcttcttccagttca
cactgggcggcagacgcgttaacctttgacattatatcttgccagtgcgctatttcggca
tccttttgagcaatcttagatgttaattggtcaatcagtttgttctgtctaataatctgg
tcctcacgctcccgcacgagctcttggagagagcaggttagtgatccatcagtctggtta
aagcaaggtgtattcactttgctagagatgtcgagggaagagtgataagatccagatgct
tgataagggctgtgttgagtgttgtgacgtccgattgggaaatcgcggcaaaggctctgg
ctacggccaggagtgtacggtgtcatggtggttattgtgttcttggctccatatctctca
tcaatagccaacgaaaggaagtctccaatgtgagtaaaagcattcttgtgggcatgcttg
cgggcccttgcaatgtcctttatgggaaaatctaaatgttgaacgaggattttcactacc
tccaaatgtcctccaatagctgcatggtcgagagccgtgttaccttccttatcgacttca
tagctaaagaatggtagcaatgccaggaccacagcaggcgatccatagcttgctgccatc
atcatggcgttccgaccgtccggtaaaaggatacttttctccttttgtgctaagagttgt
gcagaccctgcactgcttgctagcgttgcaagcatcagcgcagtacgatgttggggatcc
agctgacctgcttcatgagggagaagaaggttcactattctttcatcgtctgcaatggcc
gctaccatcagagctgtctggccctgtatatttctggtacatgcacagcgaccaaccagg
tctcgcacaagctcgtagtctctgtcatggacggcatcaaaccactgagaggacgagtcc
gccattctgatttatttgttcaaagacataggttttattcactgaata
>Gi-P132_contig023.1 19568:22074
gattgggtgatagtgcatagtccggattgataggcggaacctgtttggtacttcgttgca
ggtcacgcatgcagctgcttgctgcgcttcgagcaagagatacatcttgttgcaggtctc
tgttttcagactcaagtgtagatattttcgtctttatacgcgataaggtctctgagcgct
cttgagagagctcctcaagaagacgccgattagcgctctttgatgctaagagytcagcct
ccttggttgataactgttgctgttgtgtgtatataagatttctgaggtcaataaagtctg
aatgggaaagctgaactacatctttagggctatctgctgcgtcgctaagcctttgggcta
tagcagtggcctgtacatatgtgtgttctctctcgctgctgagttcctttgtacgattgt
taagttctctctgcaattcggcaattttccggtctttctcagctaatagagctacaaact
cctggtcagtctttgttggcggatgaaccggggtaccctttgactcatgatgtgctgggc
gaattggggaatgctgggaggatgtrtgctgctttggggtatatgcaatatgacgagttg
tttcagtcagttgcatgctactgttgcgcaccttctccttatgggcatctgctcgcaact
gtgctatagtagcgcgtgcattgttcaagtcttccctgagctgtgtgatgagggtttgat
cctgctgattcttgtcaacatcacatacctcagtaactatttggagagtgcttttgtcct
ctaactgcttgagtagagaaagcatctgctcatccttggcggagacaaccttcttaagat
agtccacctccgacaagaggtcggcagtattctcatcgaccgagagggtattcggtcctg
gtgaagaacgttgacgcgtggctgcaagagactcctcgagcttccttatcttcgcgtctt
tttcatcaattgtatctaaaagcatag-tcctatcattggacatcttctcattacgcaat
gcagtcttctcttttctgacctctctctccttttcattaactttcccgtgcagccgctca
cacatatcttgcatctttttgatagctgctccgtgcctaaggtgttgctgaacgtactta
tgttttagcagcttcacctctaaccgcagaatctcttcaacagtttcatctccctgtaaa
tgtgtatcctcaactaaaaatttgttttcatctgctatgtttgtcattataagccttgca
tcagcaagctcgctttcaagctgatcaatcttttcctgyagatataaaacattgcctata
ttaataccactagaatcgcgctgataaagttcgtcttgtaatttccttatgcgcagaatg
aggcgctcatgcttatcttggagctctgtatgttcagcccttataagcttgtgttggaag
acttcctcatctagcttaccctgcaatctctgaagattggtctccttaacctctatggtt
gccttgagcacattgatgtcttcttctggattatgctctgtaacttcttcttccagttca
cactgggcggcagacgcgttaacctttgacattatatcttgccagtgcgctatttcggca
tccttttgagcaatcttagatgttaattggtcaatcagtttgttctgtctaataatctgg
tcctcacgctcccgcacgagctcttggagagagcaggttagcgatccatcagtctggtta
aagcaaggtgtattcactttgctagagatgtcgagggaagagtgataagatccagatgct
tgataagggctgtgttgagtgttgtgacgtccgattgggaaatcgcggcaaaggctctgg
ctacgrccaggagtgtacggtgtcatggtggttattgtgttcttggctccatatctctca
tcaatagccaacgaaaggaagtctccaatgtgagtaaaagcattcttgtgggcatgtttg
cgggcccttgcaatgtcctttatgggaaaatctaaatgttgaacgaggattttcactacc
tccaagtgtcctccaatagccgcatggtctagagccgtgttaccttccttatcgacttca
tagctaaagaatggtagcaatgccaggaccacagcaggcgatccatagcttgctgccatc
atcatggcgttccgaccgtccggtaaaaggatacttttctccttttgtgctaagagttgt
gcagaccctgcactgcttgctagcgttgcaagcatcagcgcagtacgatgttggggatcc
agctggcctgcttcatgagggagaagaaggttcactattctttcatcgtctgcaatggcc
gctaccatcagagctgtctggccctgtatatttctggtacatgcacagcgaccaaccagg
tctcgcacaagctcgtagtctctgtcatggacggcatcaaaccactgagaggacgagtcc
gccattctgatttatttgttcaaagacataggttttattcactgaata
>Gi-P289_contig023.1 19570:22076
gattgggtgatagtgcatagtccggattgataggcggaacctgtttggtacttcgttgca
ggtcacgcatgcagctgcttgctgcgcttcgagcaagagatacatcttgttgcaggtctc
tgttttcagactcaagtgtagatattttcgtctttatacgcgataaggtctctgagcgct
cttgagagagctcctcaagaagacgccgattagcactctttgatgctaagagytcagcct
ccttggttgataactgttgctgttgtgtgtatataagatttctgaggtcaataaagtctg
aatgggaaagctgaactacatctttagggctatctgctgcgtcgctaagcctttgggcta
tagcagtggcctgtacatatgtgtgttctctctcgctgctgagttcctttgtacgattgt
taagttctctctgcaattcggcaattttccggtctttctcagctaatagagctacaaact
cctggtcagtctttgttggcggatgaaccggggtaccctttgactcatgatgtgctgggc
gaattggggaatgctgggaggatgtatgctgctttggggtatatgcaatatgacgagttg
tttcagtcagttgcatgctactgttgcgcaccttctccttatgggcatctgctcgcaact
gtgctatagtagcgcgtgcattgttcaagtcttccctgagctgtgtgatgagggtttgat
cctgctgattcttgtcaacatcacatacctcagtaactatttggagagtgcttttgtcct
ctaactgcttgagtagagaaagcatctgctcatccttggcggagacaaccttcttaagat
agtccacctccgacaagaggtcggcagtattctcatcgaccgagagggtattcggtcctg
gygaagaacgttgacgcgtggctgcaagagactcctcgagcttccttatcttcgcgtctt
tttcatcaattgtatctaaaagcatag-tcctatcattggacatcttctcattacgcaat
gcagtcttctctttyctgacctctctctccttttcattaactttcccgtgcagccgctca
cacatatcttgcatctttttgatagctgctccgtgcctaaggtgttgctgaacgtactta
tgttttagcagcttcacctctaaccgcagaatctcttcaacagtttcatctccctgtaaa
tgtgtatcctcaactaaaaatttgttttcatctgctatgtttgtcattataagccttgca
tcagcaagctcgctttcaagctgatcaatcttttcctgtagatataaaacattgcctata
ttaataccactagaatcgcgctgataaagttcgtcttgtaatttccttatgcgcagaatg
aggcgctcatgcttatcttggagctctgtatgttcagcccttataagcttgtgttggaag
acttcctcatctagcttaccctgcaatctctgaagattggtctccttaacctctatggtt
gccttgagcacattgatgtcttcttctggattatgctctgtaacttcttcttccagttca
cactgggcggcagacgcgttaacctttgacattatatcttgccagtgcgctatttcggca
tccttttgagcaatcttagatgttaattggtcaatcagtttgttctgtctaataatctgg
tcctcacgctcccgcacgagctcttggagagagcaggttagcgatccatcagtctggtta
aagcaaggtgtattcactttgctagagatgtcgagggaagagtgataagatccagatgct
tgataagggctgtgttgagtgttgtgacgtccgattggraaatcgcggcaaaggctctgg
ctacgaccaggagtgtacggtgtcatggtggttattgtgttcttggctccatatctctca
tcaatagccaacgaaaggaagtctccaatgtgagtaaaagcattcttgtgggcatgtttg
cgggcccttgcaatgtcctttatgggaaaatctaaatgttgaacgaggattttcactacc
tccaagtgtcctccaatagccgcatggtctagagccgtgttaccttccttatcgacttca
tagctaaagaatggtagcaatgccaggaccacagcaggcgatccatagcttgctgccatc
atcatggcgttccgaccgtccggtaaaaggatacttttctccttttgtgctaagagttgt
gcagaccctgcactgcttgctagcgttgcaagcatcagcgcagtacgatgttggggatcy
agctggcctgcttcatgagggagaagaaggttcactattctttcatcgtctgcaatggcc
gctaccatcagagctgtctggccctgtatatttctggtacatgcacagcgaccaaccagg
tctcgcacaagctcgtagtctctgtcatggacggcatcaaaccactgagaggacgagtcc
gccattctgatttatttgttcaaagacataggttttattcactgaata
>Gi-P448_contig023.1 19570:22076
gattgggtgatagtgcatagtccggattgataggcggaacctgtttggtacttcgttgca
ggtcacgcatgcagctgcttgctgcgcttcgagcaagagatacatcttgttgcaggtctc
tgttttcagactcaagtgtagatattttcgtctttatacgcgataaggtctctgagcgct
cttgagagagctcctcaagaagacgccgattagcgctctttgatgctaagagttcagcct
ccttggttgataactgttgctgttgtgtgtatataagatttctgaggtcaataaagtctg
aatgggaaagctgaactacatctttagggctatctgctgcgtcgctaagcctttgggcta
tagcagtggcctgtacatatgtgtgttctctctcgctgctgagttcctttgtacgattgt
taagttctctctgcaattcggcaattttccggtctttctcagctaatagagctacaaact
cctggtcagtctttgttggcggatgaaccggggtaccctttgactcatgatgtgctgggc
gaattggggaatgctgggaggatgtatgctgctttggggtatatgcaatatgacgagttg
tttcagtcagttgcatgctactgttgcgcaccttctccttatgggcatctgctcgcaact
gtgctatagtagcgcgtgcattgttcaagtcttccctgagctgtgtgatgagggtttgat
cctgctgattcttgtcaacatcacatacctcagtaactatttggagagtgcttttatcct
ctaactgcttgagtagagaaagcatctgctcatccttggcggagacaaccttcttaagat
agtccacctccgacaagaggtcggcagtattctcatcgaccgagagggtattcggtcctg
gtgaagaacgttgacgcgtggctgcaagagactcctcgagcttccttatcttcgcgtctt
tttcatcaattgtatctaaaagcatag-ttctatcattggacatcttctcattacgcaat
gcagtcttctcttttctgacctctctctccttttcattaactttcccgtgcagccgctca
cacatatcttgcatctttttgatagctgctccgtgcctaaggtgttgctgaacgtactta
tgttttagcagcttcacctctaaccgcagaatctcttcaacggtttcatctccctgtaaa
tgtgtatcctcaactaaaaatttgttttcatcggctatgtttgtcattataagccttgca
tcagcaagctcgctttcaagctgatcaatcttttcctgcagatataaaacattgcctata
ttaataccactagaatcgcgctgataaagttcgtcttgtaatttccttatgcgcagaatg
aggcgctcatgcttatcttggagctctgtatgttcagcccttataagcttgtgttggaag
acttcctcatctagcttaccctgcaatctctgaagattggtctccttaacctctatggtt
gccttgagcacattgatgtcttcttctggattatgctctgtaacttcttcttccagttca
cactgggcggcagacgcgttaacctttgacatgatatcttgccagtgcgctatttcggca
tccttttgagcaatcttagatgttaattggtcaatcagtttgttctgtctaataatctgg
tcctcacgctcccgcacgagctcttggagagagcaggttagcgatccatcagtctggtta
aagcaaggtgtattcactttgctagagatgtcgagggaagagtgataagatccagatgct
tgataagggctgtgttgagtgttgtgaygtccgattgggaaatcgcggcaaaggctctgg
ctacgaccaggagtgtacggtgtcatggtggttattgtgttcttggctccatatctctca
tcaatagccaacgaaaggaagtctccaatgtgagtaaaagcattcttgtgggcatgtttg
cgggcccttgcaatgtcctttatgggaaaatctaaatgttgaacgaggattttcactacc
tccaagtgtcctccaatagccgcatggtctagagccgtgttaccttccttatcgacttca
tagctaaagaatggtagcaatgccaggaccacagcaggcgatccatagcttgctgccatc
atcatggcgttccgaccgtccggtaaaaggatacttttctccttttgtgctaagagttgt
gcagaccctgcactgcttgctagcgttgcaagcatcagcgcagtacgatgttggggatcc
agctggcctgcttcatgagggagaagaaggttcactattctttcatcgtctgcaatggcc
gctaccatcagagctgtctggccctgtatatttctggtacatgcacagcgaccaaccagg
tctcgcacaagctcgtagtctctgtcatggacggcatcaaaccactgagaggacgagtcc
gccattctgatttatttgttcaaagacataggttttattcactgaata
>Gi-P514_contig023.1 19568:22074
gattgggtgatagtgcatagtccggattgataggcggaacctgtttggtacttcgttgca
ggtcacgcatgcagctgcttgctgcgcttcgagcaagagatacatcttgttgcaggtctc
tgttttcagactcaagtgtagatattttcgtctttatacgcgataaggtctctgagcgct
cttgagagagctcctcaagaagacgccgattagcgctctttgatgctaagagttcagcct
ccttggttgataactgttgctgttgtgtgtatataagatttctgaggtcaataaagtctg
aatgggaaagctgaactacatctttagggctatctgctgcgtcgctaagcctttgggcta
tagcagtggcctgtacatatgtgcgttctctctcgctgctgagttcctttgtacgattgt
taagttctctctgcaattcggcaattttccggtctttctcagctaatagagctacaaact
cctggtcagtctttgttggcggatgaaccggggtaccctttgactcatgatgtgctgggc
gaattggggaatgctgggaggatgtatgctgctttggggtatatgcaatatgacgagttg
tttcagtcagttgcatgctactgttgcgcaccttctccttatgggcatctgctcgcaact
gtgctatcgtggcgcgtgcattgttcaagtcttctctgagctgtgtgatgagggtttgat
cctgctgattcttgtcaacatcacatacctcagtaactatttggagagtgcttttgtcct
ctaactgcttgagtagagaaagcatctgctcatccttggcggagacaaccttcttaagat
agtccacctccgacaagaggtcggcagtattctcatcgaccgagagggtattcggtccyg
gtgaagaacgttgacgcgtggctgcaagagactcctcgagcttccttatcttcgcgtctt
tttcatcaattgtatctaaaagcatag-tyctatcattggacatcttctcattacgcaat
gcagtcttctcttttctgacctctctctccttttcattaactttcccgtgcagccgctca
cacatatcttgcatctttttgatagctgctccgtgcctaaggtgttgctgaacgtactta
tgttttagcagcttcacctctaaccgcagaatctcttcaacggtttcatctccctgtaaa
tgtgtatcctcaactaaaaatttgttttcatckgctatgtttgtcattataagccttgca
tcagcaagctcgctttcaagctgatcaatcttttcctgcagatataaaacattgcctata
ttaataccactagaatcgcgctgataaagttcgtcttgtaatttccttatgcgcagaatg
aggcgctcatgcttatcttggagctctgtatgttcagcccttataagcttgtgttggaag
acttcctcatctagcttaccctgcaatctctgaagattggtctccttaacctctatggtt
gccttgagcacattgatgtcttcttctggattatgctctgtaacttcttcttccagttca
cactgggcggcagacgcgttaacctttgacatgatatcttgccagtgcgctatttcggca
tccttttgagcaatcttagatgttaattggtcaatcagtttgttctgtctaataatctgg
tcctcacgctcccgcacgagctcttggagagagcaggttagcgatccatcagtctggtta
aagcaaggtgtattcactttgctagagatgtcgagggaagagtgataagatccagatgct
tgataagggctgtgttgagtgttgtgacgtccgattgggaaatcgcggcaaaggctctgg
ctacgaccaggagtgtacggtgccatggtggttattgtgttcttggctccatatctctca
tcaatagccaacgaaaggaagtctccaatgtgagtaaaagcattcttgtgggcatgtttg
cgggcccttgcaatgtcctttatgggaaaatctaaatgttgaacgaggattttcactacc
tccaagtgtcctccaatagccgcatggtcgagagccgtgttaccttccttatcgacttca
tagctaaagaatggtagcaatgccaggaccacagcaggcgatccatagcttgctgccatc
atcatggcgttccgaccgtccggtaaaaggatacttttctccttttgtgctaagagttgt
gcagaccctgcactgcttgctagcgttgcaagcatcagcgcagtacgatgttggggatct
agctggcctgcttcatgagggagaagaaggttcactattctttcatcgtctgcaatggcc
gctaccatcagagctgtctggccctgtatatttctggtacatgcacagcgaccaaccagg
tctcgcacaagctcgtagtctctgtcatggacggcatcaaaccactgagaggacgagtcc
gccattctgatttatttgttcaaagacataggttttattcactgaata
>Gi-P521_contig023.1 19568:22074
gattgggtgatagtgcatagtccggattgataggcggaacctgtttggtacttcgttgca
ggtcacgcatgcagctgcttgctgcgcttcgagcaagagatacatcttgttgcaggtctc
tgttttcagactcaagtgtagatattttcgtctttatacgcgataaggtctctgagcgct
cttgagagagctcctcaagaagacgccgattagcgctctttgatgctaagagttcagcct
ccttggttgataactgttgctgttgtgtgtatataagatttctgaggtcaataaagtctg
aatgggaaagctgaactacatctttagggctatctgctgcgtcgctaagcctttgggcta
tagcagtggcctgtacatatgtgtgttctctctcgctgctgagttcctttgtacgattgt
taagttctctctgcaattcggcaattttccggtctttctcagctaatagagctacaaact
cctggtcagtctttgttggcggatgaaccggggtaccctttgactcatgatgtgctgggc
gaattggggaatgctgggaggatgtatgctgctttggggtatatgcaatatgacgagttg
tttcagtcagttgcatgctactgttgcgcaccttctccttatgggcatctgctcgcaact
gtgctatagtagcgcgtgcattgttcaagtcttccctgagctgtgtgatgagggtttgat
cctgctgattcttgtcaacatcacatacctcagtaactatttggagagtgcttttatcct
ctaactgcttgagtagagaaagcatctgctcatccttggcggagacaaccttcttaagat
agtccacctccgacaagaggtcggcagtattctcatcgaccgagagggtattcggtcctg
gtgaagaacgttgacgcgtggctgcaagagactcctcgagcttccttatcttcgcgtctt
tttcatcaattgtatctaaaagcatag-tcctatcattggacatcttctcattacgcaat
gcagtcttctcttttctgacctctctctccttttcattaactttcccgtgcagccgctca
cacatatcttgcatctttttgatagctgctccgtgcctaaggtgttgctgaacgtactta
tgttttagcagcttcacctctaaccgcagaatctcttcaacagtttcatctccctgtaaa
tgtgtatcctcaactaaaaatttgttttcatckgctatgtttgtcattataagccttgca
tcagcaagctcgctttcaagctgatcaatcttttcctgcagatataaaacattgcctata
ttaataccactagaatcgcgctgataaagttcgtcttgtaatttccttatgcgcagaatg
aggcgctcatgcttatcttggagctctgtatgttcagcccttataagcttgtgttggaag
acttcctcatctagcttaccctgcaatctctgaagattggtctccttaacctctatggtt
gccttgagcacattgatgtcttcttctggattatgctctgtaacttcttcttccagttca
cactgggcggcagacgcgttaacctttgacattatatcttgccagtgcgctatttcggca
tccttttgagcaatcttagatgttaattggtcaatcagtttgttctgtctaataatctgg
tcctcacgctcccgcacgagctcttggagagagcaggttagcgatccatcagtctggtta
aagcaaggtgtattcactttgctagagatgtcgagggaagagtgataagatccagatgct
tgataagggctgtgttgagtgttgtgacgtccgattgggaaatcgcggcaaaggctctgg
ctacgaccaggagtgtacggtgtcatggtggttattgtgttcttggctccatatctctca
tcaatagccaacgaaaggaagtctccaatgtgagtaaaagcattcttgtgggcatgtttg
cgggcccttgcaatgtcctttatgggaaaatctaaatgttgaacgaggattttcactacc
tccaagtgtcctccaatagccgcatggtctagagccgtgttaccttccttatcgacttca
tagctaaagaatggtagcaatgccaggaccacagcaggcgatccatagcttgctgccatc
atcatggcgttccgaccgtccggtaaaaggatacttttctccttttgtgctaagagttgt
gcagaccctgcactgcttgctagcgttgcaagcatcagcgcagtacgatgttggggatcc
agctggcctgcttcatgagggagaagaaggttcactatyctttcatcgtctgcaatggcc
gcyaccatcagagctgtctggccctgtatatttctggtacatgcatagcgaccaaccagg
tctcgcacgagctcgtagtctctgtcatgaacggcatcaaaccactgagaggacgagtcc
gccattctgatttatttgttcaaagacataggttttattcactgaata
>Gi-P528_contig023.1 19572:22078
gattgggtgatagtgcatagtccggattgataggcggaacctgtttggtacttcgttgca
ggtcacgcatgcagctgcttgctgcgcttcgagcaagagatacatcttgttgcaggtctc
tgttttcagactcaagtgtagatattttcgtctttatacgcgataaggtctctgagcgct
cttgagagagctcctcaagaagacgccgattagcgctctttgatgctaagagttcagcct
ccttggttgataactgttgctgttgtgtgtatataagatttctgaggtcaataaagtctg
aatgggaaagctgaactacatctttagggctatctgctgcgtcgctaagcctttgggcta
tagcagtggcctgtacatatgtgtgttctctctcgctgctgagttcctttgtacgattgt
taagttctctctgcaattcggcaattttccggtctttctcagctaatagagctacaaact
cctggtcagtctttgttggcggatgaaccggggtaccctttgacccatgatgtgctgggc
gaattggggaatgctgggaggatgtatgctgctttggggtatatgcaatatgacgagttg
tttcagtcagttgcatgctactgttgcgcaccttctccttatgggcatctgctcgcaact
gtgctatagtagcacgtgcattgttcaagtcttccctgagctgtgtgatgagggtttgat
cctgctgattcttgtcaacatcacatacctcagtaactatttggagagtgcttttatcct
ctaactgcttgagtagagaaagcatctgctcatccttggcggagacaaccttcttaagat
agtccacctccgacaagaggtcggcagtattctcatcgaccgagagggtattcggtcctg
gtgaagaacgttgacgcgtggctgcaagagactcctcgagcttccttatcttcgcgtctt
tttcatcaattgtatctaaaagcatag-tcctatcattggacatcttctcattacgcaat
gcagtcttctcttttctgacctctctctccttttcattaactttcccgtgcagccgctca
cacatatcttgcatctttttgatagctgctccgtgcctaaggtgttgctgaacgtactta
tgttttagcagcttcacctctaaccgcagaatctcttcaacagtttcatctccctgtaaa
tgtgtatcctcaactaaaaatttgttttcatctgctatgtttgtcattataagccttgca
tcagcaagctcgctttcaagctgatcaatcttttcctgcagatataaaacattgcctata
ttaataccactagaatcgcgctgataaagttcgtcttgtaatttccttatgcgcagaatg
aggcgctcatgcttatcttggagctctgtatgttcagcccttataagcttgtgttggaag
acttcctcatctagcttaccctgcaatctctgaagattggtctccttaacctctatggtt
gccttgagcacattgatgtcttcttctggattatgctctgcaacttcttcttccagttca
cactgggcggcagacgcgttaacctttgacattatatcttgccagtgcgctatttcggca
tccttttgagcaatcttagatgttaattggtcaatcagtttgttctgtctgataatctgg
tcctcacgctcccgcacgagctcttggagagagcaggttagcgatccatcagtctggtta
aagcaaggtgtattcactttgctagagatgtcgagggaagagtgataagatccagatgct
tgataagggctgtgttgagtgttgtgacgtccgattgggaaatcgcggcaaaggctctgg
ctacggccaggagtgtacggtgtcatggtggttattgtgttcttggctccatatctctca
tcaatagccaacgaaaggaagtctccaatgtgagtaaaagcattcttgtgggcatgtttg
cgggcccttgcaatgtcctttatgggaaaatctaaatgttgaacgaggattttcactacc
tccaagtgtccttcaatagccgcatggtctagagccgtgttaccttccttatcgacttca
tagctaaagaatggtagcaatgccaggaccacagcaggcgatccatagcttgctgccatc
atcatggcgttccgaccgtccggtaaaaggatacttttctccttttgtgctaagagttgt
gcagaccctgcactgcttgctagcgttgcaagcatcagcgcagtacgatgttggggatct
agctggcctgcttcatgagggagaagaaggttcactattctttcatcgtctgcaatggcc
gctaccatcagagctgtctggccctgtatatttctggtacatgcacagcgaccaaccagg
tctcgcacaagctcgtagtctctgtcatggacggcatcaaaccactgagaggacgagtcc
gccattctgatttatttgttcaaagacataggttttattcactgaata
>Gi-P621_contig023.1 19568:22074
gattgggtgatagtgcatagtccggattgagaggcggaacctgtttggtacttcgttgca
ggtcacgcatgcagctgcttgctgcgcttcgagcaagagatacatcttgttgcaggtctc
tgttttcagactcaagtgtagatattttcgtctttatacgcgataaggtctctgagcgct
cttgagagagctcctcaagaagacgccgattagcgctctttgatgctaagagttcagcct
ccttggttgataactgttgctgttgtgtgtatataagatttctgaggtcaataaagtctg
aatgggaaagctgaactacatctttagggctatctgctgcgtcgctaagcctttgggcta
tagcagtggcctgtacatatgtgtgttctctctcgctgctgagttcctttgtacgattgt
taagttctctctgcaattcggcaattttccggtctttctcagctaatagagctacaaact
cctggtcagtctttgttggcggatgaaccggggtaccctttgacccatgatgtgctgggc
gaattggggaatgctgggaggatgtatgctgctttggggtatatgcaatatgacgagttg
tttcagtcagttgcatgctactgttgcgcaccttctccttatgggcatctgctcgcaact
gtgctatagtagcacgtgcattgttcaagtcttccctgagctgtgtgatgagggtttgat
cctgctgattcttgtcaacatcacatacctcagtaactatttggagagtgcttttatcct
ctaactgcttgagtagagaaagcatctgctcatccttggcggagacaaccttcttaagat
agtccacctccgacaagaggtcggcagtattctcatcgaccgagagggtattcggtcctg
gtgaagaacgttgacgcgtggctgcaagagactcctcgagcttccttatcttcgcgtctt
tttcatcaattgtatctaaaagcatag-tcctatcattggacatcttctcattacgcaat
gcagtcttctcttttctgacctctctctctttttcattaactttcccgtgcagccgctca
cacatatcttgcatctttttgatagctgctccgtgcctaaagtgttgctgaacgtactta
tgttttagcagcttcacctctaaccgcagaatctcttcaacagtttcatctccctgtaaa
tgtgtatcctcaactaaaaatttgttttcatctgctatgtttgtcattataagccttgca
tcagcaagctcgctttcaagctgatcaatcttttcctgcagatataaaacattgcctata
ttaataccactagaatcgcgctgataaagttcgtcttgtaatttccttatgcgcagaatg
aggcgctcatgcttatcttggagctctgtatgttcagcccttataagcttgtgttggaag
acttcctcatctagcttaccctgcaatctctgaagattggtctccttaacctctatggtt
gccttgagcacattgatgtcttcttctggattatgctctgtaacttcttcttccagttca
cactgggcggcagacgcgttaacctttgacattatatcttgccagtgcgctatttcggca
tccttttgagcaatcttagatgttaattggtcaatcagtttgttctgtctgataatctgg
tcctcacgctcccgcacgagctcttggagagagcaggttagcgatccatcagtctggtta
aagcaaggtgtattcactttgctagagatgtcgagggaagagtgataagatccagatgct
tgataagggctgtgttgagtgttgtgacgtccgattgggaaatcgcggcaaaggctctgg
ctacggccaggagtgtacggtgtcatggtggttattgtgttcttggctccatatctctca
tcaatagccaacgaaaggaagtctccaatgtgagtaaaagcattcttgtgggcatgtttg
cgggcccttgcaatgtcctttatgggaaaatctaaatgttgaacgaggattttcactacc
tccaagtgtcctccaatagccgcatggtctagagccgtgttaccttccttatcgacttca
tagctaaagaatggtagcaatgccagaaccacagcaggcgatccatagcttgctgccatc
atcatggcgttccgaccgtccggtaaaaggatacttttctccttttgtgctaagagttgt
gcagaccctgcactgcttgctagcgttgcaagcatcagcgcagtacgatgttggggatct
agctggcctgcttcatgagggagaagaaggttcactattctttcatcgtctgcaatggcc
gctaccatcagagctgtctggccctgtatatttctggtacatgcacagcgaccaaccagg
tctcgcacaagctcgtagtctctgtcatggacggcatcaaaccactgagaggacgagtcc
gccattctgatttatttgttcaaagacataggttttattcactgaata
>Gi-P676_contig023.1 19568:22074
gattgggtgatagtgcatagtccggattgataggcggaacctgtctggtacttcgttgca
ggtcacgcatgcagctgcttgctgcgcttcgagcaagagatacatcttgttgcaggtctc
tgttttcagactcaagtgtagatattttcgtctttatacgcgataaagtctctgagcgct
cttgagagagctcctcaagaagacgccgattagcactctttgatgctaagagttcagcct
ccttggttgataactgttgctgttgtgtgtatataagatttctgaggtcaataaagtctg
aatgggaaagctgaactacatctttagggctatctgctgcgtcgctaagcctttgagcta
tagcagtggcctgtacatatgtgcgttctctctcgctgctgagttcctttgtacgattgt
taagttctctctgcaattcggcaattttccggtctttctcagctaatagagctacaaact
cctggtcagtctttgttggcggatgaaccggggtaccctttgacccatgatgtgctgggc
gaattggggaatgctgggaggatgtatgctgctttggggtatatgcaatatgacgagttg
tttcagtcagttgcatgctactgttgcgcaccttctccttatgggcatctgctcgcaact
gtgctatagtagcgcgtgcattgttcaagtcttccctgagctgtgtgatgagggtttgat
cctgctgattcttgtcaacatcacatacctcagtaactatttggagagtgcttttgtcct
ctaactgcttgagtagagaaagcatctgctcatccttggcggagacaaccttcttaagat
agtccacctccgacaagaggtcggcagtattctcatcgaccgagagggtattcggtcccg
gtgaagaacgttgacgcgtggctgcaagagactcctcgagcttccttatcttcgcgtctt
tttcatcaattgtatctaaaagcatag-tcctatcattggacatcttctcattacgcaat
gcagtcttctcttttctgacctctctctccttttcattaactttcccgtgcagccgctca
cacatatcttgcatctttttgatagctgctccgtgcctaaggtgttgctgaacgtactta
tgttttagcagcttcacctctaaccgcagaatctcttcaacagtttcatctccctgtaaa
tgtgtatcctcaactaaaaatttgttttcatctgctatgtttgtcattataagccttgca
tcagcaagctcgctttcaagctgatcaatcttttcctgcagatacaaaacattgcctata
ttaataccactagaatcgcgctgataaagttcgtcttgtaatttccttatgcgcagaatg
aggcgctcatgcttatcttggagctctgtatgttcagcccttataagcttgtgttggaag
acttcctcatctagcttaccctgcaatctctgaagattggtctccttaacctctatggtt
gccttgagcacattgatgtcttcttctggattatgctctgtaacttcttcttccagttca
cactgggcggcagacgcgttaacctttgacattatatcttgccagtgcgctatttcggca
tccttttgagcaatcttagatgttaattggtcaatcagtttgttctgtctaataatctgg
tcctcacgctcccgcacaagctcttggagagagcaggttagcgatccatcagtctggtta
aagcaaggtgtattcactttgctagagatgtcgagggaagagtgataagatccagatgct
tgataagggctgtgttgagtgttgtgacgtccgattgggaaatcgcggcaaaggctctgg
ctacgaccaggagtgtacggtgtcatggtggttattgtgttcttggctccatatctctca
tcaatagccaacgaaaggaagtctccaatgtgagtaaaagcattcttgtgggcatgtttg
cgggcccttgcaatgtcctttatgggaaaatctaaatgttgaacgaggattttcactacc
tccaagtgtcctccaatagctgcatggtctagagccgtgttaccttccttatcgacttca
tagctaaagaatggtagcaatgccaggaccacagcaggcgatccatagcttgctgccatc
atcatggcgttccgaccgtccggtaaaaggatacttttctccttttgtgctaagagttgt
gcagaccctgcactgcttgctagcgttgcaagcatcagcgcactacgatgttggggatcc
agctggcctgcttcatgagggagaagaaggttcactattctttcatcgtctgcaatggcc
gctaccatcagagctgtctggccctgtatatttctggtacatgcacagcgaccaaccagg
tctcgcacaagctcgtagtctctgtcatggacggcatcaaaccactgagaggacgagtcc
gccattctgatttatttgttcaaagacataggttttattcactgaata
>Gi-P678_contig023.1 19568:22074
gattgggtgatagtgcatagtccggattgagaggcggaacctgtttggtacttcgttgca
ggtcacgcatgcagctgcatgctgcgcttcgagcaagagatacatcttgttgcaggtctc
tgttttcagactcaagtgtagatattttcgtctttatacgcgataaggtctctgagcgct
cttgagagagctcctcaagaagacgccgattagcactctttgatgctaagagttcagcct
ccttggttgataactgttgctgttgtgtgtatataagatttctgaggtcaataaagtctg
aatgggaaagctgaactacatctttagggctatctgctgcgtcgctaagcctttgagcta
tagcagtggcctgtacatatgtgcgttctctctcgctgctgagttcctttgtacgattgt
taagttctctctgcaattcggcaattttccggtctttctcagctaatagagctacaaact
cctggtcagtctttgttggcggatgaaccggggtaccctttgacccatgatgtgctgggc
gaattggggaatgctgggaggatgtatgctgctttggggtatatgcaatatgacgagttg
tttcagtcagttgcatgctactgttgcgcaccttctccttatgggcatctgctcgcaact
gtgctatagtagcgcgtgcattgttcaagtcttccctgagctgtgtgatgagggtttgat
cctgctgattcttgtcaacatcacatacctcagtaactatttggagagtgcttttgtcct
ctaactgcttgagtagagaaagcatctgctcatccttggcggagacaaccttcttaagat
agtccacctccgacaagaggtcggcagtattctcatcgaccgagagggtattcggtcctg
gtgaagaacgttgacgcgtggctgcaagagactcctcgagcttccttatcttcgcgtctt
tttcatcaattgtatctaaaagcatag-tcctatcattggacatcttctcattacgcaat
gcagtcttctcttttctgacctctctctccttttcattaactttcccgtgcagccgctca
cacatatcttgcatctttttgatagctgctccgtgcctaaggtgttgctgaacgtactta
tgttttagcagcttcacctctaaccgcagaatctcttcaacagtttcatctccctgtaag
tgtgtatcctcaactaaaaatttgttttcatctgctatgtttgtcattataagccttgca
tcagcaagctcgctttcaagctgatcaatcttttcctgcagatataaaacattgcctata
ttaataccactagaatcgcgctgataaagttcgtcttgtaatttccttatgcgcagaatg
aggcgctcatgcttatcttggagctctgtatgttcagcccttataagcttgtgttgaaag
acttcctcatctagcttaccctgcaatctctgaagattggtctccttaacctctatggtt
gccttgagcacattgatgtcttcttctggattatgctctgtaacttcttcttccagttca
cactgggcggcagacgcgttaacctttgacattatatcttgccagtgcgctatttcggca
tccttttgagcaatcttagatgttaattggtcaatcagtttgttctgtctgataatctgg
tcctcacgctcccgcacgagctcttggagagagcaggttagcgatccatcagtctggtta
aagcaaggtgtattcactttgctagagatgtcgagggaagagtgataagatccagatgct
tgataagggctgtgttgagtgttgtgacgtccgattgggaaatcgcggcaaaggctctgg
ctacggccaggagtgtacggtgtcatggtggttattgtgttcttggctccatatctctca
tcaatagccaacgaaaggaagtctccaatgtgagtaaaagcattcttgtgggcatgtttg
cgggcccttgcaatgtcctttatgggaaaatctaaatgttgaacgaggattttcactacc
tccaagtgtcctccaatagctgcatggtcgagagccgtgttaccttccttatcgacttca
tagctaaagaatggtagcaatgccaggaccacagcaggcgatccatagcttgctgccatc
atcatggcgttccgaccgtccggtaaaaggatacttttctccttttgtgctaagagttgt
gcagaccctgcactgcttgctagcgttgcaagcatcagcgcagtacgatgttggggatct
agctggcctgcttcatgagggagaagaaggttcactattctttcatcgtctgcaatggcc
gctaccatcagagctgtctggccctgtatatttctggtacatgcacagcgaccaaccagg
tctcgcacaagctcgtagtctctgtcatggacggcatcaaaccactgagaggacgagtcc
gccattctgatttatttgttcaaagacataggttttattcactgaata
>Gi-P680_contig023.1 19568:22074
gattgggtgatagtgcatagtccgaattgataggcggaacctgtttggtacttcgttgca
ggtcacgcatgcagctgcttgctgcgcttcgagcaagagatacatcttgttgcaggtctc
tgttttcagactcaagtgtagatattttcgtctttatacgcgataaggtctctgagcgct
cttgagagagctcctcaagaagacgccgattagcgctctttgatgctaagagttcagcct
ccttggttgataactgttgctgttgtgtgtatataagatttctgaggtcaataaagtctg
aatgggaaagctgaactacatctttagggctatctgctgcgtcgctaagcctttgggcta
tagcagtggcctgtacatatgtgtgttctctctcgctgctgagttcctttgtacgattgt
taagttctctctgcaattcggcaattttccggtctttctcagctaatagagctacaaact
cctggtcagtctttgttggcggatgaaccggggtaccctttgacccatgatgtgctgggc
gaattggggaatgctgggaggatgtatgctgctttggggtatatgcaatatgacgagttg
tttcagtcagttgcatgctactgttgcgcaccttctccttatgggcatctgctcgcaact
gtgctatagtagcacgtgcattgttcaagtcttccctgagctgtgtgatgagggtttgat
cctgctgattcttgtcaacatcacatacctcagtaactatttggagagtgcttttatcct
ctaactgcttgagtagagaaagcatctgctcatccttggcggagacaaccttcttaagat
agtccacctccgacaagaggtcggcagtattctcatcgaccgagagggtattcggtcctg
gtgaagaacgttgacgcgtggctgcaagagactcctcgagcttccttatcttcgcgtctt
tttcatcaattgtatctaaaagcatag-tcctatcattggacatcttctcattacgcaat
gcagtcttctcttttctgacctctctctctttttcattaactttcccgtgcagccgctca
cacatatcttgcatctttttgatagctgctccgtgcctaaggtgttgctgaacgtactta
tgttttagcagcttcacctctaaccgcagaatctcttcaacagtttcatctccctgtaaa
tgtgtatcctcaactaaaaatttgttttcatctgctatgtttgtcattataagccttgca
tcagcaagctcgctttcaagctgatcaatcttttcctgcagatataaaacattgcctata
ttaataccactagaatcgcgctgataaagttcgtcttgtaatttccttatgcgcagaatg
aggcgctcatgcttatcttggagctctgtatgttcagcccttataagcttgtgttggaag
acttcctcatctagcttaccctgcaatctctgaagattggtctccttaacctctatggtt
gccttgagcacattgatgtcttcttctggattatgctctgtaacttcttcttccagttca
cactgggcggcagacgcgttaacctttgacattatatcttgccagtgcgctatttcggca
tccttttgagcaatcttagatgttaattggtcaatcagtttgttctgtctgataatctgg
tcctcacgctcccgcacgagctcttggagagagcaggttagcgatccatcagtctggtta
aagcaaggtgtattcactttgctagagatgtcgagggaagagtgataagatccagatgct
tgataagggctgtgttgagtgttgtgacgtccgattgggaaatcgcggcaaaggctctgg
ctacggccaggagtgtacggtgtcatggtggttattgtgttcttggctccatatctctca
tcaatagccaacgaaaggaagtctccaatgtgagtaaaagcattcttgtgggcatgtttg
cgggcccttgcaatgtcctttatgggaaaatctaaatgttgaacgaggattttcactacc
tccaagtgtcctccaatagccgcatggtctagagccgtgttaccttccttatcgacttca
tagctaaagaatggtagcaatgccagaaccacagcaggcgatccatagcttgctgccatc
atcatggcgttccgaccgtccggtaaaaggatacttttctccttttgtgctaagagttgt
gcagaccctgcactgcttgctagcgttgcaagcatcaacgcagtacgatgttgggggtcc
agctggcctgcttcatgagggagaagaaggttcactattctttcatcgtctgcaatggcc
gctaccatcagagctgtctggccctgtatatttctggtacatgcacagcgaccaactagg
tctcgcacaagctcgtagtctctgtcatggacggcatcaaaccattgagaggacgagtcc
gccattctgatttatttgttcaaagacataggttttattcactgaata
>P344_contig1 complement(2625420:2627926)
gattgggtgatagcgcatagtccagattgataggcggaacctgtttggtacttcgttgca
ggtcacgcatgcagctgcttgctgcgcttcgagcaagagatacatcttgttgcaggtctc
tgttttcagactcaagtgtagatattttcgtctttatacgcgataaggtctctgagcgct
cttgagagagctcctcaagaagacgccgattagcactctttgatgctaagagctcagcct
ccttggttgataactgttgctgttgtgtgtatataagatttctgaggtcaataaagtctg
aatgggaaagctgaactacatctttagggctatctgctgcgtcactaagcctttgggcta
tagcagtggcctgtacatatgcgtgttctctctcgctgctgagttcctttgtacgattgt
caagttctctctgcaattcggcaattttccgatccttctcagctaatagagctacaaact
cctggtcagtctttgttggcggatgaaccggggtaccctttgacccatgatgtgctgggc
gaattggggaatgctgggaggatgtgtgctgctttggggtatatgcaatatgacgagttg
tttcagtcagttgcatgctactgttgcgcatcttctccttatgggcatctgctcgcaact
gtgctatcgtggcgcgtgcattgttcaagtcttctctgagctgtgtgatgagtgtttgat
cctgctgattcttgtcaacatcacatacttcagtaactatttggagagtgcttttgtcct
ctaactgcttgagtagagaaagcatctgctcatccttggcggagacaaccttcttaagat
agtccacctccgacaagaggtcggcagtattctcatcgaccgagagggtattcggtcctg
gcgaagagcgttgacgcgtggctgcaagagactcctcgagcttccttatcttcgcgtctt
tttcatcaattgtatctaaaagcatag-ttctatcattggacatcttctcattacgcaat
gcagtcttctctttcctgacctctctctccttttcattaactttcccgtgcagccgctca
cacatatcttgcatctttttgatagctgctccgtgcctaaggtgttgctgaacgtactta
tgttttagcagcttcacctctaatcgcagaatctcttcaacggtttcatctccctgtaaa
tgtgtatcctcaactaaaaatttgttttcatcggctatgtttgtcattataagccttgca
tcagcaagctcgctttcaagctgatcaatcttttcctgcagatataaaacattgcctata
ttaataccactagaatcgcgctgataaagttcgtcttgtaatttccttatgcgcagaatg
aggcgttcatgcttatcttggagctctgtatgttcagcccttataagcttgtgttggaag
acttcctcatctagcttaccctgcaatctctgaagattggtctccttaacctctatggtt
gccttgagcacattgatgtcttcttctggattatgctctgtaacttcttcttccagttca
cactgggcggcagacgcgttaacctttgacatgatatcttgccagtgcgctatctcggca
tctttttgagcaatcttagatgttaattggtcaatcagtttgttctgtctaatgatctgg
tcctcacgctcccgcacgagctcttggagagagcaggttagcgatccatcagtctgatta
aagcaaggtgtattcactttgctagagatgtcgagggaagagtgataagatccagatgct
tgataagggctgtgttgagtgttgtgacgtccgattgggaaatcgcggcaaaggctctgg
ctacgaccaggagtgtacggtgccatggtggttattgtgttcttagctccatatctctca
tcaatagccaacgaaaggaagtctccaatgtgagtaaaagcattcttgtgggcatgtttg
cgggcccttgcaatgtcctttatgggaaaatctaaatgttgaacgagaatcttcactact
tccaagtgtcctccaatagctgcatgatcgagagccgtgttaccttccttatcgacttca
tagctaaagaatggtagcaatgccaggaccacagcaggcgatccatagcttgctgccatc
atcatggcgttccgaccgtccggtaaaaggatacttttctccttttgtgctaagagttgt
gcagaccctgcactgcttgctagcgttgcaagcatcagcgcagtacgatgttggggatcc
agctggcctgcttcatgaggaagaagaaggttcactatcctttcatcgtctgcaatggcc
gccaccatcagagctgtctggccctgtatatttctggtacatgcatagcgaccaaccagg
tctcgcacgagctcgtagtctctgtcatgaacggcatcaaaccactgagaggacgagtcc
gccattctgatttatttgttcaaagacataggttttattcactgaata
>P387_contig15 103246:105753
gattgggtgatagcgcatagtccggattgataggcggaacctgtttggtacttcgttgca
ggtcacgcatgcagctgcttgctgcgcttcgagcaagagatacatcttgttgcaggtctc
tgttttcagactcaagtgtagatattttcgtctttatacgcgataaggtctctgagcgct
cttgagagagctcctcaagaagacgccgattagcactctttgatgctaagagctcagcct
ccttggttgataactgttgctgttgtgtgtatataagatttctgaggtcaataaagtctg
aatgggaaagctgaactacatctttagggctatctgctgcgtcactaagcctttgggcta
tagcagtggcctgtacatatgcgcgttctctctcgctgctgagttcctttgtacgattgt
caagttctctctgcaattcggcaattttccggtctttctcagctaatagagctacaaact
cctggtcagtctttgttggcggatgaaccggggtaccctttgacccatgatgtgctgggc
gaattggggaatgctgggaggatgtgtgctgctttggggtatatgcaatatgacgagttg
tttcagtcagttgcatgctactgttgcgcatcttctccttatgggcatctgctcgcaact
gtgctatcgtggcgcgtgcattgttcaagtcttctctgagctgtgtgatgagggtttgat
cctgctgattcttgtcaacatcacatacttcagtaactatttggagagtgcttttgtcct
ctaactgcttgagtagagaaagcatctgctcatccttggcggagacaaccttcttaagat
agtccacctccgacaagaggtcggcagtattctcatcgactgagagggtattcggtcccg
gtgaagaacgttgacgcgtggctgcaagagactcctcgagcttccttatcttcgcgtctt
tttcatcaattgtatctaaaagcatagttcctatcattggacatcttctcattacgcaat
gcagtcttctcttttctgacctctctctccttttcattaactttcccgtgcagccgctca
cacatatcttgcatctttttgatagctgctccgtgcctaaggtgttgctgaacgtactta
tgttttagcagcttcacctctaatcgcagaatctcttcaacggtttcatctccctgtaaa
tgtgtatcctcaactaaaaatttgttttcatctgctatgtttgtcattataagccttgca
tcagcaagctcgctttcaagctgatcaatcttttcctgcagatataaaacattgcctata
ttaataccactagaatcgcgctgataaagttcgtcttgtaatttccttatgcgcagaatg
aggcgttcatgcttatcttggagctctgtatgttcagcccttataagcttgtgttggaag
acttcctcatctagcttaccctgcaatctctgaagattggtctccttaacctctatggtt
gccttgagcacattgatgtcttcttctggattatgctctgtaacttcttcttccagttca
cactgggcggcagacgcgttaacctttgacatgatatcttgccagtgcgctatttcggca
tccttttgagcaatcttagatgttaattggtcaatcagtttgttctgtctaataatctga
tcctcacgctcccgcacgagctcttggagagagcaggttagcgatccatcagtctggtta
aagcaaggtgtattcactttgctagagatgtcgagggaagagtgataagatccagatgct
tgataagggctgtgttgagtgttgtgatgtccgattgggaaatcgcggcaaaggctctgg
ctacgaccaggagtgtacggtgccatggtggttattgtgttcttggctccatatctctca
tcaatagccaacgaaaggaagtctccaatgtgagtaaaagcattcttgtgggcatgtttg
cgggcccttgcaatgtcctttatgggaaaatctaaatgttgaacgagaatcttcactact
tccaagtgtcctccaatagctgcatgatcgagagccgtgttaccttccttatcgacttca
tagctaaagaatggtagcaacgccaggaccacagcaggcgatccatagcttgctgccatc
atcatggcgttccgaccgtccggtaaaaggatacttttctccttttgtgctaagagttgt
gcagaccctgcactgcttgctagcgttgcaagcatcagcgcagtacgatgttggggatcc
agctggcctgcttcatgagggagaagaaggctcactatcctttcatcgtctgcaatggcc
gctaccatcagagctgtctggccctgtatatttctggtacatgcacagcgaccaaccagg
tctcgcacgagctcgtagtctctgtcatgaacggcatcaaaccactgagaggacgagtcc
gtcattctgatttatttgttcaaagacataggttttattcactgaata
>P424_contig23 19567:22073
gattgggtgatagtgcatagtccggattgagaggcggaacctgtttggtacttcgttgca
ggtcacgcatgcagctgcttgctgcgcttcgagcaagagatacatcttgttgcaggtctc
tgttttcagactcaagtgtagatattttcgtctttatacgcgataaggtctctgagcgct
cttgagagagctcctcaagaagacgccgattagcgctctttgatgctaagagttcagcct
ccttggttgataactgttgctgttgtgtgtatataagatttctgaggtcaataaagtctg
aatgggaaagctgaactacatctttagggctatctgctgcgtcgctaagcctttgggcta
tagcagtggcctgtacatatgtgtgttctctctcgctgctgagttcctttgtacgattgt
taagttctctctgcaattcggcaattttccggtctttctcagctaatagagctacaaact
cctggtcagtctttgttggcggatgaaccggggtaccctttgactcatgatgtgctgggc
gaattggggaatgctgggaggatgtatgctgctttggggtatatgcaatatgacgagttg
tttcagtcagttgcatgctactgttgcgcaccttctccttatgggcatctgctcgcaact
gtgctatagtagcgcgtgcattgttcaagtcttccctgagctgtgtgatgagggtttgat
cctgctgattcttgtcaacatcacatacctcagtaactatttggagagtgcttttatcct
ctaactgcttgagtagagaaagcatctgctcatccttggcggagacaaccttcttaagat
agtccacctccgacaagaggtcggcagtattctcatcgaccgagagggtattcggtcctg
gtgaagaacgttgacgcgtggctgcaagagactcctcgagcttccttatcttcgcgtctt
tttcatcaattgtatctaaaagcatag-tcctatcattggacatcttctcattacgtaat
gcagtcttctcttttctgacctctctctccttttcattaactttcccgtgcagccgctca
cacatatcttgcatctttttgatagctgctccgtgcctaaggtgttgctgaacgtactta
tgttttagcagcttcacctctaaccgcagaatctcttcaacagtttcatctccctgtaaa
tgtgtatcctcaactaaaaatttgttttcatctgctatgtttgtcattataagccttgca
tcagcaagctcgctttcaagctgatcaatcttttcctgcagatataaaacattgcctata
ttaataccactagaatcgcgctgataaagttcgtcttgtaatttccttatgcgcagaatg
aggcgctcatgcttatcttggagctctgtatgttcagcccttataagcttgtgttggaag
acttcctcatctagcttaccctgcaatctctgaagattggtctccttaacctctatggtt
gccttgagcacattgatgtcttcttctggattatgctctgtaacttcttcttccagttca
cactgggcggcagacgcgttaacctttgacattatatcttgccagtgcgctatttcggca
tccttttgagcaatcttagatgttaattggtcaatcagtttgttctgtctgataatctgg
tcctcacgctcccgcacgagctcttggagagagcaggttagcgatccatcagtctggtta
aagcaaggtgtattcactttgctagagatgtcgagggaagagtgataagatccagatgct
tgataagggctgtgttgagtgttgtgacgtccgattgggaaatcgcggcaaaggctctgg
ctacggccaggagtgtacggtgtcatggtggttattgtgttcttggctccatatctctca
tcaatagccaacgaaaggaagtctccaatgtgagtaaaagcattcttgtgggcatgtttg
cgggcccttgcaatgtcctttatgggaaaatctaaatgttgaacgaggattttcactacc
tccaagtgtcctccaatagccgcatggtctagagccgtgttaccttccttatcgacttca
tagctaaagaatggtagcaatgccaggaccacagcaggcgatccatagcttgctgccatc
atcatggcgttccgaccgtccggtaaaaggatacttttctccttttgtgctaagagttgt
gcagaccctgcactgcttgctagcgttgcaagcatcagcgcagtacgatgttggggatct
agctggcctgcttcatgagggagaagaaggttcactattctttcatcgtctgcaatggcc
gctaccatcagagctgtctggccctgtatatttctggtacatgcacagcgaccaaccagg
tctcgcacaagctcgtagtctctgtcatggacggcatcaaaccactgagaggacgagtcc
gccattctgatttatttgttcaaagacataggttttattcactgaata
>P427_contig17 complement(98869:101375)
gattgggtgatagcgcatagtccggattgataggcggaacctgtttggtacttcgttgca
ggtcacgcatgcagctgcttgctgcgcttcgagcaagagatacatcttgttgcaggtctc
tgttttcagactcaagtgtagatattttcgtctttatacgcgataaggtctctgagcgct
cttgagagagctcctcaagaagacgccgattagcactctttgatgctaagagctcagcct
ccttggttgataactgttgctgttgtgtgtatataagatttctgaggtcaataaagtctg
aatgggaaagctgaactacatctttagggctatctgctgcgtcgctaagcctttgggcta
tagcagtggcctgtacatatgcgcgttctctctcgctgctgagttcctttgtacgattgt
caagttctctctgcaattcggcaattttccgatccttctcagctaatagagctacaaact
cctggtcagtctttgttggcggatgaaccggggtaccctttgacccatgatgtgctgggc
gaatcggggaatgctgggaggatgtgtgctgctttggggtatatgcaatatgacgagttg
tttcagtcagttgcatgctactgttgcgcatcttctccttatgggcatctgctcgcaact
gtgctatcgtggcgcgtgcattgttcaagtcttctctgagctgtgtgatgagtgtttgat
cctgctgattcttgtcaacatcacatacctcagtaactatttggagagtgcttttgtcct
ctaactgcttgagtagagaaagcatctgctcatccttggcggagacaaccttcttaagat
agtccacctccgacaagaggtcggcagtattctcatcgaccgagagggtattcggtcctg
gcgaagagcgttgacgcgtggctgcaagagactcctcgagcttccttatcttcgcgtctt
tttcatcaattgtatctaaaagcatag-tcctatcattggacatcttctcattacgcaat
gcagtcttctcttttctgacctctctctccttttcattaacttttccgtgcagccgctca
cacatatcttgcatctttttgatagctgctccgtgcctaaggtgttgctgaacgtactta
tgttttagcagcttcacctctaatcgcagaatctcttcaacggtttcatctccctgtaaa
tgtgtatcctcgactaaaaatttgttttcatcggctatgtttgtcattataagccttgca
tcagcaagctcgctttcaagctgatcaatcttttcctgtagatataaaacattgcctata
ttaataccactagaatcgcgctgataaagttcgtcttgtaatttccttatgcgcagaatg
aggcgttcatgcttatcttggagctctgtatgttcagcccttataagcttgtgttggaag
acttcctcatctagcttaccctgcaatctctgaagattggtctccttaacctctatggtt
gccttgagcacattgatgtcttcttctggattatgctctgtaacttcttcttccagttca
cactgggcggcagacgcgttaacctttgacatgatatcttgccagtgcgctatttcggca
tccttttgagcaatcttagatgttaattggtcaatcagtttgttctgtctaataatctgg
tcctcacgctcccgcacgagctcttggagagagcaggttagcgatccatcagtctggtta
aagcaaggtgtattcactttgctagagatgtcgagggaagagtgataagatccagatgct
tgataagggctgtgttgagtgttgtgatgtccgattggaaaatcgcggcaaaggctctgg
ctacgaccaggagtgtacggtgtcatggtggttattgtgttcttggctccatatctctca
tcaatagccaacgaaaggaagtctccaatgtgagtaaaagcattcttgtgggcatatttg
cgggcccttgcaatgtcctttatgggaaaatctaaatgttgaacgagaatcttcactact
tccaagtgtcctccaatagctgcatggtcgagagccgtgttaccttccttatcgacttca
tagctaaagaatggtagcaatgccaggaccacagcaggcgatccatagcttgctgccatc
atcatggcgttccgaccgtccggtaaaaggatacttttctccttttgtgctaagagttgt
gcagaccctgcactgcttgctagcgttgcaagcatcagcgcagtacgatgttggggatcc
agctggcctgcttcatgagggagaagaaggttcactattctttcatcgtctgcaatggcc
gctaccatcagagctgtctggccctgtatatttctggtacatgcatagcgaccaaccagg
tctcgcacgagctcgtagtctctgtcatgaacggcatcaaaccactgagaggacgagtcc
gtcattctgatttatttgttcaaagacataggttttattcactgaata
>P458_contig11 116866:119372
gattgggtgatagtgcatagtccggattgataggcggaacctgtttggtacttcgttgca
ggtcacgcatgcagctgcttgctgcgcttcgagcaagagatacatcttgttgcaggtctc
tgttttcagactcaagtgtagatattttcgtctttatacgcgataaggtctctgagcgct
cttgagagagctcctcaagaagacgccgattagcgctctttgatgctaagagttcagcct
ccttggttgataactgttgctgttgtgtgtatataagatttctgaggtcaataaagtctg
aatgggaaagctgaactacatctttagggctatctgctgcgtcgctaagcctttgggcta
tagcagtggcctgtacatatgtgtgttctctctcgctgctgagttcctttgtacgattgt
taagttctctctgcaattcggcaattttccggtctttctcagctaatagagctacaaact
cctggtcagtctttgttggcggatgaaccggggtaccctttgacccatgatgtgctgggc
gaattggggaatgctgggaggatgtatgctgctttggagtatatgcaatatgacgagttg
tttcagtcagttgcatgctactgttgcgcaccttctccttatgggcatctgctcgcaact
gtgctatagtagcgcgtgcattgttcaagtcttccctgagctgtgtgatgagggtttgat
cctgctgattcttgtcaacatcacatacctccgtaactatttggagagtgcttttatcct
ctaactgcttgagtagagaaagcatctgctcatccttggcggagacaaccttcttaagat
agtccacctccgacaagaggtcggcagtattctcatcgaccgagagggtattcggtcctg
gtgaagaacgttgacgcgtggctgcaagagactcctcgagcttccttatcttcgcgtctt
tttcatcaattgtatctaaaagcatag-tcctatcattggacatcttctcattacgtaat
gcagtcttctcttttctgacctctctctccttttcattaactttcccgtgcagccgctca
cacatatcttgcatctttttgatagctgctccgtgcctaaggtgttgctgaacgtactta
tgttttagcagcttcacctctaaccgcagaatctcttcaacagtttcatctccctgtaaa
tgtgtatcctcaactaaaaatttgttttcatctgctatgtttgtcattataagccttgca
tcagcaagctcgctttcaagctgatcaatcttttcctgcagatataaaacattgcctata
ttaataccactagaatcgcgctgataaagttcgtcttgtaatttccttatgcgcagaatg
aggcgctcatgcttatcttggagctctgtatgttcagcccttataagcttgtgttggaag
acttcctcatctagcttaccctgcaatctctgaagattggtctccttaacctctatggtt
gccttgagcacattgatgtcttcttctggattatgctctgtaacttcttcttccagttca
cactgggcggcagacgcgttaacctttgacattatatcttgccagtgcgctatttcggca
tccttttgagcaatcttagatgttaattggtcaatcagtttgttctgtctgataatctgg
tcctcacgctcccgcacgagctcttggagagagcaggttagcgatccatcagtctggtta
aagcaaggtgtattcactttgctagagatgtcgagggaagagtgataagatccagatgct
tgataagggctgtgttgagtgttgtgacgtccgattgggaaatcgcggcaaaggctctgg
ctacggccaggagtgtacggtgtcatggtggttattgtgttcttggctccatatctctca
tcaatagccaacgaaaggaagtctccaatgtgagtaaaagcattcttgtgggcatgtttg
tgggcccttgcaatgtcctttatgggaaaatctaaatgttgaacgaggattttcactacc
tccaagtgtcctccaatagccgcatggtctagagccgtgttaccttccttatcgacttca
taactaaagaatggtagcaatgccaggaccacagcaggcgatccatagcttgctgccatc
atcatggcgttccgaccgtccggtaaaaggatacttttctccttttgtgctaagagttgt
gcagaccctgcactgcttgctagcgttgcaagcatcagcgcagtacgatgttggggatct
agctggcctgcttcatgagggagaagaaggttcactattctttcatcgtctgcaatggcc
gctaccatcagagctgtctggccctgtatatttctggtacatgcacagcgaccaaccagg
tctcgcacaagctcgtagtctctgtcatggacggcatcaaaccactgagaggacgagtcc
gccattctgatttatttgttcaaagacataggttttattcactgaata
