# Supplementary material for: High resolution multi-locus sequence typing scheme for Giardia duodenalis assemblage B outbreak and population analysis
Source: PLoS Negl Trop Dis. 2026 Jul 15;20(7):e0014528. doi: 10.1371/journal.pntd.0014528 (PMC13395364; doi:10.1371/journal.pntd.0014528)
Supplement: S2 Appendix — (ZIP) [file pntd.0014528.s002.zip › S2_Appendix/annotated_alignment_1138_k501_ash0.9_reads20_c5fae58a8e06ab8ea3bd9122779feb0c.fasta]

>POIs
------------------------------------------------------------------------------------------------------------------------------------------------------------------------------------------------------------------------------------------------------------------------------------------------------------------------------------------------------------------------------------------------------------------------------------------------------------------------------------------------------------------------------------------------------------------------Y-----Y---YYY-Y--Y-Y-Y-Y---Y-------Y-YY-Y--Y-YY-YY--------------------------------------------------------------------------------------------------------------------------------------------------------------------------------------------------------------------------------------------------------------------------------------------------------------------------------------------------------------------------------------------------------------------------------------------------------------------------------------------------------------------------------------------------------------------------------------------------------------------------------------------------------------------------------------------------------------------------------------------------------------------------------------------------------------------------------------------------------------------------------------------------------------------------------------------------------------------------------------------------------------------------------------------------------------------------------------------------------------------------------------------------------------------------------------------------------------------------------------------------------------------------------------------------------------------------------------------------------------------------------------------------------------------------------------------------------------------------------------------------------------------------------------------------------------------------------------------------------------------------------------------------------------------------------------------------------------------------------------------------------------------------------------------------------------------------------------------------------------------------------------------------------------------------------------------------------------------------------------------------------------------
>GCA_011634595.1_contig15 752303:754844
ggtctcctgggtatactctgaaatttcttttaagcccctgggatagtcattttcaggtag
attggcatattttgttacgtaaatcggcgcatgagccgaattggttcccagtctaagact
ctgcttatttttgctatctgtcaggcgtgaggcgacgtaggaattgcgagtgctactatg
actagcagcggtgaacatctttgtcgtttctagctttgtatttgttgagagttgctgagc
caccttgaggaagtgctgtcgaaggagtctaatcatagtaataatatatttagagaattt
tattttgtagacctcgaaagaatgctgacactgaggcttgctgtagtacatccctgaaag
ttcgtcctttatacgtgtgtttaggaagatcaagcagctgtagcgtctcagccacttaag
attggcttcattgaagaccagcacgtcacaaagcatgttgtcgatattctgcattgattt
gtcggtggtgtagcagagattatcgctaaccaatgcccgaatcacaagaggctctggtgg
cgtcacgaggctaggtgcacggatacaggagtctgacgctagcaggctcatgacttcaag
aatccgctggacaataaggatgtagtgaaggcgagaattaatccgtctagtctggaatag
ctctataatcttcagaagagaaggaagaagggccgtaaccacaagtccccgcacaagcgg
attggcacgtgacgtggccagccgatcggcgattactgccaagtaacaggcgatgtcgtc
acatgcagacatggaataagggatcagcactaatgtcttcaagcgtaaagagagggtgta
catatctatgcagtacatcctccgctgcgcttcaaggcgctgaagcaagaacatgtcgtc
tggaagagtcacggcgtgccgcttaccaatttttcgttttggtaaccccgttattggggc
agtagcgctttccattatggcgttctcttgtccagtttcgttggtgatctctgcgcttgc
atgacgagtatttagctcactctcaggcacacactccccagtatccacatctatgtaatc
gtaggtgagcttggcgtatttatacatcttaaacaacaatcgcatccagtctgatcttat
gtgtgtttggcttgcactgtgtatttggttcacaagggtcgacaaagccagcaccacagc
gggtatgaagccagttttgcgttgatgtaatgaaataagatctgtacatatgcttggtag
aatattaggaaaatatcttagggttatatttgacaggttcttaatgcaatgataaagaat
gtaactgacaccgaggcgaataacatcgtctctagatagatccactctctgaaggcgtac
caagggcaaaagctcagttgatatgatggaaaaattaaactcgtagtcggataagtctct
agcatgactggacccaaatagcttgtagagaaggtgtcgtcgcttgtgctccttcaagta
cccatagtaattctgtgtaatatagagatggctaatgatgtagtttgtccgaacaacctg
tgaggtcgatgtggttaaaatcgagagattgctatatgttgagcgctctgttaaatttgc
ggagctatgagaataggtcttatcgtgactgagggagcacaggagagggtaatcacacat
aaaagtgtactcgccaatgcgactggcaacatctacaagctctggaatccctttccgccg
ctcagaaagaacctgaaggtacttatcaaagacgaagtcattcgtcacctgatcaggtcc
tgtatgagtttgattaatagttggagagtctgtgtcaccgaaccgacctggatagcctcg
atggcttatagaaggcgctgtgctctccctgttgtggacagacttcagatctaacgacaa
gcctaaactaagaccaggtattttcttttgagaagattgtggtgtggcttgagtagaaat
ttcaggaggatcctcttcttgttgaactggacggctcagcgagagaagcggaacaattga
gggtctctgagtcctggtcttggatgctagtgctaatggaccgcaaactgcacgtctttc
agatttctcaatgtgctctacatgtgtaaaatcagcagacttatccttttgttggtaaag
ctgatgagacgctccagaaaatggctctccaatattagaaagagtcccattgggcgtaga
gggcgggataagaagatttgaagaagagcgatttttaacagcgggggcagcgactctgct
gtgcgaagtctgtgcatacgtgacaatgcttcctcgccctttgccagcttgagtactgtg
aatcatgtacctagattgccgacgtgcggtcgtgagcacttgccgcgcaggagatgactt
ctcgtcgatgacatttcgctcgggatccacagctagtgggaaatgaaggttaggaacagg
gaccgtagagcccgcagaagatggtgctccttctttttgctccattggcatctcagcgga
cgacactttggcttctgatata
>GCA_001543975.1_contig38 53021:55561
ggtctcctgggtatactctgaaatttcttttaagccccttggatagtcattttcaggtag
attggcatattttgttacgtaaatcggcgcatgagccgaattggttcccagtctaaggct
ctgcttatttttgctatctgtcaggcgtgaggcgacataggaattgcgagtgctactatg
actagcggcggtgaacatctttgtcgtttctaactttgtgtttgttgagagttgctgagc
caccttgaggaagtgctgtcgaaggagtctaatcatagtaataatatatttagagaattt
tattttgtagacctcgaaagaatgctgacactgaggcttgctgtagtacattcctgaaag
ttcgtcctttatacgtgtgtttaggaagatcaagcagctgtagcgtctcagccacttaag
attggcttcattgaagaccagcacgtcacaaagcatgttgtcgatattctgcattgattt
gtcggtggtgtagcagagattatcgctaaccaatgcccgaatcacaagaggctctggtgg
cgtcacgaggctaggtgcacggatacaggagtctgacgctagcaggctcatgacttcaag
aatccgctggacaataaggatgtagtgaaggcgagaattaatccgtctagtctggaatag
ctctataatcttcagaagagaaggaagaagggccgtaaccacaagtccccgcacaagcgg
attggcacgtgacgtggccagccgatcggcgattactgccaagtaacaggcgatgtcgtc
acatgcagacatggaataagggatcagcactaatgtcttcaagcgtaaagagagggtgta
catatctatgcagtacatcctccgctgcgcttcaaggcgctgaagcaagaacatgtcgtc
tggaagagtcacggcgtgccgcttaccaatttttcgttttggtaaccccgttattggggc
agtagcgctttccattatggcgttctcttgtccagtttcgttggtgatctctgcgcttgc
atgacgagtatttagctcactctcaggcacacactccccagtatccacatctatgtaatc
gtaggtgagcttggcgtatttgtacatcttaaacaacaatcgcatccagtctgatcttat
gtgtgtttggcttgcactgtgtatttggttcacaagggtcgacaaagccagcaccacagc
gggtatgaagccagttttgcgttgatgtaatgaaataagatctgtacatatgcttggtag
aatattaggaaaatatcttagggttatatttgacaggttcttaatgcaatgataaagaat
gtaactaacaccgaggcgaataacatcgtctctagatagatccactctctgaaggcgtac
caagggcaaaagctcagtagatatgatggaaaaattaaactcgtagtcggataagtctct
agcatgactggacccaaatagcttgtagagaaggtgtcgtcgcttgtgctccttcaagta
cccatagtaattctgtgtaatatagagatggctaatgatgtagtttgtccgaacaatctg
tgaggtcgatgtggttaaaatcgagagattgctatatgttgagcgctctgttaaatttgc
ggagctatgagaataggtcttatcgtgactgagggagcacaggagagggtaatcacacat
aaaagtgtactcgccaatgcgactggcaacatctacaagctctggaatccctttccgccg
ctcagaaagaacctgaaggtacttatcaaagacgaagtcattcgtcacctgatcaggtcc
tgtatgaatttgattaatagttggagagtctgtgtcaccgaatcgacctggatagcctcg
atggcttatagaaggcgctgtgctctccctgttgtggacagacttcagatctaacgacaa
gcctaaactaagaccaggtattttcttttgagaagattgtggtgtggcttgagtagaaat
ttcaggaggaccctcttcttgttgaactggacggctcagcgagagaagcggaacaattga
gggtctctgagtcctggtcttggatgctagtgctaatggaccgcaaactgcacgtctttc
agatttctcaatgtgctctacatgtgtaaaatcagcagacttatccttttgttggtaaag
ctgatgagacgctccagaaaatggctctccaatattagaaagagtcccattgggcgtaga
gggcgggataagaagatttgaagaagagcgatttttaacagcgggggcagcgactctgct
gtgcgaagtctgtgcatacgtgacaatgcttcctcgccctttgccagcttgagtactgtg
aatcatgtacctagattgccgacgtgcggtcgtgagcacttgccgcgcaggagatgactt
ctcgtcgatgacatttcgctcgggatccacagctagtgggaaatgaaggttaggaacagg
gaccgtagagcccgcagaagatggtgctccttctttttgctccattggcatctcagcgga
cgacactttggcttctgatat-
>Gerbil_contig023.1 108019:110559
ggtctcctgggtatactctgaaatttcttttaagcccctgggatagtcattttcaggtag
attggcatattttgttacgtaaatcggcgcatgagccgaattggttcccagtctaaggct
ctgcttatttttgctatctgtcaggcgtgaggcgacataggaattgcgagtgctactatg
actagcggcggtgaacatctttgtcgtttctagctttgtgtttgttgagagttgctgagc
caccttgaggaagtgctgtcgaaggagtctaatcatagtaataatatatttagagaattt
tattttgtagacctcgaaagaatgctgacactgaggcttgctgtagtacattcctgaaag
ctcgtcctttatacgtgtgtttaggaagatcaagcagctgtagcgtctcagccacttaag
attggcttcattgaagaccagcacgtcacaaagcatgttgtcgatattctgcattgattt
gtcggtggtgtagcagagattatcgctaaccaatgcccgaatcacaagaggctctggtgg
cgtcacgaggctaggtgcacggatacaggagtctgacgctagcaggctcatgacttcaag
aatccgctggacaataaggatgtagtgaaggcgagaattaattcgtctagtctggaatag
ctctataatcttcagaagagaaggaagaagggccgtaaccacaagtccccgcacaagcgg
attggcacgtgacgtggccagccgatcggcgattactgccaagtaacaggcgatgtcgtc
acatgcagacatggaataagggatcagcactaatgtcttcaagcgtaaagagagggtgta
catatctatgcagtacatcctccgctgcgcttcaaggcgctgaagcaagaacatgtcgtc
tggaagagtcacggcgtgccgcttaccaatttttcgttttggcaaccccgttattggggc
agtagcgctttccattatggcgttctcttgtccagtttcattggtgatctctgcgcttgc
atgacgagtatttagctcactctcaggcacacactccccagtatccacatctatgtaatc
gtaggtgagcttggcgtatttgtacatcttaaacaacaatcgcatccagtctgatcttat
gtgtgtttgacttgcactgtgtatttggttcacaagggtcgacaaagccagcaccacagc
gggtatgaagccagttttgcgttgatgtaatgagataagatctgtacatatgcttggtag
aatattaggaaaatatcttagggttatatttgacaggttcttaatgcaatgataaagaat
gtaactgacaccgaggcgaataacatcgtctctagatagatccactctctgaaggcgtac
caagggcaaaagctcagtagagatgatggaaaaattaaactcgtagtcggataagtctct
agcatgactggacccaaatagcttgtagagaaggtgtcgtcgcttgtgctccttcaagta
cccatagtaattctgtgtaatatagagatggctaatgatgtagtttgtccgaacaacctg
tgaggtcgatgtggttaaaatcgagagattgctatatgttgagcgctctgttaaatttgc
ggagctatgagaataggtcttatcgtgactgagggagcacaggagagggtaatcacacat
aaaagtgtactcgccaatgcgactggcaacatctacaagctctggaatccctttccgccg
ctcagaaagaacctgaaggtacttatcaaagacgaagtcattcgtcacctgatcaggtcc
tgtatgagtttgattaatagttggagagtctgtgtcaccgaaccgacctggatagcctcg
atggcttatagaaggcgctgtgctctccctgttgtgaacagacttcagatctaacgacaa
gcctaaactaagaccaggtattttcttttgagaagattgtggtgtggcttgagtagaaat
ttcaggaggatcctcttcttgttgaactggacggctcagcgagagaagcggaacaattga
gggtctctgagtcctggtcttggatgctagtgctaatggaccgcaaactgcacgtctttc
agatttctcaatgtgctctacatgtgtaaaatcagcagacttatccttttgttggtaaag
ctgatgagacgctccagaaaatggctctccaatattagaaagagtcccattgggcgtaga
gggcgggataagaagatttgaagaagagcgatttttaacagcgggggcagcgactctgct
gtgcgaagtctgtgcatacgtgacaatgcttcctcgccctttgccagcttgagtactgtg
aatcatgtacctagattgccgacgtgcggtcgtgagcacttgccgcgcaggagatgactt
ctcgtcgatgacatttcgctcgggatccacagctagtgggaaatgaaggttaggaacagg
gaccgtagagcccgcagaagatggtgctccttctttttgctccattggcatctcagcgga
cgacactttggcttctgatat-
>Gi-P132_contig023.1 108017:110557
ggtctcctgggtatactctgaaatttcttttaagcccctgggatagtcattttcaggtag
attggcatattttgttacgtaaatcggcgcatgagccgaattggttcccagtctaaggct
ctgcttatttttgctatctgtcaggcgtgaggcgacataggaattgcgagtgctactatg
actagcggcggtgaacatctttgtcgtttctagctttgtgtttgttgagagttgctgagc
caccttgaggaagtgctgtcgaaggagtctaatcatagtaataatatatttrgagaattt
tattttgtagacctcgaaagaatgctgacactgaggcttgctgtagtacattcctgaaag
ttcgtcctttatacgtgtgtttaggaagatyaagcagctgtagcgtctcagccacttaag
attggcttcattgaagaccagcacgtcacaaagcatgttgtcgatattctgcattgattt
gtcggtggtgtagcagagattatcgctaaccaatgcccgaatcacaagaggctctggtgg
cgtcacgaggctaggtgcacggatacaggagtctgacgctagcaggctcatgacttcaag
aatccgctggacaataaggatgtagtgaaggcgagaattaatccgtctagtctggaatag
ctctataatcttcagaagagaaggaagaagggycgtaaccacaagtccccgcacaagcgg
attggcacgtgacgtggccagccgatcggcgattactgccaagtaacaggcgatgtcgtc
acatgcagacatggaataagggatcagcactaatgtcttcaagcgtaaagagagggtgta
catatctatgcagtacatcctccgctgcgcttcaaggcgctgaagcaagaacatgtcgtc
tggaagagtcacggcgtgccgcttaccaatttttcgttttggcaacccygttattggggc
agtagcgctttccattatggcgttctcttgtccagtttcattggtgatctctgcgcttgc
atgacgagtatttagctcactctcaggcacacactccccagtatccacatctatgtaatc
gtaggtgagcttggcgtatttgtacatcttaaacaacaatcgcatccagtctgatcttat
gtgtgtttggcttgcactgtgtatttggttcacaagggtcgacaaagccagcaccacagc
gggtatgaagccagttttgcgttgatgtaatgagataagatctgtacatatgcttggtag
aatattaggaaaatatcttagtgttatatttgacaggttcttaatgcaatgataaagaat
gtaactgacaccgaggcgaataacatcgtctctagatagatccactctctgaaggcgtac
caagggcaaaagctcagttgatatgatggaaaaattaaactcgtagtcggataagtctct
agcatgactggacccaaatagcttgtagagaaggtgtcgtcgcttgtgctccttcaagta
cccatagtaattctgtgtaatatagagatggctaatgatgtagtttgtccgaacaacctg
tgaggtygatgtggttaaaatcgaragattgctatatgttgagcgctctgttaaatttgc
ggarctatgagaataggtcttatcgtgactgagggagcacaggagagggtaatcacacat
aaaagtgtactcgccaatgcgactggcaacatctacaagctctggaatccctttccgccg
ctcagaaagaacctgaaggtacttatcaaagacgaagtcattcgtcacctgatcaggtcc
tgtatgagtttgattaatagttggagagtctgtgtcaccgaaccgacctggatagcctcg
atggcttatagaaggcgctgtgctctccctgttgtggacagacttcagatctaacgacaa
gcctaaactaagaccaggtattttcttttgagaagattgtggtgtggcttgagtagaaat
ytcaggaggatcctcttcttgttgaactggacggctcagcgagagaagcggaacaattga
gggtctctgagtcctggtcttggatgctagtgctaatggaccgcaaactgcacgtctttc
agatttctcaatgtgctctacatgtgtaaaatcagcagacttatccttttgttggtaaag
ctgatgagacgctccagaaaatggctctccaatattagaaagagtcccattgggcgtaga
gggcgggataagaagatttgaagaagagcgatttttaacagcgggggcagcgactctgct
gtgcgacgtctgtgcatacgtgacaatgcttcctcgccctttgccagcttgagtactgtg
aatcatgtacctagattgccgacgtgcggtcgtgagcacttgccgcgcaggagatgactt
ctcgtcgatgacatttcgctcgggatccacagctagtgggaaatgaaggttaggaacagg
gaccgtagagcccgcagaagatggtgctccttctttttgctccattggcatctcagcgga
cgacactttggcttctgatat-
>Gi-P289_contig023.1 108007:110547
ggtctcctgggtatactctgaaatttcttttaagcccctgggatagtcattttcaggtag
attggcatattttgttacgtaaatcggcgcatgagccgaattggttcccagtctaaggct
ctgcttatttttgctatctgtcaggcgtgaggcgacataggaattgcgagtgctactatg
actagcggcggtgaacatctttgtcgtttctagctttgtgtttgttgagagttgctgagc
caccttgagaaagtgctgtcgaaggagtctaatcatagtaataatatatttggagaattt
tattttgtagacctcgaaagaatgctgacactgaggcttgctgtaatacattcctgaaag
ttcgtcctttatacgtgtgtttaggaagattaagcagctgtagcgtctcaaccacttaag
attggcttcattgaagaccagcacgtcacaaagcatgttgtcgatattctgcattgattt
gtcggtggtgtagcagagattatcgctaaccaatgcccgaatcacaagaggctctggtgg
cgtcacgaggctaggtgcacggatacaggagtctgacgctagcaggctcatgacttcaag
aatccgctggacaataaggatgtagtgaaggcgagaattaatccgtctagtctggaatag
ctctataatcttcagaagagaaggaagaagggccgtaaccacaagtccccgcacaagcgg
attggcacgtgacgtggccagccggtcggcgattactgccaagtaacaggcgatgtcgtc
acatgcagacatggaataggggatcagcactaatgtcttyaarcgtaaagagagggtgta
catatctatgcagtacatcctccgctgcgcttcaaggcgctgaagcaagaacatgtcgtc
tggaagagtcacggcgtgccgcttaccaatttttcgttttggcaacccygttattggggc
agtagygctttccattatggcgttctcttgtccagtttcattggtgatctctgcgcttgc
atgacgagtatttagctcactctcaggcacacactccccagtatccacatctatgtaatc
rtaggtgagcttggcgtatttrtacatcttaaacaacaatcgcatccagtctgatcttat
gtgtgtttggcttgcactgtgtatttggttcacaagggtcgacaaagccagcaccacagc
gggtatgaagccagttttgcgttgatgtaatgagataagatctgtacatatgcttggtag
aatattaggaaaatatcttagtgttatatttgacaggttcttaatgcaatgataaagaat
gtaactgacaccgaggcgaataacatcgtctctagatagatccactctctgaaggcgtac
taagggcaaaagctcagttgatatgatggaaaaattaaactcgtagtcggataagtctct
agcatgactggacccaaatagcttgtagagaaggtgtcgtcgcttgtgctccttcaagta
cccatagtaattctgtgtaatatagagatggctaatgatgtagtttgtccgaacaacctg
tgaggttgatgtggttaaaatcgaaagattgctatatgttgagcgctctgttaaatttgc
ggagctatgagaataggtcttatcgtgactgagggagcacaggagagggtaatcacacat
aaaagtgtactcgccaatgcgactggcaacatctacaagctctggaatccctttccgccg
ctcagaaagaacctgaaggtacttatcaaagacgaagtcattcgtcacctgatcaggtcc
tgtatgagtttgattaatagttggagagtctgggtcaccgaaccgacctggatagcctcg
atggcttatagaaggcgctgtgctctctctgttgtggacagacttcagatctaacgacaa
gcctaaactaagaccaggtattttcttttgagaagattgtggtgtggcttgagtagaaat
ttcaggaggatcctcttcttgttgaactggacgrctcagcgagagaagcggaacaattga
gggtctctgagtcctggtcttggatgctagtgctaatggaccgcaaactgcacgcctttc
agatttcttaatgtgctctacatgtgtaaaatcagcagacttatccttttgttggtaaag
ctgatgagacgctccagaaaatggctctccaatattagaaagagtcccattgggcgtaga
gggcgggataagaagatttgaagaagagcgatttttaacagcgggggcagcgactctgct
gtgcgacgtctgtgcatacgtgacaatgcttcctcgccctttgccagcttgagtactgtg
aatcatgtacctagattgccgacgtgcggtcgtgagcacttgccgcgcaggagatgactt
ctcgtcgatgacatttcgctcgggatccacagctagtgggaaatgaaggttaggaacagg
gaccgtagagcccgcagaagatggtgctccttctttttgctccattggcatctcagcgga
cgacactttggcttctgatat-
>Gi-P448_contig023.1 108017:110557
ggtctcctgggtatactctgaaatttcttttaagcccctgggatagtcattttcaggtag
attggcatattttgttacgtaaatcggcgcatgagccgaattggttcccagtctaaggct
ctgcttatttttgctatctgtcaggcgtgaggcgacataggaattgcgagtgctactatg
actagcggcggtgaacatctttgtcgtttctagctttgtgtttgttgagagttgctgagc
caccttgaggaagtgctgtcgaaggagtctaatcatagtaataatatatttagagaattt
tattttgtagacctcgaaagaatgctgacactgaggcttgctgtagtacattcctgaaag
ttcgtcctttatacgtgtgtttaggaagattaagcagctgtagcgtctcagccacttaag
attggcttcattgaagaccagcacgtcacaaagcatgttgtcgatattctgcattgattt
gtcggtggtgtagcagagattatcgctaaccaatgcccgaatcacaagaggctctggtgg
cgtcacgaggctaggtgcacggatacaggagtctgacgctagcaggctcatgacttcaag
aatccgctggacaataaggatgtagtgaaggcgagaattaatccgtctagtctggaatag
ctctataatcttcagaagagaaggaagaagggycgtaaccacaagtccccgcacaagcgg
attggcacgtgacgtggccagccgrtcggcgattactgccaagtaacaggcgatgtcgtc
acatgcagacatggaataagggatcagcactaatgtcttcaagcgtaaagagagggtgta
catatctatgcagtacatcctccgctgcgcttcaaggcgctgaagcaagaacatgtcgtc
tggaagagtcacggcgtgccgcttaccaatttttcgttttggcaaccccgttattggggc
agtagcgctttccattatggcgttctcttgtccagtttcattggtgatctctgcgcttgc
atgacgagtatttagctcactctcaggcacacactccccagtatccacatctatgtaatc
rtaggtgagcttggcgtatttgtacatcttaaacaacaatcgcatccagtctgatcttat
gtgtgtttggcttgcactgtgtatttggttcacaagggtcgacaaagccagcaccacagc
gggtatgaagccagttttgcgttgatgtaatgagataagatctgtacatatgcttggtag
aatattaggaaaatatcttagggttatatttgacaggttcttaatgcaatgataaagaat
gtaactgacaccgaggcgaataacatcgtctctagatagatccactctctgaaggcgtac
caagggcaaaagctcagttgatatgatggaaaaattaaactcgtagtcggataagtctct
agcatgactggacccaaatagcttgtagagaaggtgtcgtcgcttgtgctccttcaagta
cccatagtaattctgtgtaatatagagatggctaatgatgtagtttgtccgaacaacctg
tgaggtcgatgtggttaaaatcgagagattgctatatgttgagcgctctgttaaatttgc
ggagctatgagaataggtcttatcgtgactgagggagcacaggagagggtaatcacacat
aaaagtgtactcgccaatgcgactggcaacatctacaagctctggaatccctttccgccg
ctcagaaagaacctgaaggtacttatcaaagacgaagtcattcgtcacctgatcaggtcc
tgtatgagtttgattaatagttggagagtctgtgtcaccgaaccgacctggatagcctcg
atggcttatagaaggcgctgtgctctccctgttgtggacagacttyagatctaacgacaa
gcctaaactaagaccaggtattttcttttgagaagattgtggtgtggcttgagtagaaat
ttcaggaggatcctcttcttgttgaactggacggctcagcgagagaagcggaacaattga
gggtctctgagtcctggtcttggatgctagtgctaatggaccgcaaactgcacgtctttc
agatttctcaatgtgctctacatgtgtaaaatcagcagacttatccttttgttggtaaag
ctgatgagacgctccagaaaatggctctccaatattagaaagagtcccattgggcgtaga
gggcgggataagaagatttgaagaagagcgatttttaacagcgggggcagcgactctgct
gtgcgaggtctgtgcatacgtgacaatgcttcctcgccctttgccagcttgagtactgtg
aatcatgtacctagattgccgacgtgcggtcgtgagcacttgccgcgcaggagatgactt
ctcgtcgatgacatttcgctcgggatccacagctagtgggaaatgaaggttaggaacagg
gaccgtagagcccgcagaagatggtgctccttctttttgctccattggcatctcagcgga
cgacactttggcttctgatat-
>Gi-P514_contig023.1 108019:110559
ggtctcctgggtatactctgaaatttcttttaagcccctgggatagtcattttcaggtag
attggcatattttgttacgtaaatcggcgcatgagccgaattggttcccagtctaaggct
ctgcttatttttgctatctgtcaggcgtgaggcgacataggaattgcgagtgctactatg
actagcggcggtgaacatctttgtcgtttctagctttgtgtttgttgagagttgctgagc
caccttgagraagtgctgtcgaaggagtctaatcatagtaataatatatttagagaattt
tattttgtagacctcgaaagaatgctgacactgaggcttgctgtagtacattcctgaaag
ttcgtcctttatacgtgtgtttaggaagatyaagcagctgtagcgtctcarccacttaag
attggcttcattgaagaccagcacgtcacaaagcatgttgtcgatattctgcattgattt
gtcggtggtgtagcagagattatcgctaaccaatgcccgaatcacaagaggctctggtgg
cgtcacgaggctaggtgcacggatacaggagtctgacgctagcaggctcatgacttcaag
aatccgctggacaataaggatgtagtgaaggcgagaattaatccgtctagtctggaatag
ctctataatcttcagaagagaaggaagaagggccgtaaccacaagtccccgcacaagcgg
attggcacgtgacgtggccagccgrtcggcgattactgccaagtaacaggcgatgtcgtc
acatgcagacatggaataagggatcagcactaatgtcttcaagcgtaaagagagggtgta
catatctatgcagtacatcctccgctgcgcttcaaggcgctgaagcaagaacatgtcgtc
tggaagagtcacggcgtgccgcttaccaatttttcgttttggcaaccccgttattggggc
agtagcgctttccattatggcgttctcttgtccagtttcgttggtgatctctgcgcttgc
atgacgagtatttagctcactctcaggcacacactccccagtatccacatctatgtaatc
gtaggtgagcttggcgtatttgtacatcttaaacaacaatcgcatccagtctgatcttat
gtgtgtttggcttgcactgtgtatttggttcacaagggtcgacaaagccagcaccacagc
gggtatgaagccagttttgcgttgatgtaatgagataagatctgtacatatgcttggtag
aatattaggaaaatatcttagtgttatatttgacaggttcttaatgcaatgataaagaat
gtaactgacaccgaggcgaataacatcgtctctagatagatccactctctgaaggcgtac
caagggcaaaagctcagttgatatgatggaaaaattaaactcgtagtcggataagtctct
agcatgactggacccaaatagcttgtagagaaggtgtcgtcgcttgtgctccttcaagta
cccatagtaattctgtgtaatatagagatggctaatgatgtagtttgtccgaacaacctg
tgaggtcgatgtggttaaaatcgagagattgctatatgttgagcgctctgttaaatttgc
ggagctatgagaataggtcttatcgtgactragggagcacaggagagggtaatcacacat
aaaagtgtactcgccaatgcgactggcaacatctacaagctctggaatccctttccgccg
ctcagaaagaacctgaaggtacttatcaaagacgaagtcattcgtcacctgatcaggtcc
tgtatgagtttgattaatagttggagagtctgtgtcaccgaaccgacctggatagcctcg
atggcttatagaaggcgctgtgctctccctgttgtggacagacttcagatctaacgacaa
gcctaaactaagaccaggtattttcttttgagaagattgtggtgtggcttgagtagaaat
ttcaggaggatcctcttcttgttgaactggacggctcagcgagagaagcggaacaattga
gggtctctgagtcctggtcttggatgctagtgctaatggaccgcaaactgcacgyctttc
agayttctcaatgtgctctacatgtgtaaaatcagcagacttatccttttgttggtaaag
ctgatgagacgctccagaaaatggctctccaatattagaaagagtcccattgggcgtaga
gggcgggataagaagatttgaagaagagcgatttttaacagcgggggcagcgactctgct
gtgcgacgtctgtgcatacgtgacaatgcttcctcgccctttgccagcttgagtactgtg
aatcatgtacctagattgccgacgtgcggtcgtgagcacttgccgcgcaggagatgactt
ctcgtcgatgacatttcgctcgggatccacagctagtgggaaatgaaggttaggaacagg
gaccgtagagcccgcagaagatggtgctccttctttttgctccattggcatctcagcgga
cgacactttggcttctgatat-
>Gi-P521_contig023.1 108022:110562
ggtctcctgggtatactctgaaatttcttttaagcccctgggatagtcattttcaggtag
attggcatattttgttacgtaaatcggcgcatgagccgaattggttcccagtctaaggct
ctgcttatttttgctatctgtcaggcgtgaggcgacataggaattgcgagtgctactatg
actagccgcggtgaacatctttgtcgtttctagctttgtgtttgttgagagttgctgagc
caccttgaggaagtgctgtcgaaggagtctaatcatagtaataatatatttagagaattt
tattttgtagacctcgaaagaatgctgacactgaggcttgctgtagtacattcctgaaag
ttcgtcctttatacgtgtgtttaggaagattaagcagctgtagcgtctcagccacttaag
attggcttcattgaagaccagcacgtcacaaagcatgttgtcgatattctgcattgattt
gtcggtggtgtarcagagattatcgctaaccaatgcccgaatcacaagaggctctggtgg
cgtcacgaggctaggtgcacggatacaggagtctgacgctagcaggctcatgacttcaag
aatccgctggacaataaggatgtagtgaaggcgagaattaatccgtctagtctggaatag
ctctataatcttcagaagagaaggaagaagggccgtaaccacaagtccccgcacaagcgg
attggcacgtgacgtggccagccgatcggcgattactgccaagtaacaggcgatgtcgtc
acatgcagacatggaataagggatcagcactaatgtcttcaagcgtaaagagagggtgta
catatctatgcagtacatcctccgctgcgcttcaaggcgctgaagcaagaacatgtcgtc
tggaagagtcacggcgtgccgcttaccaatttttcgttttggcaaccccgttattggggc
agtagcgctttccattatggcgttctcttgtccagtttcattggtgatctctgcgcttgc
atgacgagtatttagctcactctcaggcacacactccccagtatccacatctatgtaatc
gtaggtgagcttggcgtatttgtacatcttaaacaacaatcgcatccagtctgatcttat
gtgtgtttggcttgcactgtgtatttggttcacaagggtcgacaaagccagcaccacagc
gggtatgaagccagttttgcgttgatgtaatgagataagatctgtacatatgcttggtag
aatattaggaaaatatcttagtgttatatttgacaggttcttaatgcaatgataaagaat
gtaactgacaccgaggcgaataacatcgtctctagatagatccactctctgaaggcgtac
caagggcaaaagctcagttgatatgatggaaaaattaaactcgtagtcggataagtctct
agcatgactggacccaaatagcttgtagagaaggtgtcgtcgcttgtgctccttcaagta
cccatagtaattctgtgtaatatagagatggctaatgatgtagtttgtccgaacaacctg
tgaggtcgatgtggttaaaatcgagagattgctatatgttgagcgctctgttaaatttgc
ggagctatgagaataggtcttatcgtgactgagggagcacaggagagggtaatcacacat
aaaagtgtactcgccaatgcgactggcaacatctacaagctctggaatccctttccgccg
ctcagaaagaacctgaaggtacttatcaaagacgaagtcattcgtcacctgatcaggtcc
tgtatgagtttgattaatagttggagagtctgtgtcaccgaaccgacctggatagcctcg
atggcttatagaaggcgctgtgctctccctgttgtggacagacttcagatctaacgacaa
gcctaaactaagaccaggtattttcttttgagaagattgtggygtggcttgagtagaaat
ytcaggaggatcctcttcttgttgaactggacggctcagcgagagaagcggaacaattga
gggtctctgagtcctggtcttggatgctagtgctaatggaccgcaaactgcacgcctttc
agatttctcaatgtgctctacatgtgtaaaatcagcagacttatccttttgttggtaaag
ctgatgagacgctccagaaaatggctctccaatattagaaagagtcccattgggcgtaga
gggcgggataagaagatttgaagaagagcgatttttaacagcgggggcagcgactctgct
gtgcgacgtctgtgcatacgtgacaatgcttcctcgccctttgccagcttgagtactgtg
aatcatgtacctagattgccgacgtgcggtcgtgagcacttgccgcgcaggagatgactt
ctcgtcgatgacatttcgctcgggatccacagctagtgggaaatgaaggttaggaacagg
gaccgtagagcccgcagaagatggtgctccttctttttgctccattggcatctcagcgga
cgacactttggcttctgatat-
>Gi-P528_contig023.1 108024:110564
ggtctcctgggtatactctgaaatttcttttaagcccctgggatagtcattttcaggtag
attggcatattttgttacgtaaatcggcgcatgagccgaattggttcccagtctaaggct
ctgcttatttttgctatctgtcaggcgtgaggcgacataggaattgcgagtgctactatg
actagcggcggtgaacatctttgtcgtttctagctttgtgtttgttgagagttgctgagc
caccttgaggaagtgctgtcgaaggagtctaatcatagtaataatatatttagagaattt
tattttgtagacctcgaaagaatgctgacactgaggcttgctgtagtacattcctgaaag
ttcgtcctttatacgtgtgtttaggaagattaagcagctgtagcgtctcagccacttaag
attggcttcattgaagaccagcacgtcacaaagcatgttgtcgatattctgcattgattt
gtcggtggtgtagcagagattatcgctaaccaatgcccgaatcacaagaggctctggtgg
cgtcacgaggctaggtgcacggatacaggagtctgacgctagcaggctcatgacttcaag
aatccgctggacaataaggatgtagtgaaggcgagaattaatccgtctagtctggaatag
ctctataatcttcagaagagaaggaagaagggccgtaaccacaagtccccgcacaagcgg
attggcacgtgacgtggccagccgatcggcgattactgccaagtaacaggcgatgtcgtc
acatgcagacatggaataagggatcagcactaatgtcttcaagcgtaaagagagggtgta
catatctatgcagtacatcctccgctgcgcttcaaggcgctgaagcaagaacatgtcgtc
tggaagagtcacggcgtgccgcttaccaatttttcgttttggtaaccccgttattggggc
agtagcgctttccattatggcgttctcttgtccagtttcgttggtgatctctgcgcttgc
atgacgagtatttagctcactctcaggcacacactccccagtatccacatctatgtaatc
gtaggtgagcttggcgtatttgtacatcttaaacaacaatcgcatccagtctgatcttat
gtgtgtttggcttgcactgtgtatttggttcacaagggtcgacaaagccagcaccacagc
gggtatgaagccagttttgcgttgatgtaatgagataagatctgtacatatgcttggtag
aatattaggaaaatatcttagggttatatttgacaggttcttaatgcaatgataaagaat
gtaactgacaccgaggcgaataacatcgtctctagatagatccactctctgaaggcgtac
caagggcaaaagctcagtagagatgatggaaaaattaaactcgtagtcggataagtctct
agcatgactggacccaaatagcttgtagagaaggtgtcgtcgcttgtgctccttcaagta
cccatagtaattctgtgtaatatagagatggctaatgatgtagtttgtccgaacaacctg
tgaggtcgatgtggttaaaatcgagagattgctatatgttgagcgctctgttaaatttgc
ggagctatgagaataggtcttatcatgactgagggagcacaggagagggtaatcacacat
aaaagtgtactcgccaatgcgactggcaacatctacaagctctggaatccctttccgccg
ctcagaaagaacctgaaggtacttatcaaagacgaagtcactcgtcacctgatcaggccc
tgtatgagtttgattaagagttggagagtctgtgtcaccgaaccgacctggatagcctcg
atggcttatagaaggcgctgtgctctccctgttgtggacagacttcagatctaacgacaa
gcctaaactaagaccaggtattttcttttgagaagattgtggtgtggcttgagtagaaat
ttcaggaggatcctcttcttgttgaactggacggctcagcgagagaagcggaacaattga
gggtctctgagtcctggtcttggatgctagtgctaatggaccgcaaactgcacgtctttc
agacttctcaatgtgctctacatgtgtaaaatcagcagacttatccttttgttggtaaag
ctgatgagacgctccagaaaatggctctccaatattagaaagagtcccattgggcgtaga
gggcgggataagaagatttgaagaagagcgatttttaacagcgggggcagcgactctgct
gtgcgacgtctgtgcatacgtgacaatgcttcctcgccctttgccagcttgagtactgtg
aatcatgtacctagattgccgacgtgcggtcgtgagcacttgccgcgcaggagatgactt
ctcgtcgatgacatttcgctcgggatccacagctagtgggaaatgaaggttaggaacagg
gaccgtagagcccgcagaagatggtgctccttctttttgctccattggcatctcagcgga
cgacactttggcttctgatat-
>Gi-P621_contig023.1 108018:110558
ggtctcctgggtatactctgaaatttcttttaagccccttggatagtcattttcaggtag
attggcatattttgttacgtaaatcggcgcatgagccgaattggttcccagtctaaggct
ctgcttatttttgctatctgtcaggcgtgaggcgacataggaattgcgagtgccactatg
actagcggcggtgaacatctttgtcgtttctagctttgtgtttgttgagagttgctgagc
caccttgaggaagtgctgtcgaaggagtctaatcatagtaataatatatttagagaattt
tattttgtagacctcgaaagaatgctgacactgaggcttgctgtagtacattcctgaaag
ttcgtcctttatacgtgtgtttaggaagattaagcagctgtagcgtctcagccacttaag
attggcttcattgaagaccagcacgtcacaaagcatgttgtcgatattctgcattgattt
gtcggtggtgtagcagagattatcgctaaccaatgcccgaatcacaagaggctctggtgg
cgtcacgaggctaggtgcacggatacaggagtctgacgctagcaggctcatgacttcaag
aatccgctggacaataaggatgtagtgaaggcgagaattaattcgtctagtctggaatag
ctctataatcttcagaagagaaggaagaagggccgtaaccacaagtccccgcacaagcgg
attggcacgtgacgtggccagtcgatcggcgattactgccaagtaacaggcgatgtcgtc
acatgcagacatggaataagggatcagcactaatgtcttcaagcgtaaagagagggtgta
catatctatgcagtacatcctccgctgcgcttcaaggcgctgaagcaagaacatgtcgtc
tggaagagtcacggcgtgccgcttaccaatttttcgttttggcaaccccgttattggggc
agtagcgctttccattatggcattctcttgtccagtttcgttggtgatctctgcgcttgc
atgacgagtatttagctcactctcaggcacacactccccagtatccacatctatgtaatc
gtaggtgagcttggcgtatttgtacatcttaaacaacaatcgcatccagtctgatcttat
gtgtgtttggcttgcactgtgtatttggttcacaagggtcgataaagccagcaccacagc
gggtatgaagccagttttgcgttgatgtaatgagataagatctgtacatatgcttggtag
aatattaggaaaatatcttagggttatatttgacaggttcttaatgcaatgataaagaat
gtaactgacaccgaggcgaataacatcgtctctagatagatccactctctgaaggcgtac
caagggcaaaagctcagtagagatgatggaaaaattaaactcgtagtcggataagtctct
agcatgactggacccaaatagcttgtagagaaggtgtcgtcgcttgtgctccttcaagta
cccatagtaattctgtgtaatatagagatggctaatgatgtagtttgtccgaacaacctg
tgaggtcgatgtggttaaaatcgagagattgctatatgttgagcgctctgttaaatttgc
ggagctatgagaataggtcttatcgtgactgagggagcacaggagagggtaatcacacat
aaaagtgtactcgccaatgcgactggcaacatctacaagctctggaatccctttccgccg
ctcagaaagaacctgaaggtacttatcaaagacgaagtcattcgtcacctgatcaggtcc
tgtatgagtttgattaatagttggagagtctgtgtcaccgaaccgacctggatagcctcg
atggcttatagaaggcgctgtgctctccctgttgtggacagacttcagatctaacgacaa
gcctaaactaagaccaggtattttcttttgagaagattgtggtgtggcttgagtagaaat
ttcaggaggatcctcttcttgttgaactggacggctcagcgagagaagcggaacaattga
gggtctctgagtcctggtcttggatgctagtgctaatggaccgcaaactgcacgtctttc
agatttctcaatgtgctctacatgtgtaaaatcagcagacttatccttttgttggtaaag
ctgatgagacactccagaaaatggctctccaatattagaaagagtcccattgggcgtaga
gggcgggataagaagatttgaagaagagcgatttttaacagcgggggcagcgactctgct
gtgcgaagtctgtgtatacgtgacaatgcttcctcgccctttgccagcttgagtactgtg
aatcatgtacctagattgccgacgtgcggtcgtgagcacttgccgcgcaggagatgactt
ctcgtcgatgacatttcgctcgggatccacagctagtgggaaatgaaggttaggaacagg
gaccgtagagcccgcagaagatggtgctccttctttttgctccattggcatctcagcgga
cgacactttggcttctgatat-
>Gi-P676_contig023.1 108024:110564
ggtctcctgggtatactctgaaatttcttttaagccccttggatagtcattttcaggtag
attggcatattttgttacgtagatcggcgcatgagccgaattggttcccagtctaaggct
ctgcttatttttgctatctgtcaggcgtgaggcgacataggaattgcgagtgctactatg
actagcggcggtgaacatctttgtcgtttctagctttgtgtttgttgagagttgctgagc
caccttgaggaagtgctgtcgaaggagtctaatcatagtaataatatatttagagaattt
tattttgtagacctcgaaagaatgctgacactgaggcttgctgtagtacattcctgaaag
ttcgtcctttatacgtgtgtttaggaagatcaagcagctgtagcgtctcagccacttaag
attggcttcattgaagaccagcacgtcacaaagcatgttgtcgatattctgcattgattt
gtcggtggtgtagcagagattatcgctaaccaatgcccgaatcacaagaggctctggtgg
cgtcacgaggctaggcgcacggatacaggagtctgacgctagcaggctcatgacttcaag
aatccgctggacaataaggatgtagtgaaggcgagaattaattcgtctagtctggaatag
ctctataatcttcagaagagaaggaagaagggccgtaaccacaagtccccgcacaagcgg
attggcacgtgacgtggccagccgatcggcgattactgccaagtaacaggcgatgtcgtc
acatgcagacatggaataagggatcagcactaatgttttcaagcgtaaagagagggtgta
catatctatgcagtacatcctccgctgcgcttcaaggcgctgaagcaagaacatgtcgtc
tggaagagtcacggcgtgccgcttaccaatttttcgttttggcaaccccgttattggggc
agtagcgctttccattatggcgttctcttgtccagtttcgttggtgatctctgcgcttgc
atgacgagtatttagctcactctcaggcacacactccccagtatccacatctatgtaatc
gtaggtgagcttggcgtatttgtacatcttaaacaacaatcgcatccagtctgatcttat
gtgtgtttggcttgcactgtgtatttggttcacaagggtcgacaaagccagcaccacagc
gggtatgaagccagttttgcgttgatgtaatgagataagatctgtacatatgcttggtag
aatattaggaaaatatcttagggttatatttgacaggttcttaatgcaatgataaagaat
gtaactgacaccgaggcgaataacatcgtctctagatagatccactctctgaaggcgtac
caagggcaaaagctcagttgatatgatggaaaaattaaactcgtagtcggataagtctct
agcatgactggacccaaatagcttgtagagaaggtgtcgtcgcttgtgctccttcaagta
cccatagtaattctgtgtaatatagagatggctaatgatgtagtttgtccgaacaacctg
tgaggtcgatgtggttaaaatcgagagattgctatatgttgagcgctctgttaaatttgc
ggagctatgagaataggtcttatcgtgactgagggagcacagaagagggtaatcacacat
aaaagtgtactcgccaatgcgactggcaacatctacaagctctggaatccctttccgccg
ctcagaaagaacctgaaggtacttatcaaagatgaagtcattcgtcacctgatcaggtcc
tgtatgagtttgattaagagttggagagtctgtgtcaccaaaccgacctggatagcctcg
atggcttatagaaggcgctgtgctctccctattgtggacagacttcagatctaacgacaa
gcctaaactaagaccaggtattttcttttgagaagattgtggtgtggcttgagtagaaat
ttcaggaggatcctcttcttgttgaactggacggctcagcgagagaagcggaacaattga
gggtctctgagtcctggtcttggatgctagtgctaatggaccgcaaactgcacgtctttc
agatttctcaatgtgctctacatgtgtaaaatcagcagacttatccttttgttggtaaag
ctgatgagacgctccagaaaatggctctccaatattagaaagagtcccattgggcgtaga
gggcgggataagaagatttgaagaagagcgatttttaacagcgggggcagcgactctgct
gtgcgacgtctgtgcatacgtgacaatgcttcctcgccctttgccagcttgagtactgtg
aatcatgtacctagattgccgacgtgcggtcgtgagcacttgccgcgcaggagatgactt
ctcgtcgatgacatttcgctcgggatccacagctagtgggaaatgaaggttaggaacagg
gaccgtagagcccgcagaagatggtgctccttctttttgctccattggcatctcagcgga
cgacactttggcttctgatat-
>Gi-P678_contig023.1 108024:110564
ggtctcctgggtatactctgaaatttcttttaagcccctgggatagtcattttcaggtag
attggcatattttgttacgtaaatcggcgcatgagccgaattggttcccagtctaaggct
ctgcttatttttgctatctgtcaagcgtgaggcgacataggaattgcgagtgctactatg
actagcagcggtgaacatctttgtcgtttctagctttgtatttgttgagagttgctgagc
caccttgaggaagtgctgtcgaaggagtctaatcatagtaataatatatttagagaattt
tattttgtagacctcgaaagaatgctgacactgaggcttgctgtagtacattcctgaaag
ttcgtcctttatacgtgtgtttaggaagatcaagcagctgtagcgtctcagccacttaag
attggcttcattgaagaccagcacgtcacaaagcatgttgtcgatattctgcattgattt
gtcggtggtgtagcagagattatcgctaaccaatgcccgaatcacaagaggctctggtgg
cgtcacgaggctaggtgcacggatacaggagtctgacgctagcaggctcatgacttcaag
aatccgctggacaataaggatgtagtgaaggcgagaattaattcgtctagtctggaatag
ctctataatcttcagaagagaaggaagaagggccgtaaccacaagtccccgcacaagcgg
attggcacgtgacgtggccagccggtcggcgattactgccaagtaacaggcgatgtcgtc
acatgcagacatggaataagggatcagcactaatgtcttcaagcgtaaagagagggtgta
catatctatgcagtacatcctccgctgcgcttcaaggcgctgaagcaagaacatgtcgtc
tggaagagtcacggcgtgccgcttaccaatttttcgttttggtaaccccgttattggggc
agtagcgctttccattatggcgttctcttgtccagtttcgttggtgatctctgcgcttgc
atgacgagtatttagctcactctcaggcacacactccccagtatccacatctatgtaatc
gtaggtgagcttggcgtatttgtacatcttaaacaacaatcgcatccagtctgatcttat
gtgtgtttggcttgcactgtgtatttggttcacaagggtcgacaaagccagcaccacagc
gggtatgaagccagttttgcgttgatgtaatgaaataagatctgtacatatgcttggtag
aatattaggaaaatatcttagggttatatttgacaggttcttaatgcaatgataaagaat
gtaactgacaccgaggcgaataacatcgtctctagatagatccactctctgaaggcgtac
caagggcaaaagctcagttgatatgatggaaaaattaaactcgtagtcggataagtctct
agcatgactggacccaaatagcttgtagagaaggtgtcgtcgcttgtgctccttcaagta
cccatagtaattctgtgtaatatagagatggctaatgatgtagtttgtccgaacaacctg
tgaggtcgatgtggttaaaatcgagagattgctatatgttgagcgctctgttaaatttgc
ggagctatgagaataggtcttatcgtgactgagggagcacaggagagggtaatcacacat
aaaagtgtactcgccaatgcgactggcaacatctacaagctctggaatccctttccgccg
ctcagaaagaacctgaaggtacttatcaaagacgaagtcattcgtcacctgatcaggtcc
tgtatgagtttgattaatagttggagagtctgtgtcaccgaaccgacctggatagcctcg
atggcttatagaaggcgctgtgctctccctgttgtggacagacttcagatctaacgacaa
gcctaaactaagaccaggtattttcttttgagaagattgtggtgtggcttgagtagaaat
ttcaggaggatcctcttcttgttgaactggacggctcagcgagagaagcggaacaattga
gggtctctgagtcctggtcttggatgctagtgctaatggaccgcaaactgcacgtctttc
agacttctcaatgtgctctacatgtgtaaaatcagcagacttatccttttgttggtaaag
ctgatgagacgctccagaaaatggctctccaatattagaaagagtcccattgggcgtaga
gggcgggataagaagatttgaagaagagcgatttttaacagcgggggcagcgactctgct
gtgcgacgtctgtgcatacgtgacaatgcttcctcgccctttgccagcttgagtactgtg
aatcatgtacctagattgccgacgtgcggtcgtgagcacttgccgcgcaggagatgactt
ctcgtcgatgacatttcgctcgggatccacagctagtgggaaatgaaggttaggaacagg
gaccgtagagcccgcagaagatggtgctccttctttttgctccattggcatctcagcgga
cgacactttggcttctgatat-
>Gi-P680_contig023.1 108019:110559
ggtctcctgggtatactctgaaatttcttttaagccccttggatagtcattttcaggtag
attggcatattttgttacgtaaatcggcgcatgagccgaattggttcccagtctaaggct
ctgcttatttttgctatctgtcaggcgtgaggcgacataggaattgcgagtgctactatg
actagcggcggtgaacatctttgtcgtttctaactttgtgtttgttgagagttgctgagc
caccttgaggaagtgctgtcgaaggagtctaatcatagtaataatatatttagagaattt
tattttgtagacctcgaaagaatgctgacactgaggcttgctgtagtacattcctgaaag
ttcgtcctttatacgtgtgtttaggaagatcaagcagctgtagcgtctcagccacttaag
attggcttcattgaagaccagcacgtcacaaagcatgttgtcgatattctgcattgattt
gtcggtggtgtagcagagattatcgctaaccaatgcccgaatcacaagaggctctggtgg
cgtcacgaggctaggtgcacggatacaggagtctgacgctagcaggctcatgacttcaag
aatccgctggacaataaggatgtagtgaaggcgagaattaatccgtctagtctggaatag
ctctataatcttcagaagagaaggaagaagagccgtaaccacaagtccccgcacaagcgg
attggcacgtgacgtggccagccgatcggcgattactgccaagtaacaggcgatgtcgtc
acatgcagacatggaataagggatcagcactaatgtcttcaaacgtaaagagagggtgta
catatctatgcagtacatcctccgctgcgcttcaaggcgctgaagcaagaacatgtcgtc
tggaagagtcacggcgtgccgcttaccaatttttcgttttggtaaccccgttattggggc
agtagcgctttccattatggcgttctcttgtccagtttcgttggtgatctctgcgcttgc
atgacgagtatttagctcactctcaggcacacactccccagtatccacatctatgtaatc
gtaggtgagcttggcgtatttgtacatcttaaacaacaatcgcatccagtctgatcttat
gtgtgtttggcttgcactgtgtatttggttcacaagggtcgacaaagccagcaccacagc
gggtatgaagccagttttgcgttgatgtaatgaaataagatctgtacatatgcttggtag
aatattaggaaaatatcttagggttatatttgacaggttcttaatgcaatgataaagaat
gtaactaacaccgaggcgaataacatcgtctctagatagatccactctctgaaggcgtac
caagggcaaaagctcagtagatatgatggaaaaattaaactcgtagtcggataagtctct
agcatgactggacccaaatagcttgtagagaaggtgtcgtcgcttgtgctccttcaagta
cccatagtaattctgtgtaatatagagatggctaatgatgtagtttgtccgaacaatctg
tgaggtcgatgtggttaaaatcgagagattgctatatgttgagcgctctgttaaatttgc
ggagctatgagaataggtcttatcgtgactgagggagcacaggagagggtaatcacacat
aaaagtgtactcgccaatgcgactggcaacatctacaagctctggaatccctttccgccg
ctcagaaagaacctgaaggtacttatcaaagacgaagtcattcgtcacctgatcaggtcc
tgtatgaatttgattaatagttggagagtctgtgtcaccgaatcgacctggatagcctcg
atggcttatagaaggcgctgtgctctccctgttgtggacagacttcagatctaacgacaa
gcctaaactaagaccaggtattttcttttgagaagattgtggtgtggcttgagtagaaat
ttcaggaggaccctcttcttgttgaactggacggctcagcgagagaagcggaacaattga
gggtctctgagtcctggtcttggatgctagtgctaatggaccgcaaactgcacgtctttc
agatttctcaatgtgctctacatgtgtaaaatcagcagacttatccttttgttggtaaag
ctgatgagacgctccagaaaatggctctccaatattagaaagagtcccattgggcgtaga
gggcgggataagaagatttgaagaagagcgatttttaacagcgggggcagcgactctgct
gtgcgaagtctgtgcatacgtgacaatgcttcctcgccctttgccagcttgagtactgtg
aatcatgtacctagattgccgacgtgcggtcgtgagcacttgccgcgcaggagatgactt
ctcgtcgatgacatttcgctcgggatccacagctagtgggaaatgaaggttaggaacagg
gaccgtagagcccgcagaagatggtgctccttctttttgctccattggcatctcagcgga
cgacactttggcttctgatat-
>P344_contig1 complement(2536546:2539086)
ggtctcttgggtatactctgaaatttcttttaagcccctcggatagtcattttcaggtag
attggcatattttgttatgtaaatcggcgcatgagccgaattggttcccagtctaaggct
ttgcttatttttgctatctgtcaagcgtgaggcaacataggaattgcgagtgctactatg
actagccgcggtgaacatctttgtcgtttctagctttgtgtttgttgagagttgctgagc
caccttgagaaagtgctgtcgaaggagtctaatcatagtaataatatatttggagaattt
tattttgtagacctcgaaagaatgctgacactgaggcttgctgtaatacattcctgaaag
ttcgtcctttatacgtgtgtttaggaagattaagcagctgtagcgtctcagccacttaag
attggcttcattgaagaccagcacgtcacaaagcatgttgtcgatattctgcattgattt
gtcggtggtgtagcagagattatcgctaaccaatgcccgaatcacaagaggctctggtgg
cgtcacgaggctaggtgcacggatacaggagtctgacgctagcaggctcatgacttcaag
aatccgctggacaataaggatgtagtgaaggcgagaattaatccgtctagtctggaatag
ctctataatcttcagaagagaaggaagaagggtcgtaaccacaagtccccgcacaagcgg
attggcacgtgacgtggccagccggtcggcgattactgccaagtaacaggcgatgtcgtc
acatgcagacatggaataagggatcagcactaatgtctttaagcgtaaagagagggtgta
catatctatgcagtacatcctccgctgcgcttcaaggcgctgaagcaagaacatgtcgtc
tggaagagtcacggcgtgccgcttaccaatttttcgttttggcaaccctgttattggggc
agtagtgctttccattatggcgttctcttgtccagtttcggtggtgatctctacgcttgc
atgacgagtatttagctcactctcaggaacacactccccagtatccacatctatgtaatc
ataggtgagcttggcgtatttgtacatcttaaacaacaatcgcatccagtctgatcttat
gtgtgtttggcttgcactgtgtatttggttcacaagggtcgacaaagccagcaccacagc
gggtatgaagccagttttgcgttgatgtaatgagataagatctgtacatatgcttggtag
aatattaggaaaatatcttagtgttatatttgacaggttcttaatgcaatgataaagaat
gtaactgacaccgaggcgaataacatcgtctctagatagatccactctctgaaggcgtac
caagggcaaaagctcagttgatatgatggaaaaattaaactcatagtcggataagtctct
agcatgactagagccaaatagcttgtagagaaggtgtcgtcgcttgtgctccttcaggta
cccatagtaattctgtgtaatatagagatggctaatgatgtagtttgtccgaacaacctg
tgaggttgatgtggttaaaatcgaaagattgctatatgttgagcgctctgttaaatttgc
ggagctatgagaataggtcttatcgtgactaagggagcacaggagagggtaatcacacat
aaaggtgtactcgccaatgcgactggcaacatctacaagctctggaatccctttccgccg
ctcagaaagaacctgaaggtacttatcaaagacgaagtcattcgtcacctgatcaggtcc
tgtatgagtttgattaatagttggagagtctgggtcaccgaaccgacctggatagcctcg
atggcttatagaaggcgctgtgctctctctgttgtggacagactttagatctaacgacaa
gcctaaactaagaccaggtattttcttttgagaagattgtggcgtggcttgagtagaaat
ctcaggaggatcctcttcttgctgaactggacggctcagcgagagaagcggaacaattga
gggtctctgagtcctggtcttggatgctagtgctaatggaccgcaaactgcacgcctttc
agatttctcaatgtgctctacatgtgtaaaatcagcagacttatccttttgttggtaaag
ctgatgagacgctccagaaaatggctctccaatattagaaagagtcccattgggcgtaga
gggcgggataagaagatttgaagaagagcgatttttaacagcaggggcagcaactctgct
gtgcgaggtctgtgcatacgtgacaatgcttcctcgccctttgccagcttgagtactgtg
aatcatgtatctagattgccgacgtgcggtcgtgagcacttgccgcgcaggagatgactt
ctcgtcgatgacatttcgctcgggatccacagctagtgggaaatgaaggttaggaacagc
gaccatagagcccgcagaagatggtgctccttctttttgctccattggcatctcagcgga
cgacactttggcttctgatat-
>P387_contig15 188665:191205
tgtctcctgggtatactctgaaatttcttttaagcccctcggatagtcattttcaggtag
attggcatattttgttatgtaaatcggcgcatgagccgaattggttcccagtctaaggct
ttgcttatttttgctatctgtcaagcgtgaggcaacataggaattgcgagtgctactatg
actagcggcggtgaacatctttgtcgtttctagctttgtgtttgttgagagttgctgagc
caccttgagaaagtgctgtcgaaggagtctaatcatagtaataatatatttggagaattt
tattttgtagacctcgaaagaatgctgacactgaggcttgctgtaatacattcctgaaag
ttcgtcctttatacgtgtgtttaggaagattaagcagctgtagcgtctcagccacttaag
attggcttcattgaagaccagcacgtcacaaagcatgttgtcgatattctgcattgattt
gtcggtggtgtagcagagattatcgctaaccaatgcccgaatcacaagaggctctggtgg
cgtcacgaggctaggtgcacggatacaggagtctgacgctagcaggctcatgacttcaag
aatccgctggacaataaggatgtagtgaaggcgagaattaatccgtctagtctggaatag
ctctataatcttcagaagagaaggaagaagggtcgtaaccacaagtccccgcacaagcgg
attggcacgtgacgtggccagccgatcggcgattactgccaagtaacaggcgatgtcgtc
acatgcagacatggaataagggatcagcactaatgtcttcaagcgtaaagagagggtgta
catatctatgcagtacatcctccgctgcgcttcaaggcgctgaagcaagaacatgtcgtc
tggaagagtcacggcgtgccgcttaccaatttttcgttttggcaaccctgttattggggc
agtagcgttttccattatggcgttctcttgtccagtttcggtggtgatctctacgcttgc
atgacgagtatttagctcactctcaggaacacactccccagtgtccacatctatgtaatc
gtaggtgagcttggcgtatttgtacatcttaaacaacaatcgcatccagtctgatcttat
gtgtgtttggcttgcactgtgtatttggttcacaagggtcgacaaagccagcaccacagc
gggtatgaagccagttttgcgttgatgtaatgagataagatctgtacatatgcttggtag
aatattaggaaaatatcttagtgttatatttgacaggtttttaatgcaatgataaagaat
gtaactgacaccgaggcgaataacatcgtctctagatagatccactctctgaaggcgtac
taagggcaaaagctcagttgatatgatggaaaaattaaactcatagtcggataagtctct
agcatgactagagccaaatagcttgtagagaaggtgtcgtcgcttgtgctccttcaggta
cccatagtaattctgtgtaatatagagatggctaatgatgtagtttgtccgaacaacctg
tgaggttgatgtggttaaaatcgaaagattgctatatgttgagcgctctgttaaatttgc
ggagctatgagaataggtcttatcgtgactaagggagcacaggagagggtaatcacacat
aaaagtgtactcgccaatgcgactggcaacatctacaagctctggaatccctttccgccg
ctcagaaagaacctgaaggtacttatcaaagacgaaatcattcgtcacctgatcaggtcc
tgtatgagtttgattaatagttggagagtctgggtcaccgaaccgacctggatagcctcg
atggcttatagaaggcgctgtgctctctctgttgtggacagactttagatctaacgacaa
gcctaaactaagaccaggtattttcttttgagaagattgtggcgtggcttgagtagaaat
ctcaggaggatcctcttcttgctgaactggacggctcagcgagagaagcggaacaattga
gggtctctgagtcctggtcttggatgctagtgctaatggaccgcaaactgcacgtctttc
agacttctcaatgtgctctacatgtgtaaaatcagcagacttatccttttgttggtaaag
ctgatgagacgctccagaaaatggctctccaatattagaaagagtcccattgggcgtaga
gggcgggataagaagatttgaagaagagcgatttttaacagcaggggcagcaactctgct
gtgcgaggtctgtgcatacgtgacaatgcttcctcgccctttgccagcttgagtactgtg
aatcatgtacctagattgccgacgtgcggtcgtgagcacttgccgcgcaggagatgactt
ctcgtcgatgacatttcgctcgggatccacagctagtgggaaatgaaggttaggaacagg
gaccgtagagcccgcagaagatggtgctccttctttctgctccattggcatctcagcgga
tgacactttggcttctgatat-
>P424_contig23 108015:110555
ggtctcctgggtatactctgaaatttcttttaagcccctgggatagtcattttcaggtag
attggcatattttgttacgtaaatcggcgcatgagccgaattggttcccagtctaaggct
ctgcttatttttgctatctgtcaggcgtgaggcgacataggaattgcgagtgctactatg
actagcggcggtgaacatctttgtcgtttctagctttgtgtttgttgagagttgctgagc
caccttgaggaagtgctgtcgaaggagtctaatcatagtaataatatatttagagaattt
tattttgtagacctcgaaagaatgctgacactgaggcttgctgtagtacattcctgaaag
ttcgtcctttatacgtgtgtttaggaagatcaagcagctgtagcgtctcagccacttaag
attggcttcattgaagaccagcacgtcacaaagcatgttgtcgatattctgcattgattt
gtcggtggtgtagcagagattatcgctaaccaatgcccgaatcacaagaggctctggtgg
cgtcacgaggctaggtgcacggatacaggagtctgacgctagcaggctcatgacttcaag
aatccgctggacaataaggatgtagtgaaggcgagaattaattcgtctagtctggaatag
ctctataatcttcagaagagaaggaagaagggccgtaaccacaagtccccgcacaagcgg
attggcacgtgacgtggccagccgatcggcgattactgccaagtaacaggcgatgtcgtc
acatgcagacatggaataagggatcagcactaatgtcttcaagcgtaaagagagggtgta
catatctatgcagtacatcctccgctgcgcttcaaggcgctgaagcaagaacatgtcgtc
tggaagagtcacggcgtgccgcttaccaatttttcgttttggcaaccccgttattggggc
agtagcgctttccattatggcgttctcttgtccagtttcattggtgatctctgcgcttgc
atgacgagtatttagctcactctcaggcacacactccccagtatccacatctatgtaatc
gtaggtgagcttggcgtatttgtacatcttaaacaacaatcgcatccagtctgatcttat
gtgtgtttggcttgcactgtgtatttggttcacaagggtcgacaaagccagcaccacagc
gggtatgaagccagttttgcgttgatgtaatgagataagatctgtacatatgcttggtag
aatattaggaaaatatcttagggttatatttgacaggttcttaatgcaatgataaagaat
gtaactgacaccgaggcgaataacatcgtctctagatagatccactctctgaaggcgtac
caagggcaaaagctcagttgatatgatggaaaaattaaactcgtagtcggataagtctct
agcatgactggacccaaatagcttgtagagaaggtgtcgtcgcttgtgctccttcaagta
cccatagtaattctgtgtaatatagagatggctaatgatgtagtttgtccgaacaacctg
tgaggtcgatgtggttaaaatcgagagattgctatatgttgagcgctctgttaaatttgc
ggagctatgagaataggtcttatcgtgactgagggagcacaggagagggtaatcacacat
aaaagtgtactcgccaatgcgactggcaacatctacaagctctggaatccctttccgccg
ctcagaaagaacctgaaggtacttatcaaagacgaagtcattcgtcacctgatcaggtcc
tgtatgagtttgattaatagttggagagtctgtgtcaccgaaccgacctggatagcctcg
atggcttatagaaggcgctgtgctctccctgttgtggacagacttcagatctaacgacaa
gcctaaactaagaccaggtattttcttttgagaagattgtggtgtggcttgagtagaaat
ttcaggaggatcctcttcttgttgaactggacggctcagcgagagaagcggaacaattga
gggtctctgagtcctggtcttggatgctagtgctaatggaccgcaaactgcacgtctttc
agatttctcaatgtgctctacatgtgtaaaatcagcagacttatccttttgttggtaaag
ctgatgagacgctccagaaaatggctctccaatattagaaagagtcccattgggcgtaga
gggcgggataagaagatttgaagaagagcgatttttaacagcgggggcagcgactctgct
gtgcgacgtctgtgcatacgtgacaatgcttcctcgccctttgccagcttgagtactgtg
aatcatgtacctagattgccgacgtgcggtcgtgagcacttgccgcgcaggagatgactt
ctcgtcgatgacatttcgctcgggatccacagctagtgggaaatgaaggttaggaacagg
gaccgtagagcccgcagaagatggtgctccttctttttgctccattggcatctcagcgga
cgacactttggcttctgatat-
>P427_contig17 complement(9987:12527)
ggtctcttgggtatactctgaaatttcttttaagcccctcggatagtcattttcaggtag
attggcatattttgttatgtaaatcggcgcatgagccgaattggttcccagtctaaggct
ttgcttatttttgctatctgtcaagcgtgaggcaacataggaattgcgagtgctactatg
actagccgcggtgaacatctttgtcgtttctagctttgtgtttgttgagagttgctgagc
caccttgagaaagtgctgtcgaaggagtctaatcatagtaataatatatttggagaattt
tattttgtagacctcgaaagaatgctgacactgaggcttgctgtaatacattcctgaaag
ttcgtcctttatacgtgtgtttaggaagattaagcagctgtagcgtctcagccacttaag
attggcttcattgaagaccagcacgtcacaaagcatgttgtcgatattctgcattgattt
gtcggtggtgtagcagagattatcgctaaccaatgcccgaatcacaagaggctctggtgg
cgtcacgaggctaggtgcacggatacaggagtctgacgctagcaggctcatgacttcaag
aatccgctggacaataaggatgtagtgaaggcgagaattaatccgtctagtctggaatag
ctctataatcttcagaagagaaggaagaagggtcgtaaccacaagtccccgcacaagcgg
attggcacgtgacgtggccagccggtcggcgattactgccaagtaacaggcgatgtcgtc
acatgcagacatggaataggggatcagcactaatgtcttcaaacgtaaagagagggtgta
catatctatgcagtacatcctccgctgcgcttcaaggcgctgaagcaagaacatgtcgtc
tggaagagtcacggcgtgccgcttaccaatttttcgttttggcaaccccgttattggggc
agtagcgttttccattatggcgttctcttgtccagtttcggtggtgatctctacgcttgc
atgacgagtatttagctcactctcaggcacacactccccagtatccacatctatgtaatc
gtaggtgagcttggcgtatttatacatcttaaacaacaatcgcatccagtctgatcttat
gtgtgtttggcttgcaccgtgtatttggttcacaagggtcgacaaagccagcaccacagc
gggtatgaagccagttttgcgttgatgtaatgagataagatctgtacatatgcttggtag
aatattaggaaaatatcttagtgttatatttgacaggttcttaatgcaatgataaagaat
gtaactgacaccgaggcgaataacatcgtctctagatagatccactctctgaaggcgtac
taagggcaaaagctcagttgatatgatggaaaaattaaactcatagtcggataagtctct
agcatgactagagccaaatagcttgtagagaaggtgtcgtcgcttgtgctccttcaggta
cccatagtaattctgtgtaatatagagatggctaatgatgtagtttgtccgaacaacctg
tgaggtcgatgtggttaaaatcgagagattgctatatgttgagcgctctgttaaatttgc
ggagctatgagaataggtcttatcgtgactgagggagcacaggagagggtaatcacacat
aaaagtgtactcgccaatgcgactggcaacatctacaagctctggaatccctttccgccg
ctcagaaagaacctgaaggtacttatcaaagacgaagtcattcgtcacctgatcaggtcc
tgcatgagtttgattaatagttggagagtctgggtcaccgaaccgacctggatagcctcg
atggcttatagaaggcgctgtgctctctctgttgtggacagactttagatctaacgacaa
gcctaaactaagaccaggtattttcttttgagaagattgtggcgtggcttgagtagaaat
ctcaggaggatcctcttcttgttgaactggacgactcagcgagagaagcggaacaattga
gggtctctgagtcctggtcttggatgctagtgctaatggaccgcaaactgcacgtctttc
agatttcttaatgtgctctacatgtgtaaaatcagcagacttatccttttgttggtaaag
ctgatgagacgctccagaaaatggctctccaatattagaaagagtcccattgggcgtaga
gggcgggataagaagatttgaagaagagcgatttttaacagcaggggcagcaactctgct
gtgcgaggtctgtgcatacgtgacaatgcttcctcgccctttgccagcttgagtactgtg
aatcatgtatctagattgccgacgtgcggtcgtgagcacttgccgcgcaggagatgactt
ctcgtcgatgacatttcgctcgggatccacagctagtgggaaatgaaggttaggaacagc
gaccatagagcccgcagaagatggtgctccttctttctgctccattggcatctcagcgga
cgacactttggcttctgatat-
>P458_contig11 205323:207863
ggtctcctgggtatactctgaaatttcttttaagcccctgggatagtcattttcaggtag
attggcatattttgttacgtaaatcggcgcatgagccgaattggttcccagtctaagact
ctgcttatttttgctatctgtcaggcgtgaggcgacgtaggaattgcgagtgctactatg
actagcggcggtgaacatctttgtcgtttctagctttgtgtttgttgagagttgctgagc
caccttgaggaagtgctgtcgaaggagtctaatcatagtaataatatatttagagaattt
tattttgtagacctcgaaagaatgctgacactgaggcttgctgtagtacatccctgaaag
ttcgtcctttatacgtgtgtttaggaagattaagcagctgtagcgtctcagccacttaag
attggcttcattgaagaccagcacgtcacaaagcatgttgtcgatattctgcattgattt
gtcggtggtgtagcagagattatcgctaaccaatgcccgaatcacaagaggctctggtgg
cgtcacgaggctaggtgcacggatacaggagtctgacgctagcaggctcatgacttcaag
aatccgctggacaataaggatgtagtgaaggcgagaattaatccgtctagtctggaatag
ctctataatcttcagaagagaaggaagaagggccgtaaccacaagtccccgcacaagcgg
attggcacgtgacgtggccagccgatcggcgattactgccaagtaacaggcgatgtcgtc
acatgcagacatggaataagggatcagcactaatgtcttcaagcgtaaagagagggtgta
catatctatgcagtacatcctccgctgcgcttcaaggcgctgaagcaagaacatgtcgtc
tggaagagtcacggcgtgccgcttaccaatttttcgttttggtaaccccgttattggggc
agtagcgctttccattatggcgttctcttgtccagtttcgttggtgatctctgcgcttgc
atgacgagtatttagctcactctcaggcacacactccccagtatccacatctatgtaatc
gtaggtgagcttggcgtatttatacatcttaaacaacaatcgcatccagtctgatcttat
gtgtgtttggcttgcactgtgtatttggttcacaagggtcgacaaagccagcaccacagc
gggtatgaagccagttttgcgttgatgtaatgagataagatctgtacatatgcttggtag
aatattaggaaaatatcttagggttatatttgacaggttcttaatgcaatgataaagaat
gtaactgacaccgaggcgaataacatcgtctctagatagatccactctctgaaggcgtac
caagggcaaaagctcagttgatatgatggaaaaattaaactcgtagtcggataagtctct
agcatgactggacccaaatagcttgtagagaaggtgtcgtcgcttgtgctccttcaagta
cccatagtaattctgtgtaatatagagatggctaatgatgtagtttgtccgaacaacctg
tgaggtcgatgtggttaaaatcgagagattgctatatgttgagcgctctgttaaatttgc
ggagctatgagaataggtcttatcgtgactgagggagcacaggagagggtaatcacacat
aaaagtgtactcgccaatgcgactggcaacatctacaagctctggaatccctttccgccg
ctcagaaagaacctgaaggtacttatcaaagacgaagtcattcgtcacctgatcaggtcc
tgtatgagtttgattaatagttggagagtctgtgtcaccgaaccgacctggatagcctcg
atggcttatagaaggcgctgtgctctccctgttgtggacagacttcagatctaacgacaa
gcctaaactaagaccaggtattttcttttgagaagattgtggtgtggcttgagtagaagt
ttcaggaggatcctcttcttgttgaactggacggctcagcgagagaagcggaacaattga
gggtctctgagtcctggtcttggatgctagtgctaatggaccgcaaactgcacgtctttc
agatttctcaatgtgctctacatgtgtaaaatcagcagacttatccttttgttggtaaag
ctgatgagacgctccagaaaatggctctccaatattagaaagagtcccattgggcgtaga
gggcgggataagaagatttgaagaagagcgatttttaacagcgggggcagcgactctgct
gtgcgaagtctgtgcatacgtgacaatgcttcctcgccctttgccagcttgagtactgtg
aatcatgtacctagattgccgacgtgcggtcgtgagcacttgccgcgcaggagatgactt
ctcgtcgatgacatttcgctcgggatccacagctagtgggaaatgaaggttaggaacagg
gaccgtagagcccgcagaagatggtgctccttctttttgctccattggcatctcagcgga
cgacactttggcttctgatat-
