# Supplementary material for: High resolution multi-locus sequence typing scheme for Giardia duodenalis assemblage B outbreak and population analysis
Source: PLoS Negl Trop Dis. 2026 Jul 15;20(7):e0014528. doi: 10.1371/journal.pntd.0014528 (PMC13395364; doi:10.1371/journal.pntd.0014528)
Supplement: S2 Appendix — (ZIP) [file pntd.0014528.s002.zip › S2_Appendix/annotated_alignment_130_k501_ash0.9_reads20_c5fae58a8e06ab8ea3bd9122779feb0c.fasta]

>POIs
--------------------------------------------------------------------------------------------------------------------------------------------------------------------------------------------------------------------------------------------------------------------------------------------------------------------------------------------------------------------------------------------------------------------------------------------------------------------------------------------------------------------------------------------------------------------------------------------------------------------------------------------------------------------------------------------------------------------------------------------------------------------------------------------------------------------------------------------------------------------------------------------------------------------------------------------------------------------------------------------------------------------------------------------------------------------------------------------------------------------------------------------------------------------------------------------------------------------------------------------------------------------------------------------------------------------------------------------------------------------------------------------------------------------------------------------------------------------------------------------------------------------------------------------------------------------------------------------------------------------------------------------------------------------------------------------------------------------------------------------------------------------------------------------------------------------------------------------------------------------------------------------------------------------------------------------------------------------------------------------------------------------------------------------------------------------------------------------------------------------------------------------------------------------------------------------------------------------------------------------------------------------------------------------------------------------------------------------------------------------------------------------------------------------------------------------------------------------------------------------------------------------------------------------------------------------------------------------------------------------------------------------------------------------------------------------------------------------------------------------------------------------------------------------------------------------------------------------------------------------------------------------------------------------------------------------------------------------------------------------------------------------------------------------------------------------------------------------------------------------------------------------------------------------------------------------------------------------------------------------------------------------------------------------------------------------------------------------------------------------------------------------------------------------------------------------------------------------------------------------------------------------------------------------------------------------------------------------------------------------------------------------------------------------------------------------------------------------------------------------------------------------------------------------------------------------------------------------------------------------------------------------------------------------------------------------------------------------------------------------------------------------------------------------------------------------------------------------------------------------------------------------------------------------------------------------------------------------------------------------------------------------------------------------------------------------------------------------------------------------------------------------------------------------------------------------------------------------------------------------------------------------------------------------------------------------------Y------Y----------------Y--Y------------------------------------------------------------------------------------------------------------------------------------------------------------------------------------------------------------------------------------------------------------------------------------------------------------------------------------------------------------------------------------------------------------------------------------------------------------------------------------------------------------------------------------------------------------------------------------------------------------------------------------------------------------------------------------------------------------------------------------------------------------------------------------------------------------------------------------------------------------------------------------------------------------------------------------------------------------------------------------------------------------------------------------------------------------------------------------------------------------------------------------------------Y------Y-Y--------Y-------Y---------Y---Y-Y-Y-------------Y-Y-----YYY--Y----------------------------------------------------------------------------------------------------------------------------------------------------------------------------------------------------
>GCA_011634595.1_contig11 590829:596616
cactgccgttgctagtacggagaaactaatcaatctagcatcatgtatgacaaatgaagc
aaataaagaggcaaacgatctcatggcaaagctagttgaagccgaagcggaccttccttg
tttgctcttggaagcctttctctctgatggtccttacagcatgtacgccggtgccctctt
caggtcatgcatttgccagtcatataattatatcgtgtcgcaggggcggcaagatatcat
gtctcatctctttctgcggctagcagatggcctgcaatcaagttcacctagaacgtataa
ttctcaatcaattcttgcgagtatgataagtgcattagtctgccatgaacgtgtagggta
tatctggccagacttggaacggatattgacggaggcagtggtttctatgcagaccacata
tgttctagttcttaccactaagcagttcaagcccgag-tctttaaattcctttacatgcg
tctctctactgatacagaatatcactgacgactctgttaaagtccttaaaggctgcaagg
gtctatcagatgccattgaaaagatgattttagcagtactagcctctattactacgttcg
cggttagcacagctccggccgatatagatcctcttatgcttgctgcttttaccccagtgc
tgcgactctataaaggtgttttgacagaacctatctccccttcctttagcgatgacaccg
tgctcatctcacaagtcttcactcttatagaacgcgtttgcccagcggctattcacgaag
attgggatcttcttcaggccgcgcttgatgttgttgcaaggagtattaacataaccccag
agttgtactatcaaaacgaaagcttcttctctaatgtcctggagcttatgataaatataa
ctaaggagctatatcaattggagggtattggaagggagtctgaagcacaaacgcaatacg
tgggggtcaagcttcgcggtgagggaacagctgtagcgagactagtaatggaaatctggc
accttcttgttagcgactccaagttttatcccgttctacgtaatcatatcacccatcaat
tgatagatccactgcttacagcgtgtattcttcaggaagatgagcttctcttcttgcagt
catcaacggctatggctacaagagatgtggggcaaatctcggacctgttggggccgtgga
caaatcgcaagcatgccctgctcctcttagacatgctttgtggaatacgacgggactgca
ctgagctagttgtgcaagggtgcactcgcatgttgtcatcgtgtgatatatctattatcg
agggagctataacgattcttgcatatgtttcatctcacgtcaaaggggaaaccattaata
ccatattaatgcaaatcaaagccacagtcctcgatgctttctatgcagactatcctgaac
cccttctgtttgatcaatcaacagggaaggtatcgtttaatgaacaattttccacagcta
tggaagtgtcctatcgctccttcaatgtcactgagagtcatagccagcttttgggtgctc
cagcgacaggtgagagggttcccctctttctctctgccatagtctcccatagcgtatata
caatttcaaagtacatcgaggcatttgagagtctttcgatcacacatattttagcatcct
ttcttaaggtgttagtgttctctgcggatattagaacaagatactatgtaattggcgcaa
ttggaacaatagtagacatcgccattgtatcctctgatgattgtgcattggctgtaagtc
agtgcacactatcggcagagtgtaacacggagttttgtatagatcggattgcctatgaag
ctgtcc-taaacatagtatgtgggcttctattgctggatgtacgggcaaacagagttatc
ccatcagagcttaactttctggttgacgtagtgatctcgtgcctaatggctgattcgggt
aag---gaagcaacaaccgttattgcaggggttgcagagtatgacatgtcaggtatcaag
cagtctcgcttttgtacctcttctgttgttgaagctttagctgaagtgttttctacgttg
cttccttcctatcttcctcacgtcattcgtgcggtgactactctttctaatgctaacgat
tctgatgaacgtatatgcttggcattcagtaacctaaatgacgctatctcatcactgctc
ggagacttaattcagccgaattctgggccacaaacagaaaagttgcaggaaaccatatat
tcacatcttattcccacctatattgacagtataattaaagggtttatgctttgcttggat
caggtggaaaactcgattctctggcccgacttatcgctgctggaaagtctaatctcgttt
attaatgatgccttgctaactggaagtaatgtggccacgatgattctaaattataatacc
caatcgcttgttccggcaatcattcaaaccgtttctgtttttgtaggcacaactctacag
gcagagatgctcggaatactaggagagatcactagggaatatccagcgtatattttcgca
catcgtgagtatccctgtgcactcctagattgcttatttgatattattcagagctccttc
gagccaaaggcacagaacaatgcagtttggttgttcggcacgcttatcgcaagctcacag
ttaattgaatccattggtctacatgcctacacgtccctttactgcagtacaacatctggg
gagctagggccgtatctgacagtattgcctttgtgttgcgagcccccgaaaggtgtacta
gcacactcagatactacagtattatctagtgagcgctttcacaactatgcgcagctcttg
ttagaactggttcaagaagagcgggcaacaagtgatgttttaatcaatgcggctattgct
ctgctgaagtggacacggagttatctacttataggacgagcaattccctttttggattgt
cgtcttctacagatgatagctgaaaacttagacacattagctctccaagtgtgcaagagc
gatgacatagatgacagagatagctgctttatagctattcttatggtggcgatttgcatg
ccagatgtagctgctggagctagcgcagaggtgtgctgtgctttggtggagaccatgaaa
atgtgtcccatagacaacgaagagtttgacgctctattgaacgaagttttgcaggctaat
ataatagttggtctaagcagagacaccttaaacaagtgtattaattcctagtagtcatct
cctgattctgcgctttgtccttcgctctccaacactgagtatttcgctcagagttagctg
tttttctccgttctcgttggggtatcttatttttaacttatctgcatccaaactagtagc
atcggtttcctctccctctgccatcagcacattattattgagtaaatagttactgagagt
ctccagagagatattaagcttgcatttcttcatgtggtcgagcatcttctgcttattcac
cggaacaaaagtcaagatcaagaggtaccatggggaggctttgatccaatcagtaattgt
ttcttctaatgtctgacgacgtgcaggagacatcagctgtagctgagttaggtgtatatt
tggtagccatccacgggtagtatactctcctcgcaaaacctgtatggcctgctcccttgt
aagatatctctttcccaattgctttagaccctggcggagctgaaaaatcgtgtatgactc
aaagtctgcaagggggttggcaataggggtatcaggcaacgcaaagttacgaggctgtag
ccgttcgaccagagataaccgtcggtgttcaggggtgtggggagagtgactaagtgttgc
ctgctgttgatcacaggctgttgctgggcgtgttctgtctagaagccttaccagctcagc
ggttccaggtgttcctcccagtactggaactgcaacgagtgtatcttggcaagttgcatt
actgacctttgaataagagctatctggggttgagtataattgaaggacgtcttcggtatg
tgtggtccttgcttttgcaagctgcaaatatgttctacgggtcaaagtaagtaatgaaac
ggtagaatcgatgttacgcaaaatagattctggcagacgttcagaactacc-ctttctcc
agtaacatattcaatgatataaaggcgtagcgaagcctcatcaggtaccatttttatcaa
gttatttacatagaaagctggataccttctttagcaaactcttcgtacatctttacaaga
gtcgttgccgcgagcagaatacccgttccagatccgatggcaccgaagatgtccgcacag
aagccaacaaatccaaggataaggccacccgcgagtgctgcagttggaatgtatcgattt
agttcgcgttgaagagcacctttggtcatataaccaggcatgcaccagccgttggtctcg
agcatttctgcaacctccttggcgccctcaccagagaactctacccaaacatgcgatata
agaccagagagccccaccagagtcactgcatgaaggatcgtgtgaataggatgaaagagc
gcgctccgaagggagtagggagaggcaagaatccacgcaaggccacccgtagggaaggcc
tgtccggggcgagactcaacctccgcccaggtacccaatagtgcagtgaagatcgaatta
ccaaaacggcgccagatagcctgagatatcataaagacattagatgttagagtggagatg
atcatcatgggcgtagaggacgcgtagagtagcctgatggggtactgttgctgaactgat
ggccctgcctttgcatgctggatccgtaaattgcgcttaattccctgaaggtagatggct
acaaggaaaactaccaaggtagctatgatattcatcaaattcgtaaggccgtctcggaag
aaagctagcttgattgccttgagcttatttggttgagtaaacatgtagtggacagctgcc
aggatagcgccttcaaactcctttccgctcccgcgatcgatgcggaagaaagagaaggac
ttccatataatattttcacagacgttagcagtggtgaagagagagatgccagagcctatg
ccccatccattctccagcatttcgtccaagacctgaactagtatagacgaaatggttaat
tgagcgataatagcaacggcactaaacaaacctatttgggaaatcgatccatagatgcca
gcaatcacgtaaagaacggcctggaagaaagtaaaaatgaacccaatgaggttttggacg
cgattgaaggcctggctctctgcttcattgctcctatcaaatggcagcagcttggacgaa
ataagtatcttgaggaaaaagcttgaagtaatcgtggggcctatacccagctccatgagg
ctccctcgttggcctgcaaatattgagcgcaaccagaacaaggggtctttacgtatcgac
gcatgcaagccgtaaagtggtacctgagaagctgtgaggtaaacaatcaaagccaagaag
gtataaagcccctttgtagtgaaacgaaccgattttggtgccttttcaacacttggtaac
attctcgcccacgggtctagcactttcagccaagttgcaaccatctccgctttatacctt
ctgacctttcttttttggcttttaacaaactgtatacaggtcaaagtcctagtgctggtc
ggtaaagacgcacgaagaacagtactagggcgta
>GCA_001543975.1_contig186 841:6629
cactgccgttgctagtacggagaaactaatcaatctagcatcctgtatgacaaatgaagc
aaataaagaggcaaacgatctcatggcaaagctagttgaagccgaagcggaccttccttg
tttgctcttggaagcctttctctccgatggcccttacagcatgtacgctggtgccctctt
caggtcatgcatttgccagtcatataattatatcgtgtcgcaggggcggcaagatattat
gtctcatctctttctgcggctagcagatggcctgcaatcaagttcacctagaacgtataa
ttctcaatcaattcttgcgagtatgataagtgcattagtctgccatgaacgtgtagggta
tatctggccggacttggaacggatattgacggaggcagtagtttctatgcagactacata
tgttctatttcttacctctgagcagttcgagcccaaa-tctttaaattcctttacatgcg
tctcgctactgatacagaatatcactgacgactctgttaaagtccttaaaggctgcaagg
gtctatcagatgccattgaaaagatgattttagcagtactagcctctattactacgttcg
tggttagtacagctccggccaatatagatcctcttatgtttgctgcttttaccccagtgc
tgcgactctataaaggtgttttgacagaacctgtctccccttcctttagcgatgataccg
tgctcatctcacaagtcttcactcttatagaacgcatttgcccggcggctattcacgaag
attgggatcttcttcaggccgcgcttgatgttgttacaaggagcattagcataaccccag
agttgtactatcaaaacgaaagcttcttctctaatgtcctggagcttgtgatacatataa
ccaaggagctatatcaattggagagtattggaagggagtctgaagcacagacgcaatacg
tgggggtcaagcttcgcggtgagggaacagctgtagcgagactaataatggaaatctggc
accttcttgttagcgactccaagttctatcccgttctgcgtaatcatatcacccgtcaat
tgatagatccgctacttgcagcgtgtattcttcaggaagatgagcttctcttcttgcaat
catcggcggctatggctacaagagatgtggggcaaatctcggacttgttggggccgtgga
caaatcgcaagcatgccctgctcctcttagatatgctttgtggaatacgacgggactgca
ctgagctagttatgcaagggtgcacccgcatgttgtcatcgtgtgatatatctattatcg
agggagccataacgattcttgcatatgtttcatctcacgtcaaaggggaaaccattaatg
ccatattaatgcaaatcaaggccacagtcctcgatgctttctatgcagactatcccgagc
cccttctgtttgatcaatcaacagggaagatatcctttaatgaacaattctccacggcta
tggaagcgtcctatcgctccttcaatgtcactgagagtcatagccagcttttgggcgctc
cagcgacaggtgagagggttcccctctttctctctgccatagtctcccatagcatatata
caatttcaaagtacatcgaggcatttgagagtctttcgatcacacatattttagcatcct
ttcttaaggtgttagtgttctctgcggatattagagcaagatactatgtgattggcgcaa
ttggaacaatagtagacatcgccattgtatcctctgatgattgtgcattggctgtaagtc
agtgcacactaccggcagagtgtaacacggagttttgtatagatcggattgcctatgaaa
ctgtcc-tagacatagtatgtgggcttttgttgctggatgtacgggcaaacagagttatc
ccatcagagcttaactttctggttgacgtggtgatctcgtgcctaatggctgattcgggt
aag---gaagcagcaaccgttattgcaggggttgcagagtatgacatgtcaggtatcaag
cagtctcgcttttgcacctcttctgttgttgaagctttagctgaagtgttttctacattg
cttccctcttatcttccccacgttattcgtgcggtgactactctttctaatgctaacgat
tctgatgaacgtatatgcttggcattcagtaatctaaatgacgccatctcatcactgctc
ggagacttaatccagccgaattctgggccacaaacagaaaagttgcaaaaaaccatacat
tcgcatcttattcccacctatattgacagtgtaattaaagggtttatgctttgcttggat
caggtggagaactcgattctctggcccgatttatcgctgctggaaagtctaatctcgttt
attaacgatgccttgctaactggaagcaatgtagccgcaatgattctaaattataatacc
caatcgcttgttccggtaatcattcaaaccgtttctgtttttgtaggcacaactctacag
gcagagatgctcggaatactaggagagatcactagggaatatccagcgtatattttcgca
catcgtgactatccctgtgcactcctagattgcttatttgatattattcagagctccttc
gagccaaaggcacagaacaatgcagtttggctgttcggcacgcttatcgcaagctcacag
ttaattgaatccattggtctatacgcctacacgtccctttattgcagtacaacatctggg
gagctagggccgtatctgacagtgttgcctttgtgttgcgagcccccgaagagtgtacta
gcacactcagatactacagcattatctagtgagcgctttcacaactatgcgcagctctta
ttagaactggttcaagaagagcgggcaacaagtgatgttttaatcaatgcggctattgct
ctgctgaagtggacacggagttatctacttataggacgagcaattccctctttggattgt
cgtcttctacagatgatagctgaaaacttagacacattagctctccaagtgtgcaagagc
gatgacatagatgacagagatagctgctttatagctattcttatgacggcgatttgcatg
ccagatgtagctgctggagctagcgcagaggtgtgctgtgctttggtggagaccatgaaa
atgtgttccatagacaacgaagagtttgacgctctattgaacgaagttttgcgggctaat
ataatagtttgtctaagcagagatgccttaaacaagtgtattaattcttagtagtcatcg
cctgattctgcgctttgtccttcgctcaccaacactgagtatttcgctcagagttagctg
tttttctccgttctcattggggtatcttatttttaacttatctgcatccagactagtggc
atcggtttcctctccctctgccatcagcacattattattgagtaaatagttactgagagt
ctccagagagatattaagcttgcatttcctcatgtggtcgagcatcttctgcttattcac
cggaacaaaagtcaagatcaagaggtaccatggggaggctttgatccaatcagtaattgt
ttcttctaacgtctgacgacgtgcaggagacatcagctgcagctgagttaggtgtatatt
tggtagccatccacgggtagtatgctctcctcgcaaaacctgtatggcctgctcccttgt
aagatatctctttcctaattgctttagaccctggcggagctgaaagaccgtatatgactc
aaagtctgcaaggggattgacaataggggtatcaggcaacgcaaagttacgaggctgtag
ccgttcgaccagagataaccgtcggtgttcaggggtgtggggaaagtgactaggtgttgc
ctgctgctgatcacagactgttgctgggcgtgttctgtctagaagccttaccagctcagc
ggttccaggtgttcctcccagtactggaactgcaatgagtgtatcttggcaagttgcatt
actgacctttgagtaagagctatccggggttgagtataattgaagaacgtcttcggtatg
tgcggtccttgcttttgcaagctgcaaatatgttctacgggtcaaagtaagtaatgaaac
ggtagaatcgatgttacgcaaaatagattctggtagacgttcagaactacctctttctcc
agtaacatattcaatgatataaaggcgtagcgaagcttcatcaggtaccatttttatcaa
gttatttacatagaaagctggataccttctttagcaaactcttcgtacatctttacaaga
gtcgttgctgcgagtagaatacccgttccagatccgatggcaccgaagatgtccgcacag
aagccaacaaatccaaggataaggccacccgcgagtgctgcagttggaatgtatcgattt
agttcgcgttgaagagcacctttggtcatataaccaggcatgcaccagccgttggtctcg
agcatctctgcaacctccttggcgccctcaccagagaactctacccaaacacgcgatata
agaccagagagccccaccaaagtcactgcatgaaggatcgtgtgaataggatgaaagagc
gcgctccgaagggagtagggagaggcaagaatccacgcaaggccacccgtagggaaggcc
tgcccggggcgagactcaacctctgcccaggtacccaatagtgcagtgaagatcgaatta
ccaaaacggcgccagatagcctgagatatcataaagacattagatgttagagtggagatg
atcatcatgggcgtagaggacgcgtagagtagcctgatggggtactgttgctgaactgat
ggccctgcctttgcatgctggatccgtaaattgcgcttaatcccctgaaggtagatggct
acaaggaaaactactagggtagctatgatattcatcaaattcgtaaggccgtctcggaag
aaagctagcttgattgccttgagcttatttggttgagtaaacatgtagtggacagctgcc
aggatagcgccttcaaactcctttccgctcccgcgatcgatgcggaagaaagagaaggac
ttccatataatattctcacagacgttagcagtggtgaagagagagatgccagagcctatg
ccccatccgttctccagcatttcatccaagacctgaactagtatagacgaaatggttaat
tgagcgataatagcaacggcactaaacaaacctatttgggaaatcgatccatagatgcca
gcaatcacgtaaagaacggcctggaagaaagtaaaaatgaacccaatgaggttttggacg
cgattgaaggcctgactctctgcttcattgctcctatcaaatggcagcagcttggacgaa
ataagtatcttgaggaaaaagcttgaagtaatcgtggggcctatacccagctccataagg
ctccctcgttggcctgcaaatattgaacgcaaccagaacaaggggtctttacgtatcgac
gcatgcaagccgtaaagtggtacctgagaagctgtgaggtaaacaatcaaagccaggaag
gtataaagcccctttgtagtgaaacgaaccgactttggggccttttcaacacttggcaac
attctcgcccacgggtctagcactttcagccaagttgcaaccatctccgctttatacctt
ctgacctttcttttttggcttttaacaaactgtatacaggtcaaagtcctagtgctggtc
ggtaaagacgcacgnaaaacagtactagggcgta
>Gerbil_contig007.1 complement(419336:425124)
cactgccgttgctagtacggagaaactaatcaatctagcatcatgtatgacaaatgaagc
aaataaagaggcaaacgatctcatggcaaagctagttgaagccgaagcggaccttccttg
tttgctcttggaagcctttctctctgatggtccttacagcatgtacgccggtgccctctt
caggtcatgcatttgccagtcatataattatatcgtgtcgcaggggcggcaagatatcat
gtctcatctctttctgcggctagcagatggcctgcaatcaagttcacctagaacgtataa
ttctcaatcaattcttgcgagtatgataagtgcattagtctgccatgaacgtgtagggta
tatctggccagacttggaacggatattgacggaggcagtggtttctatgcagaccacata
tgttctagttcttaccactaagcagttcgagcccgag-tctttaaattcctttacatgcg
tctctctactgatacagaatatcactgacgactctgttaaagtccttaaaggctgcaagg
gtctatcagatgccattgaaaagatgattttagcagtactagcctctattactacgttcg
cggttagcacagctccggccgatatagatcctcttatgcttgctgcttttaccccagtgc
tgcgactctataaaggtgttttgacagaacctatctccccttcctttagcgatgacaccg
tgctcatctcacaagtcttcactcttatagaacgcgtttgcccagcggctattcacgaag
attgggatcttcttcaggccgcgcttgatgttgttgcaaggagtattaacataaccccag
agttgtactatcaaaacgaaagcttcttctctaatgtcctggagcttatgataaatataa
ctaaggagctatatcaattggagggtattggaagggagtctgaagcacagacgcaatacg
tgggggtcaagcttcgtggtgagggaacagctgtagcgagactagtaatggaaatctggc
accttcttgttagcgactccaagttttatcccgttctacgtaatcatatcacctatcaat
tgatagatccgctacttgcagcgtgtattcttcaggaagatgagcttctcttcttgcaat
catcagcagctatggctacaagagatgtggggcaaatctcagacttgttggggccgtgga
caaatcgcaagcatgccctgctcctcttagacatgctttgtggaatacgacgggactgca
ctgagctagttgtgcaagggtgcactcgcatgttgtcatcgtgtgatatatctattatcg
agggagctataacgattcttgcatatgtttcatctcacgtcaaaggggaaaccattaatg
ccatattaatgcaaatcaaagccacagtcctcgatgctttctatgcagactatcccgagc
cccttctgtttgatcaatcaacagggaaggtatcgtttaatgaacaattttccacagcta
tggaagtgtcctatcgctccttcaatgtcactgagagtcatagccagcttttgggtgctc
cagcgacaggtgagagggttcccctctttctctctgccatagtctcccatagcgtatata
caatttcaaagtacatcgaggcatttgagagtctttcgatcacacatattttagcatcct
ttcttaaggtgttagtgttctctgcggatattagaacaagatactatgtaattggcgcaa
ttggaacaatagtagacatcgccatcgtatcctctgatgattgtgcattggctgtaagtc
agtgcacactatcggcagagtgtaacacagagttttgtatagatcggattgcctatgaaa
ctgtcc-taaacatagtatgtgggcttctattgctggatgtacgggcaaacagagttatc
ccatcagagcttaactttctggttgacgtagtgatctcgtgcctaatggctgattcgggt
aag---gaagcaacaaccgttattgcaggggttgcagagtatgacatgtcaggtatcaag
cagtctcgcttttgcacctcttccgttgttgaagctttagctgaagtgttttctacattg
cttccctcttatcttccccacgttattcgtgcggtgactactctttctaatgctaacgat
tctgatgaacgtatatgcttggcattcagtaacctaaatgacgccatctcatcactgctc
ggagacttaattcagccgaattctgggccacaaacagaaaagttgcaggaaaccatatat
tcacatcttattcccacctatattgacagtgtaattaaagggtttatgctttgcttggat
caggtggaaaactcgattctctggcccgacttatcgctgctggaaagtctaatctcgttt
attaacgatgccttgctaactggaagtaatgtagccgcgatgattctaaattataatacc
caatcgcttgttccggcaatcattcaaaccgtttctgtttttgtaggcacaactctacag
gcagagatgctcggaatactaggagagatcactagggaatatccagcgtacattttcgca
catcgtgactatccctgtgcactcctagattgcttatttgatattattcagagctccttc
gagccaaaggcacagaacaatgcagtttggctgttcggcacgcttatcgcaagctcacag
ttaattgaatccattggtctacatgcctacacgtccctttattgcagtacaacatctggg
gagctagggccgtatctgacagtattacctttgtgttgcgagcccccgaaaagtgtacta
gcacactcagatactacagtattatctagtgagcgctttcacaactatgcacagctcttg
ttagaactggttcaagaagagcgggcaacaagtgatgttttaatcaatgcggctattgct
ctgctgaagtggacacggagttatctacttatgggacgagcaattccctttttggattgt
cgtcttctacagatgatagctgaaaacttagacacattagctctccaagtgtgcaagagc
gatgacatagatgacagagatagctgctttatagctattcttatggtggcgatttgcatg
ccagatgtagctgctggagctagcgcagaggtgtgctgtgctttggtggagaccatgaaa
atgtgtcccatagacaacgaagagtttgacgctctattgaacgaagttttgcaggctaat
ataatagttggtctaagcagagacaccttaaacaagtgtattaattcctagtagtcatct
cctgattctgcgctttgtccttcgctctccaacactgagtatttcgctcagagttagctg
tttttctccgttctcgttggggtatcttatttttaacttatctgcatccagactagtggc
atcggtttcctctccctctgccatcagcacattattattgagtaaatagttactgagagt
ctccagagagatattaagcttgcatttcttcatgtggtcgagcatcttctgcttattcac
cggaacaaaagtcaagatcaaaaggtaccatggggaggccttgatccaatcagtaattgt
ttcttctaacgtatgacgacgtgcaggagacatcagctgtagctgagttaggtgtatatt
tggtagccatccacgggtagtatactctcctcgcaaaacctgtatggcctgctcccttgt
aagatatctctttcccaattgctttagaccctggcggagctgaaaaatcgtgtatgactc
aaagtctgcaagagggttggcaataggggtatcaggcaacgcaaagttacgaggctgtag
ccgttcgaccagagataaccgtcggtgttcaggggtgtggggagagtgactaagtgttgc
ctgctgttgatcacagactgttgctgggcgtgttctgtctagaagccttaccagctcagc
ggttccaggtgttcctcccagtactggaactgcaacgagtgtatcttggcaagttgcatt
actgacctttgaataagagctatctggggttgagtataattgaaggacgtcttcggtatg
tgtggtccctgcttttgcaagctgcaaatatgttctacgggtcaaagtaagtaatgaaac
ggtagaatcgatgttacgcaaaatagattctggcagacgttcagaactacctctttctcc
agtaacatattcaatgatataaaggcgtagcgaagcctcatcaggtaccatttttatcaa
gttatttacatagaaagctggataccttctttagcaaactcttcgtacatctttacaaga
gtcgttgctgcgagtagaatacccgttccagatccgatggcaccgaagatgtccgcacag
aagccaacaaatccaaggataaggccacccgcgagtgctgcagttggaatgtatcgattt
agttcgcgttgaagagcacctttggtcatataaccaggcatgcaccagccgttggtctcg
agcatctctgcaacctccttggcgccctcaccagagaactctacccaaacacgcgatata
agaccagagagccccaccagagtcactgcatgaaggatcgtgtgaataggatgaaagagc
gcgctccgaagggagtagggagaagcaagaatccacgcaaggccacccgtagggaaggcc
tgtccggggcgagactcaacctccgcccaggtacccaatagtgcagtgaagatcgaatta
ccaaaacggcgccagatagcctgagatatcataaagacattagatgttagagtggagatg
atcatcatgggcgtagaggacgcgtagagtagcctgatggggtactgctgctgaactgat
ggccctgcctttgcatgctggatccgtaaattgcgcttaattccctgaaggtagatggct
acaaggaaaactaccagggtagctatgatattcatcaaattcgtaaggccgtctcggaag
aaagctagcttgattgccttgagcttatttggttgagtaaacatgtagtggacagctgcc
aggatagcgccttcaaactcctttccgctcccgcgatcgatgcggaagaaagagaaggac
ttccatataatattctcacagacgttagcagtggtgaagagagagatgccagagcctatg
ccccatccgttctccagcatttcatccaagacctgaactagtatagacgaaatggttaat
tgagcgataatagcaacggcactaaacaaacctatttgggaaatcgatccatagatacca
gcaattacgtaaagaacggcctggaagaaagtaaaaatgaacccaatgaggttttggacg
cgattgaaggcctgactctctgcttcattgctcctatcaaatggcagcagcttggacgaa
ataagtatcttgaggaaaaagcttgaagtaatcgtagggcctatacccagctccatgagg
ctccctcgttggcctgcaaatattgaacgcaaccagaacaaggggtctttacgtatcgac
gcatgcaagccgtaaagtggtacctgagaagctgtgaggtaaacaatcaaagccaggaag
gtataaagcccctttgtagtgaaacgaaccgactttggggccttttcaacacttggcaac
attctcgcccacgggtctagcactttcagccaagttgcaaccatctccgctttatacctt
ctgacctttcttttttggcttttaacaaactgtatacaggtcaaagtcctagtgctggtc
ggtaaagacgcacgaaaaacagtactagggcgta
>Gi-P132_contig007.1 complement(419281:425069)
cactgccgttgctagtacggagaaactaatcaatctaacatcatgtatgacaaatgaagc
aaataaagaggcaaacgatctcatggcaaagctagttgaagccgaagcggaccttccttg
tttgctcttggaagcctttctctctgatggtccttacagcatgtacgccggtgccctctt
caggtcatgcatttgccagtcatataattatatcgtgttgcaggggcggcaagatatcat
gtctcatctctttctgcggctagcagatggcctgcaatcaagttcacctagaacgtataa
ttctcaatcaattcttgcgagtatgataagtgcattagtctgccatgaacgtgtagggta
tatctggccagacttggaacggatattgacggaggcagtggtttctatgcagaccacata
tgttctagttcttaccactaagcagttcgagcccaag-tctttaaattcctttacatgcg
tctctctactgatacagaatatcactgacgactctgttaaagtccttaaaggctgcaagg
gtctatcagatgccattgaaaagatgagttcagcagtactagcctctattactacgttcg
cggttagcacagctccgaccgatatagatcctcttatgcttgctgcttttaccccagtgc
tacgactctataaaggtgttttgacagaacctatctccccttcctttagcgatgacaccg
tgctcatctcacaagtcttcactcttatagaacgcgtttgcccaacggctattcacgaag
attgggatcttcttcaggccgcgcttgatgttgttgcaaggagtattaacataaccccag
agttgtactatcaaaacgaaagcttcttctctaatgtcctggagcttatgataaatataa
ctaaggagctatatcaattggagggtattggaagggagtctgaagcacaaacgcaatacg
tgggggtcaagcttcgtggtgagggaacagctgtagcgagactagtaatggaaatctggc
accttcttgttagcgactccaagttttatcccgttctacgtaatcatatcacctatcaat
tgatagatccgctacttgcagcgtgtattcttcaggaagatgagcttctcttcttgcaat
catcagcagctatggctacaagagatgtggggcaaatctcagacttgttggggccgtgga
caaatcgcaagcatgccctgctcctcttagacatgctttgtggaatacgacgggactgca
ctgagctagttgtgcaagaatgcactcgcatgttgtcatcgtgtgatatatctattatcg
agggagctataacgattcttgcatatgtttcatctcacgtcaaaggggaaaccattaata
ccatattaatgcaaatcaaagccacagtcctcgatgctttctatgcagactatcccgagc
cccttctgtttgatcaatcaacagggaaggtatcgtttaatgaacaattttccacagcta
tggaagcgtcctatcgctccttcaatgtcactgagagtcatagccagcttttgggtgctc
cagcgacaggtgagagggttcccctctttctctcagccatagtctcccatagcgtatata
caatttcaaagtacatcgaggcatttgagagtctttcgatcacacatattttagcatcct
ttcttaaggtattagtgttctctgcggatattagaacaagatactatgtaattggcgcaa
ttggaacaatagtagatatcgccattgtatcctctgatgattgtgcattggctgtaagtc
agtgcacactatcggcagagtgtaacacggagttttgtatagatcggattgcctatgaaa
ctgtcc-taaacatagtatgtgggcttctattgctggatgtacgggcaaacagagttatc
ccatcagagcttaactttctggttgacgtagtgatctcgtgcctaatggctgattcgggt
aag---gaagcaacaaccgttattgcaggggttgcagagtatgacatgtcaggtatcaag
cagtctcgcttttgcacctcttccgttgttgaagctttagctgaagtgttttctacattg
cttccctcttatcttccccacgttattcgtgcggtgactactctttctaatgctaacgat
tctgatgaacgtatatgcttggcattcagtaacctaaatgacgccatctcatcactgctc
ggagacttaattcagccgaattctgggccacaaacagaaaagttgcaggaaaccatatat
tcacatcttattcccacctatattgacagtgtaattaaagggtttatgctttgcttggat
caggtggaaaactcgattctctggcccgacttatcgctgctggaaagtctaatctcgttt
attaacgatgccttgctaactggaagtaatgtagccgcgatgattctaaattataatacc
caatcgcttgttccggcaatcattcaaaccgtttctgtttttgtaggcacaactctacag
gcagagatgctcggaatactaggagagatcactagggaatatccagcgtatattttcgca
catcgtgactatccctgtgcactcctagattgcttatttgatattattcagagctccttc
gagccaaaggcacagaacaatgcagtttggctgttcggcacgcttatcgcaagctcacag
ttaattgaatccattggtctacacgcctacacgtccctttattgcagtacaacatctggg
gagctagggccgtatctgacagtattacctttgtgttgcgagcccccgaaaagtgtacta
gcacactcagatactacagtattatctagtgagcgctttcacaactatgcacagctctta
ttagaactggttcaagaagagcgggcaacaagtgatgttttaatcaatgcggctattgct
ctgctgaagtggacacggagttatctacttataggacgagcaattccctttttggattgt
cgtcttctacagatgatagctgaaaacttagacacattagctcttcaagtgtgcaagagc
gatgacatagatgacagagatagctgctttatagctattcttatggtggcgatttgcatg
ccagatgtagctgctggagctagcgcagaggtgtgctgtgctttggtggagactatgaaa
atgtgtcccatagacaacgaagagtttgacgctctattgaacgaagttttgcaggctaat
ataatagttggtctaagcagagacaccttaaacaagtgtattaattcctagtagtcatct
cctgattctgcgctttgtccttcgctctccaacactgagtatttcgctcagagttagctg
tttttctccgttctcgttggggtatcttatttttaacttatctgcatccagactagtggc
atcggtttcctctccctctgccatcagcacattattattgagtaaatagttactgagagt
ctccagagagatattaagcttgcattttttcatgtggtcgagcatcttctgcttattcac
cggaacaaaagtcaagatcaaaaggtaccatggggaggccttgatccaatcagtaattgt
ttcttctaacgtatgacgacgtgcaggagacatcagctgtagctgagttaggtgtatatt
tggtagccatccacgggtagtatgctctcctcgcaaaacctgtatggcctgctcccttgt
aagatatctctttcccaattgctttagaccctggcggagctgaaaaatcgtgtatgactc
aaagtctgcaagagggttggcaataggggtatcaggcaacgcaaagttacgaggctgtag
ccgttcgaccagagataaccgtcggtgttcaggggtgtggggagagtgactaagtgttgc
ctgctgttgatcacagactgttgctgggcgtgttctgtctagaagccttaccagctcagc
ggttccaggtgttcctcccagtactggaactgcaacgagtgtatcttggcaagttgcatt
actgacctttgagtaagagctatccggggttgagtataattgaaggacgtcttcggtatg
tgtggtccttgcttttgcaagctgcaaatatgttctacgggtcaaagtaagtaatgaaac
ggtagaatcgatgttacgcaaaatagattctggcagacgttcagaactacctctttctcc
agtaacatattcaatgatataaaggcgtagcgaagcctcatcaggtaccatttttatcaa
gttatttacatagaaagctggataccttctttagcaaactcttcgtacatctttacaaga
gtcgttgctgcgagtagaatacccgttccagatccgatggcaccgaagatgtccgcacag
aagccaacaaatccaaggataaggccacccgcgagtgctgcagttggaatgtatcgattt
agttcgcgttgaagagcacctttggtcatataaccaggcatgcaccagccgttggtctcg
agcatctctgcaacctccttggcgccctcaccagagaactctacccaaacacgcgatata
agaccagagagccccaccagagtcactgcatgaaggatcgtgtgaataggatgaaagagc
gcgctccgaagggagtagggagaggcaagaatccacgcaaggccacccgtagggaaggcc
tgtccggggcgagactcaacctccgcccaggtacccaatagtgcagtgaagatcgaatta
ccaaaacggcgccagatagcctgagatatcataaagacattagatgttagagtggagatg
atcatcatgggcgtagaggatgcgtagagtagcctgatggggtactgttgctgaactgat
ggccctgcctttgcatgctggatccgtaaattgcgcttaattccctgaaggtagatggct
acaaggaaaactaccagggtagctatgatattcatcaaattcgtaaggccgtctcggaag
aaagctagcttgattgccttgagcttatttggttgagtaaacatgtagtggacagctgcc
aggatagcgccttcaaactcctttccgctcccgcgatcgatgcggaagaaagagaaggac
ttccatataatattctcacagacgttagcagtggtgaagagagagatgccagagcctatg
ccccatccgttctccagcatttcgtccaagacctgaactagtatagacgaaatggttaat
tgagcgataatagcaacggcactaaacaaacctatttgggaaatcgatccatagatacca
gcaattacgtaaagaacggcctggaagaaagtaaaaatgaacccaatgaggttttggacg
cgattgaaggcctgactctctgcttcattgctcctatcaaatggcagcagcttggacgaa
ataagtatcttgaggaaaaagcttgaagtaatcgtggggcctatacccagctccatgagg
ctccctcgttggcctgcaaatattgaacgcaaccagaacaaggggtctttacgtatcgac
gcatgcaagccgtaaagtggtacctgagaagctgtgaggtaaacaatcaaagccaggaag
gtataaagcccctttgtagtgaaacgaaccgactttggggccttttcaacacttggcaac
attctcgcccacgggtctagcactttcagccaagttgcaaccatctccgctttatacctt
ctgacctttcttttttggcttttaacaaactgtatacaggtcaaaatcctagtgctggtc
ggtaaagacgcacgaaaaacagtactagggcgta
>Gi-P289_contig007.1 complement(419333:425121)
cactgccgttgctagtacggagaaactaatcaatctaacatcatgtatgacaaatgaagc
aaataaagaggcaaacgatctcatggcaaagctagttgaagccgaagcggaccttccttg
tttgctcttggaagcctttctctctgatggtccttacagcatgtacgccggtgccctctt
caggtcatgcatttgccagtcatataattatatcgtgtcgcaggggcggcaagatatcat
gtctcatctctttctgcggctagcagatggcctgcaatcaagttcacctagaacgtataa
ttctcaatcaattcttgcgagtatgataagtgcattagtctgccatgaacgtgtagggta
tatctggccagacttggaacggatattgacggaggcagtggtttctatgcagaccacata
tgttctagttcttaccactaagcagttcgagcccaag-tctttaaattcctttacatgcg
tctctctactgatacagaatatcactgacgactctgttaaagtccttaaaggctgcaagg
gtctatcagatgccattgaaaagatgagttcagcagtactagcctctattactacgttcg
cggttagcacagctccgaccgatatagatcctcttatgcttgctgcttttaccccagtgc
tacgactctataaaggtgttttgacagaacctatctccccttcctttagcgatgacaccg
tgctcatctcacaagtcttcactcttatagaacgcgtttgcccaacggctattcacgaag
attgggatcttcttcaggccgcgcttgatgttgttgcaaggagtattaacataaccccag
agttgtactatcaaaacgaaagcttcttctctaatgtcctggagcttatgataaatataa
ctaaggagctatatcaattggagggtattggaagggagtctgaagcacaaacgcaatacg
tgggggtcaagcttcgtggtgagggaacagctgtagcgagactagtaatggaaatctggc
accttcttgttagcgactccaagttttatcccgttctacgtaatcatatcacctatcaat
tgatagatccgctacttgcagcgtgtattcttcaggaagatgagcttctcttcttgcaat
catcagcagctatggctacaagagatgtggggcaaatctcagacttgttggggccgtgga
caaatcgcaagcatgccctgctcctcttagacatgctttgtggaatacgacgggactgca
ctgagctagttgtgcaagaatgcactcgcatgttgtcatcgtgtgatatatctattatcg
agggagctataacgattcttgcatatgtttcatctcacgtcaaaggggaaaccattaata
ccatattaatgcaaatcaaagccacagtcctcgatgctttctatgcagactatcccgagc
cccttctgtttgatcaatcaacagggaaggtatcgtttaatgaacaattttccacagcta
tggaagcgtcctatcgctccttcaatgtcactgagagtcatagccagcttttgggtgctc
cagcgacaggtgagagggttcccctctttctctcagccatagtctcccatagcgtatata
caatttcaaagtacatcgaggcatttgagagtctttcgatcacacatattttagcatcct
ttcttaaggtattagtgttctctgcggatattagaacaagatactatgtaattggcgcaa
ttggaacaatagtagatatcgccattgtatcctctgatgattgtgcattggctgtaagtc
agtgcacactatcggcagagtgtaacacggagttttgtatagatcggattgcctatgaaa
ctgtcc-taaacatagtatgtgggcttctattgctggatgtacgggcaaacagagttatc
ccatcagagcttaactttctggttgacgtagtgatctcgtgcctaatggctgattcgggt
aag---gaagcaacaaccgttattgcaggggttgcagagtatgacatgtcaggtatcaag
cagtctcgcttttgcacctcttctgttgttgaagctttagctgaagtgttttctacattg
cttccctcttatcttccccacgtcattcgtgcggtgactactctttctaatgctaacgat
tctgatgaacgtatatgcttggcattcagtaacctaaatgacgccatctcatcactgctc
ggagacttaattcagccgaattctgggccacaaacagaaaagttgcaggaaaccatatat
tcacatcttattcccacctatattgacagtgtaattaaagggtttatgctttgcttggat
caggtggaaaactcgattctctggcccgacttatcgctgctggaaagtctaatctcgttt
attaacgatgccttgctaactggaagtaatgtagccgcgatgattctaaattataatacc
caatcgcttgttccggcaatcattcaaaccgtttctgtttttgtaggcacaactctacag
gcagagatgctcgggatactaggagagatcactagggaatatccagcgtatattttcgca
catcgtgactatccctgtgcactcctagattgcttatttgatattattcagagctccttc
gagccaaaggcacagaacaatgcagtttggctgttcggcacgcttatcgcaagctcacag
ttaattgaatccattggtctacatgcctacacgtccctttattgcagtacaacatctggg
gagctagggccgtatctgacagtattacctttgtgttgcgagcccccgaaaagtgtacta
gcacactcagatactacagtattatctagtgagcgctttcacaactatgcacagctctta
ttagaactggttcaagaagagcgggcaacaagtgatgttttaatcaatgcggctattgct
ctgctgaagtggacacggagttatctacttatgggacgagcaattccctttttggattgt
cgtcttctacagatgatagctgaaaacttagacacattagctcttcaagtgtgcaagagc
gatgacatagatgacagagatagctgctttatagctattcttatggtggcgatttgcatg
ccagatgtagctgctggagctagcgcagaggtgtgctgtgctttggtggagaccatgaaa
atgtgtcccatagacaacgaagagtttgacgctctattgaacgaagttttgcaggctaat
ataatagttggtctaagcagagacaccttaaacaagtgtattaattcctagtagtcatct
cctgattctgcgctttgtccttcgctctccaacactgagtatttcgctcagagttagctg
tttttctccgttctcgttggggtatcttatttttaacttatctgcatccagactagtggc
atcggtttcctctccctctgccatcagcacattattattgagtaaatagttactgagagt
ctccagagagatattaagcttgcattttttcatgtggtcgagcatcttctgcttattcac
cggaacaaaagtcaagatcaaaaggtaccatggggaggccttgatccaatcagtaattgt
ttcttctaacgtatgacgacgtgcaggagacatcagctgtagctgagttaggtgtatatt
tggtagccatccacgggtagtatactctcctcgcaaaacctgtatggcctgctcccttgt
aagatatctctttcccaattgctttagaccctggcggagctgaaaaatcgtgtatgactc
aaagtctgcaagagggttggcaataggggtatcaggcaacgcaaagttacgaggctgtag
ccgttcgaccagagataaccgtcggtgttcaggggtgtggggagagtgactaagtgttgc
ctgctgttgatcacagactgttgctgggcgtgttctgtctagaagccttaccagctcagc
ggttccaggtgttcctcccagtactggaactgcaacgagtgtatcttggcaagttgcatt
actgacctttgaataagagctatctggggttgagtataattgaaggacgtcttcggtatg
tgtggtccctgcttttgcaagctgcaaatatgttctacgggtcaaagtaagtaatgaaac
ggtagaatcgatgttacgcaaaatagattctggcagacgttcagaactacccctttctcc
agtaacatattcaatgatataaaggcgtagcgaagcctcatcaggtaccatttttatcaa
gttatttacatagaaagctggataccttctttagcaaactcttcgtacatctttacaaga
gtcgttgctgcgagyagaatacccgttccagatccgatggcaccgaagatgtccgcacag
aagccaacaaatccaaggataaggccacccgcgagtgctgcagttggaatgtatcgattt
agttcgcgytgaagagcacctttggtcatataaccaggcatgcaccagccgttggtctcg
agcatctctgcaacctccttggcgccctcaccagagaactctacccaaacacgcgatata
agaccagagagccccaccagagtcactgcatgaaggatcgtgtgaataggatgaaagagc
gcgctccgaagggagtagggagargcaagaatccacgcaaggccacccgtagggaaggcc
tgtccggggcgagactcaacctccgcccaggtacccaatagtgcagtgaagatcgaatta
ccaaaacggcgccagatagcctgagatatcataaagacattagatgttagagtggagatg
atcatcatgggcgtagaggacgcgtagagtagcctgatggggtactgttgctgaactgat
ggccctgcctttgcatgctggatccgtaaattgcgcttaattccctgaaggtagatggct
acaaggaaaactaccagggtagctatgatattcatcaaattcgtaagrccgtctcggaag
aaagctagcttgattgccttgagcttatttggttgagtaaacatgtagtggacagctgcc
aggatagcgccttcaaactcctttccgctcccgcgatcgatgcggaagaaagagaaggac
ttccatataatattctcacagacgttagcagtggtgaagagagagatgccagagcctatg
ccccatccgttctccagcatttcgtccaagacctgaactagtatagacgaaatggttaat
tgagcgataatagcaacggcactaaacaaacctatttgggaaatcgatccatagatacca
gcaatcacgtaaagaacggcctggaagaaagtaaaaatgaacccaatgaggttttggacg
cgattgaaggcctggctctctgcttcattgctcctatcaaatggcagcagcttggacgaa
ataagtatcttgaggaaaaagcttgaagtaatcgtggggcctatacccagctccatgagg
ctccctcgttggcctgcaaatattgaacgcaaccagaacaaggggtctttacgtatcgac
gcatgcaagccgtaaagtggtacctgagaagctgtgaggtaaacaatcaaagccaggaag
gtataaagcccctttgtagtgaaacgaaccgactttggggccttttcaacacttggcaac
attctcgcccacggrtctagcacyttcagccaagttgcaaccatctccgctttatacctt
ctgacctttcttttttggcttttaacaaactgtatacaggtcaaaatcctagtgctggtc
ggtaaagacgcacgaaaaacagtactagggcgta
>Gi-P448_contig007.1 complement(419363:425151)
cactgccgttgctagtacggagaaactaatcaatctaacatcatgtatgacaaatgaagc
aaataaagaggcaaacgatctcatggcaaagctagttgaagccgaagcggaccttccttg
tttgctcttggaagcctttctctctgatggtccttacagcatgtacgccggtgccctctt
caggtcatgcatttgccagtcatataattatatcgtgttgcaggggcggcaagatatcat
gtctcatctctttctgcggctagcagatggcctgcaatcaagttcacctagaacgtataa
ttctcaatcaattcttgcgagtatgataagtgcattagtctgccatgaacgtgtagggta
tatctggccagacttggaacggatattgacggaggcagtggtttctatgcagaccacata
tgttctagttcttaccactaagcagttcgagcccaag-tctttaaattcctttacatgcg
tctctctactgatacagaatatcactgacgactctgttaaagtccttaaaggctgcaagg
gtctatcagatgccattgaaaagatgagttcagcagtactagcctctattactacgttcg
cggttagcacagctccgaccgatatagatcctcttatgcttgctgcttttaccccagtgc
tacgactctataaaggtgttttgacagaacctatctccccttcctttagcgatgacaccg
tgctcatctcacaagtcttcactcttatagaacgcgtttgcccaacggctattcacgaag
attgggatcttcttcaggccgcgcttgatgttgttgcaaggagtattaacataaccccag
agttgtactatcaaaacgaaagcttcttctctaatgtcctggagcttatgataaatataa
ctaaggagctatatcaattggagggtattggaagggagtctgaagcacaaacgcaatacg
tgggggtcaagcttcgtggtgagggaacagctgtagcgagactagtaatggaaatctggc
accttcttgttagcgactccaagttttatcccgttctacgtaatcatatcacctatcaat
tgatagatccgctacttgcagcgtgtattcttcaggaagatgagcttctcttcttgcaat
catcagcagctatggctacaagagatgtggggcaaatctcagacttgttggggccgtgga
caaatcgcaagcatgccctgctcctcttagacatgctttgtggaatacgacgggactgca
ctgagctagttgtgcaagaatgcactcgcatgttgtcatcgtgtgatatatctattatcg
agggagctataacgattcttgcatatgtttcatctcacgtcaaaggggaaaccattaata
ccatattaatgcaaatcaaagccacagtcctcgatgctttctatgcagactatcccgagc
cccttctgtttgatcaatcaacagggaaggtatcgtttaatgaacaattttccacagcta
tggaagcgtcctatcgctccttcaatgtcactgagagtcatagccagcttttgggtgctc
cagcgacaggtgagagggttcccctctttctctcagccatagtctcccatagcgtatata
caatttcaaagtacatcgaggcatttgagagtctttcgatcacacatattttagcatcct
ttcttaaggtattagtgttctctgcggatattagaacaagatactatgtaattggcgcaa
ttggaacaatagtagatatcgccattgtatcctctgatgattgtgcattggctgtaagtc
agtgcacactatcggcagagtgtaacacggagttttgtatagatcggattgcctatgaaa
ctgtcc-taaacatagtatgtgggcttctattgctggatgtacgggcaaacagagttatc
ccatcagagcttaactttctggttgacgtagtgatctcgtgcctaatggctgattcgggt
aag---gaagcaacaaccgttattgcaggggttgcagagtatgacatgtcaggtatcaag
cagtctcgcttttgcacctcttccgttgttgaagctttagctgaagtgttttctacattg
cttccctcttatcttccccacgttattcgtgcggtgactactctttctaatgctaacgat
tctgatgaacgtatatgcttggcattcagtaacctaaatgacgccatctcatcactgctc
ggagacttaattcagccgaattctgggccacaaacagaaaagttgcaggaaaccatatat
tcacatcttattcccacctatattgacagtgtaattaaagggtttatgctttgcttggat
caggtggaaaactcgattctctggcccgacttatcgctgctggaaagtctaatctcgttt
attaacgatgccttgctaactggaagtaatgtagccgcgatgattctaaattataatacc
caatcgcttgttccggcaatcattcaaaccgtttctgtttttgtaggcacaactctacag
gcagagatgctcggaatactaggagagatcactagggaatatccagcgtatattttcgca
catcgtgactatccctgtgcactcctagattgcttatttgatattattcagagctccttc
gagccaaaggcacagaacaatgcagtttggctgttcggcacgcttatcgcaagctcacag
ttaattgaatccattggtctacatgcctacacgtccctttattgcagtacaacatctggg
gagctagggccgtatctgacagtattacctttgtgttgcgagcccccgaaaagtgtacta
gcacactcagatactacagtattatctagtgagcgctttcacaactatgcacagctctta
ttagaactggttcaagaagagcgggcaacaagtgatgttttaatcaatgcggctattgct
ctgctgaagtggacacggagttatctacttataggacgagcaattccctttttggattgt
cgtcttctacagatgatagctgaaaacttagacacattagctcttcaagtgtgcaagagc
gatgacatagatgacagagatagctgctttatagctattcttatggtggcgatttgcatg
ccagatgtagctgctggagctagcgcagaggtgtgctgtgctttggtggagaccatgaaa
atgtgtcccatagacaacgaagagtttgacgctctattgaacgaagttttgcaggctaat
ataatagttggtctaagcagagacaccttaaacaagtgtattaattcctagtagtcatct
cctgattctgcgctttgtccttcgctctccaacactgagtatttcgctcagagttagctg
tttttctccgttctcgttggggtatcttatttttaacttatctgcatccagactagtggc
atcggtttcctctccctctgccatcagcacattattattgagtaaatagttactgagagt
ctccagagagatattaagcttgcattttttcatgtggtcgagcatcttctgcttattcac
cggaacaaaagtcaagatcaaaaggtaccatggggaggccttgatccaatcagtaattgt
ttcttctaacgtatgacgacgtgcaggagacatcagctgtagctgagttaggtgtatatt
tggtagccatccacgggtagtatactctcctcgcaaaacctgtatggcctgctcccttgt
aagatatctctttcccaattgctttagaccctggcggagctgaaaaatcgtgtatgactc
aaagtctgcaagagggttggcaataggggtatcaggcaacgcaaagttacgaggctgtag
ccgttcgaccagagataaccgtcggtgttcaggggtgtggggagagtgactaagtgttgc
ctgctgttgatcacagactgttgctgggcgtgttctgtctagaagccttaccagctcagc
ggttccaggtgttcctcccagtactggaactgcaacgagtgtatcttggcaagttgcatt
actgacctttgartaagagctatccggggttgagtataattgaaggacgtcttcggtatg
tgtggtccttgcttttgcaagctgcaaatatgttctacgggtcaaagtaagtaatgaaac
ggtagaatcgatgttacgcaaaatagattctggcagacgttcagaactaccyctttctcc
agtaacatattcaatgatataaaggcgtagcgaagcytcatcaggtaccatttttatcaa
gttatttacatagaaagctggataccttctttagcaaactcttcgtacatctttacaaga
gtcgttgcygcgagyagaatacccgttccagatccgatggcaccgaagatgtccgcacag
aagccaacaaatccaaggataaggccacccgcgagtgctgcagttggaatgtatcgattt
agttcgcgctgaagagcacctttggtcatataaccaggcatgcaccagccgttggtctcg
agcatctctgcaacctccttggcgccctcaccagagaactctacccaaacacgcgatata
agaccagagagccccaccagagtcactgcatgaaggatcgtgtgaataggatgaaagagc
gcgctccgaagggagtagggagaagcaagaatccacgcaaggccacccgtagggaaggcc
tgtccggggcgagactcaacctccgcccaggtacccaatagtgcagtgaagatcgaatta
ccaaaacggcgccagatagcctgagatatcataaagacattagatgttagagtggagatg
atcatcatgggcgtagaggatgcgtagagtagcctgatggggtactgttgctgaactgat
ggccctgcctttgcatgctggatccgtaaattgcgcttaattccctgaaggtagatggct
acaaggaaaactaccagggtagctatgatattcatcaaattcgtaagaccgtctcggaag
aaagctagcttgattgccttgagcttatttggttgagtaaacatgtagtggacagctgcc
aggatagcgccttcaaactcctttccgctcccgcgatcgatgcggaagaaagagaaggac
ttccatataatattctcacagacgttagcagtggtgaagagagagatgccagagcctatg
ccccatccgttctccagcatttcgtccaagacctgaactagtatagacgaaatggttaat
tgagcgataatagcaacggcactaaacaaacctatttgggaaatcgatccatagatacca
gcaatcacgtaaagaacggcctggaagaaagtaaaaatgaacccaatgaggttttggacg
cgattgaaggcctggctctctgcttcattgctcctatcaaatggcagcagtttggacgaa
ataagtatcttgaggaaaaagcttgaagtaatcgtggggcctatacccagctccatgagg
ctccctcgttggcctgcaaatattgaacgcaaccagaacaaggggtctttacgtatcgac
gcatgcaagccgtaaagtggtacctgagaagctgtgaggtaaacaatcaaagccaggaag
gtataaagcccctttgtagtgaaacgaaccgactttggggccttttcaacacttggcaac
attctcgcccacgggtctagcactttcagccaagttgcaaccatctccgctttatacctt
ctgacctttcttttttggcttttaacaaactgtatacaggtcaaaatcctagtgctggtc
ggtaaagacgcacgaaaaacagtactagggcgta
>Gi-P514_contig007.1 complement(419393:425181)
cactgccgttgctagtacggagaaactaatcaatctaacatcatgtatgacaaatgaagc
aaataaagaggcaaacgatctcatggcaaagctagttgaagccgaagcggaccttccttg
tttgctcttggaagcctttctctctgatggtccttacagcatgtacgccggtgccctctt
caggtcatgcatttgccagtcatataattatatcgtgttgcaggggcggcaagatatcat
gtctcatctctttctgcggctagcagatggcctgcaatcaagttcacctagaacgtataa
ttctcaatcaattcttgcgagtatgataagtgcattagtctgccatgaacgtgtagggta
tatctggccagacttggaacggatattgacggaggcagtggtttctatgcagaccacata
tgttctagttcttaccactaagcagttcgagcccaag-tctttaaattcctttacatgcg
tctctctactgatacagaatatcactgacgactctgttaaagtccttaaaggctgcaagg
gtctatcagatgccattgaaaagatgagttcagcagtactagcctctattactacgttcg
cggttagcacagctccgaccgatatagatcctcttatgcttgctgcttttaccccagtgc
tacgactctataaaggtgttttgacagaacctatctccccttcctttagcgatgacaccg
tgctcatctcacaagtcttcactcttatagaacgcgtttgcccaacggctattcacgaag
attgggatcttcttcaggccgcgcttgatgttgttgcaaggagtattaacataaccccag
agttgtactatcaaaacgaaagcttcttctctaatgtcctggagcttatgataaatataa
ctaaggagctatatcaattggagggtattggaagggagtctgaagcacaaacgcaatacg
tgggggtcaagcttcgtggtgagggaacagctgtagcgagactagtaatggaaatctggc
accttcttgttagcgactccaagttttatcccgttctacgtaatcatatcacctatcaat
tgatagatccgctacttgcagcgtgtattcttcaggaagatgagcttctcttcttgcaat
catcagcagctatggctacaagagatgtggggcaaatctcagacttgttggggccgtgga
caaatcgcaagcatgccctgctcctcttagacatgctttgtggaatacgacgggactgca
ctgagctagttgtgcaagaatgcactcgcatgttgtcatcgtgtgatatatctattatcg
agggagctataacgattcttgcatatgtttcatctcacgtcaaaggggaaaccattaata
ccatattaatgcaaatcaaagccacagtcctcgatgctttctatgcagactatcccgagc
cccttctgtttgatcaatcaacagggaaggtatcgtttaatgaacaattttccacagcta
tggaagcgtcctatcgctccttcaatgtcactgagagtcatagccagcttttgggtgctc
cagcgacaggtgagagggttcccctctttctctcagccatagtctcccatagcgtatata
caatttcaaagtacatcgaggcatttgagagtctttcgatcacacatattttagcatcct
ttcttaaggtattagtgttctctgcggatattagaacaagatactatgtaattggcgcaa
ttggaacaatagtagatatcgccattgtatcctctgatgattgtgcattggctgtaagtc
agtgcacactatcggcagagtgtaacacggagttttgtatagatcggattgcctatgaaa
ctgtcc-taaacatagtatgtgggcttctattgctggatgtacgggcaaacagagttatc
ccatcagagcttaactttctggttgacgtagtgatctcgtgcctaatggctgattcgggt
aag---gaagcaacaaccgttattgcaggggttgcagagtatgacatgtcaggtatcaag
cagtctcgcttttgcacctcttccgttgttgaagctttagctgaagtgttttctacattg
cttccctcttatcttccccacgttattcgtgcggtgactactctttctaatgctaacgat
tctgatgaacgtatatgcttggcattcagtaacctaaatgacgccatctcatcactgctc
ggagacttaattcagccgaattctgggccacaaacagaaaagttgcaggaaaccatatat
tcacatcttattcccacctatattgacagtgtaattaaagggtttatgctttgcttggat
caggtggaaaactcgattctctggcccgacttatcgctgctggaaagtctaatctcgttt
attaacgatgccttgctaactggaagtaatgtagccgcgatgattctaaattataatacc
caatcgcttgttccggcaatcattcaaaccgtttctgtttttgtaggcacaactctrcag
gcagagatgctcggratactaggagagatcactagggaatatccagcgtatattttcgca
catcgtgactatccctgtgcactcctagattgcttatttgatattattcagagctccttc
gagccaaaggcacagaacaatgcagtttggctgttcggcacgcttatcgcaagctcacag
ttaattgaatccattggtctacatgcctacacgtccctttattgcagtacaacatctggg
gagctagggccgtatctgacagtattacctttgtgttgcgagcccccgaaaagtgtacta
gcacactcagatactacagtattatctagtgagcgctttcacaactatgcacagctctta
ttagaactggttcaagaagagcgggcaacaagtgatgttttaatcaatgcggctattgct
ctgctgaagtggacacggagttatctacttataggacgagcaattccctttttggattgt
cgtcttctacagatgatagctgaaaacttagacacattagctctycaagtgtgcaagagc
gatgacatagatgacagagatagctgctttatagctattcttatggtggcgatttgcatg
ccagatgtagctgctggagctagcgcagaggtgtgctgtgctttggtggagaccatgaaa
atgtgtcccatagacaacgaagagtttgacgctctattgaacgaagttttgcaggctaat
ataatagttggtctaagcagagacaccttaaacaagtgtattaattcctagtagtcatct
cctgattctgcgctttgtccttcgctctccaacactgagtatttcgctcagagttagctg
tttttctccgttctcgttggggtatcttatttttaacttatctgcatccagactagtggc
atcggtttcctctccctctgccatcagcacattattattgagtaaatagttactgagagt
ctccagagagatattaagcttgcattttttcatgtggtcgagcatcttctgcttattcac
cggaacaaaagtcaagatcaaaaggtaccatggggaggccttgatccaatcagtaattgt
ttcttctaacgtatgacgacgtgcaggagacatcagctgtagctgagttaggtgtatatt
tggtagccatccacgggtagtatactctcctcgcaaaacctgtatggcctgctcccttgt
aagatatctctttcccaattgctttagaccctggcggagctgaaaaatcgtgtatgactc
aaagtctgcaagagggttggcaataggggtatcaggcaacgcaaagttacgaggctgtag
ccgttcgaccagagataaccgtcggtgttcaggggtgtggggagagtgactaagtgttgc
ctgctgttgatcacagactgttgctgggcgtgttctgtctagaagccttaccagctcagc
ggttccaggtgttcctcccagtactggaactgcaacgagtgtatcttggcaagttgcatt
actgacctttgaataagagctatctggggttgagtataattgaaggacgtcttcggtatg
tgtggtccttgcttttgcaagctgcaaatatgttctacgggtcaaagtaagtaatgaaac
ggtagaatcgatgttacgcaaaatagattctggcagacgttcagaactacccctttctcc
agtaacatattcaatgatataaaggcgtagcgaagcctcatcaggtaccatttttatcaa
gttatttacatagaaagctggataccttctttagcaaactcttcgtacatctttacaaga
gtcgttgcygcgagyagaatacccgttccagatccgatggcaccgaagatgtccgcacag
aagccaacaaatccaaggataaggccacccgcgagtgctgcagttggaatgtatcgattt
agttcgcgytgaagagcacctttggtcatataaccaggcatgcaccagccgttggtctcg
agcatctctgcaacctccttggcgccctcaccagagaactctacccaaacacgcgatata
agaccagagagccccaccagagtcactgcatgaaggatcgtgtgaataggatgaaagagc
gcgctccgaagggagtagggagargcaagaatccacgcaaggccacccgtagggaaggcc
tgtccggggcgagactcaacctccgcccaggtacccaatagtgcagtgaagatcgaatta
ccaaaacggcgccagatagcctgagatatcataaagacattggatgttagagtggagatg
atcatcatgggcgtagaggacgcgtagagtagcctgatggggtactgttgctgaactgat
ggccctgcctttgcatgctggatccgtaaattgcgcttaattccctgaaggtagatggct
acaaggaaaactaccagggtagctatgatattcatcaaattcgtaaggccgtctcggaag
aaagctagcttgattgccttgagcttatttggttgagtaaacatgtagtggacagctgcc
aggatagcgccttcaaactcctttccgctcccgcgatcgatgcggaagaaagagaaggac
ttccatataatattctcacagacgttagcagtggtgaagagagagatgccagagcctatg
ccccatccgttctccagcatttcgtccaagacctgaactagtatagacgaaatggttaat
tgagcgataatagcaacggcactaaacaaacctatttgggaaatcgatccatagatacca
gcaattacgtaaagaacggcctggaagaaagtaaaaatgaacccaatgaggttttggacg
cgattgaaggcctgrctctctgcttcattgctcctatcaaatggcagcagcttggacgaa
ataagtatcttgaggaaaaagcttgaagtaatcgtggggcctatacccagctccatgagg
ctccctcgttggcctgcaaatattgaacgcaaccagaacaaggggtctttacgtatcgac
gcatgcaagccgtaaagtggtacctgagaagctgtgaggtaaacaatcaaagccaggaag
gtataaagcccctttgtagtgaaacgaaccgactttggggccttttcaacacttggcaac
attctcgcccacgggtctagcactttcagccaagttgcaaccatctccgctttatacctt
ctgacctttcttttttggcttttaacaaactgtatacaggtcaaaatcctagtgctggtc
ggtaaagacgcacgaaaaacagtactagggcgta
>Gi-P521_contig007.1 complement(419325:425113)
cactgccgttgctagtacggagaaactaatcaatctaacatcatgtatgacaaatgaagc
aaataaagaggcaaacgatctcatggcaaagctagttgaagccgaagcggaccttccttg
tttgctcttggaagcctttctctctgatggtccttacagcatgtacgccggtgccctctt
caggtcatgcatttgccagtcatataattatatcgtgttgcaggggcggcaagatatcat
gtctcatctctttctgcggctagcagatggcctgcaatcaagttcacctagaacgtataa
ttctcaatcaattcttgcgagtatgataagtgcattagtctgccatgaacgtgtagggta
tatctggccagacttggaacggatattgacggaggcagtggtttctatgcagaccacata
tgttctagttcttaccactaagcagttcgagcccaag-tctttaaattcctttacatgcg
tctctctactgatacagaatatcactgacgactctgttaaagtccttaaaggctgcaagg
gtctatcagatgccattgaaaagatgagttcagcagtactagcctctattactacgttcg
cggttagcacagctccgaccgatatagatcctcttatgcttgctgcttttaccccagtgc
tacgactctataaaggtgttttgacagaacctatctccccttcctttagcgatgacaccg
tgctcatctcacaagtcttcactcttatagaacgcgtttgcccaacggctattcacgaag
attgggatcttcttcaggccgcgcttgatgttgttgcaaggagtattaacataaccccag
agttgtactatcaaaacgaaagcttcttctctaatgtcctggagcttatgataaatataa
ctaaggagctatatcaattggagggtattggaagggagtctgaagcacaaacgcaatacg
tgggggtcaagcttcgtggtgagggaacagctgtagcgagactagtaatggaaatctggc
accttcttgttagcgactccaagttttatcccgttctacgtaatcatatcacctatcaat
tgatagatccgctacttgcagcgtgtattcttcaggaagatgagcttctcttcttgcaat
catcagcagctatggctacaagagatgtggggcaaatctcagacttgttggggccgtgga
caaatcgcaagcatgccctgctcctcttagacatgctttgtggaatacgacgggactgca
ctgagctagttgtgcaagaatgcactcgcatgttgtcatcgtgtgatatatctattatcg
agggagctataacgattcttgcatatgtttcatctcacgtcaaaggggaaaccattaata
ccatattaatgcaaatcaaagccacagtcctcgatgctttctatgcagactatcccgagc
cccttctgtttgatcaatcaacagggaaggtatcgtttaatgaacaattttccacagcta
tggaagcgtcctatcgctccttcaatgtcactgagagtcatagccagcttttgggtgctc
cagcgacaggtgagagggttcccctctttctctcagccatagtctcccatagcgtatata
caatttcaaagtacatcgaggcatttgagagtctttcgatcacacatattttagcatcct
ttcttaaggtattagtgttctctgcggatattagaacaagatactatgtaattggcgcaa
ttggaacaatagtagatatcgccattgtatcctctgatgattgtgcattggctgtaagtc
agtgcacactatcggcagagtgtaacacggagttttgtatagatcggattgcctatgaaa
ctgtcc-taaacatagtatgtgggcttctattgctggatgtacgggcaaacagagttatc
ccatcagagcttaactttctggttgacgtagtgatctcgtgcctaatggctgattcgggt
aag---gaagcaacaaccgttattgcaggggttgcagagtatgacatgtcaggtatcaag
cagtctcgcttttgcacctcttccgttgttgaagctttagctgaagtgttttctacattg
cttccctcttatcttccccacgttattcgtgcggtgactactctttctaatgctaacgat
tctgatgaacgtatatgcttggcattcagtaacctaaatgacgccatctcatcactgctc
ggagacttaattcagccgaattctgggccacaaacagaaaagttgcaggaaaccatatat
tcacatcttattcccacctatattgacagtgtaattaaagggtttatgctttgcttggat
caggtggaaaactcgattctctggcccgacttatcgctgctggaaagtctaatctcgttt
attaacgatgccttgctaactggaagtaatgtagccgcgatgattctaaattataatacc
caatcgcttgttccggcaatcattcaaaccgtttctgtttttgtaggcacaactctacag
gcagagatgctcggaatactaggagagatcactagggaatatccagcgtatattttcgca
catcgtgactatccctgtgcactcctagattgcttatttgatattattcagagctccttc
gagccaaaggcacagaacaatgcagtttggctgttcggcacgcttatcgcaagctcacag
ttaattgaatccattggtctacacgcctacacgtccctttattgcagtacaacatctggg
gagctagggccgtatctgacagtattgcctttgtgttgcgagcccccgaaragtgtacta
gcacactcagatactacagtattatctagtgagcgctttcacaactatgcacagctcttg
ttagaactggttcaagaagagcgggcaacaagtgatgttttaatcaatgcggctattgct
ctgctgaagtggacacggagttatctacttatgggacgagcaattccctttttggattgt
cgtcttctacagatgatagctgaaaacttagacacattagctcttcaagtgtgcaagagc
gatgacatagatgacagagatagctgctttatagctattcttatggtggcgatttgcatg
ccagatgtagctgctggagctagcgcagaggtgtgctgtgctttggtggagaccatgaaa
atgtgtcccatagacaacgaagagtttgacgctctattgaacgaagttttgcaggctaat
ataatagttggtctaagcagagacaccttaaacaagtgtattaattcctagtagtcatct
cctgattctgcgctttgtccttcgctctccaacactgagtatttcgctcagagttagctg
tttttctccgttctcgttggggtatcttatttttaacttatctgcatccagactagtggc
atcggtttcctctccctctgccatcagcacattattattgagtaaatagttactgagagt
ctccagagagatattaagcttgcattttttcatgtggtcgagcatcttctgcttattcac
cggaacaaaagtcaagatcaaaaggtaccatggggaggccttgatccaatcagtaattgt
ttcttctaacgtatgacgacgtgcaggagacatcagctgtagctgagttaggtgtatatt
tggtagccatccacgggtagtatactctcctcgcaaaacctgtatggcctgctcccttgt
aagatatctctttcccaattgctttagaccctggcggagctgaaaaatcgtgtatgactc
aaagtctgcaagagggttggcaataggggtatcaggcaacgcaaagttacgaggctgtag
ccgttcgaccagagataaccgtcggtgttcaggggtgtggggagagtgactaagtgttgc
ctgctgttgatcacagactgttgctgggcgtgttctgtctagaagccttaccagctcagc
ggttccaggtgttcctcccagtactggaactgcaacgagtgtatcttggcaagttgcatt
actgacctttgagtaagagctatccggggttgagtataattgaaggacgtcttcggtatg
tgtggtccttgcttttgcaagctgcaaatatgttctacgggtcaaagtaagtaatgaaac
ggtagaatcgatgttacgcaaaatagattctggcagacgttcagaactacctctttctcc
agtaacatattcaatgatataaaggcgtagcgaagcctcatcaggtaccatttttatcaa
gttatttacatagaaagctggataccttctttagcaaactcttcgtacatctttacaaga
gtcgttgccgcgagcagaatacccgttccagatccgatggcaccraagatgtccgcacag
aagccaacaaatccaaggataaggccacccgcgagtgctgcagttggaatgtatcgattt
agttcgcgttgaagagcacctttggtcatataaccaggcatgcaccagccgttggtctcg
agcatctctgcaacctccttggcgccctcaccagagaactctacccaaacacgcgatata
agaccagagagccccaccagagtcactgcatgaaggatcgtgtgaataggatgaaagagc
gcrctccgaagggagtagggagaggcaagaatccacgcaaggccacccgtagggaaggcc
tgtccggggcgagactcaacctccgcccaggtacccaatagtgcagtgaagatcgaatta
ccaaaacggcgccagatagcctgagatatcataaagacattggatgttagagtggagatg
atcatcatgggcgtagaggatgcgtagagtagcctgatggggtactgttgctgaactgat
ggccctgcctttgcatgctggatccgtaaattgcgcttaatyccctgaaggtagatggct
acaaggaaaactaccagggtagctatgatattcatcaaattcgtaagrccgtctcggaag
aaagctagcttgattgccttgagcttatttggttgagtaaacatgtagtggacagctgcc
aggatagcgccttcaaactcctttccgctcccgcgatcgatgcggaagaaggaaaaggac
ttccatataatattctcacagacgttagcagtggtgaagagagagatgccagagcctatg
ccccatccgttctccagcatttcatccaagacctgaactagtatagacgaaatggttaat
tgagcgataatagcaacggcactaaacaaacctatttgggaaatcgatccatagatacca
gcaattacgtaaagaacggcctggaagaaagtaaaaatgaacccaatgaggttttggacg
cgattgaaggcctgactctctgcttcattgctcctatcaaatggcagcagyttggacgaa
ataagtatcttgaggaaaaagcttgaagtaatcgtggggcctatacccagctccatgagg
ctccctcgttggcctgcaaatattgaacgcaaccagaacaaggggtctttacgtatcgac
gcatgcaagccgtaaagtggtacctgagaagctgtgaggtaaacaatcaaagccaggaag
gtataaagcccctttgtagtgaaacgaaccgactttggggccttttcaacacttggcaac
attctcgcccacgggtctagcactttcagccaagttgcaaccatctccgctttatacctt
ctgacctttcttttttggcttttaacaaactgtatacaggtcaaaatcctagtgctggtc
ggtaaagacgcacgaaaaacagtactagggcgta
>Gi-P528_contig007.1 complement(419304:425092)
cattgccgttgctagtacggagaaactaatcaatctaacatcatgtatgacaaatgaagc
aaataaagaggcaaacgatctcatggcaaagctagttgaagccgaagcggaccttccttg
tttgctcttggaagcctttctctctgatggtccttacagcatgtacgccggtgccctctt
caggtcatgcatttgccagtcatataattatatcgtgttgcaggggcggcaagatatcat
gtctcatctctttctgcggctagcagatggcctgcaatcaagttcacctagaacgtataa
ttctcaatcaattcttgcgagtatgataagtgcattagtctgccatgaacgtgtagggta
tatctggccagacttggaacggatattgacggaggcagtggtttctatgcagaccacata
tgttctagttcttaccactaagcagttcgagcccacg-tctttaaattcctttacatgcg
tctctctactgatacagaatatcactgacgactctgttaaagtccttaaaggctgcaagg
gtttatcagatgccattgaaaagatgatttcagcagtactagcctctattactacgttcg
cggttagcacagctccgaccgatatagatcctcttatgcttgctgcttttaccccagtgc
tgcgactctataaaggtgttttgacagaacctatctccccttcctttagcgatgacaccg
tgctcatctcacaagtcttcactcttatagaacgcgtttgcccaacggctattcacgaag
attgggatcttcttcaggccgcgcttgatgttgttgcaaggagtattaacataaccccag
agttgtactatcaaaacgaaagcttcttctctaatgtcctggagcttatgataaatataa
ctaaggagctatatcacttggagggtattggaagggagtctgaagcacagacgcaatacg
tgggggtcaagcttcgtggtgagggaacagctgtagcgagactaataatggaaatctggc
accttcttgttagcgactccaagttttatcccgttctacgtaatcatatcacccatcaat
tgatagatccgctacttgcagcatgtattcttcaggaagatgagcttctcttcttgcaat
catcagcagctatggctacaagagatgtggggcaaatctcagacttgttggggccgtgga
caaatcgcaagcatgccctgctcctcttagacatgctttgtggaatacgacgggactgca
ctgagctagttgtgcaaggatgcactcgcatgttgtcatcgtgtgatatatctattatcg
agggagctataacgattcttgcatatgtttcatctcacgtcaaaggggaaaccattaata
ccatattaatgcaaatcaaagccacagtcctcgatgctttctatgcagactatcccgagc
cccttctgtttgatcaatcaacagggaaggtatcgtttaatgaacaattttccacagcta
tggaagcgtcctatcgctccttcaatgtcactgagagtcatagccagcttttgggtgctc
cagcgacaggtgagagggttcccctctttctctcagccatagtctcccatagcgtatata
caatttcaaagtacatcgaggcatttgagagtctttcgatcacacatattttagcatcct
ttcttaaggtattagtgttctctgcggatattagaacaagatactatgtaattggcgcaa
ttggaacaatagtagatatcgccattgtatcctctgatgattgtgcattggctgtaagtc
agtgcacactatcggcagagtgtaacacggagttttgtatagatcggattgcctatgaag
ctgtcc-taaacatagtatgtgggcttctgttgctggatgtacgggcaaacagagttatc
ccatcagagcttaactttctggttgacgtggtgatctcgtgcctaatggctgattcgggt
aag---gaagcaacaaccgttattgcaggggttgcagagtatgacatgtcaggtatcaag
cagtctcgcttttgcacctcttctgttgttgaagctttagctgaagtgttttctacattg
cttccctcttatcttcctcacgtcattcgtgcggtgactactctttctaatgctaacgat
tctgatgaacgtatatgcttggcattcagtaacctaaatgacgccatctcatcactgctc
ggagacttaattcagccgaattctgggccacaaacagaaaagttgcaggaaaccatatat
tcacatcttattcccacctatattgacagtgtaattaaagggtttatgctttgcttggat
caggtggaaaactcgattctctggcccgacttatcgctgctggaaagtctaatctcgttt
attaacgatgccttgctaactggaagtaatgtagccgcgatgattctaaattataatacc
caatcgcttgttccggcaatcattcaaaccgtttctgtttttgtaggcacaactctacag
gcagagatgctcggaatactaggagagatcactagggaatatccagcgtatattttcgca
catcgtgactatccctgtgcactcctagattgcttatttgatattattcagagctccttc
gagccaaaggcacagaacaatgcagtttggctgttcggcacgcttatcgcaagctcacag
ttaattgaatccattggtctacatgcctacacgtccctttattgcagtacaacatctggg
gagctagggccgtatctgacagtattgcctttgtgttgcgagcccccgaaaggtgtacta
gcacactcagatactacagtattatctagtgagcgctttcacaactatgcacagctcttg
ttagaactggttcaagaagagcgggcaacaagtgatgttttaatcaatgcggctattgct
ctgctgaagtggacacggagttatctacttatgggacgagcaattccctttttggattgt
cgtcttctacagatgatagctgaaaacttagacacattagctcttcaagtgtgcaagagc
gatgacatagatgacagagatagctgctttatagctattcttatggtggcgatttgcatg
ccagatgtagctgctggagctagcgcagaggtgtgctgtgctttggtggagaccatgaaa
atgtgtcccatagacaacgaagagtttgacgctctattgaacgaagttttgcaggctaat
ataatagttggtctaagcagagacaccttaaacaagtgtattaattcctagtagtcatct
cctgattctgcgctttgtctttcgctctccaacactgagtatttcgctcagagttagctg
tttttctccgttctcgttggggtatcttatttttaacttatctgcatccaaactagtagc
atcggtttcctctccctctgccatcagcacattattattgagtaaatagttactgagagt
ctccagagagatattaagcttgcatttcttcatgtggtcgagcatcttctgcttattcac
cggaacaaaagtcaagatcaaaaggtaccatggggaggccttgatccaatcagtaattgt
ttcttctaacgtatgacgacgtgcaggagacatcagctgtagctgagttaggtgtatatt
tggtagccatccacgggtagtatactctcctcgcaaaacctgtatggcctgctcccttgt
aagatatctctttcccaattgctttagaccctggcggagctgaaaaatcgtgtatgactc
aaagtctgcaagggggttggcaataggggtatcaggcaacgcaaagttacgaggctgtag
ccgttcgaccagagataaccgtcggtgttcaggggtgtggggagagtgactaagtgttgc
ctgctgttgatcacagactgttgctgggcgtgttctgtctagaagccttaccagctcagc
ggttccaggtgttcctcccagtactggaactgcaacgagtgtatcttggcaagttgcatt
actgacctttgaataagagctatctggggttgagtataattgaaggacgtcttcggtatg
tgtggtccttgcttttgcaagctgcaaatatgttctacgggtcaaagtaagtaatgaaac
ggtagaatcgatgttacgcaaaatagattctggcagacgttcagaactacctctttctcc
agtaacatattcaatgatataaaggcgtagcgaagcctcatcaggtaccatttttatcaa
gttatttacatagaaagctggataccttctttagcaaactcttcgtacatctttacaaga
gtcgttgctgcgagtagaatacccgttccagatccgatggcaccgaagatgtccgcacag
aagccaacaaatccaaggataaggccacccgcgagtgctgcagttggaatgtatcgattt
agttcgcgttgaagagcacctttggtcatataaccaggcatgcaccagccattggtctcg
agcatctctgcaacctccttggcgccctcaccagagaactctacccaaacacgcgatata
agaccagagagccccaccagagtcactgcatgaaggatcgtgtgaataggatgaaagagg
gcgctccgaagggagtagggagaagcaagaatccacgcaaggccacccgtagggaaggcc
tgtccggggcgagactcaacctccgcccaggtacccaatagtgcagtgaagatcgaatta
ccaaaacggcgccagatagcctgagatatcataaagacattagatgttagagtggagatg
atcatcatgggcgtagaggacgcgtagagtaacctgatggggtactgttgctgaactgat
ggccctgcctttgcatgctggatccgtaaattgcgcttaattccctgaaggtagatggct
acaaggaaaactaccaaggtagctatgatattcatcaaattcgtaaggccgtctcggaag
aaagctagcttgattgccttgagcttatttggttgagtaaacatgtagtggacagctgcc
aggatagcgccttcaaactcctttccgctcccgcgatcgatgcggaagaaagagaaggac
ttccatataatattctcacagacgttagcagtggtgaagagagagatgccagagcctatg
ccccatccgttctccagcatttcatccaagacctgaactagtatagacgaaatggttaat
tgagcaataatagcaacggcactaaacaaacctatttgggaaatcgatccatagatacca
gcaattacgtaaagaacggcctggaagaaagtaaaaatgaacccaatgaggttttggacg
cgattgaaggcctgactctctgcttcattactcctatcaaatggcagcagcttggacgaa
ataagtatcttgaggaaaaagcttgaagtaatcgtagggcctatacccagctccatgagg
ctccctcgttggcctgcaaatattgaacgcaaccagaacaaggggtctttacgtatcgac
gcatgcaagccgtaaagtggtacctgagaagctgtgaggtaaacaatcaaagccaggaag
gtataaagcccctttgtagtgaaacgaaccgactttggggccttttcaacacttggcaac
attctcgcccacgggtctagcactttcagccaagttgcaaccatctccgctttatacctt
ctgacctttcttttttggcttttaacaaactgtatacaggtcaaagtcctagtgctggtc
ggtaaagacgcacgaaaaacagtactagggcgta
>Gi-P621_contig007.1 complement(419323:425111)
cactgccgttgctagtacggagaaactaatcaatctaacatcatgtatgacaaatgaagc
aaataaagaggcaaacgatctcatggcaaagctagttgaagccgaagcggaccttccttg
tttgctcttggaagcctttctctctgatggtccttacagcatgtacgccggtgccctctt
caggtcatgcatttgccagtcatataattatatcgtgttgcaggggcggcaagatatcat
gtctcatctctttctgcggctagcagatggcctgcaatcaagttcacctagaacgtataa
ttctcaatcaattcttgcgagtatgataagtgcattagtctgccatgaacgtgtagggta
tatctggccagacttggaacggatattgacggaggcagtggtttctatgcagaccacata
tgttctagttcttaccactaagcagttcgagcccaag-tctttaaattcctttacatgcg
tctctctactgatacagaatatcactgacgactctgttaaagtccttaaaggctgcaagg
gtctatcagatgccattgaaaagatgagttcagcagtactagcctctattactacgttcg
cggttagcacagctccgaccgatatagatcctcttatgcttgctgcttttaccccagtgc
tacgactctataaaggtgttttgacagaacctatctccccttcctttagcgatgacaccg
tgctcatctcacaagtcttcactcttatagaacgcgtttgcccaacggctattcacgaag
attgggatcttcttcaggccgcgcttgatgttgttgcaaggagtattaacataaccccag
agttgtactatcaaaacgaaagcttcttctctaatgtcctggagcttatgataaatataa
ctaaggagctatatcaattggagggtattggaagggagtctgaagcacaaacgcaatacg
tgggggtcaagcttcgtggtgagggaacagctgtagcgagactagtaatggaaatctggc
accttcttgttagcgactccaagttttatcccgttctacgtaatcatatcacctatcaat
tgatagatccgctacttgcagcgtgtattcttcaggaagatgagcttctcttcttgcaat
catcagcagctatggctacaagagatgtggggcaaatctcagacttgttggggccgtgga
caaatcgcaagcatgccctgctcctcttagacatgctttgtggaatacgacgggactgca
ctgagctagttgtgcaagaatgcactcgcatgttgtcatcgtgtgatatatctattatcg
agggagctataacgattcttgcatatgtttcatctcacgtcaaaggggaaaccattaata
ccatattaatgcaaatcaaagccacagtcctcgatgctttctatgcagactatcccgagc
cccttctgtttgatcaatcaacagggaaggtatcgtttaatgaacaattttccacagcta
tggaagcgtcctatcgctccttcaatgtcactgagagtcatagccagcttttgggtgctc
cagcgacaggtgagagggttcccctctttctctcagccatagtctcccatagcgtatata
caatttcaaagtacatcgaggcatttgagagtctttcgatcacacatattttagcatcct
ttcttaaggtattagtgttctctgcggatattagaacaagatactatgtaattggcgcaa
ttggaacaatagtagatatcgccattgtatcctctgatgattgtgcattggctgtaagtc
agtgcacactatcggcagagtgtaacacggagttttgtatagatcggattgcctatgaaa
ctgtcc-taaacatagtatgtgggcttctattgctggatgtacgggcaaacagagttatc
ccatcagagcttaactttctggttgacgtagtgatctcgtgcctaatggctgattcgggt
aag---gaagcaacaaccgttattgcaggggttgcagagtatgacatgtcaggtatcaag
cagtctcgcttttgcacctcttctgttgttgaagctttagctgaagtgttttctacattg
cttccctcttatcttccccacgttattcgtgcggtgactactctttctaatgctaacgat
tctgatgaacgtatatgcttggcattcagtaacctaaatgacgccatctcatcactgctc
ggagacttaattcagccgaattctgggccacaaacagaaaagttgcaggaaaccatatat
tcacatcttattcccacctatattgacagtgtaattaaagggtttatgctttgcttggat
caggtggaaaactcgattctctggcccgacttatcgctgctggaaagtctaatctcgttt
attaacgatgccttgctaactggaagcaatgtagccgcaatgattctaaattataatacc
caatcgcttgttccggtaatcattcaaaccgtttctgtttttgtaggcacaactctacag
gcagagatgctcggaatactaggagagatcactagggaatatccagcgtatattttcgca
catcgtgactatccctgtgcactcctagattgcttatttgatattattcagagctccttc
gagccaaaggcacagaacaatgcagtttggctgttcggcacgcttatcgcaagctcacag
ttaattgaatccattggtctacatgcctacacgtccctttattgcagtacaacatctggg
gagctagggccgtatctgacagtattacctttgtgttgcgagcccccgaaaagtgtacta
gcacactcagatactacagtattatctagtgagcgctttcacaactatgcacagctctta
ttagaactggttcaagaagagcgggcaacaagtgatgttttaatcaatgcggctattgct
ctgctgaagtggacacggagttatctacttataggacgagcaattccctctttggattgt
cgtcttctacagatgatagctgaaaacttagacacattagctctccaagtgtgcaagagc
gatgacatagatgacagagatagctgctttatagctattcttatggtggcgatttgcatg
ccagatgtagctgctggagctagcgcagaggtgtgctgtgctttggtggagaccatgaaa
atgtgtcccatagacaacgaagagtttgacgctctattgaacgaagttttgcaggctaat
ataatagttggtctaagcagagacaccttaaacaagtgtattaattcctagtagtcatct
cctgattctgcgctttgtccttcgctctccaacactgagtatttcgctcagagttagctg
tttttctccgttctcgttggggtatcttatttttaacttatctgcatccagactagtggc
atcggtttcctctccctctgccatcagcacattattattgagtaaatagttactgagagt
ctccagagagatattaagcttgcattttttcatgtggtcgagcatcttctgcttattcac
cggaacaaaagtcaagatcaaaaggtaccatggggaggccttgatccaatcagtaattgt
ttcttctaacgtatgacgacgtgcaggagacatcagctgtagctgagttaggtgtatatt
tggtagccatccacgggtagtatactctcctcgcaaaacctgtatggcctgctcccttgt
aagatatctctttcccaattgctttagaccctggcggagctgaaaaatcgtgtatgactc
aaagtctgcaagagggttggcaataggggtatcaggcaacgcaaagttacgaggctgtag
ccgttcgaccagagataaccgtcggtgttcaggggtgtggggagagtgactaagtgttgc
ctgctgttgatcacagactgttgctgggcgtgttctgtctagaagccttaccagctcagc
ggttccaggtgttcctcccagtactggaactgcaacgagtgtatcttggcaagttgcatt
actgacctttgaataagagctatctggggttgagtataattgaaggacgtcttcggtatg
tgtggtccctgcttttgcaagctgcaaatatgttctacgggtcaaagtaagtaatgaaac
ggtagaatcgatgttacgcaaaatagattctggcagacgttcagaactacctctttctcc
agtaacatattcaatgatataaaggcgtagcgaagcctcatcaggtaccatttttatcaa
gttatttacatagaaagctggataccttctttagcaaactcttcgtacatctttacaaga
gtcgttgctgcgagtagaatacccgttccagatccgatggcaccgaagatgtccgcacag
aagccaacaaatccaaggataaggccacccgcgagtgctgcagttggaatgtatcgattt
agttcgcgttgaagagcacctttggtcatataaccaggcatgcaccagccgttggtctcg
agcatctctgcaacctccttggcgccctcaccagagaactctacccaaacacgcgatata
agaccagagagccccaccaaagtcactgcatgaaggatcgtgtgaataggatgaaagagc
gcgctccgaagggagtagggagaggcaagaatccacgcaaggccacccgtagggaaggcc
tgcccggggcgagactcaacctctgcccaggtacccaatagtgcagtgaagatcgaatta
ccaaaacggcgccagatagcctgagatatcataaagacattagatgttagagtggagatg
atcatcatgggcgtagaggacgcgtagagtagcctgatggggtactgttgctgaactgat
ggccctgcctttgcatgctggatccgtaaattgcgcttaatcccctgaaggtagatggct
acaaggaaaactactagggtagctatgatattcatcaaattcgtaaggccgtctcggaag
aaagctagcttgattgccttgagcttatttggttgagtaaacatgtagtggacagctgcc
aggatagcgccttcaaactcctttccgctcccgcgatcgatgcggaagaaagagaaggac
ttccatataatattctcacagacgttagcagtggtgaagagagagatgccagagcctatg
ccccatccgttctccagcatttcatccaagacctgaactagtatagacgaaatggttaat
tgagcgataatagcaacggcactaaacaaacctatttgggaaatcgatccatagatgcca
gcaatcacgtaaagaacggcctggaagaaagtaaaaatgaacccaatgaggttttggacg
cgattgaaggcctgactctctgcttcattgctcctatcaaatggcagcagcttggacgaa
ataagtatcttgaggaaaaagcttgaagtaatcgtggggcctatacccagctccatgagg
ctccctcgttggcctgcaaatattgaacgcaaccagaacaaggggtctttacgtatcgac
gcatgcaagccgtaaagtggtacctgagaagctgtgaggtaaacaatcaaagccaggaag
gtataaagcccctttgtagtgaaacgaaccgactttggggccttttcaacacttggcaac
attctcgcccacgggtctagcactttcagccaagttgcaaccatctccgctttatacctt
ctgacctttcttttttggcttttaacaaactgtatacaggtcaaagtcctagtgctggtc
ggtaaagacgcacgaaaaacagtactagggcgta
>Gi-P676_contig007.1 complement(419369:425157)
cactgccgttgctagtacggagaaactaatcaatctaacatcatgtatgacaaatgaagc
aaataaagaggcaaacgatctcatggcaaagctagttgaagccgaagcggaccttccttg
tttgctcttggaagcctttctctctgatggtccttacagcatgtacgccggtgccctctt
caggtcatgcatttgccagtcatataattatatcgtgttgcaggggcggcaagatatcat
gtctcatctctttctgcggctagcagatggcctgcaatcaagttcacctagaacgtataa
ttctcaatcaattcttgcgagtatgataagtgcattagtctgccatgaacgtgtagggta
tatctggccagacttggaacggatattgacggaggcagtggtttctatgcagaccacata
tgttctagttcttaccactaagcagttcgagcccaag-tctttaaattcctttacatgcg
tctctctactgatacagaatatcactgacgactctgttaaagtccttaaaggctgcaagg
gtctatcagatgccattgaaaagatgagttcagcagtactagcctctattactacgttcg
cggttagcacagctccgaccgatatagatcctcttatgcttgctgcttttaccccagtgc
tacgactctataaaggtgttttgacagaacctatctccccttcctttagcgatgacaccg
tgctcatctcacaagtcttcactcttatagaacgcgtttgcccaacggctattcacgaag
attgggatcttcttcaggccgcgcttgatgttgttgcaaggagtattaacataaccccag
agttgtactatcaaaacgaaagcttcttctctaatgtcctggagcttatgataaatataa
ctaaggagctatatcaattggagggtattggaagggagtctgaagcacaaacgcaatacg
tgggggtcaagcttcgtggtgagggaacagctgtagcgagactagtaatggaaatctggc
accttcttgttagcgactccaagttttatcccgttctacgtaatcatatcacctatcaat
tgatagatccgctacttgcagcgtgtattcttcaggaagatgagcttctcttcttgcaat
catcagcagctatggctacaagagatgtggggcaaatctcagacttgttggggccgtgga
caaatcgcaagcatgccctgctcctcttagacatgctttgtggaatacgacgggactgca
ctgagctagttgtgcaagaatgcactcgcatgttgtcatcgtgtgatatatctattatcg
agggagctataacgattcttgcatatgtttcatctcacgtcaaaggggaaaccattaata
ccatattaatgcaaatcaaagccacagtcctcgatgctttctatgcagactatcccgagc
cccttctgtttgatcaatcaacagggaaggtatcgtttaatgaacaattttccacagcta
tggaagcgtcctatcgctccttcaatgtcactgagagtcatagccagcttttgggtgctc
cggcgacaggtgagagggttcccctctttctctctgccatagtctcccatagcgtatata
caatttcaaagtacatcgaggcatttgagagtctttcgatcacacatattttagcatcct
ttcttaaggtgttagtgttctctgcggatattagaacaagatactatgtaattggcgcaa
ttggaacaatagtagacatcgccattgtatcctctgatgattgtgcattggctgtaagtc
agtgcacactatcggcagagtgtaacacggagttttgtatagatcggattgcctatgaag
ctgtcc-taaacatagtatgtgggcttctgttgctggatgtacgggcaaacagagttatc
ccatcagagcttaactttctggttgacgtagtgatctcgtgcctaatggctgattcaggt
aag---gaagcaacaacagttattgcaggggttgcagagtatgacatgtcaggtatcaag
cagtctcgcttttgcacctcttctgttgttgaagctttagctgaagtgttttctacattg
cttccctcttatcttccccatgttattcgtgcggtgactactctttctaatgctaacgat
tctgatgaacgtatatgcttggcattcagtaacctaaatgatgccatctcatcactgctc
ggagacttaatccagccgaattctgggccacaaacagaaaagttgcagaaagccatatat
tcacatcttattcccacctatattgacagtgtaattaaagggtttatgctttgcttggat
caggtggagaactcgattctctggcccgacttatcgctgctggaaagtctaatctcgttt
attaatgatgccttgctaactggaagtaatgtggccacgatgattctaaattataatacc
caatcgcttgttccggcaatcattcaaaccgtttctgtttttgtaggcacaactctacag
gcagagatgctcggaatactaggagagatcactagggaatatccagcgtatattttcgca
catcgtgagtatccctgtgcactcctagattgcttatttgatattattcagagctccttc
gagccaaaggcacaaaacaatgcagtttggctgttcggcacgcttatcgcaagttcacag
ttaattgaatccattggtctacatgcctacacgtccctttactgcagtacaacatctggg
gagctagggccgtatctgacagtattgcctttgtgttgcgagcccccgaaaggtgtacta
gcacactcagatactacagtattatctagtgagcgctttcacaactatgcgcagctcttg
ttagaactggttcaagaagagcgggcaacaagtgatgttttaatcaatgcggctattgct
ctgctgaagtggacacggagttatctacttataggacgagcaattccctttttggattgt
cgtcttctacagatgatagctgaaaacttagacacattagctctccaagtgtgcaagagc
gatgacatagatgacagagatagctgctttatagctattcttatggtggcgatttgcatg
ccagatgtagctgctggagctagcgcagaggtgtgctgtgctttggtggagaccatgaaa
atgtgtcccatagacaacgaagagtttgacgctctattgaacgaagttttgcaggctaat
ataatagttggtctaagcagagacaccttaaacaagtgtattaattcctagtagtcatct
cctgattctgcgctttgtccttcgctctccaacactgagtatttcgctcagagttagctg
tttttctccgttctcgttggggtatcttatttttaacttatctgcatccaaactagtagc
atcggtttcctctccctctgccatcagcacattattattgagtaaatagttactgagagt
ctccagagagatattaagcttgcatttcttcatgtggtcgagcatcttctgcttattcac
cggaacaaaagtcaagatcaagaggtaccatggggaggccttgatccaatcagtaattgt
ttcttctaacgtctgacgacgtgcaggagacatcagctgtagctgagttaggtgtatatt
tggtagccatccacgggtagtatactctcctcgcaaaacctgtatggcctgctcccttgt
aagatatctctttcccaattgctttagaccctggcggagctgaaaaatcgtgtatgactc
aaagtctgcaagggggttggcaataggggtatcaggcaacgcaaagttacgaggctgtag
ccgttcgaccagagataaccgtcggtgttcaggggtgtggggagagtgactaagtgttgc
ctgctgttgatcacagactgttgctgggcgtgttctgtctagaagccttaccagctcagc
ggttccaggtgttcctcccagtactggaactgcaacgagtgtatcttggcaagttgcatt
actgacctttgaataagagctatctggggttgagtataattgaaggacgtcttcggtatg
tgtggtccttgcttttgtaagctgcaaatatgttctacgggtcaaagtaagtaatgaaac
ggtagaatcgatgttacgcaaaatagattctggcagacgttcagaactacccctttctcc
agtaacatattcaatgatataaaggcgtagcgaagcttcatcaggtaccatttttatcaa
gttatttacatagaaagctggataccttctttagcaaactcttcgtacatctttacaaga
gtcgttgccgcgagcagaatacccgttccagatccgatggcaccgaagatgtccgcacag
aagccaacaaatccaaggataaggccacccgcgagtgctgcagttggaatgtatcgattt
agttcgcgttgaagagcacctttggtcatataaccaggcatgcaccagccattggtctcg
agcatttctgcaacctccttggcgccctcaccagagaactctacccaaacacgcgatata
agaccagagagccccaccagagtcactgcatgaaggatcgtgtgaataggatgaaagagc
gcgctccgaagggagtagggagaagcaagaatccacgcaaggccacccgtagggaaggcc
tgtccggggcgagactcaacctccgcccaggtacccaatagtgcagtgaagatcgaatta
ccaaaacgacgccagatagcctgagatatcataaagacattagatgttagagtggagatg
atcatcatgggcgtagaggatgcgtagagtagcctgatggggtactgttgttgaactgat
ggccctgcctttgcatgctggatccgcaaattgcgcttaattccctgaaggtagatggct
acaaggaaaactaccaaggtagctatgatattcatcaaattcgtaaggccgtctcggaag
aaagctagcttgattgccttgagcttatttggttgagtaaacatgtagtggacagctgcc
aggatagcgccttcaaactcctttccgctcccgcgatcgatgcggaagaaagagaaggac
ttccatataatattttcacagacgttagcagtggtgaagagagagatgccagagcctatg
ccccatccgttctccagcatttcatctaagacctgaactagtatagacgaaatggttaat
tgagcgataatagcaacggcactaaacaaacctatttgggaaatcgatccatagatgcca
gcaattacgtaaagaacggcctggaagaaagtaaaaatgaacccaatgaggttttggacg
cgattgaaggcctggctctctgcttcattgctcctatcaaatggcagcagcttggacgaa
ataagtatcttgaggaaaaagcttgaagtaatcgtggggcctatacccagctccatgagg
ctccctcgttggcctgcaaatattgaacgcaaccagaacaaggggtctttacgtatcgac
gcatgcaagccgtaaagtggtacctgagaagctgtgaggtaaacaatcaaagccaggaag
gtataaagcccctttgtagtgaaacgaaccgactttggggccttttcaacacttggcaac
attctcgcccacgggtctagcactttcagccaagttgcaaccatcttcgctttatacctt
ctgacctttcttttttggcttttaacaaactgtatacaggtcaaagtcctagtgctggtc
ggtaaagacgcacgaaaaacagtactagggcgta
>Gi-P678_contig007.1 complement(419357:425145)
cactgccgttgctagtacggagaaactaatcaatctagcatcatgtatgacaaatgaagc
aaataaagaggcaaacgatctcatggcaaagctagttgaagccgaagcggaccttccttg
tttgctcttggaagcctttctctctgatggtccttacagcatgtacgccggtgccctctt
caggtcatgcatttgccagtcatataattatatcgtgtcgcaggggcggcaagatatcat
gtctcatctctttctgcggctagcagatggcctgcaatcaagttcacctagaacgtataa
ttctcaatcaattcttgcgagtatgataagtgcattagtctgccatgaacgtgtagggta
tatctggccagacttggaacggatattgacggaggcagtggtttctatgcagaccacata
tgttctagttcttaccactaagcagttcgagcccaag-tctttaaattcctttacatgcg
tctctctactgatacagaatatcactgacgactctgttaaagtccttaaaggctgcaagg
gtctatcagatgccattgaaaagatgagttcagcagtactagcctctattactacgttcg
cggttagcacagctccgaccgatatagatcctcttatgcttgctgcttttaccccagtgc
tacgactctataaaggtgttttgacagaacctatctccccttcctttagcgatgacaccg
tgctcatctcacaagtcttcactcttatagaacgcgtttgcccaacggctattcacgaag
attgggatcttcttcaggccgcgcttgatgttgttgcaaggagtattaacataaccccag
agttgtactatcaaaacgaaagcttcttctctaatgtcctggagcttatgataaatataa
ctaaggagctatatcaattggagggtattggaagggagtctgaagcacaaacgcaatacg
tgggggtcaagcttcgtggtgagggaacagctgtagcgagactagtaatggaaatctggc
accttcttgttagcgactccaagttttatcccgttctacgtaatcatatcacctatcaat
tgatagatccgctacttgcagcgtgtattcttcaggaagatgagcttctcttcttgcaat
catcagcagctatggctacaagagatgtggggcaaatctcagacttgttggggccgtgga
caaatcgcaagcatgccctgctcctcttagacatgctttgtggaatacgacgggactgca
ctgagctagttgtgcaagaatgcactcgcatgttgtcatcgtgtgatatatctattatcg
agggagctataacgattcttgcatatgtttcatctcacgtcaaaggggaaaccattaata
ccatattaatgcaaatcaaagccacagtcctcgatgctttctatgcagactatcccgagc
cccttctgtttgatcaatcaacagggaaggtatcgtttaatgaacaattttccacagcta
tggaagcgtcctatcgctccttcaatgtcactgagagtcatagccagcttttgggtgctc
cagcgacaggtgagagggttcccctctttctctcagccatagtctcccatagcgtatata
caatttcaaagtacatcgaggcatttgagagtctttcgatcacacatattttagcatcct
ttcttaaggtattagtgttctctgcggatattagaacaagatactatgtaattggcgcaa
ttggaacaatagtagatatcgccattgtatcctctgatgattgtgcattggctgtaagtc
agtgcacactatcggcagagtgtaacacggagttttgtatagatcggattgcctatgaaa
ctgtcc-taaacatagtatgtgggcttctattgctggatgtacgggcaaacagagttatc
ccatcagagcttaactttctggttgacgtagtgatctcgtgcctaatggctgattcgggt
aag---gaagcaacaaccgttattgcaggggttgcagagtatgacatgtcaggtatcaag
cagtctcgcttttgcacctcttctgttgttgaagctttagctgaagtgttttctacattg
cttccctcttatcttccccacgttattcgtgcggtgactactctttctaatgctaacgat
tctgatgaacgtatatgcttggcattcagtaacctaaatgacgccatctcatcactgctc
ggagacttaattcagccgaattctgggccacaaacagaaaagttgcaggaaaccatatat
tcacatcttattcccacctatattgacagtgtaattaaagggtttatgctttgcttggat
caggtggaaaactcgattctctggcccgacttatcgctgctggaaagtctaatctcgttt
attaacgatgccttgctaactggaagtaatgtagccgcgatgattctaaattataatacc
caatcgcttgttccggcaatcattcaaaccgtttctgtttttgtaggcacaactctacag
gcagagatgctcggaatactaggagagatcactagggaatatccagcgtatattttcgca
catcgtgactatccctgtgcactcctagattgcttatttgatattattcagagctccttc
gagccaaaggcacagaacaatgcagtttggctgttcggcacgcttatcgcaagctcacag
ttaattgaatccattggtctacatgcctacacgtccctttattgcagtacaacatctggg
gagctagggccgtatctgacagtattacctttgtgttgcgagcccccgaaaagtgtacta
gcacactcagatactacagtattatctagtgagcgctttcacaactatgcacagctctta
ttagaactggttcaagaagagcgggcaacaagtgatgttttaatcaatgcggctattgct
ctgctgaagtggacacggagttatctacttatgggacgagcaattccctttttggattgt
cgtcttctacagatgatagctgaaaacttagacacattagctcttcaagtgtgcaagagc
gatgacatagatgacagagatagctgctttatagctattcttatggtggcgatttgcatg
ccagatgtagctgctggagctagcgcagaggtgtgctgtgctttggtggagaccatgaaa
atgtgtcccatagacaacgaagagtttgacgctctattgaacgaagttttgcaggctaat
ataatagttggtctaagcagagacaccttaaacaagtgtattaattcctagtagtcatct
cctgattctgcgctttgtccttcgctctccaacactgagtatttcgctcagagttagctg
tttttctccgttctcgttggggtatcttatttttaacttatctgcatccagactagtggc
atcggtttcctctccctctgccatcagcacattattattgagtaaatagttactgagagt
ctccagagagatattaagcttgcatttcttcatgtggtcgagcatcttctgcttattcac
cggaacaaaagtcaagatcaaaaggtaccatggggaggccttgatccaatcagtaattgt
ttcttctaacgtatgacgacgtgcaggagacatcagctgtagctgagttaggtgtatatt
tggtagccatccacgggtagtatactctcctcgcaaaacctgtatggcctgctcccttgt
aagatatctctttcccaattgctttagaccctggcggagctgaaaaatcgtgtatgactc
aaagtctgcaagagggttggcaataggggtatcaggcaacgcaaagttacgaggctgtag
ccgttcgaccagagataaccgtcggtgttcaggggtgtggggagagtgactaagtgttgc
ctgctgttgatcacagactgttgctgggcgtgttctgtctagaagccttaccagctcagc
ggttccaggtgttcctcccagtactggaactgcaacgagtgtatcttggcaagttgcatt
actgacctttgaataagagctatctggggttgagtataattgaaggacgtcttcggtatg
tgtggtccttgcttttgcaagctgcaaatatgttctacgggtcaaagtaagtaatgaaac
ggtagaatcgatgttacgcaaaatagattctggcagacgttcagaactaccyctttctcc
agtaacatattcaatgatataaaggcgtagcgaagcctcatcaggtaccatttttatcaa
gttatttacatagaaagctggataccttctttagcaaactcttcgtacatctttacaaga
gtcgttgcygcgagyagaatacccgttccagatccgatggcaccgaagatgtccgcacag
aagccaacaaatccaaggataaggccacccgcgagtgctgcagttggaatgtatcgattt
agttcgcgttgaagagcacctttggtcatataaccaggcatgcaccagccgttggtctcg
agcatctctgcaacctccttggcgccctcaccagagaactctacccaaacacgcgatata
agaccagagagccccaccagagtcactgcatgaaggatcgtgtgaataggatgaaagagc
gcgctccgaagggagtagggagaagcaagaatccacgcaaggccacccgtagggaaggcc
tgtccggggcgagactcaacctccgcccaggtacccaatagtgcagtgaagatcgaatta
ccaaaacggcgccagatagcctgagatatcataaagacattagatgttagagtggagatg
atcatcatgggcgtagaggacgcgtagagtagcctgatggggtactgttgctgaactgat
ggccctgcctttgcatgctggatccgtaaattgcgcttaattccctgaaggtagatggct
acaaggaaaactaccaaggtagctatgatattcatcaaattcgtaaggccgtctcggaag
aaagctagcttgattgccttgagcttatttggttgagtaaacatgtagtggacagctgcc
aggatagcgccttcaaactcctttccgctcccgcgatcgatgcggaagaaagagaaggac
ttccatataatattctcacagacgttagcagtggtgaagagagagatgccagagcctatg
ccccatccgttctccagcatttcgtccaagacctgaactagtatagacgaaatggttaat
tgagcgataatagcaacggcactaaacaaacctatttgggaaatcgatccatagatacca
gcaattacgtaaagaacggcctggaagaaagtaaaaatgaacccaatgaggttttggacg
cgattgaaggcctgrctctctgcttcattgctcctatcaaatggcagcagcttggacgaa
ataagtatcttgaggaaaaagcttgaagtaatcgtagggcctatacccagctccatgagg
ctccctcgttggcctgcaaatattgaacgcaaccagaacaaggggtctttacgtatcgac
gcatgcaagccgtaaagtggtacctgagaagctgtgaggtaaacaatcaaagccaggaag
gtataaagcccctttgtagtgaaacgaaccgactttggggccttttcaacacttggcaac
attctcgcccacgggtctagcactttcagccaagttgcaaccatctccgctttatacctt
ctgacctttcttttttggcttttaacaaactgtatacaggtcaaagtcctagtgctggtc
ggtaaagacgcacgaaaaacagtactagggcgta
>Gi-P680_contig007.1 complement(419388:425176)
cactgccgttgctagtacggagaaactaatcaatctaacatcatgtatgacaaatgaagc
aaataaagaggcaaacgatctcatggcaaagctagttgaagccgaagcggaccttccttg
tttgctcttggaagcctttctctctgatggtccttacagcatgtacgccggtgccctctt
caggtcatgcatttgccagtcatataattatatcgtgttgcaggggcggcaagatatcat
gtctcatctctttctgcggctagcagatggcctgcaatcaagttcacctagaacgtataa
ttctcaatcaattcttgcgagtatgataagtgcattagtctgccatgaacgtgtagggta
tatctggccagacttggaacggatattgacggaggcagtggtttctatgcagaccacata
tgttctagttcttaccactaagcagttcgagcccaag-tctttaaattcctttacatgcg
tctctctactgatacagaatatcactgacgactctgttaaagtccttaaaggctgcaagg
gtctatcagatgccattgaaaagatgagttcagcagtactagcctctattactacgttcg
cggttagcacagctccgaccgatatagatcctcttatgcttgctgcttttaccccagtgc
tacgactctataaaggtgttttgacagaacctatctccccttcctttagcgatgacaccg
tgctcatctcacaagtcttcactcttatagaacgcgtttgcccaacggctattcacgaag
attgggatcttcttcaggccgcgcttgatgttgttgcaaggagtattaacataaccccag
agttgtactatcaaaacgaaagcttcttctctaatgtcctggagcttatgataaatataa
ctaaggagctatatcaattggagggtattggaagggagtctgaagcacaaacgcaatacg
tgggggtcaagcttcgtggtgagggaacagctgtagcgagactagtaatggaaatctggc
accttcttgttagcgactccaagttttatcccgttctacgtaatcatatcacctatcaat
tgatagatccgctacttgcagcgtgtattcttcaggaagatgagcttctcttcttgcaat
catcagcagctatggctacaagagatgtggggcaaatctcagacttgttggggccgtgga
caaatcgcaagcatgccctgctcctcttagacatgctttgtggaatacgacgggactgca
ctgagctagttgtgcaagaatgcactcgcatgttgtcatcgtgtgatatatctattatcg
agggagctataacgattcttgcatatgtttcatctcacgtcaaaggggaaaccattaata
ccatattaatgcaaatcaaagccacagtcctcgatgctttctatgcagactatcccgagc
cccttctgtttgatcaatcaacagggaaggtatcgtttaatgaacaattttccacagcta
tggaagcgtcctatcgctccttcaatgtcactgagagtcatagccagcttttgggtgctc
cagcgacaggtgagagggttcccctctttctctcagccatagtctcccatagcgtatata
caatttcaaagtacatcgaggcatttgagagtctttcgatcacacatattttagcatcct
ttcttaaggtattagtgttctctgcggatattagaacaagatactatgtaattggcgcaa
ttggaacaatagtagatatcgccattgtatcctctgatgattgtgcattggctgtaagtc
agtgcacactatcggcagagtgtaacacggagttttgtatagatcggattgcctatgaaa
ctgtcc-taaacatagtatgtgggcttctattgctggatgtacgggcaaacagagttatc
ccatcagagcttaactttctggttgacgtagtgatctcgtgcctaatggctgattcgggt
aag---gaagcagcaaccgttattgcaggggttgcagagtatgacatgtcaggtatcaag
cagtctcgcttttgcacctcttctgttgttgaagctttagctgaagtgttttctacattg
cttccctcttatcttccccacgttattcgtgcggtgactactctttctaatgctaacgat
tctgatgaacgtatatgcttggcattcagtaacctaaatgacgccatctcatcactgctc
ggagacttaattcagccgaattctgggccacaaacagaaaagttgcaggaaaccatatat
tcacatcttattcccacctatattgacagtgtaattaaagggtttatgctttgcttggat
caggtggaaaactcgattctctggcccgatttatcgctgctggaaagtctaatctcgttt
attaacgatgccttgctaactggaagcaatgtagccgcaatgattctaaattataatacc
caatcgcttgttccggtaatcattcaaaccgtttctgtttttgtaggcacaactctacag
gcagagatgctcggaatactaggagagatcactagggaatatccagcgtatattttcgca
catcgtgactatccctgtgcactcctagattgcttatttgatattattcagagctccttc
gagccaaaggcacagaacaatgcagtttggctgttcggcacgcttatcgcaagctcacag
ttaattgaatccattggtctacatgcctacacgtccctttattgcagtacaacatctggg
gagctagggccgtatctgacagtattacctttgtgttgcgagcccccgaaaagtgtacta
gcacactcagatactacagtattatctagtgagcgctttcacaactatgcacagctctta
ttagaactggttcaagaagagcgggcaacaagtgatgttttaatcaatgcggctattgct
ctgctgaagtggacacggagttatctacttataggacgagcaattccctctttggattgt
cgtcttctacagatgatagctgaaaacttagacacattagctcttcaagtgtgcaagagc
gatgacatagatgacagagatagctgctttatagctattcttatggtggcgatttgcatg
ccagatgtagctgctggagctagcgcagaggtgtgctgtgctttggtggagaccatgaaa
atgtgtcccatagacaacgaagagtttgacgctctattgaacgaagttttgcaggctaat
ataatagttggtctaagcagagacaccttaaacaagtgtattaattcctagtagtcatct
cctgattctgcgctttgtccttcgctctccaacactgagtatttcgctcagagttagctg
tttttctccgttctcgttggggtatcttatttttaacttatctgcatccagactagtggc
atcggtttcctctccctctgccatcagcacattattattgagtaaatagttactgagagt
ctccagagagatattaagcttgcattttttcatgtggtcgagcatcttctgcttattcac
cggaacaaaagtcaagatcaaaaggtaccatggggaggccttgatccaatcagtaattgt
ttcttctaacgtatgacgacgtgcaggagacatcagctgtagctgagttaggtgtatatt
tggtagccatccacgggtagtatactctcctcgcaaaacctgtatggcctgctcccttgt
aagatatctctttcccaattgctttagaccctggcggagctgaaaaatcgtgtatgactc
aaagtctgcaagagggttggcaataggggtatcaggcaacgcaaagttacgaggctgtag
ccgttcgaccagagataaccgtcggtgttcaggggtgtggggagagtgactaagtgttgc
ctgctgttgatcacagactgttgctgggcgtgttctgtctagaagccttaccagctcagc
ggttccaggtgttcctcccagtactggaactgcaacgagtgtatcttggcaagttgcatt
actgacctttgaataagagctatctggggttgagtataattgaaggacgtcttcggtatg
tgtggtccctgcttttgcaagctgcaaatatgttctacgggtcaaagtaagtaatgaaac
ggtagaatcgatgttacgcaaaatagattctggcagacgttcagaactacctctttctcc
agtaacatattcaatgatataaaggcgtagcgaagcttcatcaggtaccatttttatcaa
gttatttacatagaaagctggataccttctttagcaaactcttcgtacatctttacaaga
gtcgttgctgcgagtagaatacccgttccagatccgatggcaccgaagatgtccgcacag
aagccaacaaatccaaggataaggccacccgcgagtgctgcagttggaatgtatcgattt
agttcgcgttgaagagcacctttggtcatataaccaggcatgcaccagccgttggtctcg
agcatctctgcaacctccttggcgccctcaccagagaactctacccaaacacgcgatata
agaccagagagccccaccaaagtcactgcatgaaggatcgtgtgaataggatgaaagagc
gcgctccgaagggagtagggagaggcaagaatccacgcaaggccacccgtagggaaggcc
tgcccggggcgagactcaacctctgcccaggtacccaatagtgcagtgaagatcgaatta
ccaaaacggcgccagatagcctgagatatcataaagacattagatgttagagtggagatg
atcatcatgggcgtagaggacgcgtagagtagcctgatggggtactgttgctgaactgat
ggccctgcctttgcatgctggatccgtaaattgcgcttaatcccctgaaggtagatggct
acaaggaaaactactagggtagctatgatattcatcaaattcgtaaggccgtctcggaag
aaagctagcttgattgccttgagcttatttggttgagtaaacatgtagtggacagctgcc
aggatagcgccttcaaactcctttccgctcccgcgatcgatgcggaagaaagagaaggac
ttccatataatattctcacagacgttagcagtggtgaagagagagatgccagagcctatg
ccccatccgttctccagcatttcatccaagacctgaactagtatagacgaaatggttaat
tgagcgataatagcaacggcactaaacaaacctatttgggaaatcgatccatagatgcca
gcaatcacgtaaagaacggcctggaagaaagtaaaaatgaacccaatgaggttttggacg
cgattgaaggcctgactctctgcttcattgctcctatcaaatggcagcagcttggacgaa
ataagtatcttgaggaaaaagcttgaagtaatcgtggggcctatacccagctccataagg
ctccctcgttggcctgcaaatattgaacgcaaccagaacaaggggtctttacgtatcgac
gcatgcaagccgtaaagtggtacctgagaagctgtgaggtaaacaatcaaagccaggaag
gtataaagcccctttgtagtgaaacgaaccgactttggggccttttcaacacttggcaac
attctcgcccacgggtctagcactttcagccaagttgcaaccatctccgctttatacctt
ctgacctttcttttttggcttttaacaaactgtatacaggtcaaagtcctagtgctggtc
ggtaaagacgcacgaaaaacagtactagggcgta
>P344_contig1 complement(3698197:3703989)
cactgccgttgctagtacggagaaactaatcaatctagcatcatgcatgacaaatgaagc
aaataaagaggcaaacgatctcatagcaaagctagttgaagccgaagcggaccttccttg
tttgctcttggaagcctttctctctgatggtccttacagcatgtactccggtgccctctt
caggtcatgcatttgccagtcatacaattatatcgtgtcgcaggggcggcaagatattat
gtctcatctctttctgcggctagcagatggcctgcaatcaagttcacctagaacgtataa
ttctcaatcaattcttgcgagtatgataagcgcattagtctgccatgaacgtgtagggtg
tatctggccggacttggaacggatattgacggaggcagtggtttctatgcagaccacata
tgttctagttcttaccactaagcagttcgagcccaaagtctttaaattcctttacatgcg
tctctctactgatacagaatatcactgacgactctgttaaagtccttaaaggctgcaagg
gtctatcagatgccattgaaaagatgattttagcagtactagcctctattactacgttcg
tggttagtacagctccggccgatatagatcctcttatgtttgctgcttttaccccagtgc
tgcgactctataaaggtgttttgacagaacctgtctccccttcctttagcgatgataccg
tgctcatctcacaagtcttcactcttatagaacgcatttgcccggcggctattcacgaag
attgggatcttcttcaggccgcgcttgatgttgttgcaaggagcattagcataaccccag
agttgtactatcaaaacgaaagcttcttctctaatgtcttggagcttgtgatacatataa
ccaaggagctatatcaattggagagtattggaagggagtctgaagcacagacgcaatacg
tgggggtcaagcttcgcggtgagggaacagctgtagcgagactaataatggaaatctggc
accttctggttagcgactccaagttctatcccgttctgcgtaatcatatcacccatcaat
tgatagatccgctacttgcagcgtgtattcttcaggaagatgagcttctcttcttgcaat
catcggcggctatggctacaagagatgtggggcaaatctcggacttgttggggccgtgga
caaatcgcaagcatgccctgctcctcttagacatgctttgtggaatacgacgggactgca
ctgagctagttgtgcaagggtgtacccgcatgttgtcatcgtgtgatatatctattatcg
agggagccataacgattcttgcgtatgtttcatctcacgtcaaaggggaaaccattaatg
ccatattaatgcaaatcaaggccacagtcctcgatgctttctatgcagactatcctgaac
cccttctgtttgatcaatcaacagggaaggtatcgtttaatgaacaattttccacagcta
tggaagcgtcctatcgctccttcaatgtcactgagagtcatagccagctattgggtgctc
cagcgacaggtgagagggttcccctctttctctctgccatagtctcccatagcgtatata
caatttcaaagtacatcgaggcatttgagagtctttcgatcacacatattttagcatcct
ttcttaaggtgttagtgttctctgcggatattagaacaagatactatgtaattggcgcaa
ttggaacaatagtggacatcgccatcgtatcctctgatgattgtgcattggctgtaagtc
agtgcacactatcggcagaatgtaacacggagttttgtatagatcggattgcctatgaag
ctgtcc-taaacataatatgtgggcttctattgctggatgtacgggcaaacagagttatc
ccatcagagcttaactttctggttgacgtagtgatctcgtgcctaatggctgattcgggt
aagaacgaagcagcaaccgttattgcaggggttgcagagtatgacatgtcaggtatcaag
cagtctcgcttttgtacctcttctgttgttgaagctttagctgaagtgttttctacattg
cttccctcttatcttccccatgtcattcgtgcggtgactactctttctaatgctaacgat
tctgatgaacgcatatgcttggcattcagtaacctaaatgacgctatctcatcactgctc
ggagacttaatccagccgaattctgggccacaaacagaaaagttgcaaaaaaccatacat
tcgcatcttattcccacctatattgacagtgtaattaaagggtttatgctttgcttggat
caggtggagaactcgattctctggcccgacttatcgctgctggaaagtttaatctcgttt
attaatgacgccttgctaactggaagtaacgtagccacgatgattctaaattataatacc
caatcgcttgttccggcaatcattcaaaccgtttctgtttttgtaggcacaactctacag
gcagagatgctcgggatactaggagagatcactagggaatatccagcgtatattttcgca
catcgtgactatccctgtgcactcctagattgcttatttgatattattcagagctccttc
gagccaaaggcacagaacaatgcagtttggttgttcggcacgcttatcgcaagctcacag
ttaattgaatccattggtctacacgcctacacgtccctttattgcagtacaacatctggg
gagctagggccgtatctgacagtattgcctttgtgttgcgagcccccgaagggtgtacta
acacacttagatactacagtattatctaatgagcgctttcacaactatgcgcagctctta
ttagaactggttcaagaagagcgggcaacaagtgatgttttaatcaatgcggctattgct
ctgctgaagtggacacggagttatctacttataggacgagcaattccctttttggattgt
cgtcttctacagatgatagctgaaaacttagacacattagttctccaagtgtgcaagagc
gatgacatagatgacagagatagctgctttatagctattcttatggtggcgatttgcatg
ccagatgtagctgctggagctagcgcagaggtgtgctgtgctttggtggagaccatgaaa
atgtgtcccatagacaacgaagagtttgacgctctattgaacgaagttttgcgggctaat
ataatagttggtctaagcagagatgccttaaacaagtgtattaattcttaatagtcatcg
cctgattctgcgctttgtccttcgctctccaacactgagtatttcgctcagagttagctg
tttttctccgttatcattggggtatcttatttttaacttatctgcatccagactagtggc
atcggtttcctctccctctgccatcagcacattattattgagtaaatagttactgagagt
ctccagcgagatattaagcttgcatttcttcatgtggtcgagcatcttctgcttattcac
cggaacaaaagtcaagatcaagaggtaccatggggaggctttgatccaatcagtaattgt
ttcttctaatgtctgacgacgtgcaggagacatcagctgtagctgagttaggtgtatatt
tggtagccatccacgggtagtatgctctcctcgcaaaacctgtatggcctgctcccttgt
aagatatctctttcccaattgctttagaccctggcggagctgaaagaccgtgtatgactc
aaagtctgcaaggggattaacaataggggtatcaggcaacgcaaagttacgaggctgtag
ccgttcgaccagagataaccgtcggtgttcaggggtgtggggagagtgactaagtgttgc
ctgctgttgatcacagactgttgctgggcgtgttctgtctagaagccttaccagctcagc
ggttccaggtgttcctcccagtactggaactgcaacgagtgtatcttggcaagttgcatt
actgacctttgagtaagagctatccggggttgagtataattgaaggacgtcttcggtatg
tgtggtccttgcttttgcaagctgcaaatatgttctacgggtcaaagtaagtaatgaaac
ggtagaatcgatgttacgcaaaatagattctggcagacgttcagaactacccctttctcc
agtaacatattcaatgatataaaggcgtagcgaagcctcatcaggtaccatttttatcaa
gttatttacatagaaagctggataccttctttagcaaactcttcgtacatctttacaaga
gtcgttgccgcgagcagaatacccgttccagatccgatggcaccgaagatgtccgcacag
aagccaacaaatccaaggataaggccacccgcgagtgctgcagttggaatgtatcgattt
agttcgcgctgaagagcacctttggtcatataaccaggcatgcaccagccgttggtctcg
agcatctctgcaacctccttggcgccctcaccagagaactctacccaaacacgcgatata
agaccagagagccccaccagagtcactgcatgaaggatcgtgtgaataggatgaaagagc
gcgctccgaagggagtagggagaggcaagaatccacgcaaggccacccgtagggaaggcc
tgtccggggcgagactcaacctccgcccaggtacccaatagtgcagtgaagatcgaatta
ccaaaacggcgccagatagcctgagatatcataaagacattggatgttagagtggagatg
atcatcatgggcgtagaggatgcgtagagtagcctgatggggtactgttgctgaactgat
ggccctgcctttgcatgctggatccgtaaattgcgcttaattccctgaaggtagatggct
acaaggaaaactaccagggtagctatgatattcatcaaattcgtaaggccgtctcggaag
aaagctagcttgattgccttgagcttatttggttgagtaaacatgtagtggacagctgcc
aggatagcgccttcaaactcctttccgctcccgcgatcgatgcggaagaaggaaaaggac
ttccatataatattctcacagacgttagcagtggtgaagagagatatgccagagcctatg
ccccatccgttctccagcatttcgtccaagacctgaactagtatggacgaaatggttaat
tgagcgataatagcgacggcactaaacaagcctatttgggaaatcgatccatagatacca
gcaatcacgtaaagaacggcctggaagaaagtaaaaatgaacccaatgaggttttggacg
cgattgaaggcctgactctctgcttcattgctcctatcaaatggcagcagcttggacgaa
ataagtatcttgaggaaaaagcttgaagtaatcgtggggcctatacccagctccatgagg
ctccctcgttggcctgcaaatattgaacgcaaccagaacaaggggtctttacgtatcgac
gcatgcaagccgtaaagtggtacctgagaagctgtgaggtaaacaatcaaagccaggaag
gtataaagcccctttgtagtgaaacgaaccgactttggggccttttcaacacttggcaac
attctcgcccacgggtctagcactttcagccaagttgcaaccatctccgctttatacctt
ctgacctttcttttttggcttttaacaaactgtatacaggtcaaagtcctagtgctggtc
ggtaaagacgcacgaaaaacagaactaggacgca
>P387_contig1 complement(216136:221925)
cactgccgttgctagtacggagaaactaatcaatctagcatcatgcatgacaaatgaagc
aaataaagaggcaaacgatctcatagcaaagctagttgaagccgaagcggaccttccttg
tttgctcttggaagcctttctctccgatggcccttacagcatgtacgccggtgccctctt
caggtcatgcatttgccagtcatacaattatatcgtgtcgcaggggcggcaagatattat
gtctcatctctttctgcggctagcagatggcctgcaatcaagttcacctagaacgtataa
ttctcaatcaattcttgcgagtatgataagcgcattagtctgtcatgaacgtgtaggatg
tatctggccggacttggaacggatattgacggaggcagtggtttctatgcagaccacata
tcttctatttcttacctctgagcagttcgagcccaaa-tctttaaattcatttacatgcg
tctctctactgatacagaatatcactgacgactctgttaaagtccttaaaggctacaagg
gtctatcagatgccattgaaaagatgattttagcagtactagcctctattactacgttcg
tggttagtacagctccggccgatctagatcctcttatgtttgctgcttttaccccagtgc
tgcgactctataaaggtgttttgacagaacctgtctccccttcctttagcgatgaaaccg
tgctcatctcacaagtcttcactcttatagaacgcatttgcccagcggctattcacgaag
attgggatcttcttcaggccgcgcttgatgttgttgcaaggagtattaacataaccccag
agttgtactatcaaaacgaaagcttcttctctaatgtcttggagcttgtgatacatataa
ccaaggagctatatcaattggagagtattggaagggagtctgaagcacagacgcaatacg
tgggggtcaagcttcgcggtgagggaacagctgtagcgagactaataatggaaatctggc
accttcttgttagcgactccaagttctatcccgttctgcgtaatcatatcacccatcaat
tgatagatccgctacttgcagcgtgtattcttcaggaagatgagcttctcttcttgcaat
catcggcggctatggctacaagagatgtggggcaaatctcggacttgttgggaccgtgga
caaatcgcaagcatgccctgctcctcttagacatgctttgtggaatacgacgagactgca
ctgagctagttgtgcaagggtgtacccgcatgttgtcatcgtgtgatatatctattatcg
agggagccataacgattcttgcgtatgtttcatctcacgtcaaaggggaaaccattaatg
ccatattaatgcaaatcaaggccacagtcctcgatgctttctatgcagactatcctgaac
cccttctgtttgatcaatcaacagggaaggtatcgtttaatgaacaattttccacagcta
tggaagcgtcctatcgctccttcaatgtcactgagagtcatagccagctattgggcgctc
cagcgacaggtgagagggttcccctctttctctctgccatagtctcccatagcgtatata
caatttcaaagtacatcgaggcatttgagagtctttcgatcacacatattttagcatcct
ttcttaaggtgttagtgttctctgcggatattagaacaagatactatgtaattggcgcaa
ttggaacaatagtggacatcgccatcgtatcctctgatgattgtgcattggctgtaagtc
agtgcacactatcggcagaatgtaacacggagttttgtatagatcggattgcctatgaag
ctgtccttaaacataatatgtgggcttctgttgctggatgtacgggcaaacagagttatc
ccatcagagcttaactttctggttgacgtagtgatctcgtgcctaatggctgattcgggt
aag---aaagcaacaaccgttattgcaggggttgcagagtatgacatgtcaggtatcaag
cagtctcgcttttgtacctcttctgttgttgaagctttagctgaagtgttttctacattg
cttccctcttatcttccccacgtcattcgtgcagtgactactctttctaatgctaacgat
tctgatgaacgcatatgcttggcattcagtaacctaaatgacgctatctcatcactgctc
ggagacttaatccagccgaattctgggccacaaacagaaaagttgcagaaagccatatat
tcacatcttattcccacctatattgacagtgtaattaaggggtttatgctttgcttggat
caggtggagaactcgattctctggcccgacttatcgctgctggaaagtttaatctcgttt
attaatgatgccttgctaactggaagtaacgtagccacgatgattctaaattataatacc
caatcgcttgttccggcaatcattcaaaccgtttctgtttttgtaggcacaactctacag
gcagagatgctcgggatactaggagagatcactagggaatatccagcgtatattttcgca
catcgtgactatccctgtgcactcctagattgcttatttgatattattcagagctccttc
gagccaaaggcacagaacaatgcagtttggctgttcggcacgcttatcgcaagctcacag
ttaattgaatccattggtctacacgcctacacgtccctttattgcagtacaacatctggg
gagctagggccgtatctgacagtattgcctttgtgttgcgagcccacgaaaggtgtacta
gcacactcagatactacagtattatctagtgagcgctttcacaactatgcacagctcttg
ttagaactggttcaagaagagcgggcaacaagtgatgttttaatcaatgcggctattgct
ctgctgaagtggacacggagttatttacttataggacgagcaattccctttttggattgt
cgttttctacagatgatagctgaaaacttagacacattagctctccaagtgtgcaagagc
gatgacatagatgacagagatagctgctttatagctattcttatggtggcgatttgcatg
ccagatgtagctgctggagctagcgcagaggtgtgctgtgctttggtggagaccatgaaa
atgtgtcccatagacaacgaagagtttgacgctctattgaacgaagttttgcgggctaat
ataatagttggtctaagcagagatgccttaaacaagtgtattaattcttaatagtcatcg
cctgattctgcgctttgtccttcgctctccaacactgagtatttcgctcagagttagctg
tttttctccgttatcattggggtatcttatttttaacttatctgcattcagactagtggc
atcggtttcctctccctctgccatcagcacattattattgagtaaatagttactgagagt
ctccagcgagatattaagcttgcatttcttcatgtggtcgagcatcttctgcttattcac
cggaacaaaagtcaagatcaagaggtaccatggggaggccttgatccaatcagtaattgt
ttcttctaatgtctgacgacgtgcaggagacatcagctgtagctgagttaggtgtatatt
tggtagccatccacgggtagtatgctctcctcgcaaaacctgtatggcctgctcccttgt
aagatatctctttcccaattgctttagaccctggcggagctgaaagaccgtgtatgactc
aaagtctgcaaggggattaacaataggggtatcaggcaacgcaaagttacgaggctgtag
ccgttcgaccagagataaccgtcggtgttcaggggtgtggggagagtgactaggtgttgc
ctgctgttgatcacagactgttgctgggcgtgttctgtctagaagccttaccagctcagc
ggttccaggtgttcctcccagtactggaactgcaacgagtgtatcttggcaagttgcatt
actgacctttgagtaagagctatccggggttgagtataattgaaggacgtcttcggtatg
tgtggtccttgcttttgcaagctgcaaatatgttctacgggtcaaagtaagtaatgaaac
ggtagaatcgatgttacgcaaaatagattctggcagacgttcagaactacccctttctcc
agtaacatattcaatgatataaaggcgtagcgaagcttcatcaggtaccatttttatcaa
gttatttacatagaaagctggataccttctttagcaaactcttcgtacatctttacaaga
gtcgttgccgcgagcagaatacccgttccagatccgatggcaccgaagatgtccgcacag
aagccaacaaatccaaggataaggccacccgcgagtgctgcagttggaatgtatcgattt
agttcgcgctgaagagcacctttggtcatataaccaggcatgcaccagccgttggtctcg
agcatctctgcaacctccttggcgccctcaccagagaactctacccaaacacgcgatata
agaccagagagccccaccagagtcactgcatgaaggatcgtgtgaataggatgaaagagc
gcgctccgaagggagtagggagaggcaagaatccacgcaaggccacccgtagggaaggcc
tgtccggggcgagactcaacctccgcccaggtacccaatagtgcagtgaagatcgaatta
ccaaaacggcgccagatagcctgagatatcataaagacattggatgttagagtggagatg
atcatcatgggcgtagaggatgcgtatagtagcctgatggggtactgttgctgaactgat
ggccctgcctttgcatgttggatccgtaaattgcgcttaatcccctgaaggtagatggct
acaaggaaaactaccagggtagctatgatattcatcaaattcgtaagaccgtctcggaag
aaagctagtttgattgccttgagcttatttggttgagtaaacatgtagtggacagctgcc
aggatagcgccttcaaactcctttccgctcccgcgatcgatgcggaagaaggaaaaggac
ttccatataatattctcacagacgttagcagtggtgaagagagagatgccagagcctatg
ccccatccgttctccagcatttcgtccaagacctgaactagtatagacgaaatggttaat
tgagcgataatagcaacggcactgaacaaacctatttgggaaatcgatccatagatgcca
gcaatcacgtaaagaacagcctggaagaaagtaaaaatgaacccaatgaggttttggacg
cgattgaaggcctgactctctgcttcattgctcctatcaaatggcagcagcttggacgaa
ataagtatcttgaggaaaaagcttgaagtaatcgtggggcctatacccagctccatgagg
ctccctcgttggcctgcaaatattgaacgcaaccagaacaaggggtctttacgtatcgac
gcatgcaagccgtaaagtggtacctgagaagctgtgaggtaaacaatcaaagccaggaag
gtataaagcccctttgtagtgaaacgaaccgactttggggccttctcaacacttggcaac
attctcgcccacggatctagcactttcagccaagttgcaaccatctccgctttatacctt
ctgacctttcttttttggcttttaacaaactgtatacaggtcaaagtcctagtgctggtc
ggtaaagacgcacgaaaaacaatactaggacgta
>P424_contig7 complement(419393:425181)
cactgccgttgctagtacggagaaactaatcaatctaacatcatgtatgacaaatgaagc
aaataaagaggcaaacgatctcatggcaaagctagttgaagccgaagcggaccttccttg
tttgctcttggaagcctttctctctgatggtccttacagcatgtacgccggtgccctctt
caggtcatgcatttgccagtcatataattatatcgtgttgcaggggcggcaagatatcat
gtctcatctctttctgcggctagcagatggcctgcaatcaagttcacctagaacgtataa
ttctcaatcaattcttgcgagtatgataagtgcattagtctgccatgaacgtgtagggta
tatctggccagacttggaacggatattgacggaggcagtggtttctatgcagaccacata
tgttctagttcttaccactaagcagttcgagcccaag-tctttaaattcctttacatgcg
tctctctactgatacagaatatcactgacgactctgttaaagtccttaaaggctgcaagg
gtctatcagatgccattgaaaagatgagttcagcagtactagcctctattactacgttcg
cggttagcacagctccgaccgatatagatcctcttatgcttgctgcttttaccccagtgc
tacgactctataaaggtgttttgacagaacctatctccccttcctttagcgatgacaccg
tgctcatctcacaagtcttcactcttatagaacgcgtttgcccaacggctattcacgaag
attgggatcttcttcaggccgcgcttgatgttgttgcaaggagtattaacataaccccag
agttgtactatcaaaacgaaagcttcttctctaatgtcctggagcttatgataaatataa
ctaaggagctatatcaattggagggtattggaagggagtctgaagcacaaacgcaatacg
tgggggtcaagcttcgtggtgagggaacagctgtagcgagactagtaatggaaatctggc
accttcttgttagcgactccaagttttatcccgttctacgtaatcatatcacctatcaat
tgatagatccgctacttgcagcgtgtattcttcaggaagatgagcttctcttcttgcaat
catcagcagctatggctacaagagatgtggggcaaatctcagacttgttggggccgtgga
caaatcgcaagcatgccctgctcctcttagacatgctttgtggaatacgacgggactgca
ctgagctagttgtgcaagaatgcactcgcatgttgtcatcgtgtgatatatctattatcg
agggagctataacgattcttgcatatgtttcatctcacgtcaaaggggaaaccattaata
ccatattaatgcaaatcaaagccacagtcctcgatgctttctatgcagactatcccgagc
cccttctgtttgatcaatcaacagggaaggtatcgtttaatgaacaattttccacagcta
tggaagcgtcctatcgctccttcaatgtcactgagagtcatagccagcttttgggtgctc
cagcgacaggtgagagggttcccctctttctctcagccatagtctcccatagcgtatata
caatttcaaagtacatcgaggcatttgagagtctttcgatcacacatattttagcatcct
ttcttaaggtattagtgttctctgcggatattagaacaagatactatgtaattggcgcaa
ttggaacaatagtagatatcgccattgtatcctctgatgattgtgcattggctgtaagtc
agtgcacactatcggcagagtgtaacacggagttttgtatagatcggattgcctatgaaa
ctgtcc-taaacatagtatgtgggcttctattgctggatgtacgggcaaacagagttatc
ccatcagagcttaactttctggttgacgtagtgatctcgtgcctaatggctgattcgggt
aag---gaagcaacaaccgttattgcaggggttgcagagtatgacatgtcaggtatcaag
cagtctcgcttttgcacctcttccgttgttgaagctttagctgaagtgttttctacattg
cttccctcttatcttccccacgttattcgtgcggtgactactctttctaatgctaacgat
tctgatgaacgtatatgcttggcattcagtaacctaaatgacgccatctcatcactgctc
ggagacttaattcagccgaattctgggccacaaacagaaaagttgcaggaaaccatatat
tcacatcttattcccacctatattgacagtgtaattaaagggtttatgctttgcttggat
caggtggaaaactcgattctctggcccgacttatcgctgctggaaagtctaatctcgttt
attaacgatgccttgctaactggaagtaatgtagccgcgatgattctaaattataatacc
caatcgcttgttccggcaatcattcaaaccgtttctgtttttgtaggcacaactctacag
gcagagatgctcggaatactaggagagatcactagggaatatccagcgtatattttcgca
catcgtgactatccctgtgcactcctagattgcttatttgatattattcagagctccttc
gagccaaaggcacagaacaatgcagtttggctgttcggcacgcttatcgcaagctcacag
ttaattgaatccattggtctacatgcctacacgtccctttattgcagtacaacatctggg
gagctagggccgtatctgacagtattacctttgtgttgcgagcccccgaaaagtgtacta
gcacactcagatactacagtattatctagtgagcgctttcacaactatgcacagctctta
ttagaactggttcaagaagagcgggcaacaagtgatgttttaatcaatgcggctattgct
ctgctgaagtggacacggagttatctacttatgggacgagcaattccctttttggattgt
cgtcttctacagatgatagctgaaaacttagacacattagctcttcaagtgtgcaagagc
gatgacatagatgacagagatagctgctttatagctattcttatggtggcgatttgcatg
ccagatgtagctgctggagctagcgcagaggtgtgctgtgctttggtggagaccatgaaa
atgtgtcccatagacaacgaagagtttgacgctctattgaacgaagttttgcaggctaat
ataatagttggtctaagcagagacaccttaaacaagtgtattaattcctagtagtcatct
cctgattctgcgctttgtccttcgctctccaacactgagtatttcgctcagagttagctg
tttttctccgttctcgttggggtatcttatttttaacttatctgcatccagactagtggc
atcggtttcctctccctctgccatcagcacattattattgagtaaatagttactgagagt
ctccagagagatattaagcttgcattttttcatgtggtcgagcatcttctgcttattcac
cggaacaaaagtcaagatcaaaaggtaccatggggaggccttgatccaatcagtaattgt
ttcttctaacgtatgacgacgtgcaggagacatcagctgtagctgagttaggtgtatatt
tggtagccatccacgggtagtatactctcctcgcaaaacctgtatggcctgctcccttgt
aagatatctctttcccaattgctttagaccctggcggagctgaaaaatcgtgtatgactc
aaagtctgcaagagggttggcaataggggtatcaggcaacgcaaagttacgaggctgtag
ccgttcgaccagagataaccgtcggtgttcaggggtgtggggagagtgactaagtgttgc
ctgctgttgatcacagactgttgctgggcgtgttctgtctagaagccttaccagctcagc
ggttccaggtgttcctcccagtactggaactgcaacgagtgtatcttggcaagttgcatt
actgacctttgaataagagctatctggggttgagtataattgaaggacgtcttcggtatg
tgtggtccctgcttttgcaagctgcaaatatgttctacgggtcaaagtaagtaatgaaac
ggtagaatcgatgttacgcaaaatagattctggcagacgttcagaactacctctttctcc
agtaacatattcaatgatataaaggcgtagcgaagcctcatcaggtaccatttttatcaa
gttatttacatagaaagctggataccttctttagcaaactcttcgtacatctttacaaga
gtcgttgctgcgagtagaatacccgttccagatccgatggcaccgaagatgtccgcacag
aagccaacaaatccaaggataaggccacccgcgagtgctgcagttggaatgtatcgattt
agttcgcgttgaagagcacctttggtcatataaccaggcatgcaccagccgttggtctcg
agcatctctgcaacctccttggcgccctcaccagagaactctacccaaacacgcgatata
agaccagagagccccaccagagtcactgcatgaaggatcgtgtgaataggatgaaagagg
gcgctccgaagggagtagggagaagcaagaatccacgcaaggccacccgtagggaaggcc
tgcccggggcgagactcaacctccgcccaggtacccaatagtgcagtgaagatcgaatta
ccaaaacggcgccagatagcctgagatatcataaagacattagatgttagagtggagatg
atcatcatgggcgtagaggacgcgtagagtagcctgatggggtactgttgctgaactgat
ggccctgcctttgcatgctggatccgtaaattgcgcttaattccctgaaggtagatggct
acaaggaaaactaccaaggtagctatgatattcatcaaattcgtaaggccgtctcggaag
aaagctagcttgattgccttgagcttatttggttgagtaaacatgtagtggacagctgcc
aggatagcgccttcaaactcctttccgctcccgcgatcgatgcggaagaaagagaaggac
ttccatataatattctcacagacgttagcagtggtgaagagagagatgccagagcctatg
ccccatccgttctccagcatttcatccaagacctgaactagtatagacgaaatggttaat
tgagcgataatagcaacggcactaaacaaacctatttgggaaatcgatccatagatacca
gcaattacgtaaagaacggcctggaagaaagtaaaaatgaacccaatgaggttttggacg
cgattgaaggcctgactctctgcttcattgctcctatcaaatggcagcagcttggacgaa
ataagtatcttgaggaaaaagcttgaagtaatcgtagggcctatacccagctccatgagg
ctccctcgttggcctgcaaatattgaacgcaaccagaacaaggggtctttacgtatcgac
gcatgcaagccgtaaagtggtacctgagaagctgtgaggtaaacaatcaaagccaggaag
gtataaagcccctttgtagtgaaacgaaccgactttggggccttttcaacacttggcaac
attctcgcccacgggtctagcactttcagccaagttgcaaccatctccgctttatacctt
ctgacctttcttttttggcttttaacaaactgtatacaggtcaaaatcctagtgctggtc
ggtaaagacgcacgaaaaacagtactagggcgta
>P427_contig3 476051:481839
cactgccgttgctagtacggagaaactaatcaatctagcatcctgtatgacaaatgaagc
aaataaagaggcaaacgatctcatggcaaagctagttgaagccgaagcggaccttccttg
cttgctcttggaagcctttctctctgatggtccttacagcaggtatgccggtgccctctt
caggtcatgcatttgccaatcatataattatatcgtgtcgcaggggcggcaagatatcat
gtctcatctctttctgcggctagcagatggcctgcaatcaagttcacctagaacgtataa
ttctcaatcaattcttgcgagtatgataagcgcattagtctgtcatgaacgtgtagggtg
tatctggccggacttggaacggatattgacggaggcagtggtttctatgcagaccacata
tgttctagttcttacaactaagcagttcgagcccaaa-tctttaaattcatttacatgcg
tctctctactgatacagaatatcactgacgactctgttaaagtccttaaaagctgcaagg
gtctatcagatgccattgaaaagatgatttcggcagtactagcctctattactacgttcg
cggttagcacagctccgaccgatatagatcctcttatgtttgctgcttttaccccagtgc
tgcgactctataaaggtgttttgacagaacctgtctccccttcctttagcgatgataccg
tgctcatctcacaagtcttcactcttatagaatgcatttgcccagcggctattcacgaag
attgggatcttcttcaggccgcgcttgatgttgttacaaggagcattagcataaccccag
agttgtactatcaaaacgaaagcttcttctctaatgtcctggagcttatgatacatataa
ccaaggagctatatcaattggagagtattggaagggagtctgaagcacagacgcaatacg
tgggggtcaagcttcgcggtgagggaacagctgtagcgagactaataatggaaatctggc
accttcttgttagcgactccaagttctatcccgttctgcgtaatcatatcacccatcaat
tgatagatccgctacttgcagcgtgtattcttcaggaagatgagcttctcttcttgcaat
catcagcagctatggctacaagagatgtggggcaaatctcggacttgttggggccgtgga
caaatcgcaagcatgccctgctcctcttagacatgctctgtggaatacgacgggactgca
ctgagctagttgtgcaagggtgcacccgcatgttgtcatcgtgcgatatatctattatcg
agggagccataacgattcttgcatatgtttcatctcacgtcaaaggggaaaccattaatg
ccatattaatgcaaatcaaggccacagtcctcgatgctttctatgtggactatcccgagc
cccttctatttgatcaatcaacagggaagatatcctttaatgaacaattttccacagcta
tggaagtgtcctatcgctccttcaatgtcactgagagtcatagccagcttttgggtgctc
cagcgacaggtgagagggttcccctctttctctctgccatagtctcccatagcgtatata
caatttcaaagtacatcgaggcatttgagagtctttcgatcacacatattttagcatcct
ttcttaaggtgttagtgtactctgcggatattagaacaagatactatgtaattggcgcaa
ttggaacaatagtagacatcgccatcgtatcctctgatgattgtgcattggctgtaagtc
agtgcacactatcggcagaatgtaacacggagttttgtatagatcggattgcctatgaaa
ctgtct-taaacgtagtatgtgggcttctgttgctggatgtacgggcaaacagagttatc
ccatcagagcttaattttctggttgacgtagtgatctcgtgcctaatggctgattcgggt
aag---gaagcaacaaccgttattgcaggggttgcagagtatgacatgtcaggtatcaag
cagtctcgcttttgcaccttttctgttgttgaagctttagctgaagtgttttctacattg
cttccttcctatcttcctcacgtcattcgtgcggtgactactctttctaatgctaacgat
tctgatgaacgtatatgcttggcattcagtaacctaaatgacgccatctcatcactgctc
ggagacttaatccagccgaattctgggccacaaacagaaaagttgcaaaaaaccatacat
tcgcatcttattcccacctatattgacagcgtaattaaaggctttatgctttgcttggat
caggtggagaactcgattctctggcccgacttatcgctgctggaaagtctaatctcgttt
attaacgatgccttgctaactggaagtaatgtagccgcgatgattctaaattataatacc
caatcgcttgttccggcaatcattcaaaccgtttctgtttttgtaggcacaactctacag
gcagagatgctcgggatactaggagagatcactagggaatatccagcgtatattttcgca
catcgtgactatccctgtgcactcctagattgcttatttgatattattcagagctccttc
gagccaaaggcacagaacaatgcagtttggctgttcggcacgcttatcgcaagctcacag
ttaattgaatccattggtctatacgcctacacgtccctttattgcagtacaacatctggg
gagctagggccgtatctgacagtgttgcctttgtgttgcgaggccccgaagagtgtacta
gcacactcagatactacagcattatctagtgagcgctttcacaactatgcgcagctcttg
ttagaactggttcaagaagagcgggcaacaagtgatgttttaatcaatgcggctattgct
ctgctgaagtggacacggagttatctacttataggacgagcaattccctctttggattgt
cgtcttctacagatgatagctgaaaacttagacacattagctctccaagtgtgcaagagt
gatgacatagatgacagagatagctgctttatagctattcttatgacggcgatttgcatg
ccagatgtagctgctggagctagcgcagaggtgtgctgtgctttggtggagaccatgaaa
atgtgttccatagacaacgaagagtttggcgctctattgaacgaagttctgcgggctaat
ataatagttggtctaagcagatatgccttaaacaagtgtattaattcctagtagtcatcg
cctgattctgcgctttgtccttcgctctccaacactgagtatttcgctcagagttagctg
tttttctccgttctcattggggtatcttacttttaacttatctgcatctagactagtggc
atcggtttcctctccctctgccatcagcacattattattgagtaaatagttactgagagt
ctctagcgagatattaagcttgcatttcttcatgtggttgagcatcttctgcttattcac
cggaacaaaagtcaagatcaagaggtaccatggggaggctttgatccaatcagtaattgt
ttcttctaatgtctgacgacgtgcaggagacatcagctgtagctgagttaggtgtatatt
tggtagccatccacgggtagtatgctctcctcgcaaaacctgtatggcctgctcccttgt
aagatatctcttccccaattgctttagaccctggcggagctgaaagaccgtgtatgactc
aaagtctgcaagggggttggcaataggggtatcaggcaacgcaaagttacgaggctgtag
ccgttcgaccagagataaccgtcggtgttcaggggtgtggggagagtgactaagtgttgc
ctgctgttgatcacaaactgttgctgggcgtgttctgtctagaagccttaccagctcagc
ggttccaggtgttcctcccagtactggaactgcaacgagtgtatcttggcaagttgcatt
actgacctttgagtaagagctatccggggttgagtataattgaaggacgtcttcggtatg
tgtggtccttgcttttgcaagctgcaaatatgttctacgggtcaaagtaagtaatgaaac
ggtagaatcgatgttacgcaaaatagattctggcagacgttcagaactacccctttctcc
agtaacatattcaatgatataaaggcgtagcgaagcctcatcaggtaccatttttatcaa
gttatttacatagaaagctggataccttctttagcaaactcttcgtacatctttacaaga
gtcgttgctgcgagtagaatacccgttccagatccgatggcaccgaagatgtccgcacag
aagccaacaaatccaagaataaggccacccgcgagtgctgcagttggaatgtatcgattt
agttcgcgctgaagagcacctttggtcatataaccaggcatgcaccagccgttggtctcg
agcatctctgcaacctccttggcgccctcaccagagaactctacccaaacacgcgatata
agaccagagagccccaccagagtcactgcatgaaggatcgtgtggataggatgaaagagc
gcgctccgaagggagtagggagaggcaagaatccacgcaaggccacccgtagggaaggcc
tgtccggggcgagactcaacctccgcccaggtacccaatagtgcagtgaagatcgaatta
ccaaaacggcgccagatagcctgagatatcataaagacattggatgttagagtggagatg
atcatcataggcgtagaggatgcgtagagtagcctgatgggatactgttgctgaactgat
ggccctgcctttgcatgctggatccgtaaattgcgcttaattccctgaaggtagatggct
acaaggaaaactaccagggtagctatgatattcatcaaattcgtaaggccgtctcggaag
aaagctagtttgattgccttgagcttatttggttgagtaaacatgtagtggacagctgcc
aggatagcgccttcaaactcctttccgctcccgcgatcgatgcggaagaaagagaaagac
ttccatataatattctcacagacgttagcagtggtgaagagagagatgccagagcctatg
ccccatccgttctccagcatttcgtccaagacctgaactagtatagacgaaatggttaat
tgagcgataatagcaacggcactaaacaaacctatttgggaaatcgatccatagatgcca
gcaatcacgtaaagaacggcctggaagaaagtaaaaatgaacccaatgaggttttggacg
cgattgaaggcctgactctctgcttcattgctcctatcaaatggcagcagcttggacgaa
ataagtatcttgaggaaaaagcttgaagtaatcgtggggcctatacccagctccatgagg
ctccctcgttggcctgcaaatattgaacgcaaccagaacaaggggtctttacgtatcgac
gcatgcaagccgtaaagtggtacctgagaagctgtgaggtaaacaatcaaagccaggaag
gtataaagcccctttgtagtgaaacgaaccgactttggggctttttcaacacttggcaac
attctcgcccacgggtctagcactttcagccaagttgcaatcatctccgctttatacctt
ctgacctttcttttttggcttttaacaaactgtatacaggtcaaagtcctagtgctggtc
ggtaaagacgcacgaaaaacagaactaggacgca
>P458_contig1 complement(387580:393368)
cactgccgttgctagtacggagaaactaatcaatctagcatcatgtatgacaaatgaagc
aaataaagaggcaaacgatctcatggcaaagctagttgaagccgaagcggaccttccttg
tttgctcttggaagcctttctctctgatggtccttacagcatgtacgccggtgccctctt
caggtcatgcatttgccagtcatataattatatcgtgtcgcaggggcggcaagatatcat
gtctcatctctttctgcggctagcagatggcctgcaatcaagttcacctagaacgtataa
ttctcaatcaattcttgcgagtatgataagtgcattagtctgccatgaacgtgtagggta
tatctggccagacttggaacggatattgacggaggcagtggtttctatgcagaccacata
tgttctagttcttaccactaagcagttcaagcccgag-tctttaaattcctttacatgcg
tctctctactgatacagaatatcactgacgactctgttaaagtccttaaaggctgcaagg
gtctatcagatgccattgaaaagatgattttagcagtactagcctctattactacgttcg
cggttagcacagctccggccgatatagatcctcttatgcttgctgcttttaccccagtgc
tgcgactctataaaggtgttttgacagaacctatctccccttcctttagcgatgacaccg
tgctcatctcacaagtcttcactcttatagaacgcgtttgcccagcggctattcacgaag
attgggatcttcttcaggccgcgcttgatgttgttgcaaggagtattaacataaccccag
agttgtactatcaaaacgaaagcttcttctctaatgtcctggagcttatgataaatataa
ctaaggagctatatcaattggagggtattggaagggagtctgaagcacagacgcaatacg
tgggggtcaagcttcgcggtgagggaacagctgtagcgagactagtaatggaaatctggc
accttcttgttagcgactccaagttttatcccgttctacgtaatcatatcacccatcaat
tgatagatccactgcttacagcgtgtattcttcaggaagatgagcttctcttcttgcagt
catcaacggctatggctacaagagatgtggggcaaatctcggacctgttggggccgtgga
caaatcgcaagcatgccctgctcctcttagacatgctttgtggaatacgacgggactgca
ctgagctagttgtgcaagggtgcactcgcatgttgtcatcgtgtgatatatctattatcg
agggagctataacgattcttgcatatgtttcatctcacgtcaaaggggaaaccattaata
ccatattaatgcaaatcaaagccacagtcctcgatgctttctatgcagactatcctgaac
cccttctgtttgatcaatcaacagggaaggtatcgtttaatgaacaattttccacagcta
tggaagtgtcctatcgctccttcaatgtcactgagagtcatagccagcttttgggtgctc
cagcgacaggtgagagggttcccctctttctctctgccatagtctcccatagcgtatata
caatttcaaagtacatcgaggcatttgagagtctttcgatcacacatattttagcatcct
ttcttaaggtgttagtgttctctgcggatattagaacaagatactatgtaattggcgcaa
ttggaacaatagtagacatcgccattgtatcctctgatgattgtgcattggctgtaagtc
agtgcacactatcggcagagtgtaacacggagttttgtatagatcggattgcctatgaag
ctgtcc-taaacatagtatgtgggcttctattgctggatgtacgggcaaacagagttatc
ccatcagagcttaactttctggttgacgtagtgatctcgtgcctaatggctgattcgggt
aag---gaagcaacaaccgttattgcaggggttgcagagtatgacatgtcaggtatcaag
cagtctcgcttttgtacctcttctgttgttgaagctttagctgaagtgttttctacgttg
cttccttcctatcttcctcacgtcattcgtgcggtgactactctttctaatgctaacgat
tctgatgaacgtatatgcttggcattcagtaacctaaatgacgctatctcatcactgctc
ggagacttaattcagccgaattctgggccacaaacagaaaagttgcaggaaaccatatat
tcacatcttattcccacctatattgacagtgtaattaaagggtttatgctttgcttggat
caggtggaaaactcgattctctggcccgacttatcgctgctggaaagtctaatctcgttt
attaatgatgccttgctaactggaagtaatgtagccacgatgattctaaattataatacc
caatcgcttgttccggcaatcattcaaaccgtttctgtttttgtaggcacaactctacag
gcagagatgctcggaatactaggagagatcactagggaatatccagcgtacattttcgca
catcgtgagtatccctgtgcactcctagattgcttatttgatattattcagagctccttc
gagccaaaggcacagaacaatgcagtttggctgttcggcacgcttatcgcaagctcacag
ttaattgaatccattggtctacatgcctacacgtccctttactgcagtacaacatctggg
gagctagggccgtatctgacagtattacctttgtgttgcgagcccccgaaaagtgtacta
gcacactcagatactacagtattatctagtgagcgctttcacaactatgcgcagctcttg
ttagaactggttcaagaagagcgggcaacaagtgatgttttaatcaatgcggctattgct
ctgctgaagtggacacggagttatctacttataggacgagcaattccctttttggattgt
cgtcttctacagatgatagctgaaaacttagacacattagctctccaagtgtgcaagagc
gatgacatagatgacagagatagctgctttatagctattcttatggtggcgatttgcatg
ccagatgtagctgctggagctagcgcagaggtgtgctgtgctttggtggagaccatgaaa
atgtgtcccatagacaacgaagagtttgacgctctattgaacgaagttttgcaggctaat
ataatagttggtctaagcagagacaccttaaacaagtgtattaattcctagtagtcatct
cctgattctgcgctttgtccttcgctctccaacactgagtatttcgctcagagttagctg
tttttctccgttctcgttggggtatcttatttttaacttatctgcatccagactagtggc
atcggtttcctctccctctgccatcagcacattattattgagtaaatagttactgagagt
ctccagagagatattaagcttgcatttcttcatgtggtcgagcatcttctgcttattcac
cggaacaaaagtcaagatcaaaaggtaccatggggaggctttgatccaatcagtaattgt
ttcttctaacgtatgacgacgtgcaggagacatcagctgtagctgagttaggtgtatatt
tggtagccatccacgggtagtatactctcctcgcaaaacctgtatggcctgctcccttgt
aagatatctctttcccaattgctttagaccctggcggagctgaaaaatcgtgtatgactc
aaagtctgcaagagggttggcaataggggtatcaggcaacgcaaagttacgaggctgtag
ccgttcgaccagagataaccgtcggtgttcaggggtgtggggagagtgactaagtgttgc
ctgctgttgatcacagactgttgctgggcgtgttctgtctagaagccttaccagctcagc
ggttccaggtgttcctcccagtactggaactgcaacgagtgtatcttggcaagttgcatt
actgacctttgaataagagctatctggggttgagtataattgaaggacgtcttcggtatg
tgtggtccttgcttttgcaagctgcaaatatgttctacgggtcaaagtaagtaatgaaac
ggtagaatcgatgttacgcaaaatagattctggcagacgttcagaactacccctttctcc
agtaacatattcaatgatataaaggcgtagcgaagcctcatcaggtaccatttttatcaa
gttatttacatagaaagctggataccttctttagcaaactcttcgtacatctttacaaga
gtcgttgctgcgagtagaatacccgttccagatccgatggcaccgaagatgtccgcacag
aagccaacaaatccaaggataaggccacccgcgagtgctgcagttggaatgtatcgattt
agttcgcgttgaagagcacctttggtcatataaccaggcatgcaccagccgttggtctcg
agcatctctgcaacctccttggcgccctcaccagagaactctacccaaacacgcgatata
agaccagagagccccaccagagtcactgcatgaaggatcgtgtgaataggatgaaagagc
gcgctccgaagggagtagggagaagcaagaatccacgcaaggccacccgtagggaaggcc
tgtccggggcgagactcaacctccgcccaggtacccaatagtgcagtgaagatcgaatta
ccaaaacggcgccagatagcctgagatatcataaagacattagatgttagagtggagatg
atcatcatgggcgtagaggacgcgtagagtagcctgatggggtactgctgctgaactgat
ggccctgcctttgcatgctggatccgtaaattgcgcttaattccctgaaggtagatggct
acaaggaaaactaccagggtagctatgatattcatcaaattcgtaaggccgtctcggaag
aaagctagcttgattgccttgagcttatttggttgagtaaacatgtagtggacagctgcc
aggatagcgccttcaaactcctttccgctcccgcgatcgatgcggaagaaagagaaggac
ttccatataatattctcacagacgttagcagtggtgaagagagagatgccagagcctatg
ccccatccgttctccagcatttcatccaagacctgaactagtatagacgaaatggttaat
tgagcgataatagcaacggcactaaacaaacctatttgggaaatcgatccatagatacca
gcaattacgtaaagaacggcctggaagaaagtaaaaatgaacccaatgaggttttggacg
cgattgaaggcctgactctctgcttcattgctcctatcaaatggcagcagcttggacgaa
ataagtatcttgaggaaaaagcttgaagtaatcgtggggcctatacccagctccatgagg
ctccctcgttggcctgcaaatattgagcgcaaccagaacaaggggtctttacgtatcgac
gcatgcaagccgtaaagtggtacctgagaagctgtgaggtaaacaatcaaagccaagaag
gtataaagcccctttgtagtgaaacgaaccgattttggtgccttttcaacacttggtaac
attctcgcccacgggtctagcactttcagccaagttgcaaccatctccgctttatacctt
ctgacctttcttttttggcttttaacaaactgtatacaggtcaaagtcctagtgctggtc
ggtaaagacgcacgaaaaacagtactagggcgta
