# Supplementary material for: High resolution multi-locus sequence typing scheme for Giardia duodenalis assemblage B outbreak and population analysis
Source: PLoS Negl Trop Dis. 2026 Jul 15;20(7):e0014528. doi: 10.1371/journal.pntd.0014528 (PMC13395364; doi:10.1371/journal.pntd.0014528)
Supplement: S2 Appendix — (ZIP) [file pntd.0014528.s002.zip › S2_Appendix/annotated_alignment_131_k501_ash0.9_reads20_c5fae58a8e06ab8ea3bd9122779feb0c.fasta]

>POIs
------------------------------------------------------------------------------------------------------------------------------------------------------------------------------------------------------------------------------------------------------------------------------------------------------------------------------------------------------------------------------------------------------------------------------------------------------------------------------------------------------------------------------------------------------------------------------------------------------------------------------------------------------------------------------------------------------------------------------------------------------------------------------------------------------------------------------------------------------------------------------------------------------------------------------------------------------------------------------------------------------------------------------------------------------------------------------------------------------------------------------------------------------------------------------------------------------------------------------------------------------------------YYY-------------Y--Y---Y--YY-----------------------------------------------------------------------------------------------YY----Y-Y------YYY-------YY--Y---Y-------------YY-Y-------Y-------Y---YY--Y---Y----------Y----Y-----Y--------------------------------------------------------------------------------------------------------------------------------------------------------------------------------------------------------------------------------------------------------------------------------------------------------------------------------------------------------------------------------------------------------------------------------------------------------------------------------------------------------------------------------------------------------------------------------------------------------------------------------------------------------------------------------------------------------------------------------------------------------------------------------------------------------------------------------------------------------
>GCA_011634595.1_contig11 597069:599331
tttgaggcagagtgtttttgggtcgaaaagggtgggcttcaaccattggaagagcggctt
gccttaaggcctacctctgaaacagctatatactccatgttttctaagtgggtccgctct
tacaaggatcttcccttaaagattcatcaaacgtgtaccatatttcgtcacgagacaaag
aatacgaagcccttgatacgagtcagagaaatccactggaatgaggctcactgttgtcat
gcaactgcagaggatgcagtgtcccagctttctgattattggaaggtggttgatatcatt
tttagcgacgaactctgtttcaaaggacaaaaactacgccgtgtctgttgggataagttt
gcaggtgctgactacagtgaagtctcggacgttgttatgccatgtgggcgagtgcttcag
acagccggaatccacaatcttggacagcgtttctcatccacctttgatattctgtatgct
aacaaagccaacgaaaatgtgcatccgtatctaacgtgtgcggggatctccactcgcgta
ctcgcatgtgctctatcaatccacggagactcaagaggtctagttcttcctccccttatc
gctcctatccacgtagtgataattccaattggttgtgggaagaaaaataatcaggagtca
gatcggcaagttatggaaaaggtgaatgagattgctgatactctgaaactaaagcttggc
ctacgagtttctattgacgatgatttttcaaagagcatgggagataaattatactactat
gaactcaagggagtacctcttagaatagagattggacagcgtgatttggccaataatcag
tgcattgttgtgcctcgtgatatgggaaaggataaaaagaaggccatatcaattacagat
atattgaaggtttcttcttacgctactgagaaccatgaattagtcatagagaatattatt
aaggatgaattagatgcgtacaaggccaggctcaaagagaaggcatttgcattccacgaa
tctatgattactaactgtaagagcttcgatgagatagtagcttgcat-agaaaacaaggg
cggtctggcacg-ctttgcgttctacacgacagaagctgaaggggaaacatgggataaga
aactaaaggatgcatgctccgcagaaattcgtggacacaatcctgatgagaaagttgctc
ctggtgaggtctgtgccctttcgggaaagcctgctgtttgctacatgtactgcgctaaat
cgtactgaattacaagtaggtagtaaatgtagtagacactatgttcccttgttcgcttct
agaagagtacctcctctatcaatgaccacacggctttatcgtgaattagcatgaagtgag
tgatgttcttcacgacaacacggtcgataacaagatcgtttggaaacccatctgatagtg
cagaatgaagtagtactgttccatcgccatcagaatcaatagtggtaggaatttgtgtgc
acagctcgtgatagcttccgactggctggttataaacaacatgcagaggggtcttgcatc
cacttccacatatggcaaagtagcgaaagttagtttcattagcttgtggaaaggttattg
gcttcgtccgtatcttatagatttcatcccaatattgttcaaaaggctcgaataggtatt
cctctaaacttccagaacgattgagactcttcattagagatagaatacttcggtaggaga
tagatgaaacgatatctacgctattccatggtagaggtggtattttaatgcaatggtgca
tgctgtctgagtgttgccgcagagccgatatactactgaatcccttcctatcaattctgt
ataacgatgaaattagttccaagggggctaaatcggtaaatagatgtctgtctttaacca
tctctatggtgcagctactctctgaagtaattacttttgtaggcgttattggctttgtct
gtttcactggcaaggttgtgtgcttgtatgccgatatctttttcttggtatgcaggtcta
gtactgcagccttgtaagtagaaaggtctaagggtacaaatgcactgtcttctatattag
tgtagggagatagtcttagtagcgtaccgctatcttcaaatatgtttctaagggctgtaa
agtcgctaaaactccggtgtatagagttagcatatgcctgctgaagaatatttggtcgcg
aggaccaacgaacaacctcagttggctctccgattctacaa-tctt
>GCA_001543975.1_contig186 7085:9349
tttgagggagagtgtttttgggtcgaaaagggtgggcttcaaccattggaagagcggctt
gccttaaggcctacctctgaaacagctatatactccatgntttctaagtnggtccgctct
tacaaggatcttcccttaaagattcatcaaacgtgtaccatatttcgtcacgagacaaag
aatacgaagcccttgatacgagtcagagaaatccactggaatgaggctcattgttgtcat
gcgaccgcagaggatgcagtgtcccagctttctgattattggaaggtggttgataccatc
tttagtgacgaactctgcttcaaaggacaaaaactacgccgtgtctgttgggataagttt
gcaggtgctgactacagtgaagtctcggacgttgttatgccatgtggacgagtgcttcag
acagccggaatccacaaccttgggcagcgtttctcatccacctttgatattctgtatgct
aacaaagccaacgaaaatgtgcatccgtatctaacgtgtgcggggatctccactcgcgta
ctcgcatgtgctctatcaatccacggagactcaagaggtctagttcttcctccccttatc
gctcccatccacgtagtgataattccaattggttgtgggaagaaaaataatcaggagtca
gatcggcaagttatggaaaaggtgaatgagattgctgatactctgaaactaaagcttggc
ctacgagtttctattgatgatgatttttcgaagagcatgggagataaattatactactat
gagctcaagggagtaccttttagaatagaaattggacagcgtgatttggccaataatcag
tgcattgttgtgtctcgtgatatgggaaaggataaaaagaaggccatatcaattacagat
atattgaaggtttcttctcacgctactgagaaccatgaattagtcatagagaatattatt
aaggatgagttagatgcgtacaaggccaggctcaaggagaaggcatttgcattccacgaa
tctatgattactaactgtaagagcttcgatgagatagtagcttgcatnagaaaacaaggg
cggtctggcacgnctttgcgttctacacgacagaagctgaaggggaaacatgggataaga
agctaaaggatgcatgctccgcagaaattcgtggacacaatcctgatgagaaagttgctc
ctggcgaggtctgtgccctttcgggaaagcctgctgtttgctacatgtactgcgctaaat
cgtactgaattgcaagtagatagtaaatgtggtagatactatgttctcttgttcgcttct
agaagagtacctcctctatcaatgaccacacggctttatcgtgaattagcatgaagtgag
tgacgttcttcacaacaacacggtcgataacaagatcgtttggaaacccgtctgatagtg
cagaatggagtagtactgttccatcgccatcagaatcaatagtggtaggaatttgtgtgc
acagctcgtgatagcttccgactggctggttataaacaacatgcagaggggtcttgcacc
cacttccacatatagcaaagtagcgaaagttagtttcgttagcttgtggaaaggttattg
gcttcgtccgtatcttatagatttcgtcccagtattgttcaaaaggctcgaataggtatt
cctctaaacttccagaacgattgagactcttcattagagatagaatacttcggtagaaga
tggatgaaacgatatctacgctattccatggtagaggcggtatcttaatgcaatggtgca
tgctgtctgattgttgccgcagagccgatatactactgaatctcttcctatcaattctgt
ataacgatgaaattagttccaagggggctaaatcggtaaatagatgtctgtctttaacca
tctctatggtgtagctactctctgaagtaattacttttgtaggagttattggctttgtct
gtttcactggcaaggtggtgtgcttgtatgctgatatctttttcttggtgtgtaggtcta
gtactgcagctttgtaagtagaaaggtctaagggtacaaatgcactgtcttctatatcag
tgtagggagatagtcttagtagcgtaccactatcttcaaatatgtttctaagtgctgtaa
agtcgctaaaactccggtgtatagagttggcatatgcctgctgaagaatacttggtcgcg
aggaccaacgaacgacctcagttggctctccgattctacaa-tcct
>Gerbil_contig007.1 complement(416621:418883)
tttgaggcagagtgtttttgggtcgaaaagggtgggcttcaaccattggaagagcggctt
gccttaaggcctacctctgaaacagctatatactccatgttttctaagtgggtccgctct
tacaaggatcttcccttaaagattcatcaaacgtgtaccatatttcgtcacgaaacaaag
aatacgaagcccttgatacgagtcagagaaatccactggaatgaggctcactgttgtcat
gcaactgcagaggatgcagtgtcccagctttctgattattggaaggtggttgatatcatt
tttagcgacgaactctgcttcaaaggacaaaaactacgccgtgtctgttgggataagttt
gcaggtgctgactacagtgaagtctcggacgttgttatgccatgtgggcgagtgcttcag
acagccggaatccacaaccttgggcagcgtttctcatccacctttgatattctgtatgct
aacaaagccaacgaaaatgtgcatccgtatctaacgtgtgcggggatctccactcgcgta
ctcgcatgtgctctatcaatccacggagactcaagaggtctagttcttcctccccttatc
gctcccatccacgtagtgataattccaattggttgtgggaagaaaaataatcaggagtca
gatcggcaagttatggaaaaggtgaatgagattgctgatactctgaaactaaagcttggc
ctacgagtttctattgacgatgatttttcaaagagcatgggagataaattatactactat
gagctcaagggagtacctcttagaatagagattggacagcgtgatttggccaataatcag
tgcattgttgtgtctcgtgatatgggaaaggataaaaagaaggccatatcaattacagat
atattgaaggtttcttctcacgctactgagaaccatgaattagtcatagagaatattatt
aaggatgagttagatgcgtacaaggccaggctcaaagagaaggcatttgcattccacgaa
tctatgattactaactgtaagagcttcgatgagatagtagcttgcat-agaaaacaaggg
cggtctggcacg-ctttgcgttctacacgacagaagctgaaggggaaacatgggataaga
aactaaaggatgcatgctccgcagaaattcgtggacacaatcctgatgagaaagttgctc
ctggtgaggtctgtgccctttcgggaaagcctgctgtttgctacatgtactgcgctaaat
cgtactgaattgcaagtagatagtaaatgtggtagacactatgttctcttgttcgcttct
agaagagtacctcctctatcaatgaccacacggctttatcatgaattagcatgaagtgag
taatattcttcacgacaacacggtcgataacaagatcgtttggaaacccatctgatagtg
cagaatgaagtagtactgttccatcgccatcagaatcaatagtggtaggaatttgtgtgc
acagctcgtgatagcttccgactggctggttataaacaacatgcagaggggtcttgcacc
cacttccacatatggcaaagtagcgaaagttagtttcattagcttgtggaaaggttattg
gcttcgtccgtatcttatagatttcatcccaatattgttcaaaaggctcgaataggtatt
cctctaaacttccagaacgattgagactcttcattagagatagaatacttcggtaggaga
tggatgaaacgatatctacgctattccatggtagaggtggtatcttaatgcaatggtgca
tgctgtctgagtgttgccgcagagccgatatactactgaatcccttcctatcaattctgt
ataacgatgaaattagttccaagggggctaaatcggtaaatagatgtctgtctttaacca
tctctatggtgcagctactctctgaagtaattacttttgtaggcgttattggctttgtct
gtttcactggcaaggttgtgtgcttgtatgctgatatctttttcttggtatgcaggtcta
gtactgcagccttgtaagtagaaaggtctaagggtacaaatgcactgtcttctatattag
tgtagggagatagtcttagtagcgtaccgttatcttcaaatatgtttctaagggctgtaa
agtcgctaaaactccggtgtatagagttagcatatgcctgctgaagaatatttggtcgcg
aggaccaacgaacgacctcagttggctctccgattctacaa-tctt
>Gi-P132_contig007.1 complement(416566:418828)
tttgagggagagtgtttttgggtcgaaaagggtgggcttcaaccattggaagagcggctt
gccttaaggcctacctctgaaacagctatatactccatgttttctaagtgggtccgctct
tacaaggatcttcccttaaagattcatcaaacgtgtaccatatttcgtcacgaaacaaag
aatacgaagcccttgatacgagtcagagaaatccactggaatgaggctcactgttgtcat
gcaactgcagaggatgcagtgtcccagctttctgattattggaaggtggttgatatcatt
tttagcgacgaactctgcttcaaaggacaaaaactacgccgtgtctgttgggataagttt
gcaggtgctgactacagtgaagtctcggacgttgttatgccatgtgggcgagtgcttcag
acagccggaatccacaaccttgggcagcgtttctcatccacctttgatattctgtatgct
aacaaagccaacgaaaatgtgcatccgtatctaacgtgtgcggggatctccactcgcgta
ctcgcatgtgctctatcaatccacggagactcaagaggtctagttcttcctccccttatc
gctcccatccacgtagtgataattccaattggttgtgggaagaaaaataatcaggagtca
gatcggcaagttatggaaaaggtgaatgagattgctgatactctgaaactaaagcttggc
ctacgagtttccattgacgatgatttttcaaagagcatgggagataaattatactactat
gagctcaagggagtacctcttagaatagagattggacagcgtgatttggccaataatcag
tgcattgttgtgtctcgtgatatgggaaaggataaaaagaaggccatatcaattacagat
atattgaaggtttcttctcacgctactgagaatcatgaattagtcatagagaatattatt
aaggatgagttagatgcgtacaaggccaggctcaaagagaaggcatttgcattccacgaa
tctatgattactaactgtaagagcttcgatgagatagtagcttgcat-agaaaacaaggg
cggtctggcacg-ctttgcgttctacacgacagaagctgaaggggaaacatgggataaga
aactaaaggatgcatgctccgcagaaattcgtggacacaatcctgatgagaaagttgctc
ctggtgaggtctgtgccctttcgggaaagcctgctgtttgctacatgtactgcgctaaat
cgtactgaattgcaagtagatagtaaatgtggtagacactatgttctcttgttcgcttct
agaagagtacctcctctatcaatgaccacacggctttatcgtgaattagcatgaagtgag
tgatgttcttcacgacaacacggtcgataacaagatcgtttggaaacccatctgatagtg
cagaatgaagtagtactgttccatcgccatcagaatcaatagtggtaggaatttgtgtgc
acagctcgtgatagcttccgactggctggttataaacaacatgcagaggggtcttgcacc
cacttccacatatggcaaagtagcgaaagttagtttcattagcttgtggaaaggttattg
gcttcgtccgtatcttatagatttcatcccaatattgttcaaaaggctcgaataggtatt
cctctaaacttccagaacgattgagactcttcattagagatagaatacttcggtaggaga
tggatgaaacgatatctacgctattccatggtagaggtggtatcttaatgcaatggtgca
tgctgtctgagtgttgccgcagagccgatatactactgaatcccttcctatcaattctgt
ataacgatgaaattagttccaagggggctaaatcggtaaatagatgtctgtctttaacca
tctctatggtgcagctactctctgaagtaattacttttgtaggcgttattggctttgtct
gtttcactggcaaggttgtgtgcttgtatgctgatatctttttcttggtatgcaggtcta
gtactgcagccttgtaagtagaaaggtctaagggtacaaatgcactgtcttctatattag
tgtagggagatagtcttagtagcgtaccgctatcttcaaatatgtttctaagggctgtaa
agtcgctaaaactccggtgtatagagttagcatatgcctgctgaagaatatttggtcgcg
aggaccaacgaacgacctcagttggctctccgattctacaa-tctt
>Gi-P289_contig007.1 complement(416618:418880)
tttgaggcagagtgtttttgggtcgaaaagggtgggcttcaaccattggaagagcggctt
gccttaaggcctacctctgaaacagctatatactccatgttttctaagtgggtccgctct
tacaaggatcttcccttaaagattcatcaaacgtgtaccatatttcgtcacgaaacaaag
aatacgaagcccttgatacgagtcagagaaatccactggaatgaggctcactgttgtcat
gcaactgcagaggatgcagtgtcccagctttctgattattggaaggtggttgatatcatt
tttagcgacgaactctgcttcaaaggacaaaaactacgccgtgtctgttgggataagttt
gcaggtgctgactacagtgaagtctcggacgttgttatgccatgtgggcgagtgcttcag
acagccggaatccacaaccttgggcagcgtttctcatccacctttgatattctgtatgct
aacaaagccaacgaaaatgtgcatccgtatctaacgtgtgcggggatctccactcgcgta
ctcgcatgtgctctatcaatccacggagactcaagaggtctagttcttcctccccttatc
gctcccatccacgtagtgataattccaattggttgtgggaagaaaaataatcaggagtca
gatcggcaagttatggaaaaggtgaatgagattgttgatactctgaaactaaagcttggc
ctacgagtttctattgacgatgatttttcaaagagcatgggagataaattatactactat
gagctcaagggagtacctcttagaatagarattggacagcgtgatttggccaataatcag
tgcattgttgtgtctcgtgatatgggaaaggataaaaagaaggccatatcaattacagat
atactgaaggtttcttctcacgctactgagaaycatgaattagtcatagagaatattatt
aaggatgagttagatgcgtacaaggccaggctcaargagaaggcatttgcattccacgaa
tctatgattactaactgtaagagcttcgatgagatagtagcttgcat-agaaaacaaggg
cggtctggcacg-ctttgcgttctacacgacagaagctgaaggggaaacatgggataaga
aactaaaggatgcatgctccgcagaaattcgtggacacaatcctgatgagaaagttgctc
ctggtgaggtctgtgccctttcgggaaagcctgctgtttgctacatgtactgcgctaaat
cgtactgaattgcaagtagatagtaaatgtggtagacactatgttctcttgttcgcttct
agaagagtacctcctctatcaatgaccacacggctttatcgtgaattagcatgaagtgag
tgaygttcttcacgacaacacggtcgataacaagatcgtttggaaacccatctgatagtg
cagaatggagtagtactgttccatcgccatcagaatcaatagtggtaggaatttgtgtgc
acagctcgtgatagcttccgactggctggttataaacaacatgcagaggggtcttgcacc
cacttccacatatggcaaagtagcgaaagttagtttcattagcttgtggaaaggttattg
gcttcgtccgtatcttatagatttcatcccaatattgttcaaaaggctcgaataggtayt
cctctaaacttccagaacgattgagactcttcattagagatagaatacttcggtaggaga
tggatgaaacgatatctacgctattccatggtagaggyggtatcttaatgcaatggtgca
tgctgtctgagtgttgccgcagagccgatatactacygaatcccttcctatcaattctgt
ataacgatgaaattagttccaagggggctaaatcggtaaatagatgtctgtctttaacca
tctctatggtgcagctactctctgaagtaattacttttgtaggcgttattggctttgtct
gtttcactggcaaggttgtgtgcttgtatgctgatatctttttcttggtatgcaggtcta
gtactgcagccttgtaagtagaaaggtctaagggtacaaatgcactgtcttctatattag
tgtagggagatagtcttagtagcgtaccgttatcttcaaatatgtttctaagggctgtaa
agtcgctaaaactccggtgtatagagttagcatatgcctgctgaagaatatttggtcgcg
aggaccaacgaacgacctcagttggctctccgattctacaa-tctt
>Gi-P448_contig007.1 complement(416648:418910)
tttgaggcagagtgtttttgggtcgaaaagggtgggcttcaaccattggaagagcggctt
gccttaaggcctacctctgaaacagctatatactccatgttttctaagtgggtccgctct
tacaaggatcttcccttaaagattcatcaaacgtgtaccatatttcgtcacgaaacaaag
aatacgaagcccttgatacgagtcagagaaatccactggaatgaggctcactgttgtcat
gcaactgcagaggatgcagtgtcccagctttctgattattggaaggtggttgatatcatt
tttagcgacgaactctgcttcaaaggacaaaaactacgccgtgtctgttgggataagttt
gcaggtgctgactacagtgaagtctcggacgttgttatgccatgtgggcgagtgcttcag
acagccggaatccacaaccttgggcagcgtttctcatccacctttgatattctgtatgct
aacaaagccaacgaaaatgtgcatccgtatctaacgtgtgcggggatctccactcgcgta
ctcgcatgtgctctatcaatccacggagactcaagaggtctagttcttcctccccttatc
gctcccatccacgtagtgataattccaattggttgtgggaagaaaaataatcaggagtca
gatcggcaagttatggaaaaggtgaatgagattgctgatactctgaaactaaagcttggc
ctacgagtttccattgacgatgatttttcaaagagcatgggagataaattatactactat
gagctcaagggagtacctcttagaatagagattggacagcgtgatttggccaataatcag
tgcattgttgtgtctcgtgatatgggaaaggataaaaagaaggccatatcaattacagat
atattgaaggtttcttctcacgctactgagaatcatgaattagtcatagagaatattatt
aaggatgagttagatgcgtacaaggccaggctcaaagagaaggcatttgcattccacgaa
tctatgattactaactgtaagagcttcgatgagatagtagcttgcat-agaaaacaaggg
cggtctggcacg-ctttgcgttctacacgacagaagctgaaggggaaacatgggataaga
aactaaaggatgcatgctccgcagaaattcgtggacacaatcctgatgagaaagttgctc
ctggygaggtctgtgccctttcgggaaagcctgctgtttgctacatgtactgcgctaaat
cgtactgaattgcaagtagatagtaaatgtggtagacactatgttctcttgttcgcttct
agaagagtacctcctctatcaatgaccacacggctttatcgtgaattagcatgaagtgag
tgatgttcttcacgacaacacggtcgataacaagatcgtttggaaacccrtctgatagtg
cagaatgaagtagtactgttccatcgccatcagaatcaatagtggtaggaatttgtgtgc
acagctcgtgatagcttccgactggctggttataaacaacatgcagaggggtcttgcacc
cacttccacatatggcaaagtagcgaaagttagtttcattagcttgtggaaaggttattg
gcttcgtccgtatcttatagatttcatcccaatattgttcaaaaggctcgaataggtatt
cctctaaacttccagaacgattgagactcttcattagagatagaatacttcggtaggaga
tggatgaaacgatatctacgctattccatggtagaggtggtatcttaatgcaatggtgca
tgctgtctgagtgttgccgcagagccgatatactactgaatcccttcctatcaattctgt
ataacgatgaaattagttccaagggggctaaatcggtaaatagatgtctgtctttaacca
tctctatggtgcagctactctctgaagtaattacttttgtaggcgttattggctttgtct
gtttcactggcaaggttgtgtgcttgtatgctgatatctttttcttggtgtgtaggtcta
gtactgcagccttgtaagtagaaaggtctaagggtacaaatgcactgtcttctatattag
tgtagggagatagtcttagtagcgtaccgttatcttcaaatatgtttctaagggctgtaa
agtcgctaaaactccggtgtatagagttagcatatgcctgctgaagaatatttggtcgcg
aggaccaacgaacgacctcagttggctctccgattctacaa-tctt
>Gi-P514_contig007.1 complement(416678:418940)
tttgaggcagagtgtttttgggtcgaaaagggtgggcttcaaccattggaagagcggctt
gccttaaggcctacctctgaaacagctatatactccatgttttctaagtgggtccgctct
tacaaggatcttcccttaaagattcatcaaacgtgtaccatatttcgtcacgaaacaaag
aatacgaagcccttgatacgagtcagagaaatccactggaatgaggctcactgttgtcat
gcaactgcagaggatgcagtgtcccagctttctgattattggaaggtggttgatatcatt
tttagcgacgaactctgcttcaaaggacaaaaactacgccgtgtctgttgggataagttt
gcaggtgctgactacagtgaagtctcggacgttgttatgccatgtgggcgagtgcttcag
acagccggaatccacaaccttgggcagcgtttctcatccacctttgatattctgtatgct
aacaaagccaacgaaaatgtgcatccgtatctaacgtgtgcggggatctccactcgcgta
ctcgcatgtgctctatcaatccacggagactcaagaggtctagttcttcctccccttatc
gctcccatccacgtagtgataattccaattggttgtgggaagaaaaataatcaggagtca
gatcggcaagttatggaaaaggtgaatgagattgctgatactctgaaactaaagcttggc
ctacgagtttctattgacgatgatttttcaaagagcatgggagataaattatactactat
gagctcaagggagtacctcttagaatagagattggacagcgtgatttggccaataatcag
tgcattgttgtgtctcgtgatatgggaaaggataaaaagaaggccatatcaattacagat
atattgaaggtttcttctcacgctactgagaatcatgaattagtcatagagaatattatt
aaggatgagttagatgcgtacaaggccaggctcaaagagaaggcatttgcattccacgaa
tctatgattactaactgtaagagcttcgatgagatagtagcttgcat-agaaaacaaggg
cggtctggcacg-ctttgcgttctacacgacagaagctgaaggggaaacatgggataaga
aactaaaggatgcatgctccgcagaaattcgtggacacaatcctgatgagaaagttgctc
ctggtgaggtctgtgccctttcgggaaagcctgctgtttgctacatgtactgcgctaaat
cgtactgaattgcaagtagatagtaaatgtggtagacactatgttctcttgttcgcttct
agaagagtacctcctctatcaatgaccacacggctttatcgtgaattagcatgaagtgag
tgatattcttcacgacaacacggtcgataacaagatcgtttggaaacccatctgatagtg
cagaatggagtagtactgttccatcgccatcagaatcaatagtggtaggaatttgtgtgc
acagctcgtgatagcttccgactggctggttataaacaacatgcagaggggtcttgcacc
cacttccacatatggcaaagtagcgaaagttagtttcattagcttgtggaaaggttattg
gcttcgtccgtatcttatagatttcatcccaatattgttcaaaaggctcgaataggtatt
cctctaaacttccagaacgattgagactcttcattagagatagaatacttcggtaggaga
tggatgaaacgatatctacgctattccatggtagaggcggtatcttaatgcaatggtgca
tgctgtctgagtgttgccgcagagccgatatactactgaatcccttcctatcaattctgt
ataacgatgaaattagttccaagggggctaaatcggtaaatagatgtctgtctttaacca
tctctatggtgcagctactctctgaagtaattacttttgtaggcgttattggctttgtct
gtttcactggcaaggttgtgtgcttgtatgctgatatctttttcttggtatgcaggtcta
gtactgcagccttgtaagtagaaaggtctaagggtacaaatgcactgtcttctatattag
tgtagggagatagtcttagtagcgtaccgytatcttcaaatatgtttctaagggctgtaa
agtcgctaaaactccggtgtatagagttagcatatgcctgctgaagaatatttggtcgcg
aggaccaacgaacgacctcagttggctctccgattctacaa-tctt
>Gi-P521_contig007.1 complement(416609:418872)
tttgaggcagagtgtttttgggtcgaaaagggtgggcttcarccattggaagagcggctt
gccttaaggcctacctctgaaacagctatatactccatgttttctaagtgggtccgctct
tacaaggatcttcccttaaagattcatcaaacgtgtaccatatttcgtcaygaracaaag
aatacgaagcccttgatacgagtcagagaaatccactggaatgaggctcactgttgtcat
gcaactgcagaggatgcagtgtcccagctttctgattattggaaggtggttgataycatt
tttagcgacgaactctgcttcaaaggacaaaaactacgccgtgtctgttgggataagttt
gcaggtgctgactacagtgaagtctcggacgttgttatgccatgtgggcgagtgcttcag
acggccggaatccacaaccttgggcagcgtttctcatccacctttgatattctgtatgct
aacaaagccaacgaaaatgtgcatccgtatctaacgtgtgcggggatctccactcgcgta
ctcgcatgtgctctatcaatccacggagactcaagaggtctagttcttcctccccttatc
gctcccatccacgtagtgataattccaattggttgtgggaagaaaaataatcaggagtca
gatcggcaagttatggaaaaggtgaatgagattgctgatactctgaaactaaagcttggc
ctacgagtttccattgacgatgatttttcaaagagcatgggagataaattatactactat
gagctcaagggagtacctcttagaatagaaattggacagcgtgatttggccaataatcag
tgcattgttgtgtctcgtgatatgggaaaggataaaaagaaggccatatcaattacagat
atactgaaggtttcttctcacgctactgagaaccatgaattagtcatagagaatattatt
aaggatgagttagatgcgtacaagaccaggctcaaggagaaggcatttgcattccacgaa
tctatgattactaactgtaagagcttcgatgagatagtagcttgcat-agaaaacaaggg
cggtctggcacg-ctttgcgttctacacgacagaagctgaaggggaaacatgggataaga
aactaaaggatgcatgctccgcagaaattcgtggacacaatcctgatgagaaagttgctc
ctggtgaggtctgtgccctttcgggaaagcctgctgtttgctacatgtactgcgctaaat
cgtactgaattgcaagtagatagtaaatgtggtagacactatgttctcttgttcgcttct
agaagagtacctcctctatcaatgaccacacggctttatcgtgaattagcatgaagtgag
tgatattcttcacgacaacacggtcgataacaagatcgtttggaaacccatctgatagtg
cagaatggagtagtactgttccatcgccatcagaatcaatagtggtaggaatttgtgtgc
acagctcgtgatagcttccgactggctggttataaacaacatgcagaggggtcttgcacc
cacttccacatatggcaaagtagcgaaagytagtttcrttagcttgtggaaaggttattg
gcttcgtccgtatcttatagatttcatcccaatattgttcaaaaggctcgaataggtact
cctctaaacttccagaacgattgagactcttcattagagatagaatacttcggtaggaga
tggatgaaacgatatctacgctattccatggtagaggcggtatcttaatgcaatggtgca
tgctgtctgattgttgccgcagagccgatatactactgaatcccttcctatcaattctgt
ataacgatgaaattagttccaagggggctaaatcggtaaatagatgtctgtctttaacca
tctctatggtgcagctactctctgaagtaattacttttgtaggcgttattggctttgtct
gtttcactggcaaggttgtgtgcttgtatgctgatatctttttcttggtatgcaggtcta
gtactgcagccttgtaagtagaaaggtctaagggtacaaatgcactgtcttctatattag
tgtagggagatagtcttagtagcgtaccgttatcttcaaatatgtttctaagggctgtaa
agtcgctaaaactccggtgtatagagttagcatatgcctgctgaagaatatttggtcgcg
aggaccaacgaacgacctcagttggctctccgattctacaattctt
>Gi-P528_contig007.1 complement(416589:418851)
tttgaggcagagtgtttttgggtcgaaaagggtgggcttcaaccattggaagagcggctt
gccttaaggcctacctctgaaacagctatatactccatgttttctaagtgggtccgctct
tacaaggatcttcccttaaagattcatcaaacgtgtaccatatttcgtcacgaaacaaag
aatacgaagcccttgatacgagtcagagaaatccactggaatgaggctcactgttgtcat
gcaactgcagaggatgcagtgtcccagctttctgattattggaaggtggttgatatcatt
tttagcgacgaactctgcttcaaaggacaaaaactacgccgtgtctgttgggataagttt
gcaggtgctgactacagtgaagtctcggacgttgttatgccatgtggacgagtgcttcag
acagccggaatccacaaccttgggcagcgtttctcatccacctttgatattctgtatgct
aacaaagccaacgaaaatgtgcatccgtatctaacgtgtgcggggatctccactcgcgta
ctcgcatgtgctctatcaatccacggagactcaagaggtctagttcttcctccccttatc
gctcccatccacgtagtgataattccaattggttgtgggaagaaaaataatcaggagtca
gatcggcaagttatggaaaaggtgaatgagattgctgatactctgaaactaaagcttggc
ctacgagtttctattgacgatgatttttcaaagagcatgggagataaattatactactat
gagctcaagggagtacctcttagaatagagattggacagcgtgatttggccaataatcag
tgcattgttgtgtctcgtgatatgggaaaggataaaaagaaggccatatcaattacagat
atattgaaggtttcttctcacgctactgagaaccatgaattagtcatagagaatattatt
aaggatgagttagatgcgtacaaggccaggctcaaagagaaggcatttgcattccacgaa
tctatgattactaactgtaagagcttcgatgagatagtagcttgcat-agaaaacaaggg
cggtctggcacg-ctttgcgttctacacgacagaagctgaaggggaaacatgggataaga
aactaaaggatgcatgctccgcagaaattcgtggacacaatcctgatgagaaaattgctc
ctggtgaggtctgtgccctttcgggaaagcctgctgtttgctacatgtactgcgctaaat
cgtactgaattgcaagtagatagtaaatgtggtagacactatgttctcttgttcgcttct
agaagagtacctcctctatcaatgaccacacggctttatcgtgaattagcatgaagtgag
tgatattcttcacgacaacacggtcgataacaagatcgtttggaaacccatctgatagtg
cagaatgaagtagtactgttccatcgccatcagaatcaatagtggtaggaatttgtgtgc
acagctcgtgatagcttccgactggctggttataaacaacatgcagaggggtcttgcacc
cacttccacatatggcaaagtagcgaaagttagtttcattagcttgtggaaaggttattg
gcttcgtccgtatcttatagatttcatcccaatattgttcaaaaggctcgaataggtatt
cctctaaacttccagaacgattgagactcttcattagagacagaatacttcggtaggaga
tggatgaaacgatatctacgctattccatggtagaggtggtatcttaatgcaatggtgca
tgctgtctgagtgttgccgcagagccgatatactactgaatcccttcctatcaattctgt
ataacgatgaaattagttccaagggggctaaatcggtaaatagatgtctgtctttaacca
tctctatggtgcagctactctctgaagtaattacttttgtaggcgttattggctttgtct
gtttcactggcaaggttgtgtgcttgtatgctgatatctttttcttggtatgcaggtcta
gtactgcagccttgtaagtagaaaggtctaagggtacaaatgcactgtcttctatattag
tgtagggagatagtcttagtagcgtaccgttatcttcaaatatgtttctaagggctgtaa
agtcgctaaaactccggtgtatagagttagcatatgcctgctgaagaatatttggtcgcg
aggaccaacgaacgacctcagttggctctccgattctacaa-tctt
>Gi-P621_contig007.1 complement(416608:418870)
tttgagggagagtgtttttgggtcgaaaagggtgggcttcaaccattggaagagcggctt
gccttaaggcctacctctgaaacagctatatactccatgttttctaagtgggtccgctct
tacaaggatcttcccttaaagattcatcaaacgtgtaccatatttcgtcacgaaacaaag
aatacgaagcccttgatacgagtcagagaaatccactggaatgaggctcactgttgtcat
gcaactgcagaggatgcagtgtcccagctttctgattattggaaggtggttgatatcatt
tttagcgacgaactctgcttcaaaggacaaaaactacgccgtgtctgttgggataagttt
gcaggtgctgactacagtgaagtctcggacgttgttatgccatgtggacgagtgcttcag
acagccggaatccacaaccttgggcagcgtttctcatccacctttgatattctgtatgct
aacaaagccaacgaaaatgtgcatccgtatctaacgtgtgcggggatctccactcgcgta
ctcgcatgtgctctatcaatccacggagactcaagaggtctagttcttcctccccttatc
gctcccatccacgtagtgataattccaattggttgtgggaagaaaaataatcaggagtca
gatcggcaagttatggaaaaggtgaatgagattgctgatactctgaaactaaagcttggc
ctacgagtttctattgatgatgatttttcgaagagcatgggagataaattatactactat
gagctcaagggagtaccttttagaatagaaattggacagcgtgatttggccaataatcag
tgcattgttgtgtctcgtgatatgggaaaggataaaaagaaggccatatcaattacagat
atattgaaggtttcttctcacgctactgagaaccatgaattagtcatagagaatattatt
aaggatgagttagatgcgtacaaggccaggctcaaggagaaggcatttgcattccacgaa
tctatgattactaactgtaagagcttcgatgagatagtagcttgcat-agaaaacaaggg
cggtctggcacg-ctttgcgttctacacgacagaagctgaaggggaaacatgggataaga
agctaaaggatgcatgctccgcagaaattcgtggacacaatcctgatgagaaagttgctc
ctggcgaggtctgtgccctttcgggaaagcctgctgtttgctacatgtactgcgctaaat
cgtactgaattgcaagtagatagtaaatgtggtagatactatgttctcttgttcgcttct
agaagagtacctcctctatcaatgaccacacggctttatcgtgaattagcatgaagtgag
tgatattcttcacgacaacacggtcgataacaagatcgtttggaaacccatctgatagtg
cagaatgaagtagtactgttccatcgccatcagaatcaatagtggtaggaatttgtgtgc
acagctcgtgatagcttccgactggctggttataaacaacatgcagaggggtcttgcacc
cacttccacatatagcaaagtagcgaaagttagtttcgttagcttgtggaaaggttattg
gcttcgtccgtatcttatagatttcatcccaatattgttcaaaaggctcgaataggtatt
cctctaaacttccagaacgattgagactcttcattagagatagaatacttcggtaggaga
tggatgaaacgatatctacgctattccatggtagaggcggtatcttaatgcaatggtgca
tgctgtctgattgttgccgcagagccgatatactactgaatctcttcctatcaattctgt
ataacgatgaaattagttccaagggggctaaatcggtaaatagatgtctgtctttaacca
tctctatggtgcagctactctctgaagtaattacttttgtaggcgttattggctttgtct
gtttcactggcaaggttgtgtgcttgtatgctgatatctttttcttggtatgcaggtcta
gtactgcagccttgtaagtagaaaggtctaagggtacaaatgcactgtcttctatattag
tgtagggagatagtcttagtagcgtaccgttatcttcaaatatgtttctaagggctgtaa
agtcgctaaaactccggtgtatagagttagcatatgcctgctgaagaatatttggtcgcg
aggaccaacgaacgacctcagttggctctccgattctacaa-tctt
>Gi-P676_contig007.1 complement(416654:418916)
tttgaggcagagtgtttttgggtcgaaaagggtgggcttcaaccattggaagagcggctt
gccttaaggcctacctctgaaacagctatatactccatgttttctaagtgggtccgctct
tacaaggatcttcccttaaagattcatcaaacgtgtaccatatttcgtcacgaaacaaag
aatacgaagcccttgatacgagtcagagaaatccactggaatgaggctcactgttgtcat
gcaactgcagaggatgcagtgtcccagctttctgattattggaaggtggttgatatcatt
tttagcgacgaactctgtttcaaaggacaaaaactacgccgtgtctgttgggataagttt
gcaggtgctgactacagtgaagtctcggacgttattatgccatgtgggcgagtgcttcag
acagccggaatccacaaccttgggcagcgtttctcatccacctttgatattctgtatgct
aacaaagccaacgaaaatgtgcatccgtatctaacgtgtgcggggatctccactcgcgta
ctcgcatgtgctctatcaatccacggagactcaagaggtctagttcttcctccccttatc
gctcccatccacgtagtgataattccaattggttgtgggaagaaaaataatcaggagtca
gatcggcaagttatggaaaaggtgaatgagattgctgatactctgaaactaaagcttggc
ctacgagtttctattgacgatgatttttcaaagagcatgggagataaattatactactat
gagctcaagggagtacctcttagaatagagattggacagcgtgatttggccaataatcag
tgcattgttgtgcctcgtgatatgggaaaggataaaaagaaggccatatcaattacagat
atattgaaggtttcttctcacgctactgagaaccatgaattagtcatagagaatattatt
aaggatgagttagatgcgtacaaggccaggctcaaagagaaggcatttgcattccacgaa
tctatgattactaactgtaagagcttcgatgagatagtagcttgcat-agaaaacaaggg
cggtctggcacg-ctttgcgttctacacgacagaagctgaaggggaaacatgggataaga
aactaaaggatgcatgctccgcagaaattcgtggacacaatcctgatgagaaagttgctc
ctggtgaggtctgtgccctttcgggaaagcctgctgtttgctacatgtactgcgctaaat
cgtactgaattacaagtaggtagtaaatgtggtagacactatgttcccttgttcgcttct
agaagagtacctcctctatcaatgaccacacggctttatcgtgaattagcatgaagtgag
tgatgttcttcacgacaacacggtcgataacaagatcgtttggaaacccatctgatagtg
cagaatgaagtagtactgttccatcgccatcagaatcaatagtggtaggaatttgtgtgc
acagctcgtgatagcttccgactggctggttataaacaacatgcagaggggtcttgcacc
cacttccacatatggcaaagtagcgaaagttagtttcattagcttgtggaaaggttattg
gcttcgtccgtatcttatagatttcatcccaatattgttcaaaaggctcaaataggtatt
cctctaaacttccagaacgattgagactcttcattagagatagaatacttcggtaggaga
tggatgaaacgatatctacgctattccatggtagaggtggtattttaatgcaatggtgca
tgctgtctgagtgttgccgcagagccgatatactactgaatcccttcctatcaattctgt
ataacgatgaaattagttccaagggggctaaatcggtaaatagatgtctgtctttaacca
tctctatggtgcagctactctctgaagtaattacttttgtagacgttattggctttatct
gtttcactggcaaggttgtgtgtttgcatgctgatatctttttcttggtatgcaggtcta
gtactgcagccttgtaagtagaaaggtctaagggtacaaatgcactgtcttctatattag
tgtagggagatagtcttagtagcgtaccgctatcttcaaatatgtttctaagggctgtaa
agtcgctaaaactccggtgtatagagttagcatatgcctgctgaagaatatttggtcgcg
aggaccaacgaacaacctcagttggctctccgattctacaa-tctt
>Gi-P678_contig007.1 complement(416642:418904)
tttgaggsagagtgtttttgggtcgaaaagggtgggcttcaaccattggaagagcggctt
gccttaaggcctacctctgaaacagctatatactccatgttttctaagtgggtccgctct
tacaaggatcttcccttaaagattcatcaaacgtgtaccatatttcgtcacgaaacaaag
aatacgaagcccttgatacgagtcagagaaatccactggaatgaggctcactgttgtcat
gcaactgcagaggatgcagtgtcccagctttctgattattggaaggtggttgatatcatt
tttagcgacgaactctgcttcaaaggacaaaaactacgccgtgtctgttgggataagttt
gcaggtgctgactacagtgaagtctcggacgttgttatgccatgtgggcgagtgcttcag
acagccggaatccacaaccttgggcagcgtttctcatccacctttgatattctgtatgct
aacaaagccaacgaaaatgtgcatccgtatctaacgtgtgcggggatctccactcgcgta
ctcgcatgtgctctatcaatccacggagactcaagaggtctagttcttcctccccttatc
gctcccatccacgtagtgataattccaattggttgtgggaagaaaaataatcaggagtca
gatcggcaagttatggaaaaggtgaatgagattgctgatactctgaaactaaagcttggc
ctacgagtttctattgacgatgatttttcaaagagcatgggagataaattatactactat
gagctcaagggagtacctcttagaatagagattggacagcgtgatttggccaataatcag
tgcattgttgtgyctcgtgatatgggaaaggataaaaagaaggccatatcaattacagat
atattgaaggtttcttctcacgctactgagaaccatgaattagtcatagagaatattatt
aaggatgagttagatgcgtacaaggccaggctcaaagagaaggcatttgcattccacgaa
tctatgattactaactgtaagagcttcgatgagatagtagcttgcat-agaaaacaaggg
cggtctggcacg-ctttgcgttctacacgacagaagctgaaggggaaacatgggataaga
aactaaaggatgcatgctccgcagaaattcgtggacacaatcctgatgagaaagttgctc
ctggtgaggtctgtgycctttcgggaaagcctgctgtttgctacatgtactgcgctaaat
cgtactgaattgcaagtagatagtaaatgtggtagacactatgttctcttgttcgcttct
agaagagtacctcctctatcaatgaccacacggctttatcgtgaattagcatgaagtgag
tgatgttcttcacgacaacacggtcgataacaagatcgtttggaaacccatctgatagtg
cagaatgaagtagtactgttccatcgccatcagaatcaatagtggtaggaatttgtgtgc
acagctcgtgatagcttccgactggctggttataaacaacatgcagaggggtcttgcacc
cacttccacatatggcaaagtagcgaaagttagtttcattagcttgtggaaaggttattg
gcttcgtccgtatcttatagatttcatcccaatattgttcaaaaggctcgaataggtatt
cctctaaacttccagaacgattgagactcttcattagagatagaatacttcggtaggaga
tggatgaaacgatatctacgctattccatggtagaggtggtatcttaatgcaatggtgca
tgctgtctgagtgttgccgcagagccgatatactactgaatcccttcctatcaattctgt
ataacgatgaaattagttccaagggggctaaatcggtaaatagatgtctgtctttaacca
tctctatggtgcagctactctctgaagtaattacttttgtaggcgttattggctttgtct
gtttcactggcaaggttgtgtgcttgtatgctgatatctttttcttggtatgcaggtcta
gtactgcagccttgtaagtagaaaggtctaagggtacaaatgcactgtcttctatattag
tgtagggagatagtcttagtagcgtaccgttatcttcaaatatgtttctaagggctgtaa
agtcgctaaaactccggtgtatagagttagcatatgcctgctgaagaatatttggtcgcg
aggaccaacgaacgacctcagttggctctccgattctacaa-tctt
>Gi-P680_contig007.1 complement(416673:418935)
tttgagggagagtgtttttgggtcgaaaagggtgggcttcaaccattggaagagcggctt
gccttaaggcctacctctgaaacagctatatactccatgttttctaagtgggtccgctct
tacaaggatcttcccttaaagattcatcaaacgtgtaccatatttcgtcacgagacaaag
aatacgaagcccttgatacgagtcagagaaatccactggaatgaggctcactgttgtcat
gcaactgcagaggatgcagtgtcccagctttctgattattggaaggtggttgatatcatt
tttagcgacgaactctgcttcaaaggacaaaaactacgccgtgtctgttgggataagttt
gcaggtgctgactacagtgaagtctcggacgttgttatgccatgtggacgagtgcttcag
acagccggaatccacaaccttgggcagcgtttctcatccacctttgatattctgtatgct
aacaaagccaacgaaaatgtgcatccgtatctaacgtgtgcggggatctccactcgcgta
ctcgcatgtgctctatcaatccacggagactcaagaggtctagttcttcctccccttatc
gctcccatccacgtagtgataattccaattggttgtgggaagaaaaataatcaggagtca
gatcggcaagttatggaaaaggtgaatgagattgctgatactctgaaactaaagcttggc
ctacgagtttctattgatgatgatttttcaaagagcatgggagataaattatactactat
gagctcaagggagtaccttttagaatagaaattggacagcgtgatttggccaataatcag
tgcattgttgtgtctcgtgatatgggaaaggataaaaagaaggccatatcaattacagat
atattgaaggtttcttctcacgctactgagaaccatgaattagtcatagagaatattatt
aaggatgagttagatgcgtacaaggccaggctcaaggagaaggcatttgcattccacgaa
tctatgattactaactgtaagagcttcgatgagatagtagcttgcat-agaaaacaaggg
cggtctggcacg-ctttgcgttctacacgacagaagctgaaggggaaacatgggataaga
agctaaaggatgcatgctccgcagaaattcgtggacacaatcctgatgagaaagttgctc
ctggcgaggtctgtgccctttcgggaaagcctgctgtttgctacatgtactgcgctaaat
cgtactgaattgcaagtagatagtaaatgtggtagacactatgttctcttgttcgcttct
agaagagtacctcctctatcaatgaccacacggctttatcgtgaattagcatgaagtgag
tgatattcttcacgacaacacggtcgataacaagatcgtttggaaacccatctgatagtg
cagaatgaagtagtactgttccatcgccatcagaatcaatagtggtaggaatttgtgtgc
acagctcgtgatagcttccgactggctggttataaacaacatgcagaggggtcttgcacc
cacttccacatatagcaaagtagcgaaagttagtttcgttagcttgtggaaaggttattg
gcttcgtccgtatcttatagatttcgtcccagtattgttcaaaaggctcgaataggtatt
cctctaaacttccagaacgattgagactcttcattagagatagaatacttcggtagaaga
tggatgaaacgatatctacgctattccatggtagaggcggtatcttaatgcaatggtgca
tgctgtctgattgttgccgcagagccgatatactactgaatcccttcctatcaattctgt
ataacgatgaaattagttccaagggggctaaatcggtaaatagatgtctgtctttaacca
tctctatggtgcagctactctctgaagtaattacttttgtaggcgttattggctttgtct
gtttcactggcaaggttgtgtgcttgtatgctgatatctttttcttggtatgcaggtcta
gtactgcagccttgtaagtagaaaggtctaagggtacaaatgcactgtcttctatattag
tgtagggagatagtcttagtagcgtaccgttatcttcaaatatgtttctaagggctgtaa
agtcgctaaaactccggtgtatagagttagcatatgcctgctgaagaatatttggtcgcg
aggaccaacgaacgacctcagttggctctccgattctacaa-tctt
>P344_contig1 complement(3695481:3697744)
tttgagggagagtgtttttgggtcgaaaagggtgggcttcaaccattggaagagcggctt
gccttaaggcctacctctgaaacagctatatactccatgttttctaagtgggtccgctct
tacaaggatcttcccttaaagattcatcaaacgtgtaccatatttcgtcacgaaacaaag
aatacgaagcccttgatacgagtcagagaaatccactggaatgaggctcactgttgtcat
gcaactgcagaggatgcagtgtcccagctttctgattattggaaggtggttgatatcatt
tttagcgacgaactctgcttcaaaggacaaaaactacgccgtgtctgttgggataagttt
gcaggtgctgactacagtgaagtctcggacgttgttatgccatgtgggcgagtgcttcag
acagccggaattcacaaccttgggcagcgtttctcatccacctttgatattctgtatgct
aacaaagccaacgaaaatgtgcatccgtatctaacgtgtgcggggatctccactcgcgtg
ctcgcatgtgctctatcaatccacggagactcaagaggtctagttcttcctccccttatc
gctcccatccacgtagtaataattccaattggttgtgggaagaaaaataatcaggagtca
gatcggcaagttatggaaaaggtgaatgagattgctgatactctgaaactaaagcttggc
ctacgagtttccattgacgatgatttttcaaagagcatgggagataaattatactactat
gagctcaagggagtacctcttagaatagaaattggacagcgtgatttggccaataatcag
tgcattgttgtgtctcgtgatatgggaaaggataaaaagaaggccatatcaattacagat
atactgaaggtttcttctcacgctactgagaaccatgaattagtcatagagaatattatt
aaggatgagttagatgcgtacaaggccaggctcaaggagaaggcatttgcattccacgaa
tctatgattactaactgtaagagcttcgatgagatagtagcttgcat-agaaaacaaggg
cggtctggcacg-ctttgcgttctacacgacagaagctgaaggggaaatatgggataaga
agctaaaggatgcatgctccgcagaaattcgtggacacaatcctgatgagaaagttgttc
ctggcgaggtttgtgccctttcggggaaccctgctgtttgctacatgtactgcgctaaat
cgtactgaattgtaagtagatagtaaatatagtagacaccatgtccttttgtttgcttct
agaagagtacctcctctatcaatgaccacacggctttatcgtgaattagcatgaagtgag
tgatgttcttcacaacaacacggtcgataacaagatcgtttggaaacccgtctgatagtg
cagaatggagtagtactgttccatcgccatcagaatcaatagtggtaggaatttgtgtgc
acagctcgtgatagcttccgactggctggttataaacaacatgcagaggggtcttgcacc
cacttccacatatggcaaagtagcgaaagttagtttcgttagcttgtggaaaggttattg
gcttcgtccgtatcttatagatttcatcccaatattgttcaaaaggctcgaataggtact
cctctaaacttccagaacgattgagactcttcattagagatagaatacttcggtaggaga
tggatgaaacgatatctacgctattccatggtagaggcggtatcttaatgcaatggtgca
tgctgtctgattgttgccgcagagccgatatactactgaatcccttcctatcaattctgt
ataacgatgaaattagttccaagggggctaaatcggtaaatagatgtctgtctttaacca
tctctatggtgcagctactctctgaagtaattacttttgtaggagttactggctttgtct
gtttcactggcaaggtggtgtgcttgtatgctgatatctttttcttggtgtgtaggtcta
gtactgcagccttgtaagtagaaaggtctaagggtataaatgcactgtcttctatattag
tgtagggagatagtcttagtagcgtaccgctatcttcaaatatgtttctaagggctgtaa
agtcgctaaaactccggtgtatagagttagcatatgcctgctgaagaatacttggtcgcg
aggaccaacgaacgacctcagttggctctccgattctacaattctt
>P387_contig1 complement(213420:215683)
tttgagggagagtgtttttgggtcgaaaagggtgggcttcagccattggaagagcggctt
gccttaaggcctacctctgaaacagctatatactccatgttttctaagtgggtccgctct
tacaaggatcttcccttaaagattcatcaaacgtgtaccatatttcgtcatgagacaaag
aatacgaagcccttgatacgagtcagagaaatccactggaatgaggctcactgttgtcat
gcaaccgcagaggatgcagtgtcccagctttctgattattggaaggtggttgataccatt
tttagcgacgaactctgcttcaaaggacaaaaactgcgtcgtgtctgttgggataagttt
gcaggtgctgactacagtgaagtctcggacgttgttatgccatgtgggcgagtgcttcag
acagccggaatccataaccttgggcagcgtttctcatccacctttgatattctgtatgct
aacaaagccaacgaaaatgtgcatccgtatctaacgtgtgcggggatctccactcgcgtg
ctcgcatgtgctctatcaatccacggagactcaagaggtctagttcttcctccccttatc
gctcccatccacgtagtgataattccaattggttgtgggaagaaaaataatcaggagtca
gatcggcaagttatggaaaaggtgaatgagattgctggtactctgaaactaaagcttggc
ctacgagtttccattgacgatgatttttcaaagagcatgggagataaattatactactat
gagctcaagggagtacctcttagaatagaaattggacagcgtgatttggccaataatcag
tgcattgttgtgtctcgtgatatgggaaaggataaaaagaaggccatatcaattacagat
atactgaaggtttcttctcacgctactgagaaccatgaattagtcatagagaatattatt
aaggatgagttagatgcgtacaaagccaggctcaaagagaaggcatttgcattccacgaa
tctatgattactaactgtaagagcttcgatgagatagtagcttgcat-agaaaacaaggg
cggtctggcacg-ctttgcgttctacacgacagaagctgaaggggaaacatgggataaga
aactaaaggatgcatgctccgcagaaattcgtggacacaatcctgatgagaaagttgctc
ctggcgaggtctgtgccctttcgggaaagcctgctgtttgctacatgtactgcgctaaat
cgtactgaattgcaagtagatagtaaatgtggtagacactatgttctcttgttcgcttct
agaagagtacctcctctatcaatgaccacacagctttatcgtgaattagcatgaagtgag
tgacgttcttcacgacaacacggtcgataacaagatcgtttggaaacccatctgatagtg
cagaatgaagtagtactgttccatcgccatcagaatcaatagtggtaggaatttgtgtgc
acagctcgtgatagcttccgactggctggttataaacaacatgcagaggggtcttgcacc
cacttccacatatagcaaagtagcgaaagttagtttcattagcttgtggaaaggttattg
gcttcgtccgtatcttatagatttcatcccaatattgttcaaaaggctcgaataggtact
cctctaaacttccagaacgattgagactcttcattagagatagaatacttcggtaggaga
tggatgaaacgatatctacgctattccatggtagaggcggtatcttaatgcaatggtgca
tgctgtctgattgttgccgcagagccgatatactactgaatcccttcctatcaattctgt
ataacgatgaaattagttccaagggggctaaatcggtaaatagatgtctgtctttaacca
tctctatggtgcagctactctctgaagtaattacttttgtaggagttactggctttgtct
gtttcactggcaaggtggtgtgcttgtatgctgatatctttttcttggtgtgtaggtcta
gtactgcagccttgtaagtagaaaggtctaagggtataaatgcgctgtcttctatattag
tgtagggagatagtcttagtagcataccgctatcttcaaatatgtttctaagggctgtaa
agtcgctaaaactccggtgtatagagttagcatatgcctgctgaagaatagttggtcgcg
aggaccaacgaacgacctcagttggctctccgattctacaattctt
>P424_contig7 complement(416678:418940)
tttgaggcagagtgtttttgggtcgaaaagggtgggcttcaaccattggaagagcggctt
gccttaaggcctacctctgaaacagctatatactccatgttttctaagtgggtccgctct
tacaaggatcttcccttaaagattcatcaaacgtgtaccatatttcgtcacgaaacaaag
aatacgaagcccttgatacgagtcagagaaatccactggaatgaggctcactgttgtcat
gcaactgcagaggatgcagtgtcccagctttctgattattggaaggtggttgatatcatt
tttagcgacgaactctgcttcaaaggacaaaaactacgccgtgtctgttgggataagttt
gcaggtgctgactacagtgaagtctcggacgttgttatgccatgtgggcgagtgcttcag
acagccggaatccacaaccttgggcagcgtttctcatccacctttgatattctgtatgct
aacaaagccaacgaaaatgtgcatccgtatctaacgtgtgcggggatctccactcgcgta
ctcgcatgtgctctatcaatccacggagactcaagaggtctagttcttcctccccttatc
gctcccatccacgtagtgataattccaattggttgtgggaagaaaaataatcaggagtca
gatcggcaagttatggaaaaggtgaatgagattgttgatactctgaaactaaagcttggc
ctacgagtttctattgacgatgatttttcaaagagcatgggagataaattatactactat
gagctcaagggagtacctcttagaatagagattggacagcgtgatttggccaataatcag
tgcattgttgtgtctcgtgatatgggaaaggataaaaagaaggccatatcaattacagat
atattgaaggtttcttctcacgctactgagaatcatgaattagtcatagagaatattatt
aaggatgagttagatgcgtacaaggccaggctcaaagagaaggcatttgcattccacgaa
tctatgattactaactgtaagagcttcgatgagatagtagcttgcat-agaaaacaaggg
cggtctggcacg-ctttgcgttctacacgacagaagctgaaggggaaacatgggataaga
aactaaaggatgcatgctccgcagaaattcgtggacacaatcctgatgagaaagttgctc
ctggtgaggtctgtgccctttcgggaaagcctgctgtttgctacatgtactgcgctaaat
cgtactgaattgcaagtagatagtaaatgtggtagacactatgttctcttgttcgcttct
agaagagtacctcctctatcaatgaccacacggctttatcgtgaattagcatgaagtgag
tgatattcttcacgacaacacggtcgataacaagatcgtttggaaacccatctgatagtg
cagaatgaagtagtactgttccatcgccatcagaatcaatagtggtaggaatttgtgtgc
acagctcgtgatagcttccgactggctggttataaacaacatgcagaggggtcttgcacc
cacttccacatatggcaaagtagcgaaagttagtttcattagcttgtggaaaggttattg
gcttcgtccgtatcttatagatttcatcccaatattgttcaaaaggctcgaataggtatt
cctctaaacttccagaacgattgagactcttcattagagatagaatacttcggtaggaga
tggatgaaacgatatctacgctattccatggtagaggtggtatcttaatgcaatggtgca
tgctgtctgagtgttgccgcagagccgatatactactgaatcccttcctatcaattctgt
ataacgatgaaattagttccaagggggctaaatcggtaaatagatgtctgtctttaacca
tctctatggtgcagctactctctgaagtaattacttttgtaggcgttattggctttgtct
gtttcactggcaaggttgtgtgcttgtatgctgatatctttttcttggtatgcaggtcta
gtactgcagccttgtaagtagaaaggtctaagggtacaaatgcactgtcttctatattag
tgtagggagatagtcttagtagcgtaccgttatcttcaaatatgtttctaagggctgtaa
agtcgctaaaactccggtgtatagagttagcatatgcctgctgaagaatatttggtcgcg
aggaccaacgaacgacctcagttggctctccgattctacaa-tctt
>P427_contig3 482292:484555
tttgaggcagagtgtttttgggtcgaaaagggtgggcttcaaccattggaggagcggctt
gccttaaggcctacctctgaaacagctatatactccatgttttctaagtgggtccgctct
tacaaggatcttcccttaaagattcatcaaacgtgtaccatatttcgtcacgaaacaaag
aatacgaagcccttgatacgagtcagagaaatccactggaatgaggctcactgttgtcat
gcaactgcagaggatgcagtgtcccagctttctgattattggaaggtggttgatatcatt
tttagcgacgaactctgcttcaaaggacaaaaactacgccgtgtctgttgggataagttt
gcaggtgctgactacagtgaagtctcggacgttgttatgccatgtgggcgagtgcttcag
acagccggaatccataaccttgggcagcgtttctcatccacctttgatattctgtatgct
aacaaagccaacgaaagtgtgcatccgtatctgacgtgtgcggggatctccactcgcgta
ctcgcatgtgctctatcaatccacggagactcaagaggtctagttcttcctccccttatc
gctcccatccacgtagtgataattccaattggttgtgggaagaaaaataatcaggagtca
gatcggcaagttatggaaaaggtgaatgagattgctgatactctgaaactaaagcttggc
ctacgagtttccattgacgatgatttttcaaagagcatgggagataaattatactactat
gagctcaagggagtacctcttagaatagaaattggacagcgtgatttggccaataatcag
tgcattgttgtgtctcgtgatatgggaaaggataaaaagaaggccatatcaattacagat
atactgaaggtttcttctcacgctactgagaatcatgaattagtcatagagaatattatt
aaggatgagttagatgcgtacaaggccaggctcaaagagaaggcatttgcattccacgaa
tctatgattactaactgtaagagcttcgatgagatagtagcttgcat-agaaaacaaggg
cggtctggcacg-ctttgcgttctacacgacagaagctgaaggggaaatatgggataaga
agctaaaggatgcatgctccgcagaaattcgtggacacaatcctgatgagaaagttgctc
ctggcgaggtctgtaccctttcgggaaagcctgctgtttgctacatgtactgcgctaaat
cgtattgaattgcaagtagatagtaaatgtggtagacactatgttctcttgttcgcttct
agaagagtacctcctctatcaatgaccacacggctttatcgtgaattagcatgaagtgag
tgacgttcttcacaacaacacggtcgataacaagatcgtttggaaacccatctgatagtg
cagaatggagtagtactgttccatcgccatcagaatcaatagtggtaggaatttgtgtgc
acagctcgtgatagcttccgactggctggttataaacaacatgcagaggggtcttgcacc
cacttccacatatggcaaagtagcgaaagctagttttgttagcttgtggaaaggttattg
gcttcgtccgtatcttatagatttcatcccaatattgttcaaaaggctcgaataggtatt
cctctaaacttccagaacgattgagactcttcattagagatagaatacttcggtaggaga
tggatgaaacgatatctacgctattccatggtagaggtggtatcttaatgcaatggtgca
tgctgtctgagtgttgccgcagagccgatatactactgaatcccttcctatcaattctgt
ataacgatgaaattagttccaagggggctaaatcggtaaatagatgtctgtccttaacca
tctctatggtgcagctactctctgaagtaattacttttgtaggagttattggctttgtct
gtttcactggcaaggtggtgtgcttgtatgctgatatctttttcttggtgtgtaggtcta
gtactgcagccttgtaagtagaaaggtctaagggtacaaatgcactgtcttctatatcag
tatagggagatagtcttagtagcgtaccactatcttcaaatatgtttctaagggctgtaa
agtcgctaaaactccggtgtatagagttagcatatgcctgctgaagaatagttggtcgcg
aggaccaacgaacgacctcagttggctctccaattctacaattctt
>P458_contig1 complement(384866:387128)
tttgaggcagagtgtttttgggtcgaaaagggtgggcttcaaccattggaagagcggctt
gccttaaggcctacctctgaaacagctatatactccatgttttctaagtgggtccgctct
tacaaggatcttcccttaaagattcatcaaacgtgtaccatatttcgtcacgagacaaag
aatacgaagcccttgatacgagtcagagaaatccactggaatgaggctcactgttgtcat
gcaactgcagaggatgcagtgtcccagctttctgattattggaaggtggttgatatcatt
tttagcgacgaactctgtttcaaaggacaaaaactacgccgtgtctgttgggataagttt
gcaggtgctgactacagtgaagtctcggacgttgttatgccatgtgggcgagtgcttcag
acagccggaatccacaatcttggacagcgtttctcatccacctttgatattctgtatgct
aacaaagccaacgaaaatgtgcatccgtatctaacgtgtgcggggatctccactcgcgta
ctcgcatgtgctctatcaatccacggagactcaagaggtctagttcttcctccccttatc
gctcctatccacgtagtgataattccaattggttgtgggaagaaaaataatcaggagtca
gatcggcaagttatggaaaaggtgaatgagattgctgatactctgaaactaaagcttggc
ctacgagtttctattgacgatgatttttcaaagagcatgggagataaattatactactat
gagctcaagggagtacctcttagaatagagattggacagcgtgatttggccaataatcag
tgcattgttgtgtctcgtgatatgggaaaggataaaaagaaggccatatcaattacagat
atattgaaggtttcttctcacgctactgagaaccatgaattagtcatagagaatattatt
aaggatgagttagatgcgtacaaggccaggctcaaagagaaggcatttgcattccacgaa
tctatgattactaactgtaagagcttcgatgagatagtagcttgcat-agaaaacaaggg
cggtctggcacg-ctttgcgttctacacgacagaagctgaaggggaaacatgggataaga
aactaaaggatgcatgctccgcagaaattcgtggacacaatcctgatgagaaagttgctc
ctggtgaggtctgtgccctttcgggaaagcctgctgtttgctacatgtactgcgctaaat
cgtactgaattgcaagtagatagtaaatgtggtagacactatgttctcttgttcgcttct
agaagagtacctcctctatcaatgaccacacggctttatcatgaattagcatgaagtgag
tgatattcttcacgacaacacggtcgataacaagatcgtttggaaacccatctgatagtg
cagaatgaagtagtactgttccatcgccatcagaatcaatagtggtaggaatttgtgtgc
acagctcgtgatagcttccgactggctggttataaacaacatgcagaggggtcttgcacc
cacttccacatatggcaaagtagcgaaagttagtttcattagcttgtggaaaggttattg
gcttcgtccgtatcttatagatttcatcccaatattgttcaaaaggctcgaataggtatt
cctctaaacttccagaacgattgagactcttcattagagatagaatacttcggtaggaga
tggatgaaacgatatctacgctattccatggtagaggtggtatcttaatgcaatggtgca
tgctgtctgagtgttgccgcagagccgatatactactgaatcccttcctatcaattctgt
ataacgatgaaattagttccaagggggctaaatcggtaaatagatgtctgtctttaacca
tctctatggtgcagctactctctgaagtaattacttttgtaggcgttattggctttgtct
gtttcactggcaaggttgtgtgcttgtatgctgatatctttttcttggtatgcaggtcta
gtactgcagccttgtaagtagaaaggtctaagggtacaaatgcactgtcttctatattag
tgtagggagatagtcttagtagcgtaccgttatcttcaaatatgtttctaagggctgtaa
agtcgctaaaactccggtgtatagagttagcatatgcctgctgaagaatatttggtcgcg
aggaccaacgaacgacctcagttggctctccgattctacaa-tctt
