# Supplementary material for: High resolution multi-locus sequence typing scheme for Giardia duodenalis assemblage B outbreak and population analysis
Source: PLoS Negl Trop Dis. 2026 Jul 15;20(7):e0014528. doi: 10.1371/journal.pntd.0014528 (PMC13395364; doi:10.1371/journal.pntd.0014528)
Supplement: S2 Appendix — (ZIP) [file pntd.0014528.s002.zip › S2_Appendix/annotated_alignment_1317_k501_ash0.9_reads20_c5fae58a8e06ab8ea3bd9122779feb0c.fasta]

>POIs
--------------------------------------------------------------------------------------------------------------------------------------------------------------------------------------------------------------------------------------------------------------Y----Y--Y------YYYY---YY-----Y-------------------------Y-----Y----YY--YY---------Y------------------------------------------------------------------------------------------------------------------------------------------------------------------------------------------------------------------------------------------------------------------------------------------------------------------------------------------------------------------------------------------------------------------------------------------------------------------------------------------------------------------------------------------------------------------------------------------------------------------------------------------------------------------------------------------------------------------------------------------------------------------------------------------------------------------------------------------------------------------------------------------------------------------------------------------------------------------------------------------------------------------------------------------------------------------------------------------------------------------------------------------------------------------------------------------------------------------------------------------------------------------------------------------------------
>GCA_011634595.1_contig16 499100:500687
aagggatggatgcacgtactacagacagacagtggtgcgtaacgcatcgggaaggaagac
gagctgcaatgctcgtagcgcctccaactgtggcaaggccaagagcaacatgcacaatag
cgcacacaatgcgcaaaaaaggtgcaacatgcccaacagccgcagccagacgccgctgag
gacagtggtcaggtcgtcgtctagcagggcttcatcggccactcgttctaccacgactcc
gaagagggctactcaggcaaggaattctctaaatggaagcgctagccgctctaccacgtc
tcgccccactgcccgtgccgttgctaggccgacgcagtcgagacgcgcacctgtgaaggc
tccggctcgtaatgcgagc-aagcctattctccgcagaaggtgaactatgcggaaaagcc
tatcctgtctgacgctttgatccagaagtaaacgtgcaggttactcttgaaattgctgcc
cgaatagttaaaataataaacaagattagtaagagatggaatgcaagctacagccacttt
ttgacatagaagagaccggagtgcatgcgtatctgttgaccataaatgacactcttcttc
ttgttgattgtggtctggctacaccctatgagacatatcttcgagcatatgatgatcaca
ttgataacttaagtgcaatactccttacctcagctgccttggaacacgcaggcgcctgtt
tgtatatcttaagcagaaaggagatcaagacattcatacccaccaatctggttcctgcac
tccacgctactgtactaaacgttttcttcaatttatgccttgatatgcgaggccatcagc
cagtcatggactttatccttctggaccatgccaaaattgagcgactcttcaattcttcct
ttatccaatcacccgaggagataaatgtcatttcagttacacaatccattctgggtagct
accataggatcaatgcagacgagtacttctggtccctccagttaccaccctcaacaaata
agatcatctgcatgccaacgtgccgtcataaaagtttagaaatactgcaaaatagaggcg
gatatcggtccttagagcgttcagttgccttggatctt-ccctaagtagtcgttatctca
agggagaagtttgctttacaactcctttgaatgttccaaagagtattctgaattttcctt
tgctagattcgcatgctatgcttaagcttttagagcgcgcattcacaccactggtagatt
ttaattcccaatctatgcgacgccatcctaaggttatgttcatatgtgatggtattacag
gttttactaacgtcttagcattgctcagcgctgcattaagaaactatatatctaaattat
ctatcaatgctaccgatcaacgggatgatgcagaggagcaacacctcaactacaagatat
gtcttctaatggacgagcaggtttttctatactacgtttcctatttacgtacaataggga
tggacagtgtgattaccccggagttctatgttacctcaagagcacagcagctcgatgtgt
ctttatctttccctttgtttatattgactc
>GCA_001543975.1_contig13 complement(37172:38760)
aagggatggatgcacgtactacagacagacagtggtgcgtaacgcatcgggaaggaagac
gagctgcaatgctcgtagcgcctccaactgtggcaaggccaagagcaacatgcacaatag
cgcacacaatgcgcaaaaaaggtgcaacatgcccaacagccgcagccagacgccgctgag
gacagtggtcaggtcgtcgtctagcagggcttcatcggccactcgttctaccacgactcc
aaagagggctactcaggcaaggaattctctaaatggaagcgctagccgctctaccacgtc
tcgccccactgcccgtgccgttgctaggccaacgcagtcgagacgcgcacctgtgaaggc
tccggctcgtaatgcgagc-aagcctattctccgcagaaggtgaactatgcggaaaagcc
tatcctgtctgacgctttgatccagaagtaaacgtgcaggttactcttgaaattgctgcc
cgaatagttaaaataataaacaagattagcaagagatggaatgcaagctacagccacttt
ttgacatagaagagaccggagtgcatgcgtatctgttgaccataaatgacactcttcttc
ttgtcgattgtggtctggctacaccctatgagacatatcttcgagcatatgatgatcaca
ttgataacttaagtgcaatactccttacctcagctgccttggaacacgcaggcgcctgtt
tgtacatcttaagcagaaaggagatcaagacattcatacccaccaatctggttcctgcac
tccacgctactgtactaaacgttttcttcaatttatgccttgatatgcgaggccatcagc
cagttatggactttatccttctggaccatgccaaaattgagcgactcttcaattcttcct
ttatccaatcacccgaggagataaatgtcatttcagttacacaatccattctgggtagct
accataggatcaatgcagacgagtacttctggtccctccagttaccaccctcaacaaata
agatcatctgcatgccaacgtgccgtcataaaagtttagaaatactgcaaaatagaggcg
gatatcggtccttagagcgttcagttgccttggatcttcccctaagtagtcgttatctca
agggagaagtttgctttacaactcctttgaatgttccaaagagtattctgaattttcctt
tgctagattcgcatgctatgcttaagcttttagagcgcgcattcacaccactggtagatt
ttaattcccaatctatgcgacgccatcctaaggttatgttcatatgtgatggtattacag
gttttactaacgtcttagcattgctcagcgctgcattaagaaattatatatctaaattat
ctatcaatgctaccgatcaacgggatgatgcagaggagcaacacctcaactacaagatat
gtcttctaatggacgagcaggtttttctatactacgtttcctatttacgtacaataggga
tggacagtgtgattaccccggagttctatgttacctcaagagcacagcagctcgatgtgt
ctttatctttccctttgtttatattgactc
>Gerbil_contig009.1 488816:490404
aagggatggatgcacgtactacagacagacagtggtgcgtaacgcatcgggaaggaagac
gagctgcaatgctcgtagcgcctccaactgtggcaaggccaagagcaacatgcacaatag
cgcacacaatgcgcaaaaaaggtgcaacatgcccaacagccgcagccagacgccgctgag
gacagtggtcaggtcgtcgtctagcagggcttcatcggccactcgttctaacacgactcc
gaagagggctactcaggcaaggaattctctaaatggaagcgctagccgctctaccacgtc
tcgccccactgcccgtgccgttgctaggccaacgcagtcgagacgcgcacctgtgaaggc
tccggctcgtaatgcgagc-aagcctattctccgcagaaggtgaactatgcggaaaagcc
tatcctgtctgacgctttgatccagaagtaaacgtgcaggttactcttgaaattgctgcc
cgaatagttaaaataataaacaagattagtaagagatggaatgcaagctacagccacttt
ttgacatagaagagaccggagtgcatgcgtatctgttgaccataaatgacactcttcttc
ttgttgattgtggtctggctacaccctatgagacatatcttcgagcatatgatgatcaca
ttgataacttaagtgcaatactccttacctcagctgccttggaacacgcaggcgcctgtt
tgtacatcttaagcagaaaggagatcaagacattcatacccaccaatctggttcctgcac
tccacgctactgtactaaacgttttcttcaatttatgccttgatatgcgaggccatcagc
cagtcatggactttatccttctggaccatgccaaaattgagcgactcttcaattcttcct
ttatccaatcacccgaggagataaatgtcatttcagttacacaatccattctgggtagct
accataggatcaatgcagacgaatacttctggtccctccagttaccaccctcaacaaata
agatcatctgcatgccaacgtgccgtcataaaagtttagaaatactgcaaaatagaggcg
gatatcggtccttagagcgttcagttgccttggatcttcccctaagtagtcgttatctca
agggagaagtttgctttacaactcctttgaatgttccaaagagtattctgaattttcctt
tgctagattcgcatgctatgcttaagcttttagagcgcgcattcacaccactggtagatt
ttaattcccaatctatgcgacgccatcctaaggttatgttcatatgtgatggtattacag
gttttactaacgtcttagcattgctcagcgctgcattaagaaattatatatctaaattat
ctatcaatgctaccgatcaacgggatgatgcagaggagcaacacctcaactacaagatat
gtcttctaatggacgagcaggtttttctatactacgtttcctatttacgtacaataggga
tggacagtgtgattaccccggagttctatgttacctcaagagcacagcagcttgatgtgt
ctttatctttccctttgtttatattgactc
>Gi-P132_contig009.1 488785:490373
aagggatggatgcacgtactacagacagacagtggtgcgtaacgcatcgggaaggaagac
gagctgcaatgctcgtagcgcctccaactgtggcaaggccaagagcaacatgcacaatag
cgcacacaatgcgcaaaaaaggtgcaacatgcccaacagccgcagccagacgccgctgag
gacagtggtcaggtcgtcgtctagcaggacttcatcggccactcgttctaccacgactcc
gaagagggctactcaggcaaggaattctctaaacggaagcgctagccgctctaccacgtc
tcgccccactgcccgtgccgttgctaggccgacgcagtcgagacgcgcacctgtgaaggc
tccggctcgtaatgcgagc-aagcctattctccgcagaaggtgaactatgcggaaaagcc
tatcctgtctgacgctttgatccagaagtaaacgtgcaggttactcttgaaattgctgcc
cgaatagttaaaataataaacaagattagtaagagatggaatgcaagctacaaccacttt
ttgacatagaagagaccggagtgcatgcgtatctgttgaccataaatgacactcttcttc
ttgttgattgtggtctggctacaccctatgagacatatcttcgagcatatgatgatcaca
ttgataacttaagtgcaatactccttacctcagctgccttggaacacgcaggcgcctgtt
tgtatatcttaagcagaaaggagatcaagacattcatacccaccaatctggttcctgcac
tccacgctactgtactaaacgttttcttcaatttatgccttgatatgcgaggccatcagc
cagtcatggactttatccttctggaccatgccaagattgagcgactcttcaattcttcct
ttatccaatcacccgaggagataaatgtcatttcagttacacaatccattctgggtagct
accataggatcaatgcagacgaatacttctggtccctccagttaccaccctcaacaaata
agatcatctgcatgccaacgtgccgtcataaaagtttagaaatactgcaaaatagaggcg
gatatcggtccttagagcgttcagttgccttggatcttcccctaagtagtcgttatctca
agggagaagtttgctttacaactcctttgaatgttccaaagagtattctgaattttcctt
tgctagattcgcatgctatgcttaagcttttagagcgcgcattcacaccactggtagatt
ttaattcccaatctatgcgacgccatcctaaggttatgttcatatgtgatggtattacag
gttttactaacgtcttagcattgctcagcgctgcattaagaaactatatatctaaattat
ctatcaatgctaccgatcaacgggatgatgcagaggagcaacacctcaactacaagatat
gtcttctaatggacgagcaggtttttctatactacgtttcctatttacgtacaataggga
tggacagtgtgattaccccggagttctatgttacctcaagagcacagcagctcgatgtgt
ctttatctttccctttgtttatattgactc
>Gi-P289_contig009.1 488826:490414
aagggatggrtgcacgtactacagacagacagtggtgcgtaacgcatcgggaaggaagac
gagctgcaatgctcgtagcgcctccaactgtggcaaggccaagagcaacatgcacaatag
cgcacacaatgcgcaaaaaaggtgcaacatgcccaacagccgcagccagacgccgctgag
gacagtggtcaggtcgtcgtctagcaggacttcatcggccactcgttctaccacgactcc
gaagagggctactcaggcaaggaattctctaaatggaagcgctagccgctctaccacgtc
tcgccccactgcccgtgccgttgctaggccracgcagtcgagacgcgcacctgtgaaggc
tccggctcgtaatgcgagc-aagcctattctccgcagaaggtgaactatgcggaaaagcc
tatcctgtctgacgctttgatccagaagtaaacgtgcaggttactcttgaaattgctgcc
cgaatagttaaaataataaacaagattagtaagagatggaatgcaagctacagccacttt
ttgacatagaagagaccggagtgcatgcgtatctgttgactataaatgacactcttcttc
ttgttgattgtggtctggctacaccctatgagacatatcttcgagcatatgatgatcaca
ttgataacttaagtgcaatactccttacctcagctgccytggaacacgcaggcgcctgtt
tgtatatcttaagcagaaaggagatcaagacattcatacccaccaatctggttcctgcac
tccacgctactgtactaaacgttttcttcaatttatgccttgatatgcgaggccatcagc
cagtcatggactttatccttctggaccatgccaaaattgagcgactcttcaattcttcct
ttatccaatcacccgaggagataaatgtcatttcagttacacaatccattctgggtagct
accataggatcaatgcagacgaatacttctggtccctccagttaccaccctcaacaaata
agatcatctgcatgccaacgtgccgtcataaaagtttrgaartactgcaaaatagaggcg
gatatcggtccttagagcgttcagttgccttggatcttcccctaagtagtcgttatctca
agggagaagtttgctttacaactcctttgaatgttccaaagagtattctgaattttcctt
tgctagattcgcatgctatgcttaagcttttagagcgcgcattcacaccactggtagatt
ttaattctcaatctatgcgacgccatcctaaggttatgttcatatgtgatggtattacag
gttttactaacgtcttagcattgctcagcgctgcattaagaaattatatatctaaattat
ctatcaatgctaccgatcaacgggatgatgcagaggagcaacacctcaactacaagatat
gtcttctaatggacgagcaggtttttctatactacgtttcctatttacgtacaataggga
tggacagtgtgattaccccggagttctatgttacctcaagagcacagcagctcgatgtgt
ctttatctttccctttgtttatattgactc
>Gi-P448_contig009.1 488843:490431
aagggatggatgcacgtactacagacagacagtggtgcgtaacgcatcgggaaggaagac
gagctgcaatgctcgtagtgcctccaactgtggcaaggccaagagcaacatgcacaatag
cgcacacaatgcgcaaaaaaggtgcaacatgcccaacagccgcagccagacgccgctgag
gacagtggtcaggtcgtcgtctagcaggacttcatcggccactcgttctaccacgactcc
gaagagggctactcaggcaaggaattctctaaacggaagcgctagccgctctaccacgtc
tcgccccactgcccgtgccgttgctaggccgacgcagtcgagacgcgcacctgtgaaggc
tccggctcgtaatgcgagc-aagcctattctccgcagaaggtgaactatgcggaaaagcc
tatcctgtctgacgctttgatccagaagtaaacgtgcaggttactcttgaaattgctgcc
cgaatagttaaaataataaacaagattagtaagagatggaatgcaagctacaaccacttt
ttgacatagaagagaccggagtgcatgcgtatctgttgactataaatgacactcttcttc
ttgttgattgtggyctggctacaccctatgagacatatcttcgagcatatgatgatcaca
ttgataacttaagtgcaatactccttacctcagctgccttggaacacgcaggcgcctgtt
tgtatatcttaagcagaaaggagatcaagacattcatacccaccaatctggttcctgcac
tccacgctactgtactaaacgtcttcttcaatttatgccttgatatgcgaggccatcagc
cagtcatggactttatccttctggaccatgccaaaattgagcgactcttcaattcttcct
ttatccaatcacccgaggagataaatgtcatttcagttacacaatccattctgggtagct
accataggatcaatgcagacgaatacttctggtccctccagttaccaccctcaacaaata
agatcatctgcatgccaacgtgccgtcataaaagtttagaagtactgcaaaatagaggcg
gatatcggtccttagagcgttcagttgccttggatcttcccctaagtagtcgttatctca
agggagaagtttgctttacaactcctttgaatgttccaaagagtattctgaattttcctt
tgctagattcgcatgctatgcttaagcttttagagcgcgcattcacaccactggtagatt
ttaattctcaatctatgcgacgccatcctaaggttatgttcatatgtgatggtattacag
gttttactaacgtcttagcattgctcagtgctgcattaagaaattatatatctaaattat
ctatcaatgctaccgatcaacgggatgatgcagaggagcaacacctcaactacaagatat
gtcttctaatggacgagcaggtttttctatactacgtttcctatttacgtacaataggga
tggacagtgtgattaccccggagttctatgttacctcaagagcacagcagctcgatgtgt
ctttatctttccctttgtttatattgactc
>Gi-P514_contig009.1 488814:490402
aagggatggatgcacgtactacagacagacagtggtgcgtaacgcatcgggaaggaagac
gagctgcaatgctcgtagcgcctccaactgtggcaaggccaagagcaacatgcacaatag
cgcacayaatgcgcaaaaaaggtgcaacatgcccaacagccgcagccagacgccgctgag
gacagtggtcaggtcgtcgtctagcaggacttcatcggccactcgttctaccacgactcc
gaagagggctactcaggcaaggaattctctaaacggaagcgctagccgctctaccacgtc
tcgccccactgcccgtgccgttgctaggccgacgcagtcgagacgcgcacctgtgaaggc
tccggctcgtaatgcgagc-aagcctattctccgcagaaggtgaactatgcggaaaagcc
tatcctgtctgacgctttgatccagaagtaaacgtgcaggttactcttgaaattgctgcc
cgaatagttaaaataataaacgagattagtaagagatggaatgcaagctacagccacttt
ttgacatagaagagaccggagtgcatgcgtatctgttgaccataaatgacactcttcttc
ttgttgattgtggcctggctacaccctatgagacatatcttcgagcatatgatgatcaca
ttgataacttaagtgcaatactccttacctcagctgccttggaacacgcaggcgcctgtt
tgtatatcttaagcagaaaggagatcaagacattcatacccaccaatctggttcctgcac
tccacgctactgtactaaacgtcttcttcaatttatgccttgatatgcgaggccatcagc
cagtcatggactttatccttctggaccatgccaagattgagcgactcttcaattcttcct
ttatccaatcacccgaggagataaatgtcatttcagttacacaatccattctgggtagct
accataggatcaatgcagacgaatacttctggtccctccagttaccaccctcaacaaata
agatcatctgcatgccaacgtgccgtcataaaagtttrgaagtactgcaaaatagaggcg
gatatcggtccttagagcgttcagttgccttggatcttcccctaagtagtcgttatctca
agggagaagtttgctttacaactcctttgaatgttccaaagagtattctgaattttcctt
tgctagattcgcatgctatgcttaagcttttagagcgcgcattcacaccactggtagatt
ttaattcycaatctatgcgacgccatcctaaggttatgttcatatgtgatggtattacag
gttttactaacgtcttagcattgctcagcgctgcattaagaaaytatatatctaaattat
ctatcaatgctaccgatcaacgggatgatgcagaggagcaacacctcaactacaagatat
gtcttctaatggacgagcaggtttttctatactacgtttcctatttacgtacaataggga
tggacagtgtgattaccccggagttctatgttacctcaagagcacagcagctcgatgtgt
ctttatctttccctttgtttatattgactc
>Gi-P521_contig009.1 488803:490391
aagggatggatgcacgtactacagacagacagtggtgcgtaacgcatcgggaaggaagac
gagctgcaatgctcgtagcgcctccaactgtggcaaggccaagagcaacatgcacaatag
cgcacacaatgcgcaaaaaaggtgcaacatgcccaacagccgcagccagacgccgctgag
gacagtggtcaggtcgtcgtctagcagggcttcatcggccactcgttctaccacgactcc
gaagagggctactcaggcaaggaattctctaaatggaagcgctagccgctctaccacgtc
tcgccccactgcccgtgccgttgctaggccaacgcagtcgagacgcgcacctgtgaaggc
tccggctcgtaatgcgagc-aagcctattctccgcagaaggtgaactatgcggaaaagcc
taycctgtctgacgctttgatccagaagtaaacgtgcaggttactcttgaaawtgctgcc
cgaatagttaaaataataaacgagattagtaagagatggaatgcaagctacarccacttt
ttgacatagaagagaccggagtgcatgcgtatctgttgacyataaatgacactcttcttc
ttgttgattgtggtctggctacaccctatgagacatatcttcgagcatatgatgatcaca
ttgataacttaagtgcaatactccttacctcagctgccctggaacacgcaggcgcctgtt
tgtatatcttaagcagaaaggagatcaagacattcatacccaccaatctggttcctgcac
tccacgctactgtactaaacgttttcttcaatttatgccttgatatgcgaggccatcagc
cagtcatggactttatccttctggaccatgccaaaattgagcgactcttcaattcttcct
ttatccaatcacccgaggagataaatgtcatttcagttacacaatccattctgggtagct
accataggatcaatgcagacgaatacttctggtccctccagttaccaccctcaacaaata
agatcatctgcatgccaacgtgccgtcataaaagtttagaagtactgcaaaatagaggcg
gatatcggtccttagagcgttcagttgccttggatcttcccctaagtagtcgttatctca
agggagaagtttgctttacaactcctttgaatgttccaaagagtattctgaattttcctt
tgctagattcgcatgctatgcttaagcttttagagcgcgcattcacaccactggtagatt
ttaattcccaatctatgcgacgccatcctaaggttatgttcatatgtgatggtattacag
gttttactaacgtcttagcattgctcagcgctgcattaagaaactatatatctaaattat
ctatcaatgctaccgatcaacgggatgatgcagaggagcaacacctcaactacaagatat
gtcttctaatggacgagcaggtttttctatactacgtttcctatttacgtacaataggga
tggacagtgtgattaccccggagttctatgttacctcaagagcacagcagctcgatgtgt
ctttatctttccctttgtttatattgactc
>Gi-P528_contig009.1 488790:490378
aagggatggatgcacgtactacagacagacagtggtgcgtaacgcatcgggaaggaagac
gagctgcaatgctcgtagcgcctccaactgtggcaaggccaagagcaacatgcacaatag
cgcacacaatgcgcaaaaaaggtgcaacatgcccaacagccgcagccagacgccgctgag
gacagtggtcaggtcgtcgtctagcagggcttcatcggccactcgttctaccacgactcc
gaagagggctactcaggcaaggaattctctaaatggaagcgctagccgctctaccacgtc
tcgccccactgcccgtgccgttgctaggccaacgcagtcgagacgcgcacctgtgaaggc
tccggctcgtaatgcgagc-aagcctattctccgcagaaggtgaactatgcggaaaagcc
tatcctgtctgacgctttgatccagaagtaaacgtgcaggttactcttgaaattgctgcc
cgaatagttaaaataataaacaagattagtaagagatggaatgcaagctacagccacttt
ttgacatagaagagaccggagtgcatgcgtatctgttgaccataaatgacactcttcttc
ttgttgattgtggtctggctacaccctatgagacatatcttcgagcatatgatgatcaca
ttgataacttaagtgcaatactccttacctcagctgccttggaacacgcaggcgcctgtt
tgtacatcttaagcagaaaggagatcaagacattcatacccaccaatctggttcctgcac
tccacgctactgtactaaacgttttcttcaatttatgccttgatatgcgaggccatcagc
cagtcatggactttatccttctggaccatgccaaaattgagcgactcttcaattcttcct
ttatccaatcacccgaggagataaatgtcatttcagttacacaatccattctgggtagct
accataggatcaatgcagacgaatacttctggtccctccagttaccaccctcaacaaata
agatcatctgcatgccaacgtgccgtcataaaagtttagaaatactgcaaaatagaggcg
gatatcggtccttagagcgttcagttgccttggatcttcccctaagtagtcgttatctca
agggagaagtttgctttacaactcctttgaatgttccaaagagtattctgaattttcctt
tgctagattcgcatgctatgcttaagcttttagagcgcgcattcacaccactggtagatt
ttaattcccaatctatgcgacgccatcctaaggttatgttcatatgtgatggtattacag
gttttactaacgtcttagcattgctcagcgctgcattaagaaactatatatctaaattat
ctatcaatgctaccgatcaacgggatgatgcagaggagcaacacctcaactacaagatat
gtcttctaatggacgagcaggtttttctatactacgtttcctatttacgtacaataggga
tggacagtgtgattaccccggagttctatgttacctcaagagcacagcagctcgatgtgt
ctttatctttccctttgtttatattgactc
>Gi-P621_contig009.1 488790:490378
aagggatggatgcacgtactacagacagacagtggtgcgtaacgcatcgggaaggaagac
gagctgcaatgctcgtagcgcctccaactgtggcaaggccaagagcaacatgcacaatag
cgcacacaatgcgcaaaaaaggtgcaacatgcccaacagccgcagccagacgccgctgag
gacagtggtcaggtcgtcgtctagcagggcttcatcggccactcgttctaccacgactcc
gaagagggctactcaggcaaggaattctctaaatggaagcgctagccgctctaccacgtc
tcgccccactgcccgtgccgttgctaggccgacgcagtcgagacgcgcacctgtgaaggc
tccggctcgtaatgcgagc-aagcctattctccgcagaaggtgaactatacggaaaagcc
tatcctgtctgacgctttgatccagaagtaaacgtgcaggttactcttgaaattgctgcc
cgaatagttaaaataataaacaagattagcaagagatggaatgcaagctacagccacttt
ttgacatagaagagaccggagtgcatgcgtatctgttgaccataaatgacactcttcttc
ttgtcgattgtggtctggctacaccctatgagacatatcttcgagcatatgatgatcaca
ttgataacttaagtgcaatactccttacctcagctgccctggaacacgcaggcgcctgtt
tgtatatcttaagcagaaaggagatcaagacattcatacccaccaatctggttcctgcac
tccacgctactgtactaaacgttttcttcaatttatgccttgatatgcgaggccatcagc
cagtcatggactttatccttctggaccatgccaaaattgagcgactcttcaattcttcct
ttatccaatcacccgaggagataaatgtcatttcagttacacaatccattctgggtagct
accataggatcaatgcagacgaatacttctggtccctccagttaccaccctcaacaaata
agatcatctgcatgccaacgtgccgtcataaaagtttagaaatactgcaaaatagaggcg
gatatcggtccttagagcgttcagttgccttggatcttcccctaagtagtcgttatctca
agggagaagtttgctttacaactcctttgaatgttccaaagagtattctgaattttcctt
tgctagattcgcatgctatgcttaagcttttagagcgcgcattcacaccactggtagatt
ttaattcccaatctatgcgacgccatcctaaggttatgttcatatgtgatggtattacag
gttttactaacgtcttagcattgctcagcgctgcattaagaaactatatatctaaattat
ctatcaatgctaccgatcaacgggatgatgcagaggagcaacacctcaactacaagatat
gtcttctaatggacgagcaggtttttctatactacgtttcctatttacgtacaataggga
tggacagtgtgattaccccggagttctatgttacctcaagagcacagcagctcgatgtgt
ctttatctttccctttgtttatattgactc
>Gi-P676_contig009.1 488800:490388
aagggatggatgcacgtactacagacagacagtggtgcgtaacgcatcgggaaggaagac
gagctgcaatgctcgtagcgcttccaactgtggcaaggccaagagcaacatgcacaatag
cgcacacaatgcgcaaaaaaggtgcaacatgcccaacagccgcagccagacgccgctgag
gacagtggtcaggtcgtcgtctagcagggcttcatcggccactcgttctaccacgactcc
gaagagggctactcaggcaaggaattctctaaatagaagcgctagccgctctaccacgtc
tcgccccactgcccgtgccgttgctaggccaacgcagtcgagacgcgcacctgtgaaggc
tccggctcgtaatgcgagc-aagcctattctccgcagaaggtgaactatgcggaaaagcc
tatcctgtctgacgctttgatccagaagtaaacgtgcaggttactcttgaaattgctgcc
cgaatagttaaaataataaacaagattagtaagagatggaatgcaagctacagccacttt
ttgacatagaagagaccggagtgcatgcgtatctgttgaccataaacgacactcttcttc
ttgttgattgtggtctggctacaccctatgagacatatcttcgagcatatgatgatcaca
ttgataacttaagtgcaatactccttacctcagctgccttggaacacgcaggcgcctgtt
tgtacatcttaagcagaaaggagatcaagacattcatacctaccaatctggttcctgcac
tccacgctactgtactaaacgttttcttcaatttatgccttgatatgcgaggccatcagc
cagtcatggactttatccttctggaccatgccaaaattgagcgactcttcaattcttcct
ttatccaatcacccgaggagataaatgtcatttcagttacacaatccattctgggtagct
accataggatcaatgcagacgaatacttctggtccctccagttaccaccctcaacaaata
agatcatctgcatgccaacgtgccgtcataaaagtttagaaatactgcaaaatagaggcg
gatatcggtccttagagcgttcagttgccttggatcttcccctaagtagtcgttatctca
agggagaagtttgctttacaactcctttgaatgttccaaagagtattctgaattttcctt
tgctagattcgcatgctatgcttaagcttttagagcgcgcattcacaccactggtagatt
ttaattcccaatctatgcgacgccatcctaaggttatgttcatatgtgatggtattacag
gttttactaacgtcttagcattgctcagcgctgcattaagaaactatatatctaaattat
ctatcaatgctaccgatcaacgggatgatgcagaggagcaacacctcaactacaagatat
gtcttctaatggacgagcaggtttttctatactacgtttcctatttacgtacaataggga
tggacagtgtgattaccccggagttctatgttacctcaagagcacagcagctcgatgtgt
ctttatctttccctttgtttatattgactc
>Gi-P678_contig009.1 488824:490412
aagggatggatgcacgtactacagacagacagtggtgcgtaacgcatcgggaaggaagac
gagctgcaatgctcgtagcgcctccaactgtggcaaggccaagagcaacatgcacaatag
cgcacacaatgcgcaaaaaaggtgcaacatgcccaacagccgcagccagacgccgctgag
gacagtggtcaggtcgtcgtctagcagggcttcatcggccactcgttctaccacgactcc
gaagagggctactcaggcaaggaattctctaaatggaagcgctagccgctctaccacgtc
tcgccccactgcccgtgccgttgctaggccaacgcagtcgagacgcgcacctgtgaaggc
tccggctcgtaatgcgagc-aagcctattctccgcagaaggtgaactatgcggaaaagcc
tatcctgtctgacgctttgatccagaagtaaacgtgcaggttactcttgaaattgctgcc
cgaatagttaaaataataaacgagattagtaagagatggaatgcaagctacagccacttt
ttgacatagaagagaccggagtgcatgcgtatctgttgaccataaatgacactcttcttc
ttgttgattgtggtctggctacaccctatgagacatatcttcgagcatatgatgatcaca
ttgataacttaagtgcaatactccttacctcagctgccttggaacacgcaggcgcctgtt
tgtayatcttaagcagaaaggagatcaagacattcatacccaccaatctggttcctgcac
tccacgctactgtactaaacgttttcttcaatttatgccttgatatgcgaggccatcagc
cagtcatggactttatccttctggaccatgccaaaattgagcgactcttcaattcttcct
ttatccaatcacccgaggagataaatgtcatttcagttacacaatccattctgggtagct
accataggatcaatgcagacgaatacttctggtccctccagttaccaccctcaacaaata
agatcatctgcatgccaacgtgccgtcataaaagtttagaaatactgcaaaatagaggcg
gatatcggtccttagagcgttcagttgccttggatcttcccctaagtagtcgttatctca
agggagaagtttgctttacaactcctttgaatgttccaaagagtattctgaattttcctt
tgctagattcgcatgctatgcttaagcttttagagcgcgcattcacaccactggtagatt
ttaattcccaatctatgcgacgccatcctaaggttatgttcatatgtgatggtattacag
gttttactaacgtcttagcattgctcagcgctgcattaagaaactatatatctaaattat
ctatcaatgctaccgatcaacgggatgatgcagaggagcaacacctcaactacaagatat
gtcttctaatggacgagcaggtttttctatactacgtttcctatttacgtacaataggga
tggacagtgtgattaccccggagttctatgttacctcaagagcacagcagctcgatgtgt
ctttatctttccctttgtttatattgactc
>Gi-P680_contig009.1 488835:490423
aagggatggatgcacgtactacagacagacagtggtgcgtaacgcatcgggaaggaagac
gagctgcaatgctcgtagcgcctccaactgtggcaaggccaagagcaacatgcacaatag
cgcacacaatgcgcaaaaaaggtgcaacatgcccaacagccgcagccagacgccgctgag
gacagtggtcaggtcgtcgtctagcaggacttcatcggccactcgttctaccacgactcc
aaagagggctactcaggcaaggaattctctaaatggaagcgctagccgctctaccacgtc
tcgccccactgcccgtgccgttgctaggccaacgcagtcgagacgcgcacctgtgaaggc
tccggctcgtaatgcgagc-aagcctattctccgcagaaggtgaactatgcggaaaagcc
tatcctgtctgacgctttgatccagaagtaaacgtgcaggttactcttgaaattgctgcc
cgaatagttaaaataataaacaagattagcaagagatggaatgcaagctacagccacttt
ttgacatagaagagaccggagtgcatgcgtatctgttgaccataaatgacactcttcttc
ttgtcgattgtggtctggctacaccctatgagacatatcttcgagcatatgatgatcaca
ttgataacttaagtgcaatactccttacctcagctgccttggaacacgcaggcgcctgtt
tgtacatcttaagcagaaaggagatcaagacattcatacccaccaatctggttcctgcac
tccacgctactgtactaaacgttttcttcaatttatgccttgatatgcgaggccatcagc
cagtcatggactttatccttctggaccatgccaaaattgagcgactcttcaattcttcct
ttatccaatcacccgaggagataaatgtcatttcagttacacaatccattctgggtagct
accataggatcaatgcagacgagtacttctggtccctccagttaccaccctcaacaaata
agatcatctgcatgccaacgtgccgtcataaaagtttagaaatactgcaaaatagaggcg
gatatcggtccttagagcgttcagttgccttggatcttcccctaagtagtcgttatctca
agggagaagtttgctttacaactcctttgaatgttccaaagagtattctgaattttcctt
tgctagattcgcatgctatgcttaagcttttagagcgcgcattcacaccactggtagatt
ttaattcccaatctatgcgacgccatcctaaggttatgttcatatgtgatggtattacag
gttttactaacgtcttagcattgctcagcgctgcattaagaaattatatatctaaattat
ctatcaatgctaccgatcaacgggatgatgcagaggagcaacacctcaactacaagatat
gtcttctaatggacgagcaggtttttctatactacgtttcctatttacgtacaataggga
tggacagtgtgattaccccggagttctatgttacctcaagagcacagcagctcgatgtgt
ctttatctttccctttgtttatattgactc
>P344_contig4 502962:504550
gagggatggatgcacgtactacagacagacagtggtgcgtaacgcatcgggaaggaagac
gagctgcaatgctcgtagtgcctccaactgtggcaaggccaagagcaacatgcacaatag
cgcacacaatgcgcaaaaaaggtgcaacatgcccaacagccgcagccagacgccgctgag
gacagtggtcaggtcgtcgtctagcagggcttcatcggccactcgttccaccacgactcc
gaagagggctactcaggcaaggaattctctaaatggaagcgctagccgctctaccacgtc
tcgccccactgcccgtgccgttgctaggccaacgcagtcgagacgcgcacctgcgaaggc
accggctcgtaatgcaagt-aagcctattctccgcagaaggtgaactatgcggaaaagcc
taccctgtctgacgctttgatccagaagtaaacgtgcaggttactcttgaaattgctgcc
cgaatagttaaaataataaacaagattagtaagagatggaatgcaagctacagccacttt
ttgacatagaagagaccggagtgcatgcgtatctgttgactataaatgacactcttcttc
ttgttgattgtggcctggctacaccctatgagacatatcttcgagcatatgatgatcaca
ttgataacttaagtgcaatactccttacctcagctgccttggaacacgcaggcgcctgtt
tgtatatcttaagcagaaaggagatcaagacattcatacccaccaatctggttcctgcac
tccacgctactgtactaaacgtcttcttcaatttatgccttgatatgcgaggccatcagc
cagtcatggactttatccttctggaccatgccaagattgagcgactcttcaattcttcct
ttatccaatcacccgaggagataaatgtcatttcagttacacaatccattctgggtagct
accataggatcaatgcagacgaatacttctggtccctccagttaccaccctcaacaaata
agatcatctgcatgccaacgtgccgtcataaaagtttggaagtactgcaaaatagaggcg
gatatcggtccttagagcgttcagttgccttggatcttcccctaagtagtcgttatctca
agggagaagtttgctttacaactcctttgaatgttccaaagagtattctgaattttcctt
tgctagattcgcatgctatgcttaagcttttagagcgcgcattcacaccactggtagatt
ttaattctcaatctatgcgacgccatcctaaggttatgttcatatgtgatggtattacag
gttttactaacgtcttagcattgctcagcgctgcattaagaaactatatatctaaattat
ctatcaatgctaccgatcaacgggatgatgcagaggagcaacacctcaactacaagatat
gtcttctaatggacgagcaggtttttctatactacgtttcctatttacgtacaataggga
tggacagtgtgattaccccggagttctatgttacctcaagagcacagcagctcgatgtgt
ctttatctttccctttgtttatattgactc
>P387_contig2 complement(35606:37195)
aagagatggatgcacttactacagacagacagtggtgcgcaacgcatcgggaaggaagac
gagctgcaatgctcgtagcgcctccaactgtggcaaggccaagagcaacatgcacaatag
cgcacataatgcgcaaaagaggtgcaacatgcccaacagccgcagccagacgccgctgag
gacagtggtcaggtcgtcgtctagcagggctgcatcggccactcgttccaccacgactcc
gaagagggctactcaggcaaggaattctctaaatggaagcgctagccgctctaccacgtc
tcgccccactgcccgtgccgttgctaggccaacgcagtcgagacgcgcacctgtgaaggc
accggctcgtaatgcgagctaagcctattctccgcagaaggtgaactatgcggaaaagcc
tatcctgtctgacgctttgatccagaagtaaacgtgcaggttactcttgaaattgctgcc
cgaatagttaaaataataaacaagattagtaagagatggaatgcaagctacagccacttt
ttgacatagaagagaccggagtgcatgcgtatctgttgactataaatgacactcttcttc
ttgttgattgtggtctggctacaccctatgagacatatcttcgagcatatgatgatcaca
ttgataacttaagtgcaatactccttacctcagctgccttggaacacgcgggcgcctgtt
tgtacatcttaagcagaaaggagatcaagacattcatacccaccaatctggttcctgcac
tccacgctactgtactaaacgtcttcttcaatttatgccttgatatgcgaggccatcagc
cagtcatggactttatccttctggaccatgccaagattgagcgactcttcaattcttcct
ttatccaatcacccgaggagataaatgtcatttcagttacacaatccattctgggtagct
accataggatcaatgcagacgaatacttctggtccctccagttaccaccctcaacaaata
agatcatctgcatgccaacgtgccgtcataaaagtttggaagtactgcaaaatagaggcg
gatatcggtccttagagcgttcagttgccttggatcttcccctaagtagtcgttatctca
agggagaagtttgctttacaactcctttgaatgttccaaagagtattctgaattttcctt
tgctagattcgcatgctatgcttaagcttttagagcgcgcattcacaccactggtagatt
ttaattcccaatctatgcgacgccatcctaaggttatgttcatatgtgatggtattacag
gttttactaacgtcttagcattgctcagtgctgcattaagaaattatatatctaaattat
ctatcaatgctaccgatcaacgggatgatgcagaggagcaacacctcaactacaagatat
gtcttctaatggacgagcaggtttttctatactacgtttcctatttacgtacaataggga
tggacagtgtgattaccccggagttctatgttacctcaagagcacagcagctcgatgtgt
ctttatctttccctttgtttatattgactc
>P424_contig9 488810:490398
aagggatggatgcacgtactacagacagacagtggtgcgtaacgcatcgggaaggaagac
gagctgcaatgctcgtagcgcctccaactgtggcaaggccaagagcaacatgcacaatag
cgcacacaatgcgcaaaaaaggtgcaacatgcccaacagccgcagccagacgccgctgag
gacagtggtcaggtcgtcgtctagcaggacttcatcggccactcgttctaccacgactcc
gaagagggctactcaggcaaggaattctctaaacggaagcgctagccgctctaccacgtc
tcgccccactgcccgtgccgttgctaggccgacgcagtcgagacgcgcacctgtgaaggc
tccggctcgtaatgcgagc-aagcctattctccgcagaaggtgaactatgcggaaaagcc
tatcctgtctgacgctttgatccagaagtaaacgtgcaggttactcttgaaattgctgcc
cgaatagttaaaataataaacgagattagtaagagatggaatgcaagctacagccacttt
ttgacatagaagagaccggagtgcatgcgtatctgttgaccataaatgacactcttcttc
ttgttgattgtggtctggctacaccctatgagacatatcttcgagcatatgatgatcaca
ttgataacttaagtgcaatactccttacctcagctgccctggaacacgcaggcgcctgtt
tgtatatcttaagcagaaaggagatcaagacattcatacccaccaatctggttcctgcac
tccacgctactgtactaaacgttttcttcaatttatgccttgatatgcgaggccatcagc
cagtcatggactttatccttctggaccatgccaaaattgagcgactcttcaattcttcct
ttatccaatcacccgaggagataaatgtcatttcagttacacaatccattctgggtagct
accataggatcaatgcagacgaatacttctggtccctccagttaccaccctcaacaaata
agatcatctgcatgccaacgtgccgtcataaaagtttagaaatactgcaaaatagaggcg
gatatcggtccttagagcgttcagttgccttggatcttcccctaagtagtcgttatctca
agggagaagtttgctttacaactcctttgaatgttccaaagagtattctgaattttcctt
tgctagattcgcatgctatgcttaagcttttagagcgcgcattcacaccactggtagatt
ttaattcccaatctatgcgacgccatcctaaggttatgttcatatgtgatggtattacag
gttttactaacgtcttagcattgctcagcgctgcattaagaaactatatatctaaattat
ctatcaatgctaccgatcaacgggatgatgcagaggagcaacacctcaactacaagatat
gtcttctaatggacgagcaggtttttctatactacgtttcctatttacgtacaataggga
tggacagtgtgattaccccggagttctatgttacctcaagagcacagcagctcgatgtgt
ctttatctttccctttgtttatattgactc
>P427_contig2 461220:462808
gagggatggatgcacgtactacagacagacagtggtgcgtaacgcatcgggaaggaagac
gagctgcaatgctcgtagtgcctccaactgtggcaaggccaagagcaacatgcacaatag
cgcacataatgcgcaaaagaggtgcaacatgcccaacagccgcagccagacgccgctgag
gacagtggtcaggtcgtcgtctagcagggctgcatcggctactcgttctaccacgactcc
gaagagggctactcaggcaaggaattctctaaatggaagcgctagccgctctaccacgtc
tcgccccactgcccgtgccgttgctaggccaacgcagtcgagacgcgcacctgtgaaggc
tccggctcgtaatgcgagc-aagcctattctccgcagaaggtgaactatgcagaaaagcc
tatcctgtctgacgctttgatccagaagtaaacgtgcaggttactcttgaaagtgctgcc
cgaatagttaaaataataaacaagattagtaagagatggaatgcaagctacagccacttt
ttgacatagaagagaccggagtgcatgcgtatctgttgactataaatgacactcttcttc
ttgttgattgtggtctggctacaccctatgagacatatcttcgagcatatgatgatcaca
ttgataacttaagtgcaatactccttacctcagctgccttggaacacgcaggcgcctgtt
tgtatatcttaagcagaaaggagatcaagacattcatacccaccaatctggttcctgcac
tccacgctactgtactaaacgtcttcttcaatttatgccttgatatgcgaggccatcagc
cagtcatggactttatccttctggaccatgctaagattgagcgactcttcaattcttcct
ttatccaatcacccgaggagataaatgtcatttcagttacacaatccattctgggtagct
accataggatcaatgcagacgaatacttctggtccctccagttaccaccctcaacaaata
agatcatctgcatgccaacgtgccgtcataaaagtttagaaatactgcaaaatagaggcg
gatatcggtccttagagcgttcagttgccttggatcttcccctaagtagtcgttatctca
aaggagaagtttgctttacaactcctttgaatgttccaaagagtattctgaactttcctt
tgctagattcgcatgctatgcttaagcttttagagcgcgcattcacaccactggtagatt
ttaattctcaatctatgcgacgccatcctaaggttatgttcatatgtgatggtattacag
gttttactaacgtcttagcattgctcagtgctgcattaagaaattatatatctaaattat
ctatcaatgctaccgatcaacgggatgatgcagaggagcaacacctcaactacaagatat
gtcttctaatggacgagcaggtttttctatactacgtttcctatttacgtacaataggga
tggacagtgtgattaccccggagttctatgttacctcaagagcacagcagctcgatgtgt
ctttatctttccctttgtttatattgactc
>P458_contig2 483099:484687
aagggatggatgcacgtactacagacagacagtggtgcgtaacgcatcgggaaggaagac
gagctgcaatgctcgtagcgcctccaattgtggcaaggccaagagcaacatgcacaatag
cgcacacaatgcgcaaaaaaggtgcaacatgcccaacagccgcagccagacgccgctgag
gacagtggtcaggtcgtcgtctagcagggcttcatcggccactcgttctaccacgactcc
gaagagggctactcaggcaaggaattctctaaatggaagcgctagccgctctaccacgtc
tcgccccactgcccgtgccgttgctaggccaacgcagtcgagacgcgcacctgtgaaggc
tccggctcgtaatgcgagc-aagcctattctccgcagaaggtgaactatgcggaaaagcc
tatcctgtctgacgctttgatccagaagtaaacgtgcaggttactcttgaaattgctgcc
cgaatagttaaaataataaacaagattagtaagagatggaatgcaagctacagccacttt
ttgacatagaagagaccggagtgcatgcgtatctgttgaccataaatgacactcttcttc
ttgttgattgtggtctggctacaccctatgagacatatcttcgagcatatgatgatcaca
ttgataacttaagtgcaatactccttacctcagctgccttggaacacgcaggcgcctgtt
tgtatatcttaagcagaaaggagatcaagacattcatacccaccaatctggttcctgcac
tccacgctactgtactaaacgttttcttcaatttatgccttgatatgcgaggccatcagc
cagtcatggactttatccttctggaccatgccaaaattgagcgactcttcaattcttcct
ttatccaatcacccgaggagataaatgtcatttcagttacacaatccattctgggtagct
accataggatcaatgcagacgaatacttctggtccctccagttaccaccctcaacaaata
agatcatctgcatgccaacgtgccgtcataaaagtttagaaatactgcaaaatagaggcg
gatatcggtccttagagcgttcagttgccttggatcttcccctaagtagtcgttatctca
agggagaagtttgctttacaactcctttgaatgttccaaagagtattctgaattttcctt
tgctagattcgcatgctatgcttaagcttttagagcgcgcattcacaccactggtagatt
ttaattcccaatctatgcgacgccatcctaaggttatgttcatatgtgatggtattacag
gttttactaacgtcttagcattgctcagcgctgcattaagaaactatatatctaaattat
ctatcaatgctaccgatcaacgggatgatgcagaggagcaacacctcaactacaagatat
gtcttctaatggacgagcaggtttttctatactacgtttcctatttacgtacaataggga
tggacagtgtgattaccccggagttctatgttacctcaagagcacagcagctcgatgtgt
ctttatctttccctttgtttatattgactc
