# Supplementary material for: High resolution multi-locus sequence typing scheme for Giardia duodenalis assemblage B outbreak and population analysis
Source: PLoS Negl Trop Dis. 2026 Jul 15;20(7):e0014528. doi: 10.1371/journal.pntd.0014528 (PMC13395364; doi:10.1371/journal.pntd.0014528)
Supplement: S2 Appendix — (ZIP) [file pntd.0014528.s002.zip › S2_Appendix/annotated_alignment_1352_k501_ash0.9_reads20_c5fae58a8e06ab8ea3bd9122779feb0c.fasta]

>POIs
--------------------------------------------------------------------------------------------------------------------------------------------------------------------------------------------------------------------------------------------------------------------------------------------------------------------------------------------------------------------------------------------------------------------------------------------------------Y-Y--Y-YY--Y----Y---Y-Y------Y-Y-YYY-Y--Y--------YY-Y-----Y----YY-----------------------------------------------------------------------------------------------------------------------------------------------------------------------------------------------------------------------------------------------------------------------------------------------------------------------------------------------------------------------------------------------------------------------------------------------------------------------------------------------------------------------------------------------------------------------------------------------------------------------------------------------------------------------------------------------------------------------------------------------------------------------------------------------------------
>GCA_011634595.1_contig16 660070:661352
tcttatgtgctatctattgaccttgatggtgtactcataaggggtgtatggagccaaaac
gggactctaatcaaacagaaggaaatcaacatactaagcatcccttatcggcactccagt
ccactaaataaggtacagccaaattctctcgctcctgctacacagcctttggtttcagaa
atacatatgggcctattggagcagtcgtgtgtcatagcttatggtcctggactctatatc
ctggatgccaatcatactggaattaattttcttggactccagtcgtccgtagctgccctc
gcatgcgagcatagtatgattagtatctctctgaacaatgcgtccatcatcagccttcta
ggatattacagacaggagcatttactgcgcgtcgcacggttagtcagctcggaaacacag
acacaacttactatcaatgtgagctacggaaaggccaagcaagctggccaggcatatgca
attaccgcctgttctcccacttctgtttctcttttcacattaccttttccaaaccttgaa
caggtgaccaaaaagggggcaagaatcgcgtctgttccgcctattctagaactgcgcaca
tctggttcattaacctctactatcttggccactattccacaatatttgagaagtcagtcg
gctatttacatcatcagaggaagctatactcttccgtccctagtcacagaggcggtctca
aacgaccttctgaaggactatttttctgttgatagtagccagcaagacccggatgaagtg
aaaaggaagactgagaagcgcgccattgcagatgcgtcactacaactgctgcagtcatct
caccaggccattcaaggggctgatactggtgccagtgctgaggtgtttaatcggtttaca
cgcttcaacgaagccaatcctaatatccaaagtgccgtgctaccaaaggcaacactggcc
ccgccattcgttcaaattgaagagttccgagaagcgtctcaatcagacgatactctgccc
atagagcaggtaattgcccagaagaacaagcaccggctgcatgctctattgacaactacg
tctaagcaggctcgtgtcaacactgcgaagatgctctccgaggatggagttcacactgtg
ttcgcatcccttcttaagtatgctaactgtgcagaggctacctcgtacatcaacgatata
atgatttgggtgaacacgctcattgaggaaagaccggaagttctcaagtcagaccaatca
attcccgctatttc-gggtttaaa
>GCA_001543975.1_contig15 complement(78516:79798)
tcttatgtgctatctattgacgttgatggtgtactcataaggggtgtatggagccaaaac
gggactctaatcaaacagaaggaaatcaacatactaagcatcccttatcggcactccagt
ccactaaacaaggtacagccaaattctctcgctcctgctacacagcctttggtttcagaa
atacatatgggcctattggagcagtcgtgtgtcatagcttatggtcctggactctatatc
ctggatgccaatcatactggaattaattttcttggactccagtcgtccgtagctgccctc
gcatgcgagcatagtatgattagtatctctctgaacaatgcgtccatcatcagccttcta
ggatattacagacaggagcatttactgcgcgtcgcacggttagtcagctcggaaacacag
acacaacttacgatcaatgtgagctacggaaaggccaagcaagctggccaggcatatgca
attaccgcctgttctcccacttctgtttctcttttcacattaccttttccaagccttgaa
caggtgaccaaaaagggagcaagaatcgcgtctgttccgcctattctagaactgcgcaca
tctggttcattaacctctactatcttggccactattccacaatatttgagaagtcagtcg
gctatttacatcatcagaggaagctatactcttccgtccctagtcacagaggcggtctca
aatgaccttctgaaggactatttttctgttgatagtagccagcaagacccggatgaagtg
aaaaggaagactgagaagcgcgccattgcagatgcgtcactacaactgctgcagtcatct
caccaggccattcaaggggctgatactggtgccagtgccgaggtgtttaatcggtttaca
cgcttcaacgaagccaatcctaatatccaaagtgccgtgctaccaaaggcaacactggcc
ccgccattcgttcaaattgaagagttccgagaagcgtctcaatcagacgatactctgccc
atagagcaggtaattgcccagaagaacaagcaccggctgcatgctctattgacaactacg
tctaagcaggctcgtgtcaacactgcgaagatgctctccgaggatggagttcacactgtg
ttcgcatcccttcttaagtatgctaactgtgcagaggctacctcgtacatcaacgacata
atgatctgggtgaatacgctcattgaggaaagaccggaagttctcaagtcagaccaatca
attcccgctatttc-gggtttaaa
>Gerbil_contig004.1 69255:70537
tcttatgtgctatctattgacgttgatggtgtactcataaggggtgtatggagccaaaac
gggactctaatcaaacagaaggaaatcaacatactaagcatcccttaccggcactccagt
ccactaaacaaggtacagccaaattctctcgctcctgctacacagcctttggtttcagaa
atacatatgggcctattggagcagtcgtgtgtcatagcttatggtcctggactctatatc
ctggatgccaatcatactggaattaattttcttggactccagtcgtccgtagctgccctc
gcatgtgagcatagtatgattagcatctctctgaacaatgcgtccatcatcagccttcta
ggatattacagacaggagcatttactgcgcgtcgcacggttagtcagctcggaaacacaa
acacaacttactatcaatgtgagctacggaaaggccaagcaagctggccaggcatatgca
attaccgcctgttctcccacttctgtttctcttttcacattatcttttccaagccttgaa
caggtgaccaaaaagggggcaagaatcgcgtctgttccgcctattctagaactgcgcaca
tctggttcattaacctctactatcttggccactattccacaatatttgagaagtcagtcg
gctatttacatcatcagaggaagctatactcttccgtccctagtcacagaggcggtctca
aatgaccttctgaaggactatttttctgttgatagtagccagcaagacccggatgaagtg
aaaaggaagactgagaagcgcgccattgcagatgcgtcactacaactgctgcagtcatct
caccaggccattcaaggggctgatactggtgccagtgccgaggtgtttaatcggtttaca
cgcttcaacgaagccaatcctaatatccaaagtgccgtgctaccaaaggcaacactggcc
ccgccattcgttcaaattgaagagttccgagaagcgtctcaatcagacgatactctgccc
atagagcaggtaattgcccagaagaacaagcaccggctgcatgctctattgacaactacg
tctaagcaggctcgtgtcaacactgcgaagatgctctccgaggatggagttcacactgtg
ttcgcatcccttcttaagtatgctaactgtgcagaggctacctcgtacatcaacgacata
atgatctgggtgaacacgctcattgaggaaagaccggaagttctcaagtcagaccaatca
attcccgctatttc-gggtttaaa
>Gi-P132_contig004.1 69258:70540
tcttatgtgctatctattgacgttgatggtgtactcataaggggtgtatggagccaaaac
gggactctaatcaaacagaaggaaatcaacatactaagcatcccttaccggcactccagt
ccactaaacaaggtacagccaaattctctcgctcctgctacacagcctttggtttcagaa
atacatatgggcctattggagcagtcgtgtgtcatagcttatggtcctggactctatatc
ctggatgccaatcatactggaattaattttcttggactccagtcgtccgtagctgccctc
gcatgcgagcatagtatgattagtatctctctgaacaatgcgtccatcatcagccttcta
ggatattacagacaggagcatttactgcgcgtcgcacggttagtcagctcggaaacacag
acacaacttactatcaatgtgagctacggaaaggccaagcaagctggccaggcatatgca
attaccgcctgttctcccacttctgtttctcttttcacattaccttttccaagccttgaa
caggtgaccaaaaagggggcaaggatcgtgtctgttccgcctattctagaactgcgcaca
tctggttcattaacctctactatcttggccactattccacaatatttgagaagtcagtcg
gctatttacatcatcagaggaagctatactcttccgtccctagtcacagaggcggtctca
aatgaccttctgaaggactatttttctgttgatagtagccagcaagacccggatgaagtg
aaaaggaagactgagaagcgcgccattgcagatgcgtcactacaactgctgcagtcatct
caccaggccattcaaggggctgatactggtgccagtgccgaggtgtttaatcggtttaca
cgcttcaacgaagccaatcctaatatccaaagtgccgtgctaccaaaggcaacactggcc
ccgccattcgttcaaattgaagagttccgagaagcgtctcaatcagacgatactctgccc
atagagcaggtaattgcccagaagaacaagcaccggctgcatgctctattgacaactacg
tctaagcaggctcgtgtcaacactgcgaagatgctctccgaggatggagttcacactgtg
ttcgcatcccttcttaagtatgctaactgtgcagaggctacctcgtacatcaacgacata
atgatctgggtgaacacgctcattgaggaaagaccggaagttctcaagtcagaccaatca
attcccgctatttc-gggtttaaa
>Gi-P289_contig004.1 69256:70538
tcttatgtgctatctattgacgttgatggtgtactcataaggggtgtatggagccaaaac
gggactctaatcaaacagaaggaaatcaacatactaagcatcccttaccggcactccagt
ccactaaacaaggtacagccaaattctctcgctcctgctacacagcctttggtttcagaa
atacatatgggcctattggagcagtcgtgtgtcatagcttatggtcctggactctatatc
ctggatgccaatcatactggrattaattttcttggactccagtcgtccgyagctgccctc
gcatgcgagcatagtatrattagtatctctctgaacaatgcgtccatcatcagccttcta
ggatattacagacaggagcatttactgcgcgtcgcacggttagtcagctcggaaacacag
acacaacttactatcaatgtgagctacggaaaggccaagcaagctggccaggcatatgca
attaccgcctgttctcccacttctgtttctcttttcacattaccttttccaagccttgaa
caggtgaccaaaaagggggcaaggatcgtgtctgttccgcctattctagaactgcgcaca
tctggttcattaacctctactatcttggccactattccacaatatttgagaagtcagtcg
gctatttacatcatcagaggaagctatactcttccgtccctagtcacagaggcggtctca
aatgaccttctgaaggactatttttctgttgatagtagccagcaagacccggatgaagtg
aaaaggaagactgagaagcgcgccattgcagatgcgtcactacaactgctgcagtcatct
caccaggccattcaaggggctgatactggtgccagtgccgaggtgtttaatcggtttaca
cgcttcaacgaagccaatcctaatatccaaagtgccgtgctaccaaaggcaacactggcc
ccgccattcgttcaaattgaagagttccgagaagcgtctcaatcagacgatactctgccc
atagagcaggtaattgcccagaagaacaagcaccggctgcatgctctattgacaactacg
tctaagcaggctcgtgtcaacactgcgaagatgctctccgaggatggagttcacactgtg
ttcgcatcccttcttaagtatgctaactgtgcagaggctacctcgtacatcaacgacata
atgatctgggtgaacacgctcattgaggaaagaccggaagttctcaagtcagaccaatca
attcccgctatttc-gggtttaaa
>Gi-P448_contig004.1 69258:70540
tcttatgtgctatctattgacgttgatggtgtactcataaggggtgtrtggagccaaaac
gggactctamtcaaacagaaggaaatcaacatactaagcatcccttatcggcactccagy
ccactaaacaaggtacagccaaattctytcgctcctgctacacagcctttggtttcagaa
atacatatgggcctattggagcagtcgtgtgtcatagcttatggtcctggactctatatc
ctggatgccaatcatactggaattaattttcttggactccagtcgtccgtagctgccctc
gcatgcgarcatagtatgattagtatctctctgaacaatgcgtccatcatcagccttcta
ggatattacagacaggagcatttactgcgcgtcgcacggttagtcagctcggaaacacag
acacaacttactatcaatgtgagctacggaaaggccaagcaagctggccaggcatatgca
attaccgcctgttctcccacttctgtttctcttttcacattaccttttccaagccttgaa
caggtgaccaaaaagggggcaagaatcgtgtctgttccgcctattctagaactgcgcaca
tctggttcattaacctctactatcttggccactattccacaatatttgagaagtcagtcg
gctatttacatcatcagaggaagctatactcttccgtccctagtcacagaggcggtctca
aatgaccttctgaaggactatttttctgttgatagtagccagcaagacccggatgaagtg
aaaaggaagactgagaagcgcgccattgcagatgcgtcactacaactgctgcagtcatct
caccaggccattcaaggggctgatactggtgccagtgccgaggtgtttaatcggtttaca
cgcttcaacgaagccaatcctaatatccaaagtgccgtgctaccaaaggcaacactggcc
ccrccattcgttcaaattgaagagttccgagaagcgtctcaatcagacgatactctgccc
atagagcaggtaattgcccagaagaacaagcaccggctgcatgctctattgacaactacg
tctaagcaggctcgtgtcaacactgcgaagatgctctccgaggatggagttcacactgtg
ttcgcatcccttcttaagtatgctaactgtgcagaggctacctcgtacatcaacgacata
atgatctgggtgaacacgctcattgaggaaagaccggaagttctcaagtcagaccaatca
attcccgctatttc-gggtttaaa
>Gi-P514_contig004.1 69258:70540
tcttatgtgctatctattgacgttgatggtgtactcataaggggtgtatggagccaaaac
gggactctaatcaaacagaaggaaatcaacatactaagcatcccttaccggcactccagy
ccactaaacaaggtacagccaaattctctcgctcctgctacacagcctttggtttcagaa
atacatatgggcctattggagcagtcgtgtgtcatagcttatggtcctggactctatatc
ctggatgccaatcatactggaattaattttcttggactccagtcgtccgtagctgccctc
gcatgcgagcatagtatgattagtatctctctgaacaatgcgtccatcatcagccttcta
ggatattacagacaggagcatttactgcgcgtcgcacggttagtcagctcggaaacacag
acacaacttactatcaatgtgagctacggaaaggccaagcaagctggccaggcatatgca
attaccgcctgttctcccacttctgtttctcttttcacattaccttttccaagccttgaa
caggtgaccaaaaagggggcaaggatcgtgtctgttccgcctattctagaactgcgcaca
tctggttcattaacctctactatcttggccactattccacaatatttgagaagtcagtcg
gctatttacatcatcagaggaagctatacycttccgtccctagtcacagaggcggtctca
aatgaccttctgaaggactatttttctgttgatagtagccagcaagacccggatgaagtg
aaaaggaagactgagaagcgcgccattgcagatgcgtcactacaactgctgcagtcatct
caccaggccattcaaggggctgatactggtgccagtgccgaggtgtttaatcggtttaca
cgcttcaacgaagccaatcctaatatccaaagtgccgtgctaccaaaggcaacactggcc
ccgccattcgttcaaattgaagagttccgagaagcgtctcaatcagacgatactctgccc
atagagcaggtaattgcccagaagaacaagcaccggctgcatgctctattgacaactacg
tctaagcaggctcgtgtcaacactgcgaagatgctctccgaggatggagttcacactgtg
ttcgcatcccttcttaagtatgctaactgtgcagaggctacctcgtacatcaacgacata
atgatctgggtgaacacgctcattgaggaaagaccggaagttctcaagtcagaccaatca
attcccgctatttc-gggtttaaa
>Gi-P521_contig004.1 69261:70543
tcttatgtgctatctattgacgttgatggtgtactcataaggggtgtatggagccaaaac
gggactctaatcaaacagaaggaaatcaacatactaagcatcccttaccggcactccagy
ccactaaacaaggtacagccaaattctttcgctcctgctacacagcctttggtttcagaa
atacatatgggcctattggagcagtcgtgtgtcatagcttatggtcctggactctatatc
ctggatgccaatcatactggaattaattttcttggactccagtcgtccgtagctgccctc
gcatgcgagcatagtatgattagtatctctctgaacaatgcgtccatcatcagccttcta
ggatattacagacaggagcatttactgcgcgtmgcacggttagtcagctcggaaacacag
acacaacttactatcaatgtgagctacggaaaggccaagcaagctggccaggcatatgca
attaccgcctgttctcccacttctgtttctcttttcacattaccttttccaagccttgaa
caggtgaccaaaaagggggcaagaatcgygtctgttccgcctattctagaactgcgcaca
tctggttcattaacctctactatcttggccactattccacaatatttgagaagtcagtcg
gctatttacatcatcagaggaagctatacccttccgtccctagtcacagaggcggtctca
aatgaccttctgaaggactatttttctgttgatrgtagccagcaagacccggatgaagtg
aaaaggaagactgagaagcgcgccattgcagatgcgtcactacaactgctgcagtcatct
caccaggccattcaaggggctgatactggtgccagtgccgaggtgtttaatcggtttaca
cgcttcaacgaagccaatcctaatatccaaagtgccgtgctaccaaaggcaacactggcc
ccgccattcgttcaaattgaagagttccgagaagcgtctcaatcagacgatactctgccc
atagagcaggtaattgcccagaagaacaagcaccggctgcatgctctattgacaactacg
tctaagcaggctcgtgtcaacactgcgaagatgctctccgaggatggagttcacactgtg
ttcgcatcccttcttaagtatgctaactgtgcagaggctacctcgtacatcaacgacata
atgatctgggtgaacacgctcattgaggaaagaccggaagttctcaagtcagaccaatca
attcccgctatttc-gggtttaaa
>Gi-P528_contig004.1 69268:70550
tcttatgtgctatctattgacgttgatggtgtactcataaggggtgtatggagccaaaac
gggactctaatcaaacagaaggaaatcaacatactaagcatcccttaccggcactccagt
ccactaaacaaggtacagccaaattctctcgctcctgctacacagcctttggtttcagaa
atacatatgggcctattggagcagtcgtgtgtcatagcttatggtcctggactctatatc
ctggatgccaatcatactggaattaattttcttggactccagtcgtccgtagctgccctc
gcatgcgagcatagtatggttagtatctctctgaacaatgcgtccatcatcagccttcta
ggatattacagacaggagcatttactgcgcgtcgcacggttagtcagctcggaaacacag
acacaacttactatcaatgtgagctacggaaaggccaagcaagctggccaggcatatgca
attaccgcctgttctcccacttctgtttctcttttcacattaccttttccaagccttgaa
caggtgaccaaaaagggggcaagaatcgcgtctattccgcctattctagaactgcgcaca
tctggttcattaacctctactatcttggccactattccacaatatttgagaagtcagtcg
gctatttacatcatcagaggaagctatacccttccgtccctagtcacagaggcggtctca
aatgaccttctgaaggactatttttctgttgatagtagccagcaagacccggatgaagtg
aaaaggaagactgagaagcgcgccattgcagatgcgtcactacaactgctgcagtcatct
caccaggccattcaaggggctgatactggtgccagtgccgaggtgtttaatcggtttaca
cgcttcaacgaagccaatcctaatatccaaagtgccgtgctaccaaaggcaacactggcc
ccgccattcgttcaaattgaagagttccgagaagcgtctcaatcagacgatactctgccc
atagagcaggtaattgcccagaagaacaagcaccggctgcatgctctattgacaactacg
tctaagcaggctcgtgtcaacactgcgaagatgctctccgaggatggagttcacactgtg
ttcgcatcccttcttaagtatgctaactgtgcagaggctacctcgtacatcaacgacata
atgatctgggtgaacacgctcattgaggaaagaccggaagttctcaagtcagaccaatca
attcccgctatttc-gggtttaaa
>Gi-P621_contig004.1 69256:70538
tcttatgtgctatctattgacgttgatggtgtactcataaggggtgtatggagccaaaac
gggactctaatcaaacagaaggaaatcaacatactaagcatcccttatcggcactccagt
ccactaaacaaggtacagccaaattctctcgctcctgctacacagcctttggtttcagaa
atacatatgggcctattggagcagtcgtgtgtcatagcttatggtcctggactctatatc
ctggatgccaatcatattggaattaattttcttggactccagtcgtccgtagctgccctc
gcatgcgagcatagtatgattagtatctctctgaacaatgcgtccatcatcagccttcta
ggatattacagacaggagcatttactgcgcgtcgcacggttagtcagctcggaaacacaa
acacaacttactatcaatgtgagctacggaaaggccaagcaagctggccaggcatatgca
attaccgcctgttctcccacttctgtttctcttttcacattaccttttccaagccttgaa
caggtgaccaaaaagggggcaagaatcgcgtctgttccgcctattctagaactgcgcaca
tctggttcattaacctctactatcttggccactattccacaatatttgagaagtcagtcg
gctatttacatcatcagaggaagctatactcttccgtccctagtcacagaggcggtctca
aatgaccttctgaaggactatttttctgttgatagtagccagcaagacccggatgaagtg
aaaaggaagactgagaagcgcgccattgcagatgcgtcactacaactgctgcagtcatct
caccaggccattcaaggggctgatactggtgccagtgccgaggtgtttaatcggtttaca
cgcttcaacgaagccaatcctaatatccaaagtgccgtgctaccaaaggcaacactggcc
ccgccattcgttcaaattgaagagttccgagaagcgtctcaatcagacgatactctgccc
atagagcaggtaattgcccagaagaacaagcaccggctgcatgctctattgacaactacg
tctaagcaggctcgtgtcaacactgcgaagatgctctccgaggatggagttcacactgtg
ttcgcatcccttcttaagtatgctaactgtgcagaggctacctcgtacatcaacgacata
atgatctgggtgaatacgctcattgaggaaagaccggaagttctcaagtcagaccaatca
attcccgctatttc-gggtttaaa
>Gi-P676_contig004.1 69293:70575
tcttatgtgctatctattgacgttgatggtgtactcataaggggtgtatggagccaaaac
gggactctaatcaaacagaaggaaatcaacatactaagcatcccttatcggcactccagt
ccactaaacaaggtacagccaaattctctcgctcctgctacacagcctttggtttcagaa
atacatatgggcctattggagcagtcgtgtgtcatagcttatggtcctggactctatatc
ctggatgccaatcatactggaattaattttcttggactccagtcgtccgtagctgccctc
gcatgcgagcatagtataattagtatctctctgaacaatgcgtccatcatcagccttcta
ggatattacagacaggagcatttactgcgcgtcgcacggttagtcagctcggaaacacag
acacaacttactatcaatgtgagctacggaaaggccaagcaagctggccaggcatatgca
attaccgcctgttctcccacttctgtttctcttttcacattaccttttccaagccttgaa
caggtgaccaaaaagggggcaaggatcgtgtctgttccgcctattctagaactgcgcaca
tctggttcattaacctctactatcttggccactattccacaatatttgagaagtcagtcg
gctatttacatcatcagaggaagctatactcttccgtccctagtcacagaggcggtctca
aatgaccttctgaaggactatttttctgttgatagtagccagcaagacccggatgaagtg
aaaaggaagactgagaagcgcgccattgcagatgcgtcactacaactgctgcagtcctct
caccaggccattcaaggggctgatactggtgccagtgccgaggtgtttaatcggtttaca
cgcttcaacgaagccaatcctaatatccaaagtgccgtgctaccaaaggcaacactggcc
ccgccattcgttcaaattgaagagttccgagaagcgtctcaatcagacgatactctgccc
atagagcaggtaattgcccagaagaacaagcaccggctgcatgctctattgacaactacg
tctaagcaggctcgtgtcaacactgcgaagatgctctccgaggatggagttcacactgtg
ttcgcatcccttcttaagtatgctaactgtgcagaggctacctcgtacatcaacgacata
atgatctgggtgaacacgctcattgaggaaagaccggaagttctcaagtcagaccaatca
attcccgctatttc-gggtttaaa
>Gi-P678_contig004.1 69256:70538
tcttatgtgctatctattgacgttgatggtgtactcataaggggtgtatggagccaaaac
gggactctaatcaaacagaaggaaatcaacatactaagcatcccttatcggcactccagt
ccactaaacaaggtacagccaaattctctcgctcctgctacacagcctttggtttcagaa
atacatatgggcctattggagcagtcgtgtgtcatagcttatggtcctggactctatatc
ctggatgccaatcatactggaattaattttcttggactccagtcgtccgtagctgccctc
gcatgcgagcatagtatgattagtatctctctgaacaatgcgtccatcatcagccttcta
ggatattacagacaggagcatttactgcgcgtcgcacggttagtcagctcggaaacacag
acacaacttactatcaatgtgagctacggaaaggccaagcaagctggccaggcatatgca
attaccgcctgttctcccacttctgtttctcttttcacattaccttttccaagccttgaa
caggtgaccaaaaagggggcaagaatcgcgtctgttccgcctattctagaactgcgcaca
tctggttcattaacctctactatcttggccactattccacaatatttgagaagtcagtcg
gctatttacatcatcagaggaagctatactcttccgtccctagtcacagaggcggtctca
aatgaccttctgaaggactatttttctgttgatagtagccagcaagacccggatgaagtg
aaaaggaagactgagaagcgcgccattgcagatgcgtcactacaactgctgcagtcatct
caccaggccattcaaggggctgatactggtgccagtgccgaggtgtttaatcggtttaca
cgcttcaacgaagccaatcctaatatccaaagtgccgtgctaccaaaggcaacactggcc
ccgccattcgttcaaattgaagagttccgagaagcgtctcaatcagacgatactctgccc
atagagcaggtaattgcccagaagaacaagcaccggctgcatgctctattgacaactacg
tctaagcaggctcgtgtcaacactgcgaagatgctctccgaggatggagttcacactgtg
ttcgcatcccttcttaagtatgctaactgtgcagaggctacctcgtacatcaacgacata
atgatctgggtgaacacgctcattgaggaaagaccggaagttctcaagtcagaccaatca
attcccgctatttc-gggtttaaa
>Gi-P680_contig004.1 69259:70541
tcttatgtgctatctattgacgttgatggtgtactcataaggggtgtatggagccaaaac
gggactctaatcaaacagaaggaaatcaacatactaagcatcccttatcggcactccagt
ccactaaacaaggtacagccaaattctctcgctcctgctacacagcctttggtttcagaa
atacatatgggcctattggagcagtcgtgtgtcatagcttatggtcctggactctatatc
ctggatgccaatcatactggaattaattttcttggactccagtcgtccgtagctgccctc
gcatgcgagcatagtatgattagtatctctctgaacaatgcgtccatcatcagccttcta
ggatattacagacaggagcatttactgcgcgtcgcacggttagtcagctcggaaacacag
acacaacttactatcaatgtgagctacggaaaggccaagcaagctggccaggcatatgca
attaccgcctgttctcccacttctgtttctcttttcacattaccttttccaagccttgaa
caggtgaccaaaaagggagcaagaatcgcgtctgttccgcctattctagaactgcgcaca
tctggttcattaacctctactatcttggccactattccacaatatttgagaagtcagtcg
gctatttacatcatcagaggaagctatactcttccgtccctagtcacagaggcggtctca
aatgaccttctgaaggactatttttctgttgatagtagccagcaagacccggatgaagtg
aaaaggaagactgagaagcgcgccattgcagatgcgtcactacaactgctgcagtcatct
caccaggccattcaaggggctgatactggtgccagtgccgaggtgtttaatcggtttaca
cgcttcaacgaagccaatcctaatatccaaagtgccgtgctaccaaaggcaacactggcc
ccgccattcgttcaaattgaagagttccgagaagcgtctcaatcagacgatactctgccc
atagagcaggtaattgcccagaagaacaagcaccggctgcatgctctattgacaactacg
tctaagcaggctcgtgtcaacactgcgaagatgctctccgaggatggagttcacactgtg
ttcgtatcccttcttaagtatgctaactgtgcagaggctacctcgtacatcaacgacata
atgatctgggtgaacacgctcattgaggaaagaccggaagttctcaagtcagaccaatca
attcccgctatttc-gggtttaaa
>P344_contig2 80913:82196
tcttatgtgctatctattgacgttgatggtgtactcataaggggtgtatggagccaaaac
gggactctaatcaaacagaaggaaatcaacatactaagcatcccttatcggcactccagt
ccactaaacaaggtacagccaaattctctcgctcctgctacacagcctttggtttcagaa
atacatatgggcctattggagcagtcgtgtgtcatagcttatggtcctggactctatatc
ctggatgccaatcatactggaattaattttcttggactccagtcgtccgtagctgccctc
gcatgcgaacatagtatgattagtatctctctgaacaatgcgtccatcatcagccttcta
ggatattacagacaggagcatttactgcgcgtcgcacggttagtcagctcggaaacacag
acacaacttactatcaatgtgagctacggaaaggccaagcaagctggccaggcatatgca
attaccgcctgttctcccacttctgtttctcttttcacattaccttttccaagccttgaa
caggtgaccaaaaagggggcaaggatcgtgtctgttccgcctattctagaactgcgcaca
tctggttcattaacctctactatcttggccactattccacaatatttgagaagccagtcg
gctatttacatcatcagaggaagctatacccttccgtccctagtcacagaggcggtctca
aatgatcttctgaaggactatttttctgttgatggtagccagcaagacccggatgaagtg
aaaaggaagactgagaagcgcgccattgcagatgcgtcactacaactgctgcagtcatct
caccaggccattcaaggggctgatactggtgccagtgccgaggtgtttaatcggtttaca
cgcttcaacgaagccaatcctaatatccaaagtgccgtgctaccaaaggcaacactggcc
ccgccattcgttcaaattgaagagttccgagaggcgtctcaatcagacgatactctgccc
atagagcaggtaattgcccagaagaacaagcaccggctgcatgctctattgacaactacg
tctaagcaggctcgtgtcaacactgcgaagatgctctccgaggatggagttcacactgtg
ttcgcatcccttcttaagtatgctaactgtgcagaggctacctcgtacatcaacgacata
atgatctgggtgaacacgctcattgaggaaagaccggaagttctcaagtcagaccaatca
attcccgctatttcagggttcaaa
>P387_contig3 80845:82128
tcttatgtgctatctattgacgttgatggtgtactcataaggggtgtgtggagccaaaac
gggactctaatcaaacagaaggaaatcaacatactaagcatcccttaccggcactccagt
ccactaaacaaggtacagccaaattctctcgctcctgctacacagcctttggtttcagaa
atacatatgggcctattggagcagtcgtgtgtcatagcttatggtcctggactctatatc
ctggatgccaatcatactggaattaattttcttggactccagtcgtccgtagctgccctc
gcatgcgagcatagtatgattagtatctctctgaacaatgcgtccatcatcagccttcta
ggatattacagacaggagcatttactgcgcgtcgcacggttagtcagctcggaaacacag
acacaacttactatcaatgtgagctacggaaaggccaagcaagctggccaggcatatgca
attaccgcctgttctcccacttctgtttctcttttcacattaccttttccaagccttgaa
caggtgaccaaaaagggggcaaggatcgtgtctgttccacctattctagaactgcgcaca
tctggttcattaacctctactatcttggccactattccacaatatttgagaagtcagtcg
gctatttacatcatcagaggaagctatacccttccgtccctagtcacagaggcggtctca
aatgaccttctgaaggactatttttctgttgatggtagccagcaagacccggatgaagtg
aaaaggaagactgagaagcgcgccattgcagatgcgtcactacaactgctgcagtcatct
caccaggccattcaaggggctgatactggtgccagtgccgaggtgtttaatcggtttaca
cgcttcaacgaagccaatcctaatatccaaagtgccgtgctaccaaaggcaacactggcc
ccgccactcgttcaaattgaagagttccgagaagcgtctcaatcagacgatactctgccc
atagagcaggtaattgcccagaagaacaagcaccggctgcatgctctattgacaactacg
tctaagcaggctcgtgtcaacactgcgaagatgctctccgaggatggagttcacactgtg
ttcgcatcccttcttaagtatgctaactgtgcagaggctacctcgtacatcaacgacata
atgatctgggtgaacacgctcattgaggaaagaccggaagttctcaagtcagaccaatca
attcccgctatttcagggttcaaa
>P424_contig4 69258:70540
tcttatgtgctatctattgacgttgatggtgtactcataaggggtgtatggagccaaaac
gggactctaatcaaacagaaggaaatcaacatactaagcatcccttatcggcactccagt
ccactaaacaaggtacagccaaattctctcgctcctgctacacagcctttggtttcagaa
atacatatgggcctattggagcagtcgtgtgtcatagcttatggtcctggactctatatc
ctggatgccaatcatactggaattaattttcttggactccagtcgtccgtagctgccctc
gcatgcgagcatagtatgattagtatctctctgaacaatgcgtccatcatcagccttcta
ggatattacagacaggagcatttactgcgcgtcgcacggttagtcagctcggaaacacaa
acacaacttactatcaatgtgagctacggaaaggccaagcaagctggccaggcatatgca
attaccgcctgttctcccacttctgtttctcttttcacattaccttttccaagccttgaa
caggtgaccaaaaagggggcaagaatcgcgtctgttccgcctattctagaactgcgcaca
tctggttcattaacctctactatcttggccactattccacaatatttgagaagtcagtcg
gctatttacatcatcagaggaagctatactcttccgtccctagtcacagaggcggtctca
aatgaccttctgaaggactatttttctgttgatagtagccagcaagacccggatgaagtg
aaaaggaagactgagaagcgcgccattgcagatgcgtcactacaactgctgcagtcatct
caccaggccattcaaggggctgatactggtgccagtgccgaggtgtttaatcggtttaca
cgcttcaacgaagccaatcctaatatccaaagtgccgtgctaccaaaggcaacactggcc
ccgccattcgttcaaattgaagagttccgagaagcgtctcaatcagacgatactctgccc
atagagcaggtaattgcccagaagaacaagcaccggctgcatgctctattgacaactacg
tctaagcaggctcgtgtcaacactgcgaagatgctctccgaggatggagttcacactgtg
ttcgcatcccttcttaagtatgctaactgtgcagaggctacctcgtacatcaacgacata
atgatctgggtgaacacgctcattgaggaaagaccggaagttctcaagtcagaccaatca
attcccgctatttc-gggtttaaa
>P427_contig2 595455:596738
tcttatgtgctatctattgacgttgatggtgtactcataaggggtgtatggagccaaaac
gggactctaatcaaacagaaggaaatcaacatactaagcatcccttaccggcactccagt
ccactaaacaaggtacagccaaattctctcgctcctgctacacagcctttggtttcagaa
atacatatgggcctattggagcagtcgtgtgtcatagcttatggtcctggactctatatc
ctggatgccaatcatactggaattaattttcttggactccagtcgtccgtagctgccctc
gcatgcgagcatagtatgattagtatctctctgaacaatgcgtccatcatcagccttcta
ggatattacagacaggagcatttactgcgcgtcgcacggttagtcagctcggaaacacag
acacaacttactatcaatgtgagctacggaaaggccaagcaagctggccaggcatatgca
attaccgcctgttctcccacttctgtttctcttttcacattaccttttccaagccttgaa
caggtgaccaaaaagggggcaaggatcgtgtctgttccgcctattctagaactgcgcaca
tctggttcattaacctctactatcttggccactattccgcaatatttgagaagtcagtcg
gctatttacatcatcagaggaagctatacccttccgtccctagtcacagagacggtctca
aatgatcttctgaaggactatttttctgttgatagtagccagcaagacccggatgaagtg
aaaaggaagactgagaagcgcgccattgcagatgcgtcactacaactgctgcagtcatct
caccaggccattcaaggggctgatactggtgccagtgccgaggtgtttaatcggtttaca
cgcttcaacgaagccaatcctaatatccaaagtgccgtgctaccaaaggcaacactggcc
ccgccattcgttcaaattgaagagttccgagaagcgtctcaatcagacgatactctgccc
atagagcaggtaattgcccagaagaacaagcaccggctgcatgctctattgacaactacg
tctaagcaggctcgtgtcaacactgcgaagatgctctccgaggatggagttcacactgtg
ttcgcatcccttcttaagtatgctaactgtgcagaggctacctcgtacatcaacgacata
atgatctgggtgaacacgctcattgaggaaagaccggaagttctcaagtcagaccaatca
attcccgctatttcagggttcaaa
>P458_contig2 603016:604298
tcttatgtgctatctattgaccttgatggtgtactcataaggggtgtatggagccaaaac
gggactctaatcaaacagaaggaaatcaacatactaagcatcccttatcggcactccagt
ccactaaataaggtacagccaaattctctcgctcctgctacacagcctttggtttcagaa
atacatatgggcctattggagcagtcgtgtgtcatagcttatggtcctggactctatatc
ctggatgccaatcatactggaattaattttcttggactccagtcgtccgtagctgccctc
gcatgcgagcatagtatgattagtatctctctgaacaatgcgtccatcatcagccttcta
ggatattacagacaggagcatttactgcgcgtcgcacggttagtcagctcggaaacacag
acacaacttactatcaatgtgagctacggaaaggccaagcaagctggccaggcatatgca
attaccgcctgttctcccacttctgtttctcttttcacattaccttttccaaaccttgaa
caggtgaccaaaaagggggcaagaatcgcgtctgttccgcctattctagaactgcgcaca
tctggttcattaacctctactatcttggccactattccacaatatttgagaagtcagtcg
gctatttacatcatcagaggaagctatacccttccgtccctagtcacagaggcggtctca
aatgaccttctgaaggactatttttctgttgatagtagccagcaagaccaggatgaagtg
aaaaggaagactgagaagcgcgccattgcagatgcgtcactacaactgctgcagtcatct
caccaggccattcaaggggctgatactggtgccagtgccgaggtgtttaatcggtttaca
cgcttcaacgaagccaatcctaatatccaaagtgccgtgctaccaaaggcaacactggcc
ccgccattcgttcaaattgaagagttccgagaagcgtctcaatcagacgatactctgccc
atagagcaggtaattgcccagaagaacaagcaccggctgcatgctctattgacaactacg
tctaagcaggctcgtgtcaacactgcgaagatgctctccgaggatggagttcacactgtg
ttcgcatcccttcttaagtatgctaactgtgcagaggctacctcgtacatcaacgatata
atgatttgggtgaacacgctcattgaggaaagaccggaagttctcaagtcagaccaatca
attcccgctatttc-gggtttaaa
