# Supplementary material for: High resolution multi-locus sequence typing scheme for Giardia duodenalis assemblage B outbreak and population analysis
Source: PLoS Negl Trop Dis. 2026 Jul 15;20(7):e0014528. doi: 10.1371/journal.pntd.0014528 (PMC13395364; doi:10.1371/journal.pntd.0014528)
Supplement: S2 Appendix — (ZIP) [file pntd.0014528.s002.zip › S2_Appendix/annotated_alignment_1360_k501_ash0.9_reads20_c5fae58a8e06ab8ea3bd9122779feb0c.fasta]

>POIs
----------------------------------------------------------------------------------------------------------------------------------------------------------------------------------------------------------------------------------------------------------------------------------------------------------------------------------------------------------------------------------------------------------------------------------------------------------------------------------------------------------------------------------------------------------------------------------------------------------------------------------------------------------------------------------------------------------------------------------------------------------------------------------------------------------------------------------------------------------------------------------------------------------------------------------------------------------------------------------------------------------------------------------------------------------------------------------------------------------------------------------------------------------------------------------------------------------------------------------------------------------------------------------------------------------------------------------------------------------------------------------------------------------------------------------------------------------------------------------------------------------------------------------------------------------------------------------------------------------------------------------------------------------------------------------------------------------------------------------------------------------------------------------------------------------------------------------------------------------------------------------------------------------------------------------------------------------------------------------------------------------------------------------------------------------------------------------------------------------------------------------------------------------------------------------------------------------------------------------------------------------------------------------------------------------------------------------------------------------------------------------------------------------------------------------------------------------------------------------------------------------------------------------------------------------------------------------------------------------------------------------------------------------------------------------------------------------------------------------------------------------------------------------------------------------------------------------------------------------------------------------------------------------------------------------------------------------------------------Y----YY-Y---Y---Y-YYY-Y--Y-YY----YY--Y------Y-Y-YYYY---Y-YY--------------------------------------------------------------------------------------------------------------------------------------------------------------------------------------------------------------------------------------------------------------------------------------------------------------------------------------------------------------------------------------------------------------------------------------------------------------------------------------------------------------------------------------------------------------------------------------------------------------------------------------------------------------------------------------------------------------------------------------------------------------------------------------------------------------------------------
>GCA_011634595.1_contig16 678184:681893
gatacgcgcaagaagagccatatctgtcttatgataagtccgtccatacgccaatccatt
catgtaaaacacacgagacccaggatagacctctttccaaatacgttctctaagccggac
cttttcattccgcattgctctggctttagagaattcatccaaatgcgtaaagacagtgaa
gactcggggaaacccggtggcctgaaggatgttgaggtattcgtaatgctcaacctcgag
cccaacctttgcattgacaacaatgatgaccaagttaacaagctttgatatgtctaggat
tgctggtatggaggctgggacatcgtagaaggtaattctctttgttttcgatgctacgac
tgtaataggcccaattggatctgagacagaatatccgcccacaactctaacgagtgcctt
agtaagcgttgtcttgccaacaccttttgggccgataactgcaaccaggtctgggggcgg
gtaatccccataacgcgctacatacggcagtcttgcagctctctgaagcgcattagcctg
tcgctggatcactcttctcgctgccacaacggattgaaagctgtacgctttcatattcac
gtggtgtggccgagtaccatttttaatggcttcgcgaacattctcgcgtttcttctgctt
attcttgcggccacgtgtgctctttgtcgatttgtgctttgtattctcctgttcatctgt
cacttgacgatcagacatttcaattattagggactcgcggcaagtcttttttaatgggga
agcagagttgagcagcttatttaatatatttacgtaagagcagaataaggagcactatta
gtggagagagaagcattagaaactctgcaaacgtcttttgaacgggcgagtctgccagct
ttacgcgctcttgatagatcatcagcgcaaagaggacgtcttgctttgtctttgtgtcca
tagggacagctgactctgtcccccaatctgtagcagtctttcctgcagggaacttcttag
tcggagattgcacaatatggatttctttcggagcaagagcgttgacaatatcgagatctc
cacgcatagcagcctccatgagagc-ggtatacttatctccttgactgctcttgctatta
gtagttagtcctgcttcgactggcaccagaattttggcaatggacgtatacccatagcgg
acagctagcataagagcagtcgttccatcatctgcttgcataccaccttcatgtctaaca
agtgtctcaacggcacgaatgttcccgtattgggctgcaagcatcaacgcagagtagcca
ccggaagatgttctgtgccgcgcctccaaaggcgctaagtgtgctataatgcagagcagc
tgtccacacctagcactccatgaccctatgtttccaggccggatagctttagtttcttgc
cgtattctttcctttactcgctcgtgttcataaacaacatggataagggcactggtacca
ttattgtccaaataatttgtctcgtactgactcagaaaacaaaccacgtcagcctgggca
tgaagtgcggcatgcatcatggctgtcatcccctgagtgtcttgtatcctagcctcatgc
gctgcaagctgttccacacaccctaacgagccagtggctgcagccatcattagtgctgtt
gtccctggcccgttgaggactagaccaacattgccc-tctagataagatgctatacctga
gacatcgccgctagcagcagcaatcatcaaacgagtaatgccatgcttgactaagaggaa
cttctccgtgatagctagcttttggaatactgtacccaatccattagatagagcatactt
ggctgcgaagttctctgctttatctacaaatccacactcctcgtctgctaatacaagtcc
tgcgtcctcatgtccatgttttaaagcaagcatcagagctgtttctccttgagtatttct
atagcacctctggtacaagtacctgcggatagacactatatcgccctctgcagctgcaac
catgagttgcgtattaccttc-ggttgtccgtacaataccgtgcctctcctcaaagctcc
gtctagcacccataagaaggggtaaattcaagatgtagggtagggtaggcctcttttgat
agtttgtttgcatcatgctgcgcaggagaatggctagatctgagccatattccttatcta
atcctgctgtgtagtactctttgtccagtagtgaaagggtggtcttgtgaatggttccag
tgagctggcaagcatcgtaaagcaaccgaccgatgctccacaccacaccttctgatgtat
ctctctgttggctatagtattctgggggcacataccgatcgtgatgacagatatcaaagt
gcaattcttggcgcctatagggcgtcaggggatcatgaagatatttagaacactggctac
cgagcttagccttagattgagagctagaattatgctctgggttagtgttagtaccggctg
aagtgtccattgtagcattttcagaaacagatgcg--ctggcatctgatgcaatatcaga
gaaattatcccttctgttaaagatactagtgctcattgtggactcgggctcagcagagcc
actcatgtcgtagaatagaccaggtaagggaagagaagtcatcgtcacgacctctccaac
gcttgcattgctcgtgaaattcttcctcacatgaaccattttgaacatggggcatccaaa
ctctactcgtaacattccatagtcatcgtagaatatgcaccgagggtctataattatgct
gttctcgtccatgacacctgtgttcgactcgtataggaagaggcataagcttgcaagctg
atacagcatatccaaaatctcctcacgcgaaaatttcgtttcatgaaggatatggctttt
gaatgcatcttgcaggctgccaccgccgcaataagcatagaatagatacggcagactggt
aggttcat---aaataaggcgcattccttggtgtctcacggtgagtagcaggtctagccg
tgtcttaaggtgtgctttctcatcgtcgtccatctcgccgtcttcgagtctataacagca
caggacccgtgagttggcgcactgtcgcaccataacggtctcctcccagagaggcttgag
attcttgactgataggatcctcttaagcggcatccgataccaaatttttttgaatcatga
attacttgctctatccggtttacgtagactctaaaatccagtttccgcctaaatcattaa
actatgctgctctattaagcatatctttagatgacaaggaactgaccagttttcaggtgt
gt-cagcgactgcaaaaggtctttgttcactacgttcgcttagagagcctgaacctttcg
tgtggatacatcaggcattcttccctcactagcatgaagtcctttgttgtctcacgcctg
cggttagcggatcttcggtttgattcactagagtgcttgggccaattgctgtaccaacta
agtgagccacgaaaaggcttgcgcaatctctggctcgaacacgtcactgtagacccccaa
catgagcccctgcaaacgaagcagaagaccatcgccttaacacatctgtcgtgcaattcg
gctgttccagagatcttcaagctcttacactcaaagctctactggctggagctgagcat
>GCA_001543975.1_contig15 complement(57950:61662)
gatacgcgcaagaagagccatatctgtcttatgataagtccgtccatacgccaatccatt
catgtaaaacacacgagacccaggatagacctctttccaaatacgttctctaagccggac
cttttcattccgcattgctctggctttagagaattcatccaaatgcgtaaagacagtgaa
gactcggggaaacccggtggcctgaaggatgttgaggtattcgtaatgctcaacctcgag
cccaacctttgcattgacaacaatgatgaccaagttaacaagctttgatatgtctaggat
tgctggtatggaggctgggacatcgtagaaggtaattctctttgttttcgatgctacgac
tgtaataggcccaattggatctgagacagaatatccgcccacaactctaacgagtgcctt
agtaagcgttgtcttgccaacaccttttgggccgataactgcaaccaggtctgggggcgg
gtaatccccataacgcgctacatacggcagtcttgcagctctctgaagcgcattagcctg
tcgctggatcactcttctcgctgccacaacggattgaaagctgtacgctttcatattcac
gtggtgtggccgagtaccatttttaatggcttcgcgaacattctcgcgtttcttctgctt
attcttgcggccacgcgtgctctttgtcgatttgtgctttgtattctcctgttcatctgt
cacttgacgatcagacatttcaattattagggactcgcagcaagtcttttttaatgggga
agcagagttgagcagcttatttaatatatttacgtaagagcagaacaaggagcactatca
gtggagagagaagcattagaaactctgcaaacgtcttttgaacgggcgagtctgccagct
ttacgcgctcttgatagatcatcagcgcaaagaggacgtcttgctttgtctttgtgtcca
tagggacagctgactctgtcccccaatctgtagcagtctttcctgcagggaacttcttag
tcggagattgcacaatatggatttctttcggagcaagagcgttgacaatatcgagatctc
cacgcatagcagcctccatgagagc-ggtatacttatctccttgactgctcttgctatta
gtagttagtcctgcttcgactggcaccagaattttggcaatggacgtatacccatagcgg
acagctagcataagagcagtcgttccatcatctgcttgcataccaccttcatgtctaaca
agtgtctcaacggcacgaatgttcccgtattgggctgcaagcatcaacgcagagtagcca
ccggaagatgttctgtgccgcgcctccaaaggcgctaagtgtgctataatgcagagcagc
tgtccacacctggcactccatgaccctatgtttccaggccggatagctttagtttcttgc
cgtattctttcctttactcgctcgtgttcataaacaacatggataagggcactggtacca
ttattgtccaaataatttgtctcgtactgactcagaaaacaaaccacgtcagcctgggca
tgaagtgcggcatgcatcatggctgtcatcccctgagtgtcttgtatcctagcctcatgc
gctgcaagctgttccacacactctaacgagccagtggctgcagccatcattagtgctgtt
gtccctggcccgttgaggactagaccaacattgccc-tctagataagatgctatacctga
gacatcgccgctagcagcagcaatcatcagacgagtaatgccatgtttaactaagaggaa
cttctccgtgatagctagcttttggaatactgtacccaatccattagatagagcatactt
ggctgcgaagttctctgctttatctacaaatccacactcctcgtctgctaatacaagtcc
tgcgtcctcatgtccatgttttaaagcaagcatcagagctgtttctccttgagtatttct
atagcacctctggtataagtaccttcggatagacactatatcgccctctgcagctgcaac
catgagctgcgtattaccttc-ggttgtccgtacaataccgtgcctctcctcaaagctcc
gtctagcacccataagaaggggtaaattcaagatgtagggtagggtaggcctcttttgat
agtttgtttgcatcatgctgcgcaggagaatggctagatctgagccatattccttatcta
atcctgctgtgtagtactctttgtccagtagcgaaagggtggtcttgtgaatggttccag
tgagctggcaagcatcgtaaagcaaccgaccgatgctccacaccacaccttctgatgtat
ctctctgttggctatagtattctgggggcacataccgatcgtgatgacagatatcaaagt
gcaattcttggcgcctatagggcgtcaggggatcatgaagatatttagaagactggctac
cgagcttagccttagattgagagctagaattatgctctgggttagtgttagtaccggctg
aagcgtccattgtagcattttcagaaacagatgcg--ctggcatctgatgcaatatcaga
gaaattatcccttctgttaaagatactagtgctcattgtggactcgggctcagcagagcc
actcatgtcgtagaatagaccaggtaagggaagagaagtcatcgtcacgacctctccaac
acttgcattgctcgtgaaattcttcctcacatgaaccattttgaacatggggcatccaaa
ctctactcgtaacattccatagtcgtcgtagaatatgcaccgagggtctataattatgct
gttctcgtccatgacacctgtgttcgactcgtataggaagaggcataagcttgcaagctg
atacagcatatccaaaatctcctcacgcgaaaatttcgtttcatgaaggatatggctttt
gaatgcatcttgcaggctgccaccgccgcaataggcatagaatagataggncgnactngt
agnntcanntaatannngkskcrttccttggtgtctcacggtgagtagcaggtttagccg
tgtcttaaggtgtgctttctcatcgtcgtccatctcgccgtcttcgagtctataacagca
taggactcgtgagttggcgcactgtcgcaccataacggtctcctcccagagaggcttgag
attcttgactgataggatcctcttgagcggcatccgataccaaatttttttgaatcatga
attacttgctctatccggtttacgtagactctaaaatccagtttccgcctaaatcattaa
actatgctgctctattaagcatatctttagatggcaaggaactgaccagttttcaggtgt
gt-cagcgactgcaaaaggtctttgttcactacgttcgcttagagagcctaaacctttcg
tgtggatacatcaggcattcttccctcactagcatgaagtcctttgttgtctcacgcctg
cggttagcggatcttcggtttgattcactagagtgcttgggccaattgctgtaccaacta
agtgagccacgaaaaggcttgcgcaatctatggctcgaacacgtcactatagacccccaa
catgagcccctgcaaacgaagcagaagaccatcgccttaacacatctgtcgtgcaattcg
gctgttccagagatcttcaagctcttacactcaaagctctactggctggagttgagcat
>Gerbil_contig004.1 87383:91092
gatacgcgcaagaagagccatatctgtcttatgataagtccgtccatacgccaatccatt
catgtaaaacacacgagacccaggatagacctctttccaaatacgttctctaagccggac
cttttcattccgcattgctctggctttagagaattcatccaaatgcgtaaagacagtgaa
gactcggggaaacccggtggcctgaaggatgttgaggtattcgtaatgctcaacctcgag
cccaacctttgcattgacaacaatgatgaccaagttaacaagctttgatatgtctaggat
tgctggtatggaggctgggacatcgtagaaggtaattctctttgttttcgatgctacgac
tgtaataggcccaactggatctgagacagaatatccacccacaactctaacaagtgcctt
agtaagcgttgtcttgccaacaccttttgggccgataactgcaaccaggtctgggggcgg
gtaatccccataacgcgctacatacggcagtcttgcagctctctgaagcgcattagcctg
tcgctggatcactcttctcgctgccacaacggattgaaagctgtacgctttcatattcac
gtggtgtggccgagtaccatttttaatggcttcgcgaacattctcgcgtttcttctgctt
attcttgcggccacgtgtgctctttgtcgatttgtgctttgtattctcctgttcatctgt
cacttgacgatcagacatttcaattattagggactcgcggcaagtcttttttaatgggga
agcagagttgagcagcttatttaatatatttacgtaagagcagaacaaggagcactatca
gtggagagagaagcattagaaactctgcaaacgtcttttgaacgggcgagtctgccagct
ttacgcgctcttgatagatcatcagcgcaaagaggacgtcttgctttgtctttgtgtcca
tagggacagctgactctgtcccccaatctgtagcagtctttcctgcagggaacttcttag
tcggagattgcacaatatggatttctttcggagcaagagcgttgacaatatcgagatctc
cacgcatagcagcctccatgagagc-ggtatacttatctccttgactgctcttgctatta
gtagttagtcctgcttcgactggcaccagaattttggcaatggacgtatacccatagcgg
acagctagcataagagcagtcgttccatcatctgcttgcataccaccttcatgtctaaca
agtgtctcaacggcacgaatgttcccgtattgggctgcaagcatcaacgcagagtagcca
ccggaagatgttctgtgccgcgcctccaaaggcgctaagtgtgctataatgcagagcagc
tgtccacacctagcactccatgaccctatgtttccaggccggatagctttagtttcttgc
cgtattctttcctttactcgctcgtgttcataaacaacatggataagggcactggtacca
ttattgtccaaataatttgtctcgtactgactcagaaaacaaaccacgtcagcctgggca
tgaagtgcggcatgcatcatggctgtcatcccctgagtgtcttgtatcctagcctcatgc
gctgcaagctgttccacacaccctaacgagccagtggctgcagccatcattagtgctgtt
gtccctggcccgttgaggactagaccaacattgccc-tctagataagatgctatacctga
gacatcgccgctagcagcagcaatcatcagacgagtaatgccatgcttgactaagaggaa
cttctccgtgatagctagcttttggaatactgtacccaatccattagatagagcatactt
ggctgcgaagttctctgctttatctacaaatccgcactcctcgtctgctaatacaagtcc
tgcgtcctcatgtccatgttttaaagcaagcatcagagctgtttctccttgagtatttct
atagcacctctggtataagtacctgcggatagacactatatcgccctctgcagctgcaac
catgagttgcgtattaccttc-agttgtccgtacaataccgtgcctctcctcaaagctcc
gtctagcacccataagaaggggtaaattcaagatgtagggtagggtaggcctcttttgat
agtttgtttgcatcatgctgcgcaggagaatggctagatctgagccatattccttatcta
atcctgctgtgtagtactctttgtccagtagtgaaagggtggtcttgtgaatggttccag
tgagctggcaagcatcgtaaagcaaccgaccgatgctccacaccacaccttctgatgtat
ctctctgttggctatagtattctgggggcacataccgatcgtgatgacagatatcaaagt
gcaattcttggcgcctatagggcgtcaggggatcatgaagatatttagaacactggctac
cgagcttagccttagattgagagctagaattatgctctgggttagtgttagtaccggctg
aagtgtccattgtagcattttcagaaacagatgcg--ctggcatctgatgcaatatcaga
gaaattatcccttctgttaaagatactagtgctcattgtggactcgggttcagcagagcc
actcatgtcgtagaatagaccaggtaagggaagagaagtcatcgtcacgacctctccaac
acttgcattactcgtgaaattcttcctcacatgaaccattttgaacatggggcatccaaa
ctctactcgtaacattccatagtcgtcgtagaatatgcaccgagggtctataattatgct
gttctcgtccatgacacctgtgttcgactcgtataggaagaggcataagcttgcaagctg
atacagcatatccaaaatctcctcacgcgaaaatttcgtttcatgaaggatatggctttt
gaatgcatcttgcaggctgccaccgccgcaataagcatagaatagatacggcggactggt
aggttcat---aaataaggcgcattccttggtgtctcacggtgagtagcaggtctagccg
tgtcttaaggtgtgctttctcatcgtcgtccatctcgccgtcttcgagtctataacagca
caggacccgtgagttggcgcactgtcgcaccataacggtctcctcccagagaggcttgag
attcttgactgataggatcctcttgagcggcatccgataccaaatttttttgaatcatga
attacctgctctatccggtttacgtagactctaaaatccagtttccgcctaaatcattaa
actatgctgctctattaagcatatctttagatgacaaggaactgaccagttttcaggtgt
gt-cagcgactgcaaaaggtctttgttcactacgttcgcttagagagcctgaacctttcg
tgtggatacatcaggcattcttccctcactagcatgaagtcctttgttgtctcacgcctg
cggttagcggatcttcggtttgattcactagagtgcttgggccaattgctgtaccaacta
agtgagccacgaaaaggcttgcgcaatctatggctcgaacacgtcactatagacccccaa
catgagcccctgcaaacgaagcagaagaccatcgccttaacacatctgtcgtgcaattcg
gctgttccagagatcttcaagctcttacactcaaagctctactggctggagctgagcat
>Gi-P132_contig004.1 87377:91086
gatacgcgcaagaagagccatatctgttttatgataagtccgtccatacgccaatccatt
catgtaaaacacacgagacccaggatagacctctttccaaatacgttctctaagccggac
cttttcattccgcattgctctggctttagagaattcatccaaatgcgtaaagacagtgaa
gactcggggaaacccggtggcctgaaggatgttgaggtattcgtaatgctcaacctcgag
cccaacctttgcattgacaacaatgatgaccaagttaacaagctttgatatgtctaggat
tgctggtatggaggctgggacatcgtagaaggtaattctctttgttttcgatgctacgac
tgtaataggcccaattggatctgagacagaatatccgcccacaactctaacgagtgcctt
ggtaagcgttgtcttgccgacaccttttgggccgataactgcaaccaggtctgggggcgg
gtaatccccataacgcgctacatacggcagtcttgcagctctctgaagtgcattagcctg
tcgctggatcactcttctcgctgccacaacggattgaaagctgtacgctttcatattcac
gtggtgtggccgagtaccatttttaatggcttcgcgaacattctcgcgtttcttctgctt
attcttgcggccacgtgtgctctttgtcgatttgtgctttgtattctcctgttcatctgt
cacttgacgatcagacatttcaattattagggactcgcggcaagtcttttttaatggaga
agcagagttgagcagcttatttaatatatttacgtaagagcagaacaaggagcactatca
gtggagagagaagcattagaaactctgcaaacgtcttttgaacgggcgagtctgccagct
ttacgcgctcttgatagatcatcagcgcaaagaggacgtcttgctttgtctttgtgtcca
tagggacagctgactctgtcccccaatctgtagcagtctttcctgcagggaacttcttag
tcggagattgcacaatatggatttctttcggagcaagagcgttgacaatatcgagatctc
cacgcatagcagcctccatgagagc-ggtatacttatctccttgactgctcttgctatta
gtagttagtcctgcttcgactggcaccagaattttggcaatggacgtatacccatagcgg
acagctagcataagagcagtcgttccatcatctgcttgcataccaccttcatgtctaaca
agtgtctcaacggcacgaatgttcccgtattgggctgcaagcatcaacgcagagtagcca
ccggaagatgttctgtgccgcgcctccaaaggcgctaagtgtgctataatgcagagcagc
tgtccacacctagcactccatgaccctatgtttccaggccggatagctttagtttcttgc
cgtattctttcctttactcgctcgtgttcataaacaacatggataagggcactggtacca
ttattgtccaaataatttgtctcgtactgactcagaaaacaaaccacgtcagcctgggca
tgaagtgcggcatgcatcatggctgtcatcccctgagtgtcttgtatcctagcctcatgc
gctgcaagctgttccacacaccctaacgagccagtggctgcagccatcattagtgctgtt
gtccctggcccgttgaggactagaccaacattgcct-tctagataagatgctatacctga
gacatcgccgctagcagcagcaatcatcagacgagtaatgccatgcttgactaagaggaa
cttctccgtgatagctagcttttggaatactgtacccaagccattagatagagcatactt
ggctgcgaagttctctgctttatctacaaatccacactcctcgtctgctaatacaagtcc
tgcgtcctcatgtccatgttttaaagcaagcatcagagctgtttctccttgagtatttct
atagcatctctggtataagtaccttcggatagacactatatcgccctctgcagctgcaac
catgagttgcgtattaccttc-agttgtccgtacaataccgtgcctctcctcaaagctcc
gtctagcacccataagaaggggtaaattcaagatgtagggtagggtaggcctcttttgat
agtttgtttgcatcatgctgcgcaggagaatggctagatctgagccatattccttatcta
atcctgctgtgtagtactctttgtccagtagtgaaaggatggtcttgtgaatggttccag
tgagctgacaagcatcgtaaagcaaccgaccgatgctccacaccacaccttctgatgtat
ctctctgttggctatagtattctgggggcacataccgatcgtgatgacagatatcaaagt
gcaattcttggcgcctatagggcgtcaggggatcatgaagatatttagaacactggctac
cgagcttagccttagattgagagctagaattatgctctgggttagtgttagtaccggctg
aagtgtccattgtagcattttcagaaacagatgcg--ctggcatctgatgcaatatcaga
gaaattatcccttctgttaaagatactagtgctcattgtggactcgggttcagcagagcc
actcatgtcgtagaatagaccaggtaagggaagagaagtcatcgtcacgacctctccaac
acttgcattactcgtgaaattcttcctcacatgaaccattttgaacatggggcatccaaa
ctctactcgtaacattccatagtcgtcgtagaatatgcaccgagggtctataattatgct
attctcgtccatgacacctgtgttcgactcgtataggaagaggcataagcttgcaagctg
atacagcatatccaaaatctcctcacgcgaaaatttcgtttcatgaaggatatggctttt
gaatgcatcttgcaggctgccaccgccgcaataggcatagaatagatagggcggactggt
aggttcat---aaataaggcgcattccttggtgtctcacggtgagtagcaggtctagccg
tgtcttaaggtgtgctttctcatcgtcgtccatctcgccgtcttcgagtttataacagca
caggacccgtgagttggcacactgtcgcaccataacggtctcctcccagagaggcttgag
attcttgactgataggatcctcttgagcggcatccgataccaaatttttttgaatcatga
attacctgctctatccggtttacgtagactctaaaatccagtttccgcctaaatcattaa
actatgctgctctattaagcatatctttagatgacaaggaactgaccagttttcaggtgt
gt-cagcgactgcaaaaggtctttgttcactacgttcgcttagagagcctgaacctttcg
tgtggatacatcaggcattcttccctcactagcatgaagtcctttgttgtctcacgcctg
cggttagcggatcttcggtttgattcactagagtgcttgggccaattgctgtaccaacta
agtgagccacgaaaaggcttgcgcaatctctggctcgaacacgtcactgtagacccccaa
catgagcccctgcaaacgaagcagaagaccatcgccttaacacatctgtcgtgcaattcg
gctgttccagagatcttcaagctcttacactcaaagctctactggctggagctgagcat
>Gi-P289_contig004.1 87378:91087
gatacgcgcaagaagagccatatctgtcttatgataagtccgtccatacgccaatccatt
catgtaaaacacacgagacccaggatagacctctttccaaatacgttctctaagccggac
cttttcattccgcattgctctggctttagagaattcgtccaaatgcgtaaagacagtgaa
gactcggggaaacccggtggcctgaaggatgttgaggtattcgtaatgctcaacctcgag
cccaacctttgcattgacaacaatgatgaccaagttaacaagctttgatatgtctaggat
tgctggtatggaggctgggacatcgtagaaggtaattctctttgttttcgatgctacgac
tgtaataggcccaattggatctgagacagaatatccgcccacaactctaacgagtgcctt
agtaagcgttgtcttgccaacaccttttgggccgataactgcaaccaggtctgggggcgg
gtaatccccataacgcgctacatacggcaatcttgcagctctctgaagtgcattagcctg
tcgctggatcactcttctcgctgccacaacggattgaaagctrtacgctttcatattcac
gtggtgtggccgagtaccatttttaatggcttcgcgaacattctcgcgtttcttctgctt
attcttgcggccacgtgtgctctttgtcgatttgtgctttgtattctcctgttcatctgt
cacttgacggtcagacatttcaattattagggactcgcggcaagtcttttttaatggaga
agcagagttgagcagcttatttaatatatttacgtaagagcagaacaaggagcactatca
gtggagagagaagcattagaaactctgcaaacgtcttttgaacgggcgagtctgccagct
ttacgcgctcttgatagatcatcagcgcaaagaggacgtcttgctttgtctttgtgtcca
tagggacagctgactctgtcccccaatctgtagcagtctttcctgcagggaacttcttag
tcggagattgcacaatatggatttctttcggagcaagagcgttgacaatatcgagatctc
cacgcatagcagcctccatgagagc-ggtatacttatctccttgactgctcwtgctatta
gtagttagtcctgcttcgactggcaccagaagtttggcaatggacgtatacccatagcgg
acagctagcataagagcagtcgttccatcatctgcttgcataccaccttcatgtctaaca
agtgtctcaacggcacgaatgttcccgtattgggctgcaagcatcaacgcagagtagcca
ccggaagatgttctgtgccgcgcctccaaaggcgctaagtgtgctataatgcagagcagc
tgtccacacctggcactccatgaccctatgtttccaggccggatagctttagtttcttgc
cgtattctttcctttactcgctcgtgttcataaacaacatggataagggcactggtacca
ttattgtccaaataatttgtctcgtactgactcagaaaacaaaccacgtcagcctgggca
tgaagtgcggcatgcatcatggctgtcatcccctgagtgtcttgtatcctagcctcatgc
gctgcaagctgttccacacaccctaacgagccagtggctgcagccatcattagtgctgtt
gtccctggcccgttgaggactagaccaacattgccy-tctagataagatgctatacctga
gacatcgccgctagcagcagcaatcatcagacgagtaatgccatgcttgactaagaggaa
cttctccgtgatagctagcttttggaatactgtacccaatccattagatagagcatactt
ggctgcgaagttctctgctttatctacaaatccacactcctcgtctgctaatacaagtcc
tgcgtcctcatgtccatgttttaaagcaagcatcagagctgtttctccttgagtatttct
atagcacctctggtataagtacctgcggatagacactatatcgccctctgcagctgcaac
catgagttgcgtattaccttc-agttgtccgtacaataccgtgcctctcctcaaagctcc
gtctagcacccataagaaggggtaaattcaagatgtagggtagggtaggcctcttttgat
agtttgtttgcatcatgctgcgcaggagaatggctagatctgagccatattccttatcta
atcctgctgtgtagtactctttgtccagtagtgaaagggtggtcttgtgaatggttccag
tgagctggcaagcatcgtaaagcaaccgaccgatgctccacaccacaccttctgatgtat
ctctctgttggctatagtattctgggggcacataccgatcgtgatgacagatatcaaagt
gcaattcttggcgcctatagggcgtcaggggatcatgaagatatttagaacactggctac
cgagcttagccttagattgagagctagaattatgctctgggttagtgttagtaccggctg
aagtgtccattgtagcattttcagaaacagatgcg--ctggcatctgatgcaatatcaga
gaaattatcccttctgttaaagatactagtgctcattgtggactcgggytcagcagagcc
actcatgtcgtagaatagaccaggtaagggaagagaagtcatcgtcacgacctctccaac
acttgcattactcgtgaaattcttcctcacatgaaccattttgaacatggggcatccaaa
ctctactcgtaacattccatagtcgtcgtagaatatgcaccgagggtctataattatgct
attctcgtccatgacacctgtgttcgactcgtataggaagaggcataagcttgcaagctg
atacagcatatccaaaatctcctcacgcgaaaatttcgtttcatgaaggatatggctttt
gaatgcatcttgcaggctgccaccgccrcaataggcatagaatagatagggcggactggt
aggttcat---aaataaggcgcattccttggtgtctcacggtgagtagcaggtctagccg
tgtcttaaggtgtgctttctcatcgtcgtccatctcgccgtcttcgagtttataacagca
caggacccgtgagttggcgcactgtcgcaccataacggtctcctcccagagaggcttgag
attcttgactgataggatcctcttgagcggcatccgataccaaatttttttgaatcatga
attacctgctctatccggtttacgtagactctaaaatccagtttccgcctaaatcattaa
actatgctgctctattaagcatatctttagatgacaaggaactgaccagttttcaggtgt
gt-cagcgactgcaaaaggtctttgttcactacgttcgcttagagagcctgaacctttcg
tgtggatacatcaggcattcttccctcactagcatgaagtcctttgttgtctcacgcctg
cggttagcggatcttcggtttgattcactagagtgcttgggccaattgctgtaccaacta
agtgagccacgaaaaggcttgcgcaatctctggctcgaacacgtcactgtagacccccaa
catgagcccctgcaaacgaagcagaagaccatcgccttaacacatctgtcgtgcaattcg
gctgttccagagatcttcaagctcttacactcaaagctctactggctggagctgagcat
>Gi-P448_contig004.1 87380:91089
gatacgcgcaagaagagccatatctgtcttatgataagtccgtccatacgccaatccatt
catgtaaaacacacgagacccaggatagacctctttccaaatacgttctctaagccggac
cttttcattccgcattgctctggctttagagaattcgtccaaatgcgtaaagacagtgaa
gactcggggaaacccggtggcctgaaggatgttgaggtattcgtaatgctcaacctcgag
cccaacctttgcattgacaacaatgatgaccaagttaacaagctttgatatgtctaggat
tgctggtatggaggctgggacatcgtagaaggtaattctctttgttttcgatgctacgac
tgtaataggcccaattggatctgagacagaatatccgcccacaactctaacgagtgcctt
ggtaagcgttgtcttgccaacaccttttgggccgataactgcaaccaggtctgggggcgg
gtaatccccataacgcgctacatacggcagtcttgcagctctctgaagtgcattagcctg
tcgctggatcactcttctcgctgccacaacggattgaaagctgtacgctttcatattcac
gtggtgtggccgagtaccatttttaatggcttcgcgaacattctcgcgtttcttctgctt
attcttgcggccacgtgtgctctttgtcgatttgtgctttgtattctcctgttcatctgt
cacttgacgatcagacatttcaattattagggactcgcggcaagtcttttttaatggaga
agcagagttgagcagcttatttaatatatttacgtaagagcagaacaaggagcactatca
gtggagagagaagcattagaaactctgcaaacgtcttttgaacgggcgagtctgccagct
ttacgcgctcttgatagatcatcagcgcaaagaggacgtcttgctttgtctttgtgtcca
tagggacagctgactctgtcccccaatctgtagcagtctttcctgcagggaacttcttag
tcggagattgcacaatatggatttctttcggagcaagagcgttgacaatatcgagatctc
cacgcatagcagcctccatgagagc-ggtatacttatctccttgactgctcttgctatta
gtagttagtcctgcttcgactggcaccagaattttggcaatggacgtatacccatagcgg
acagctagcataagagcagtcgttccatcatctgcttgcataccaccttcatgtctaaca
agtgtctcaacggcacgaatgttcccgtattgggctgcaagcatcaacgcagagtagcca
ccggaagatgttctgtgccgcgcctccaaaggcgcyaagtgtgctataatgcagagcagc
tgtccacacctagcactccatgaccctatgtttccaggccggatagctttagtttcttgc
cgtattctttcctttactcgctcgtgttcataaacaacatggataagggcactggtacca
ttattgtccaaataatttgtctcgtactgactcagaaaacaaaccacgtcagcctgggca
tgaagtgcggcatgcatcatggctgtcatcccctgagtgtcttgtatcctagcctcatgc
gctgcaagctgttccacacaccctaacgagccagtggctgcagccatcattagtgctgtt
gtccctggcccgttgaggactagaccaacattgccy-tctagataagatgctatacctga
gacatcgccgctagcagcagcaatcatcaaacgagtaataccatgcttgactaagaggaa
cttctccgtgatagctagcttttggaatactgtacccaatccattagatagagcatactt
ggctgcgaagttctctgctttatctacaaatccacactcctcgtctgctaatacaagtcc
tgcgtcctcatgtccatgttttaaagcaagcatcagagctgtttctccttgagtatttct
atagcatctctggtataagtaccttcggatagacactatatcgccctctgcagctgcaac
catgagttgcgtattaccttc-agttgtccgtacaataccgtgcctctcctcaaagctcc
gtctagcacccataagaaggggtaaattcaagatgtagggtagggtaggcctcttttgat
agtttgtttgcatcatgctgcgcaggagaatggctagatctgagccatattccttatcta
atcctgctgtgtagtactctttgtccagtagtgaaagggtggtcttgtgaatggttccag
tgagctggcaagcatcgtaaagcaaccgaccgatgctccacaccacaccttctgatgtat
ctctctgttggctatagtattctgggggcacataccgatcgtgatgacagatatcaaagt
gcaattcttggcgcctatagggcgtcaggggatcatgaagatatttagaacactggctac
cgagcttagccttagattgagagctagaattatgctctgggttagtgttagtaccggctg
aagtgtccattgtagcattttcagaaacagatgcg--ctggcatctgatgcaatatcaga
gaaattatcccttctgttaaagatactagtgctcattgtggactcgggctcagcagagcc
actcatgtcgtagaatagaccaggtaagggaagagaagtcatcgtcacgacctctccaac
acttgcattgctcgtgaaattcttcctcacatgaaccattttgaacatggggcatccaaa
ctctactcgtaacattccatagtcgtcgtagaatatgcaccgagggtctataattatgct
attctcgtccatgacacctgtgttcgactcgtataggaagaggcataagcttgcaagctg
atacagcatatccaaaatctcctcacgcgaaaatttcgtttcatgaaggatatggctttt
gaatgcatcttgcaggctgccaccgccgcaataggcatagaatagatagggcggactggt
aggttcat---aaataaggcgcattccttggtgtctcacggtgagtagcaggtctagccg
tgtcttaaggtgtgctttctcatcgtcgtccatctcgccgtcttcgagtctataacagca
caggacccgtgagttggcgcactgtcgcaccataacggtctcctcccagagaggcttgag
attcttgactgataggatcctcttgagcggcatccgataccaaatttttttgaatcatga
attacctgctctatccggtttacgtagactctaaaatccagtttccgcctaaatcattaa
actatgctgctctattaagcatatctttagatgacaaggaactgaccagttttcaggtgt
gt-cagcgactgcaaaaggtctttgttcactacgttcgcttagagagcctgaacctttcg
tgtggatacatcaggcattcttccctcactagcatgaagtcctttgttgtctcacgcctg
cggttagcggatcttcggtttgattcactagagtgcttgggccaattgctgtaccaacta
agtgagccacgaaaaggcttgcgcaatctctggctcgaacacgtcactgtagacccccaa
catgagcccctgcaaacgaagcagaagaccatcgccttaacacatctgtcgtgcaattcg
gctgttccagagatcttcaagctcttacactcaaagctctactggctggagctgagcat
>Gi-P514_contig004.1 87386:91095
gatacgcgcaagaagagccatatctgtyttatgataagtccgtccatacgccaatccatt
catgtaaaacacacgagacccaggatagacctctttccaaatacgttctctaagccggac
cttttcattccgcattgctctggctttagagaattcatccaaatgcgtaaagacagtgaa
gactcggggaaacccggtggcctgaaggatgttgaggtattcgtaatgctcaacctcgag
cccaacctttgcattgacaacaatgatgaccaagttaacaagctttgatatgtctaggat
tgctggtatggaggctgggacatcgtagaaggtaattctctttgttttcgatgctacgac
tgtaataggcccaactggatctgagacagaatatccacccacaactctaacgagtgcctt
agtaagcgttgtcttgccaacaccttttgggccgataactgcaaccaggtctgggggcgg
gtaatccccataacgcgctacatacggcagtcttgcagctctctgaagtgcattagcctg
tcgctggatcactcttctcgctgccacaacggattgaaagctgtacgctttcatattcac
gtggtgtggccgagtaccatttttaatggcttcgcgaacattctcgcgtttcttctgctt
attcttgcggccacgtgtgctctttgtcgatttgtgctttgtattctcctgttcatctgt
cacttgacggtcagacatttcaattattagggactcgcggcaagtcttttttaatggaga
agcagagttgagcagcttatttaatatatttacgtaagagcagaacaaggagcactatca
gtggagagagaagcattagaaactctgcaaacgtcttttgaacgggcgagtctgccagct
ttacgcgctcttgatagatcatcagcgcaaagaggacgtcttgctttgtctttgtgtcca
tagggacagctgactctgtcccccaatctgtagcagtctttcctgcagggaacttcttag
tcggagattgcacaatatggatttctttcggagcaagagcgttgacaatatcgagatctc
cacgcatagcagcctccatgagagc-ggtatacttatctccttgactgctcttgctatta
gtagttagtcctgcttcgactggcaccagaagtttggcaatggacgtatacccatagcgg
acagctagcataagagcagtcgttccatcatctgcttgcataccaccttcatgtctaaca
agtgtctcaacggcacgaatgttcccgtattgggctgcaagcatcaacgcagagtagcca
ccggaagatgttctgtgccgcgcctccaaaggcgctaagtgtgctataatgcagagcagc
tgtccacacctggcactccatgaccctatgtttccaggccggatagctttagtttcttgc
cgtattctttcctttactcgctcgtgttcataaacaacatggataagggcactggtacca
ttattgtccaaataatttgtctcgtactgactcagaaaacaaaccacgtcagcctgggca
tgaagtgcggcatgcatcatggctgtcatcccctgagtgtcttgtatcctagcctcatgc
gctgcaagctgttccacacaccctaacgagccagtggctgcagccatcattagtgctgtt
gtccctggcccgttgaggactagaccaacattgccc-tctagataagatgctatacctga
gacatcgccgctagcagcagcaatcatcagacgagtaataccatgcttgactaagaggaa
cttctccgtgatagctagcttttggaatactgtacccaatccattagatagagcatactt
ggctgcgaagttctctgctttatctacaaatccacactcctcgtctgctaatacaagtcc
tgcgtcctcatgtccatgttttaaagcaagcatcagagctgtttctccttgagtatttct
atagcatctctggtataagtaccttcggatagacactatatcgccctctgcagctgcaac
catgagttgcgtattaccttc-agttgtccgtacaataccgtgcctctcctcaaagctcc
gtctagcacccataagaaggggtaaattcaagatgtagggtagggtaggcctcttttgat
agtttgtttgcatcatgctgcgcaggagaatggctagatctgagccatattccttatcta
atcctgctgtgtagtactctttgtccagtagtgaaagggtggtcttgtgaatggttccag
tgagctggcaagcatcgtaaagcaatcgaccgatgctccacaccacaccttctgatgtat
ctctctgttggctatagtattctgggggcacataccgatcgtgatgacagatatcaaagt
gcaattcttggcgcctatagggcgtcaggggatcatgaagatatttagaagactggctac
cgagcttagcgttagattgagagctagaattatgctctgggttagtgttagtaccggctg
aagtgtccattgtagcattttcagaagcagatgcg--ctggcatctgatgcaatatcaga
gaaattatcccttctgttaaagatactagtgctcattgtggactcgggttcagcagagcc
actcatgtcgtagaatagaccaggtaagggaagagaagtcatcgtcacgacctctccaac
acttgcattgctcgtgaaattcttcctcacatgaaccattttgaacatggggcatccaaa
ctctactcgtaacattccatagtcgtcgtagaatatgcaccgagggtctataattatgct
gttctcgtccatgacacctgtgttcgactcgtataggaagaggcataagcttgcaagctg
atacagcatatccaaaatctcctcacgcgaaaatttcgtttcatgaaggatatggctttt
gaatgcatcttgcaggctgccaccgccgcaataggcatagaatagatagggcggactggt
aggttcat---aaataaggcgcattccttggtgtctcacggtgagtagcaggtctagccg
tgtcttaaggtgtgctttctcatcgtcgtccatctcgccgtcttcgagtctataacagca
caggacccgtgagttggcgcactgtcgcaccataacggtctcctcccagagaggcttgag
attcttgactgataggatcctcttgagcggcatccgataccaaatttttttgaatcatga
attacctgctctatccggtttacgtagactctaaaatccagtttccgcctaaatcattaa
actatgctgctctattaagcatatctttagatgacaaggaactgaccagttttcaggtgt
gt-cagcgactgcaaaaggtctttgttcactacgttcgcttagagagcctgaacctttcg
tgtggatacatcaggcattcttccctcactagcatgaagtcctttgttgtctcacgcctg
cggttagcggatcttcggtttgattcactagagtgcttgggccaattgctgtaccaacta
agtgagccacgaaaaggcttgcgcaatctctggctcgaacacgtcactgtagacccccaa
catgagcccctgcaaacgaagcagaagaccatcgccttaacacatctgtcgtgcaattcg
gctgttccagagatcttcaagctcttacactcaaagctctactggctggagctgagcat
>Gi-P521_contig004.1 87383:91092
gatacgcgcaagaagagccatatctgtcttatgataagtccgtccatacgccaatccatt
catgtaaaacacacgagacccaggatagacctctttccaaatacgttctctaagccggac
cttttcattccgcattgctctggctttagagaattcatccaaatgcgtaaagacagtgaa
gactcggggaaacccggtggcctgaaggatgttgaggtattcgtaatgctcaacctcgag
cccaacctttgcattgacaacaatgatgaccaagttaacaagctttgatatgtctaggat
tgctggtatggaggctgggacatcgtagaaggtaattctctttgttttcgatgctacgac
tgtaataggcccaattggatctgagacagaatatccgcccacaactctaacgagtgcctt
agtaagcgttgtcttgccaacaccttttgggccgataactgcaaccaggtctgggggcgg
gtaatccccataacgcgctacatacggcagtcttgcagctctctgaagtgcattagcctg
tcgctggatcactcttctcgctgccacaacggattgaaagctgtacgctttcatattcac
gtggtgtggccgagtaccatttttaatggcttcgcgaacattctcgcgtttcttctgctt
attcttgcggccacgtgtgctctttgtcgatttgtgctttgtattctcctgttcatctgt
cacttgacgatcagacatttcaattattagggactcgcggcaagtcttttttaatggaga
agcagagttgagcagcttatttaatatatttacgtaagagcagaacaaggagcactatca
gtggagagagaagcattagaaactctgcaaacgtcttttgaacgggcgagtctgccagct
ttacgcgctcttgatagatcatcagcgcaaagaggacgtcttgctttgtctttgtgtcca
tagggacagctgactctgtcccccaatctgtagcagtctttcctgcagggaacttcttag
tcggagattgcacaatatggatttctttcggagcaagagcgttgacaatatcgagatctc
cacgcatagcagcctccatgagagc-ggtatacttatctccttgactgctcttgctatta
gtagttagtcctgcttcgactggcaccagaattttggcaatggacgtatacccatagcgg
acagctagcataagagcagtcgttccatcatctgcttgcataccaccttcatgtctaaca
agtgtctcaacggcacgaatgttcccgtattgggctgcaagcatcaacgcagagtagcca
ccggaagatgttctgtgccgcgcctccaaaggcgctaagtgtgctataatgcagagcagc
tgtccacacctagcactccatgaccctatgtttccaggccggatagctttagtttcttgc
cgtattctttcctttactcgctcgtgttcataaacaacatggataagggcactggtacca
ttattgtccaaataatttgtctcgtactgactcagaaaacaaaccacgtcagcctgggca
tgaagtgcggcatgcatcatggctgtcatcccctgagtgtcttgtatcctagcctcatgc
gctgcaagctgttccacacaccctaacgagccagtggctgcagccatcattagtgctgtt
gtccctggcccgttgaggactagaccaacattgccc-tctagataagatgctatacctga
gacatcgccgctagcagcagcaatcatcagacgagtaatgccatgcttgactaagaggaa
cttctccgtgatagctagcttttggaatactgtacccaatccattagatagagcatactt
ggctgcgaagttctctgctttatctacaaatccacactcctcgtctgctaatacaagtcc
tgcgtcctcatgtccatgttttaaagcaagcatcagagctgtttctccttgagtatttct
atagcacctctggtataagtacctgcggatagacactatatcgccctctgcagctgcaac
catgagttgcgtattaccttc-agttgtccgtacaataccgtgcctctcctcaaagctcc
gtctagcacccataagaaggggtaaattcaagatgtagggtagggtaggcctcttttgat
agtttgtttgcatcatgctgcgcaggagaatggctagatctgagccatattccttatcta
atcctgctgtgtagtactctttgtccagtaatgaaagggtggtcttgtgaatggttccag
tgagctgacaagcatcgtaaagcaaccgaccgatgctccacaccacaccttctgatgtat
ctctctgttggctatagtattctgggggcacataccgatcgtgatgacagatatcaaagt
gcaattcttggcgcctatagggcgtcaggggatcatgaagatatttagaagactggctac
cgagcttagcgttagattgagagctggaattatgctctgggttagtgttagtaccggctg
aagtgtccattgtagcattttcagaagcagatgcg--ctggcatctgatgcaatatcaga
gaaattatcccttctgttaaagatactagtgctcattgtggactcgggctcagcagagcc
actcatgtcgtagaatagaccaggtaagggaagagaagtcatcgtcacgacctctccaac
acttgcattgctcgtgaaattcttcctcacgtgaaccattttgaacatggggcatccaaa
ctctactcgtaacattccatagtcgtcgtagaatatgcaccgagggtctataattatgct
gttctcgtccatgacacctgtgttcgactcgtataggaagaggcataagcttgcaagctg
atacagcatatccaaaatctcctcacgcgaaaatttcgtttcatgaaggatatggctttt
gaatgcatcttgcaggctgccaccgccgcaataggcatagaatagatagggcggactggt
aggttcat---aaataaggcgcattccttggtgtctcacggtgagtagcaggtctagccg
tgtcttaaggtgtgctttctcatcgtcgtccatctcgccgtcttcgagtctataacagca
caggacccgtgagttggcgcactgtcgcaccataacggtctcctcccagagaggcttgag
attcttgactgataggatcctcttgagcggcatccgataccaaatttttttgaatcatga
attacctgctctatccggtttacgtagactctaaaatccagtttccgcctaaatcattaa
actatgctgctctattaagcatatctttagatgacaaggaactgaccagttttcaggtgt
gt-cagcgactgcaaaaggtctttgttcactacgttcgcttagagagcctgaacctttcg
tgtggatacatcaggcattcttccctcactagcatgaagtcctttgttgtctcacgcctg
cggttagcggatcttcggtttgattcactagagtgcttgggccaattgctgtaccaacta
agtgagccacgaaaaggcttgcgcaatctctggctcgaacacgtcactgtagacccccaa
catgagcccctgcaaacgaagcagaagaccatcgccttaacacatctgtcgtgcaattcg
gctgttccagagatcttcaagctcttacactcaaagctctactggctggagctgagcat
>Gi-P528_contig004.1 87390:91099
gatacgcgcaagaagagccatatctgtcttatgataagtccgtccatacgccaatccatt
catgtaaaacacacgagacccaggatagacctctttccaaatacgttctctaagccggac
cttttcattccgcattgctctggctttagagaattcatccaaatgcgtaaagacagtgaa
gactcggggaaacccggtggcctgaaggatgttgaggtattcgtaatgctcaacctcgag
cccaacctttgcattgacaacaatgatgaccaagttaacaagctttgatatgtctaggat
tgctggtatggaggctgggacatcatagaaggtaattctctttgttttcgatgctacgac
tgtaataggcccaactggatctgagacagaatatccacccacaactctaacgagtgcctt
agtaagcgttgtcttgccaacaccttttgggccgataactgcaaccaggtctgggggcgg
gtaatccccataacgcgctacatacggcagtcttgcagctctctgaagcgcattagcctg
tcgctggatcactcttctcgctgccacaacggattgaaagctgtacgctttcatattcac
gtggtgtggccgagtaccatttttaatggcttcgcgaacattctcgcgtttcttctgctt
attcttgcggccacgtgtgctctttgtcgatttgtgctttgtattctcctgttcatctgt
cacttgacgatcagacatttcaattattagggactcgcggcaagtcttttttaatgggga
agcagagttgagcagcttatttaatatatttacgtaagagcagaataaggagcactatta
gtggagagagaagcattagaaactctgcaaacgtcttttgaacgggcgagtctgccagct
ttacgcgctcttgatagatcatcagcgcaaagaggacgtcttgctttgtctttgtgtcca
tagggacagctgactctgtcccccaatctgtagcagtctttcctgcagggaacttcttag
tcggagattgcacaatatggatttctttcggagcaagagcgttgacaatatcgagatctc
cacgcatagcagcctccatgagagc-ggtatacttatctccttgactgctcttgctatta
gtagttagtcctgcttcgactggcaccagaattttggcaatggacgtatacccatagcgg
acagctagcataagagcagtcgttccatcatctgcttgcataccaccttcatgtctaaca
agtgtctcaacggcacgaatgttcccgtattgggctgcaagcatcaacgcagagtagcca
ccggaagatgttctgtgccgcgcctccaaaggcgctaagtgtgctataatgcagagcagc
tgtccacacctagcactccatgaccctatgtttccaggccggatagctttagtttcttgt
cgtattctttcctttactcgctcgtgttcataaacaacatggataagggcactggtaccg
ttattgtccaaataatttgtctcgtactgactcagaaaacaaaccacgtctgcctgggca
tgaagtgcggcatgcatcatggctgtcatcccctgagtgtcttgtatcctagcctcatgc
gctgcaagctgttccacacactctaacgagccagtggctgcagccatcattagtgctgtt
gtccctggcccgttgaggactagaccaacattgccc-tctagataagatgctatacctga
gacatcgccactagcagcagcaatcatcagacgagtaatgccatgcttgactaagaggaa
cttctccgtgatagctagcttttggaatactgtacccaatccattagatagagcatactt
ggctgcgaagttctctgctttatctacaaatccgcactcctcgtctgctaatataagtcc
tgcgtcctcatgtccatgttttaaagcaagcatcagagctgtttctccttgagtatttct
atagcacctctggtacaagtacctgcggatagacactatatcgccctctgcagctgcaac
catgagttgcgtattaccttc-agttgtccgtacaataccgtgcctctcctcaaagctcc
gtctagcacccataagaaggggtaaattcaagatgtagggtagggtaggcctcttttgat
agtttgtttgcatcatgctgcgcaggagaatggctagatctgagccatattccttatcta
atcctgctgtgtagtactctttgtccagtagtgaaagggtggtcttgtgaatggttccag
tgagctggcaagcatcgtaaagcaaccgaccgatgctccacaccacaccttctgatgtat
ctctctgttggctatagtattctgggggcacataccgatcgtgatgacagatatcaaagt
gcaattcttggcgcctatagggcgtcaggggatcatgaagatatttagaacactggctac
cgagcttagccttagattgagagctagaattatgctctgggttagtgttagtaccggctg
aagtgtccattgtagcattttcagaaacagatgcg--ctggcatctgatgcaatatcaga
gaaattatcccttctgttaaagatactagtgctcattgtggactcgggttcagcagagcc
actcatgtcgtagaatagaccaggtaagggaagagaagtcatcgtcacgacctctccaac
acttgcattactcgtgaaattcttcctcacatgaaccattttgaacatggggcatccaaa
ctctactcgtaacattccatagtcgtcgtagaatatgcaccgagggtctataattatgct
attctcgtccatgacacctgtgttcgactcgtataggaagaggcataagcttgcaagctg
atacagcatatccaaaatctcctcacgcgaaaatttcgtttcatgaaggatatggctttt
gaatgcatcttgcaggctgccaccgccgcaataggcatagaatagatacggcggactggt
aggttcat---aaataaggcgcattccttggtgtctcacggtgagtagtaggtctagccg
tgtcttaaggtgtgctttctcatcgtcgtccatctcgccgtcttcgagtctataacagca
caggacccgtgagttggcgcactgtcgcaccataacggtctcctcccagagaggcttgag
attcttgactgataggatcctcttgagcggcatccgataccaaatttttttgaatcatga
attacctgctctatccggtttacgtagactctaaaatccagtttccgcctaaatcattaa
actatgctgctctattaagcatatctttagatgacaaggaactgaccagttttcaggtgt
gt-cagcgactgcaaaaggtctttgttcactacgttcgcttagagagcctgaacctttcg
tgtggatacatcaggcattcttccctcactagcatgaagtcctttgttgtctcacgcctg
cggttagcggatcttcggtttgattcactagagtgcttgggccaattgctgtaccaacta
agtgagccacgaaaaggcttgcgcaatctatggctcgaacacgtcactatagacccccaa
catgagcccctgcaaacgaagcagaagaccatcgccttaacacatctgtcgtgcaattcg
gctgttccagagatcttcaagctcttacactcaaagctctactggctggagctgagcat
>Gi-P621_contig004.1 87375:91084
gatacgcgcaagaagagccatatctgtcttatgataagtccgtccatacgccaatccatt
catgtaaaacacacgagacccaggatagacctctttccaaatacgttctctaagccggac
cttttcattccgcattgctctggctttagagaattcatccaaatgcgtaaagacagtgaa
gactcggggaaacccggtggcctgaaggatgttgaggtattcgtaatgctcaacctcgag
cccaacctttgcattgacaacaatgatgaccaagttaacaagctttgatatgtctaggat
tgctggtatggaggctgggacatcgtagaaggtaattctctttgttttcgatgctacgac
tgtaataggcccaactggatctgagacagaatatccgcccacaactctaacgagtgactt
agtaagcgttgtcttgccaacaccttttgggccgataactgcaaccaggtctgggggcgg
gtaatccccataacgcgctacatacggcagtcttgcagctctctgaagcgcattagcctg
tcgctggatcactcttctcgctgccacaacggattgaaagctgtacgctttcatattcac
gtggtgtggccgagtaccatttttaatggcttcgcgaacattctcgcgtttcttctgctt
attcttgcggccacgcgtgctctttgtcgatttgtgctttgtattctcctgttcatctgt
cacttgacgatcagacatttcaattattagggactcgcagcaagtcttttttaatgggga
agcagagttgagcagcttatttaatatatttacgtaagagcagaacaaggagcactatca
gtggagagagaagcattagaaactctgcaaacgtcttttgaacgggcgagtctgccagct
ttacgcgctcttgatagatcatcagcgcaaagaggacgtcttgctttgtctttgtgtcca
tagggacagctgactctgtcccccaatctgtagcagtctttcctgcagggaacttcttag
tcggagattgcacaatatggatttctttcggagcaagagcgttgacaatatcgagatctc
cacgcatagcagcctccatgagagc-ggtatacttatctccttgactgctcttgctatta
gtagttagtcctgcttcgactggcaccagaattttggcaatggacgtatacccatagcgg
acagctagcataagagcagtcgttccatcatctgcttgcataccaccttcatgtctaaca
agtgtctcaacggcacgaatgttcccgtattgggctgcaagcatcaacgcagagtagcca
ccggaagatgttctgtgccgcgcctccaaaggcgctaagtgtgctataatgcagagcagc
tgtccacacctggcactccatgaccctatgtttccaggccggatagctttagtttcttgc
cgtattctttcctttactcgctcgtgttcataaacaacatggataagggcactggtacca
ttattgtccaaataatttgtctcgtactgactcagaaaacaaaccacgtcagcctgggca
tgaagtgcggcatgcatcatggctgtcatcccctgagtgtcttgtatcctagcctcatgc
gctgcaagctgttccacacactctaacgagccagtggctgcagccatcattagtgctgtt
gtccctggcccgttgaggactagaccaacattgccc-tctagataagatgctatacctga
gacatcgccgctagcagcagcaatcatcagacgagtaatgccatgtttgactaagaggaa
cttctccgtgatagctagcttttggaatactgtacccaatccattagatagagcatactt
ggctgcgaagttctctgctttatctacaaatccacactcctcgtctgctaatacaagtcc
tgcgtcctcatgtccatgttttaaagcaagcatcagagctgtttctccttgagtatttct
atagcacctctggtataagtaccttcggatagacactatatcgccctctgcagctgcaac
catgagctgcgtattaccttc-ggttgtccgtacaataccgtgcctctcctcaaagctcc
gtctagcacccataagaaggggtaaattcaagatgtagggtagggtaggcctcttttgat
agtttgtttgcatcatgctgcgcaggagaatggctagatctgagccatattccttatcta
atcctgctgtgtagtactctttgtccagtagtgaaagggtggtcttgtgaatggttccag
tgagctggcaagcatcgtaaagcaaccgaccgatgctccacaccacaccttctgatgtat
ctctctgttggctatagtattctgggggcacataccgatcgtgatgacagatatcaaagt
gcaattcttggcgcctatagggcgtcaggggatcatgaagatatttagaacactggctac
cgagcttagccttagattgagagctagaattatgctctgggttagtgttagtaccggctg
aagcgtccattgtagcattttcagaaacagatgcg--ctggcatctgatgcaatatcaga
gaaattatcccttctgttaaagatactagtgctcattgtggactcgggctcagcagagcc
actcatgtcgtagaatagaccaggtaaggaaagagaagtcatcgtcacgacctctccaac
acttgcattgctcgtgaaattcttcctcacatgaaccattttgaacatggggcatccaaa
ctctactcgtaacattccatagtcgtcgtagaatatgcaccgagggtctataattatgct
attctcgtccatgacacctgtgttcgactcgtataggaagaggcataagcttgcaagctg
atacagcatatccaaaatctcctcacgcgaaaatttcgtttcatgaaggatatggctttt
gaatgcatcttgcaggctgccaccgccgcaataggcatagaatagatagggcggactggt
aggttcat---aaataaggcgcattccttggtgtctcacggtgagtagcaggtctagccg
tgtcttaaggtgtgctttctcatcgtcgtccatctcgccgtcttcgagtctataacagca
caggacccgtgagttggcgcactgtcgcaccataacggtctcctcccagagaggcttgag
attcttgactgataggatcctcttgagcggcatccgataccaaatttttttgaatcatga
attacttgctctatccggtttacgtagactctaaaatccagtttccgcctaaatcattaa
actatgctgctctattaagcatatctttagatgacaaggaactgaccagttttcaggtgt
gt-caacgactgcaaaaggtctttgttcactacgttcgcttagagagcctaaacctttcg
tgtggatacatcaggcattcttccctcactagcatgaagtcctttgttgtctcacgcctg
cggttagcggatcttcggtttgattcactagagtgcttgggccaattgctgtaccaacta
agtgagccacgaaaaggcttgcgcaatctatggctcgaacacgtcactatagaccctcaa
catgagcccctgcaaacgaagcagaagaccatcgccttaacacatctgtcgtgcaattca
gctgttccagagatcttcaagctcttacactcaaagctctactggctggagctgagcat
>Gi-P676_contig004.1 87418:91127
gatacgcgcaagaagagccatatctgtcttatgataagtccgtccatacgccaatccatt
catgtaaaatacacgagacccaggatagacctctttccaaatacgttctctaagccggac
cttttcattccgcattgctctagctttagagaattcatccaaatgcgtaaagacagtgaa
gactcggggaaacccggtggcctgaaggatgttgaggtattcgtaatgctcaacctcgag
cccaacctttgcattgacaacaatgatgaccaagttaacaagctttgatatgtctaggat
tgctggtatggaggctgggacatcgtagaaggtaattctctttgttttcgatgctacgac
tgtaataggcccaattggatctgagacagaatatccgcccacaactctaacgagtgcctt
agtaagcgttgtcttgccaacaccttttgggccgataactgcaaccaggtctgggggcgg
gtaatccccataacgcgctacatacggcagtcttgcagctctctgaagtgcattagcctg
tcgctggatcactcttctcgctgccacaacggattgaaagctgtacgctttcatattcac
gtggtgtggccgagtaccatttttaatggcttcgcgaacattctcgcgtttcttctgctt
attcttgcggccacgtgtgctctttgtcgatttgtgctttgtattctcctgttcatctgt
cacttgacgatcagacatttcaattattagggactcgcggcaagtcttttttaatggaga
agcagagttgagcagcttatttaatatatttacgtaagagcagaacaaggagcactatca
gtggagagagaagcattagaaactctgcaaacgtcttttgaacgggcgagtctgccagct
ttacgcgctcttgatagatcatcagcgcaaagaggacgtcttgctttgtctttgtgtcca
taaggacagctgactctgtcccccaatctgtagcagtctttcctgcagggaacttcttag
tcggagattgcacaatatggatttctttcggagcaagagcgttgacaatatcgagatctc
cacgcatagcagcctccatgagagc-ggtatacttatctccttgactgctcttgctatta
gtagttagtcctgcttcgactggcaccagaattttggcaatggacgtatacccatagcgg
acagctagcataagagcagtcgttccatcatctgcttgcataccaccttcatgtctaaca
agtgtctcaacggcacgaatgttcccgtattgggctgcaagcatcaacgcagagtagcca
ccggaagatgttctgtgccgcgcctccaaaggcgctaagtgtgctataatgcagagcagc
tgtccacacctggcactccatgaccctatgtttccaggccggatagctttagtttcttgc
cgtattctttcctttactcgctcgtgttcataaacaacatggataagggcactggtacca
ttattgtccaaataatttgtctcgtactgactcagaaaacaaaccacgtctgcctgggca
tgaagtgcggcatgcatcatggctgtcatcccctgagtgtcttgtatcctagcctcatgc
gctgcaagctgttccacacaccctaacgagccagtggctgcagccatcattagtgctgtt
gtccctggcccgttgaggactagaccaacattgccc-tctagataagatgctatacctga
gacatcgccgctagcagcagcaatcatcagacgagtaatgccatgcttgactaagaggaa
cttctccgtgatagctagcttttggaatactgtacccaatccattagatagagcatactt
ggctgcgaagttctctgctttatctacaaatccacactcctcgtctgctaatacaagtcc
tgcgtcctcatgtccatgttttaaagcaagcatcagagctgtttctccttgagtatttct
atagcacctctggtataagtacctgcggatagacactatatcaccctctgcagctgcaac
catgagttgcgtattaccttc-agttgtccgtacaataccgtgcctctcctcaaagctcc
gtctagcacccataagaaggggtaaattcaagatgtagggtagggtaggcctcttttgat
agtttgtttgcatcatgctgcgcaggagaatggctagatctgagccatattccttatcta
atcctgctgtgtagtactctttgtccagtagtgaaagggtggtcttgtgaatggttccag
tgagctggcaagcatcgtaaagcaaccgaccgatgctccacaccacaccttctgatgtat
ctctctgttggctatagtattctgggggcacataccgatcgtgatgacagatatcaaagt
gcaattcttggcgcctatagggcgtcaggggatcatgaagatatttagaagactggctac
cgagcttagccttagattgagagctagaattatgctctgggttagcgttagtaccggctg
aagtgtccattgtagcattttcagaaacagatgcg--ctggcatccgatgcaatatcaga
gaaattatcccttctgttaaagatactagtgctcattgtggactcgggctcagcagagcc
actcatgtcgtagaatagaccaggtaagggaagagaagtcatcgtcacgacctctccaac
acttgcattgctcgtgaaattcttcctcacatgaaccattttgaacatggggcatccaaa
ctctactcgtaacattccatagtcgtcgtagaatatgcaccgagggtctataattatgct
gttctcgtccatgacacctgtgttcgactcgtataggaagaggcataagcttgcaagctg
atacagcatatccaaaatctcctcacgcgaaaatttcgtttcatgaaggatatggctttt
gaatgcatcttgcaggctgccaccgccgcaataggcatagaatagatagggcggactggt
aggttcat---aaataaggcgcattccttggtgtctcacggtgagtagcaggtctagccg
tgtcttaaggtgtgctttctcatcgtcatccatctcgccgtcttcgagtctataacagca
caggacccgtgagttggcgcactgtcgcaccataacggtctcctcccagagaggcttgag
attcttgactgataggatcctcttgagcggcatccgataccaaatttttttgaatcatga
attacttgctctatccggtttacgtagactctaaaatccagtttccgcctaaatcattaa
actatgctgctctattaagcatatctttagatgacaaggaactgaccagttttcaggtgt
gt-cagcgactgcaaaaggtctttgttcactacgttcgcttagagagcctgaacctttcg
tgtggatacatcaggcattcttccctcactagcatgaagtcctttgttgtctcacgcctg
cggttagcggatcttcggtttgattcactagagtgcttgggccaattgctgtaccaacta
agtgagccacgaaaaggcttgcgcaatctatggctcgaacacgtcactatagaccctcaa
catgagcccctgcaaacgaagcagaagaccatcgccttaacacatctgtcgtgcaattcg
gctgttccagagatcttcaagctcttacactcaaagctctactggctggagctgagcat
>Gi-P678_contig004.1 87378:91087
gatacgcgcaagaagagccatatctgtcttatgataagtccgtccatacgccaatccatt
catgtaaaacacacgagacccaggatagacctctttccaaatacgttctctaagccggac
cttttcattccgcattgctctggctttagagaattcatccaaatgcgtaaagacagtgaa
gactcggggaaacccggtggcctgaaggatgttgaggtattcgtaatgctcaacctcgag
cccaacctttgcattgacaacaatgatgaccaagttaacaagctttgatatgtctaggat
tgctggtatggaggctgggacatcgtagaaggtaattctctttgttttcgatgctacgac
tgtaataggcccaattggatctgagacagaatatccgcccacaactctaacgagtgcctt
agtaagcgttgtcttgccaacaccttttgggccgataactgcaaccaggtctgggggcgg
gtaatccccataacgcgctacatacggcagtcttgcagctctctgaagtgcattagcctg
tcgctggatcactcttctcgctgccacaacggattgaaagctgtacgctttcatattcac
gtggtgtggccgagtaccatttttaatggcttcgcgaacattctcgcgtttcttctgctt
attcttgcggccacgtgtgctctttgtcgatttgtgctttgtattctcctgttcatctgt
cacttgacgatcagacatttcaattattagggactcgcggcaagtcttttttaatgggga
agcagagttgagcagcttatttaatatatttacgtaagagcagaayaaggagcactatca
gtggagagagaagcattagaaactctgcaaacgtcttttgaacgggcgagtctgccagct
ttacgcgctcttgatagatcatcagcgcaaagaggacgtcttgctttgtctttgtgtcca
tagggacagctgactctgtcccccaatctgtagcagtctttcctgcagggaacttcttag
tcggagattgcacaatatggatttctttcggagcaagagcgttgacaatatcgagatctc
cacgcatagcagcctccatgagagc-ggtatacttatctccttgactgctcttgctatta
gtagttagtcctgcttcgactggcaccagaattttggcaatggacgtatacccatagcgg
acagctagcataagagcagtcgttccatcatctgcttgcataccaccttcatgtctaaca
agtgtctcaacggcacgaatgttcccgtattgggctgcaagcatcaacgcagagtagcca
ccggaagatgttctgtgccgcgcctccaaaggcgctaagtgtgctataatgcagagcagc
tgtccacacctagcactccatgaccctatgtttccaggccggatagctttagtttcttgc
cgtattctttcctttactcgctcgtgttcataaacaacatggataagggcactggtacca
ttattgtccaaataatttgtctcgtactgactcagaaaacaaaccacgtcagcctgggca
tgaagtgcggcatgcatcatggctgtcatcccctgagtgtcttgtatcctagcctcatgc
gctgcaagctgttccacacaccctaacgagccagtggctgcagccatcattagtgctgtt
gtccctggcccgttgaggactagaccaacattgccc-tctagataagatgctatacctga
gacatcgccgctagcagcagcaatcatcagacgagtaatgccatgcttgactaagaggaa
cttctccgtgatagctagcttttggaatactgtacccaatccattagatagagcatactt
ggctgcgaagttctctgctttatctacaaatccacactcctcgtctgctaatacaagtcc
tgcgtcctcatgtccatgttttaaagcaagcatcagagctgtttctccttgagtatttct
atagcacctctggtataagtacctgcggatagacactatatcgccctctgcagctgcaac
catgagttgcgtattaccttc-agttgtccgtacaataccgtgcctctcctcaaagctcc
gtctagcacccataagaaggggtaaattcaagatgtagggtagggtaggcctcttttgat
agtttgtttgcatcatgctgcgcaggagaatggctagatctgagccatattccttatcta
atcctgctgtgtagtactctttgtccagtagtgaaagggtggtcttgtgaatggttccag
tgagctggcaagcatcgtaaagcaaccgaccgatgctccacaccacaccttctgatgtat
ctctctgttggctatagtattctgggggcacataccgatcgtgatgacagatatcaaagt
gcaattcttggcgcctatagggcgtcaggggatcatgaagatatttagaagactggctac
cgagcttagccttagattgagagctagaattatgctctgggttagtgttagtaccggctg
aagtgtccattgtagcattttcagaaacagatgcg--ctggcatctgatgcaatatcaga
gaaattatcccttctgttaaagatactagtgctcattgtggactcgggctcagcagagcc
actcatgtcgtagaatagaccaggtaagggaagagaagtcatcgtcacgacctctccaac
gcttgcattgctcgtgaaattcttcctcacatgaaccattttgaacatggggcatccaaa
ctctactcgtaacattccatagtcgtcgtagaatatgcaccgagggtctataattatgct
gttctcgtccatgacacctgtgttcgactcgtataggaagaggcataagcttgcaagctg
atacagcatatccaaaatctcctcacgcgaaaatttcgtttcatgaaggatatggctttt
gaatgcatcttgcaggctgccaccgccgcaataagcatagaatagatacggcagactggt
aggttcat---aaataaggcgcattccttggtgtctcacggtgagtagcaggtctagccg
tgtcttaaggtgtgctttctcatcgtcgtccatctcgccgtcttcgagtctataacagca
caggacccgtgagttggcgcactgtcgcaccataacggtctcctcccagagaggcttgag
attcttgactgataggatcctcttaagcggcatccgataccaaatttttttgaatcatga
attacttgctctatccggtttacgtagactctaaaatccagtttccgcctaaatcattaa
actatgctgctctattaagcatatctttagatgacaaggaactgaccagttttcaggtgt
gt-cagcgactgcaaaaggtctttgttcactacgttcgcttagagagcctgaacctttcg
tgtggatacatcaggcattcttccctcactagcatgaagtcctttgttgtctcacgcctg
cggttagcggatcttcggtttgattcactagagtgcttgggccaattgctgtaccaacta
agtgagccacgaaaaggcttgcgcaatctctggctcgaacacgtcactgtagacccccaa
catgagcccctgcaaacgaagcagaagaccatcgccttaacacatctgtcgtgcaattcg
gctgttccagagatcttcaagctcttacactcaaagctctactggctggagctgagcat
>Gi-P680_contig004.1 87378:91087
gatacgcgcaagaagagccatatctgtcttatgataagtccgtccatacgccaatccatt
catgtaaaacacacgagacccaggatagacctctttccaaatacgttctctaagccggac
cttttcattccgcattgctctggctttagagaattcatccaaatgcgtaaagacagtgaa
gactcggggaaacccggtggcctgaaggatgttgaggtattcgtaatgctcaacctcgag
cccaacctttgcattgacaacaatgatgaccaagttaacaagctttgatatgtctaggat
tgctggtatggaggctgggacatcgtagaaggtaattctctttgttttcgatgctacgac
tgtaataggcccaattggatctgagacagaatatccgcccacaactctaacgagtgcctt
agtaagcgttgtcttgccaacaccttttgggccgataactgcaaccaggtctgggggcgg
gtaatccccataacgcgctacatacggcagtcttgcagctctctgaagcgcattagcctg
tcgctggatcactcttctcgctgccacaacggattgaaagctgtacgctttcatattcac
gtggtgtggccgagtaccatttttaatggcttcgcgaacattctcgcgtttcttctgctt
attcttgcggccacgcgtgctctttgtcgatttgtgctttgtattctcctgttcatctgt
cacttgacgattagacatttcaattattagggactcgcagcaagtcttttttaatgggga
agcagagttgagcagcttatttaatatatttacgtaagagcagaacaaggagcactatca
gtggagagagaagcattagaaactctgcaaacgtcttttgaacgggcgagtctgccagct
ttacgcgctcttgatagatcatcagcgcaaagaggacgtcttgctttgtctttgtgtcca
tagggacagctgactctgtcccccaatctgtagcagtctttcctgcagggaacttcttag
tcggagattgcacaatatggatttctttcggagcaagagcgttgacaatatcgagatctc
cacgcatagcagcctccatgagagc-ggtatacttatctccttgactgctcttgctatta
gtagttagtcctgcttcgactggcaccagaattttggcaatggacgtatacccatagcgg
acagctagcataagagcagtcgttccatcatctgcttgcataccaccttcatgtctaaca
agtgtctcaacggcacgaatgttcccgtattgggctgcaagcatcaacgcagagtagcca
ccggaagatgttctgtgccgcgcctccaaaggcgctaagtgtgctataatgcagagcagc
tgtccacacctggcactccatgaccctatgtttccaggccggatagctttagtttcttgc
cgtattctttcctttactcgctcgtgttcataaacaacatggataagggcactggtacca
ttattgtccaaataatttgtctcgtactgactcagaaaacaaaccacgtcagcctgggca
tgaagtgcggcatgcatcatggctgtcatcccctgagtgtcttgtatcctagcctcatgc
gctgcaagctgttccacacactctaacgagccagtggctgcagccatcattagtgctgtt
gtccctggcccgttgaggactagaccaacattgccc-tctagataagatgctatacctga
gacatcgccgctagcagcagcaatcatcagacgagtaatgccatgtttgactaagaggaa
cttctccgtgatagctagcttttggaatactgtacccaatccattagatagagcatactt
ggctgcgaagttctctgctttatctacaaatccacactcctcgtctgctaatacaagtcc
tgcgtcctcatgtccatgttttaaagcaagcatcagagctgtttctccttgagtatttct
atagcacctctggtataagtaccttcggatagacactatatcgccctctgcagctgcaac
catgagctgcgtattaccttc-ggttgtccgtacaataccgtgcctctcctcaaagctcc
gtctagcacccataagaaggggtaaattcaagatgtagggtagggtaggcctcttttgat
agtttgtttgcatcatgctgcgcaggagaatggctagatctgagccatattccttatcta
atcctgctgtgtagtactctttgtccagtagtgaaagggtggtcttgtgaatggttccag
tgagctggcaagcatcgtaaagcaaccgaccgatgctccacaccacaccttctgatgtat
ctctctgttggctatagtattctgggggcacataccgatcgtgatgacagatatcaaagt
gcaattcttggcgcctatagggcgtcaggggatcatgaagatatttagaacactggctac
cgagcttagccttagattgagagctagaattatgctctgggttagtgttagtaccggctg
aagcgtccattgtagcattttcagaaacagatgcg--ctggcatctgatgcaatatcaga
gaaattatcccttctgttaaagatactagtgctcattgtggactcgggctcagcagagcc
actcatgtcgtagaatagaccaggtaaggaaagagaagtcatcgtcacgacctctccaac
acttgcattgctcgtgaaattcttcctcacatgaaccattttgaacatggggcatccaaa
ctctactcgtaacattccatagtcgtcgtagaatatgcaccgagggtctataattatgct
gttctcgtccatgacacctgtgttcgactcgtataggaagaggcataagcttgcaagctg
atacagcatatccaaaatctcctcacgcgaaaatttcgtttcatgaaggatatggctttt
gaatgcatcttgcaggctgccaccgccgcaataggcatagaatagatagggcggactggt
aggttcat---aaataaggcgcattccttggtgtctcacggtgagtagcaggtctagccg
tgtcttaaggtgtgctttctcatcgtcgtccatctcgccgtcttcgagtctataacagca
caggacccgtgagttggcgcactgtcgcaccataacggtctcctcccagagaggcttgag
attcttgactgataggatcctcttgagcggcatccgataccaaatttttttgaatcatga
attacttgctctatccggtttacgtagactctaaaatccagtttccgcctaaatcattaa
actatgctgctctattaagcatatctttagatgacaaggaactgaccagttttcaggtgt
gt-caacgactgcaaaaggtctttgttcactacgttcgcttagagagcctaaacctttcg
tgtggatacatcaggcattcttccctcactagcatgaagtcctttgttgtctcacgcctg
cggttagcggatcttcggtttgattcactagagtgcttgggccaattgctgtaccaacta
agtgagccacgaaaaggcttgcgcaatctatggctcgaacacgtcactatagaccctcaa
catgagcccctgcaaacgaagcagaagaccatcgccttaacacatctgtcgtgcaattca
gctgttccagagatcttcaagctcttacactcaaagctctactggctggagctgagcat
>P344_contig2 99041:102750
gatacgcgcaagaagagccatatctgttttatgataagtccgtccatacgccaatccatt
catgtaaaacacacgagacccaggatagacctctttccaaatacgttctctaagccggac
cttttcattccgcattgctctggctttagagaattcatccaaatgcgtaaagacagtgaa
gactcggggaaacccggtggcctgaaggatgttgaggtattcgtaatgctcaacctcgag
cccaacctttgcattgacaacaatgatgaccaagttaacaagctttgatatgtctaggat
tgctggtatggaggctgggacatcgtagaaggtaattctctttgttttcgatgctacgac
tgtaataggcccaattggatctgagacagaatatccgcccacaactctaacgagtgcctt
ggtaagcgttgtcttgccaacaccttttggaccgataactgcaaccaggtctgggggcgg
gtaatccccataacgcgccacatacggcaatcttgcagctctctgaagtgcattagcctg
tcgctggatcactcttctcgctgccacaacggattgaaagctgtacgctttcatattcac
atggtgtggtcgagtaccatttttaatggcttcgcgaacattctcgcgtttcttctgctt
attcttgcggccacgtgtgctctttgtcgatttgtgctttgtattctcctgttcatctgt
cacttgacgatcagacatttcaattattagggactcgcggcaagtcttttttaatggaga
agcagagttgagcagcttatttaatatatttacgtaagagcagaacaaggagcactatca
gtggagagagaagcattagaaactctgcaaacgtcttttgaacgggcgagtctgccagct
ttacgcgctcttgatagatcatcagcgcaaagaggacgtcttgctttgtctttgtgtcca
tagggacagctgactctgtcccccaatctgtagcagtctttcctgcagggaacttcttag
tcggagattgcacaatatggatttctttcggagcaagagcgttgacaatatcgagatctc
cacgcatagcagcctccatgagagc-ggtatacttatctccttgactgctcttgctatta
gtagttagtcctgcttcgactggcaccagaattttggcaatggacgtatacccatagcgg
acagctagcataagagcagtcgttccatcatctgcttgcataccaccttcatgtctaaca
agtgtctcaacggcacgaatgttcccgtattgggctgcaagcatcaacgcagagtagcca
ccggaagatgttctgtgccgcgcctccaaaggcgccaagtgtgctataatgcagagcagc
tgtccacacctggcactccatgaccctatgtttccaggccggatagctttagtttcttgc
cgtattctttcctttactcgctcgtgttcataaacaacatggataagggcactggtacca
ttattgtccaaataatttgtctcgtattgactcagaaaacaaaccacgtcagcctgggca
tgaagtgcggcatgcatcatggctgtcatcccctgagtgtcttgtatcctagcctcatgc
gctgcaagctgttccacacactctaacgagccagtggctgcagccatcattagtgctgtt
gtccctggcccgttgaggactagaccaacattgccc-tctagataagatgctatacctga
gacatcgccgctagcagcagcaatcatcagacgagtaatgccatgcttgactaagaggaa
cttctccgtgatagctagcttttggaatactgtacctaatccattagatagagcatactt
ggctgcgaagttctctgctttatctacaaatccacactcctcgtctgctaatacaagtcc
tgcgtcctcatgtccatgttttaaagcaagcatcagagctgtttctccttgagtatttct
atagcacctttggtacaagtacctgcggatagacactatatcgccctctgcagctgcaac
catgagttgcgtattaccttc-agttgtccgtacaataccgtgcctctcctcaaagctcc
gtctagcacccataagaagaggtaagttcaagacgtagggtagggtaggcctcttttgat
agtttgtttgcatcatgctgcgcaggagaatggctagatctgagccatattccttatcta
atcctgctgtgtagtactctttgtccagtagtgaaagggtggtcttgtgaatggttccag
tgagctggcaagcatcgtaaagcaaccgaccgatgctccacaccacaccttctgatgtat
ctctctgttggctatagtattctgggggcacataccgatcgtgatgacagatatcaaagt
gcaattcttggcgcctatagggcgtcaggggatcatgaagatatttagaagactggctac
cgagcttagcgttagattgagagctagaattatgctctgggttagtgttagtaccggctg
aagtgtccattgtagcattttcagaaacagatgcg--ctggcatctgatgcaatatcaga
gaaattatcccttctgttaaagatactagtgctcattgtggactcgggctcagcagagcc
actcatgtcgtagaatagaccaggtaagggaagagaagtcatcgtcacgacctctccaac
acttgcattgcttgtgaaattcttcctcacatgaaccattttgaacatggggcatccaaa
ctctactcgtaatattccatagtcgtcgtagaatatgcaccgagggtctataattatgct
gttctcgtccatgacacctgtgttcgactcgtataggaagaggcataagcttgcaagctg
atacagcatatccaaaatctcctcacgcgaaaatttcgtttcatgaaggatatggctttt
gaatgcatcttgcaggctgccaccgccgcaataggcatagaatagatagggcggactggt
aggttcat---aaataaggcgcattccttggtgtctcacggtgagtagcaggtctagccg
tgtcttaaggtgtgctttctcatcgtcgtccatctcgccgtcttcgagtctataacagca
caggacccgtgagttggcgcactgtcgcaccataacggtctcctcccagagaggcttgag
attcttgactgataggatcctcttgagcggcatccgataccaaatttttttgaatcatga
attacttgctctatccggtttacgtagactctaagatccagtttccgcctaaatcattaa
attatgctgctctattaagcatatctttagatgacaaggaactgaccagttttcaggtgt
gt-cagcgactgcaaaaggtctttgttcactacgttcgcttagagagcctgaacctttcg
tgtggatacatcaggcattcttccctcactagcatgaagtcctttgttgtctcacgcctg
cggttagcggatcttcggtttgattcactggagtgcttgggccaattgctgtaccaacta
agtgagccacgaacaggcttgcgcaatctatggctcgaacacgtcactatagaccctcaa
catgaacccctgcaaacgaagcagaagaccatcgccttaacacatctgtcatgcaattcg
gctgttccagagatcttcaagctcttacactcaaagctctactggctggagttgagcat
>P387_contig3 98987:102701
aatacgcgcaagaagagccatatctgttttatgataagtccgtccatatgccaatccatt
catgtaaaacacacgagacccaggatagacctctttccaaatacgttctctaagccggac
cttttcattccgcattgctctggctttagagaattcatccaaatgcgtaaagacagtgaa
gactcggggaaacccggtggcctgaaggatgttgaggtattcgtaatgctcaacctcgag
cccaacctttgcattgacaacaataatgaccaagttaacaagctttgatatgtctaggat
tgctggtatggaggctgggacatcgtagaaggtaattctctttgttttcgatgctacgac
tgtaataggcccaattggatctgagacagaatatccgcccacaactctaacgagtgcctt
ggtaagcgttgtcttgccaacaccttttgggccgataattgcaaccaggtctgggggcgg
gtaatccccataacgcgctacatacggcagtcttgcagctctctgaagcgcattagcctg
tcgctggatcactcttctcgctgctacaacggattgaaagctgtacgctttcatattcac
gtggtgtggccgagtaccatttttaatggcttcgcgaacattctcgcgttttttctgctt
attcttgcggccacgtgtgctctttgtcgatttgtgctttgtattctcctgttcatctgt
cacttgacgatcagacatttcaattattagggactcgcggcaagtcttttttaatgggga
agcagagttgagcagcttatttaatatatttacgtaagagcagaacaaggagcactatca
gtggagagagaagcattagaaactctgcaaacgtcttttgaacgggcgagtctgccagct
ttacgcgctcttgatagatcatcagcgcaaagaggacgtcttgctttgtctttgtgtcca
tagggacagctgactctgtcccccaatctgtagcagtctttcctgcagggaacttcttag
tcggagattgcacaatatggatttctttcggagcaagagcgttgacaatatcgagatctc
cacgcatagcagcctccatgagagc-agtatacttatctccttgactgctcttgctatta
gtagttagtcctgcttcgactggcaccagaagtttggcaatggacgtatacccatagcgg
acagctagcataagagcagtcgttccatcatctgcttgcataccaccttcatatctaaca
agtgtctcaacggcacgaatgttcccgtattgggctgcaagcatcaacgcagagtagcca
ccggaagatgttctgtgccgcgcctccaaaggcgccaagtgttctataatgcagagcagc
tgtccacacctggcactccatgaccctatgtttccaggccgaatagctttagtttcttgc
cgtattctttcctttactcgctcgtgttcataaacaacatggataagggcactggtacca
ttattgtccaaataatttgtctcgtattgactcagaaaacaaaccacgtcagcctgggca
tgaagtgcggcatgcatcatggctgtcatcccctgagtgtcttgtatcctagcctcatgc
gctgcaagctgttccacacattctaacgagccagtggctgcagccatcattagtgctgtt
gtccctggcccgttgaggactagaccaacattgcccttctagataagatgctatacctga
gacatcgccgctagcagcagcaatcatcagacgagtaatgccatgcttgactaagaggaa
cttctccgtgatagctagcttttggaatactgtacccaatccattagatagagcatactt
ggctgcgaagttctctgctttatctacaaatccacactcctcgtctgctaatacaagtcc
tgcgtcctcatgtccatgttttaaagcaagcatcagagctgtttctccttgagtatttct
atagcatctctggtataagtaccttcggatagacactatatcgccctctgcagctgcaac
catgagttgcgtattaccttcaggttgtccgtacaataccgtgcctctcctcaaagctcc
gtctagcacccataagaagaagtaaattcaagatgtagggtagggtaggtctcttttgat
agtttgtttgcatcatgctgcgcaggagaatggctagatctgagccatattccttatcta
atcctgctgtgtagtactctttgtccagtagtgaaagggtggtcttgtgaatggttccgg
tgagctggcaagcatcgtaaagcaaccgaccgatgctccacaccacaccttctgatgtat
ctctctgttggctatagtattctgggggcacataccgatcgtgatgacagatatcaaagt
gcaattcttggcgcctatagggcgtcaggggatcatgaagatatttagaagactggctac
cgagcttagccttagattgagagctagaattatgctctgggttagtgttagtaccggctg
aagtgtccattgtagcattttcagaaacagatgcgcactggcatctgatgcaatatcaga
gaaattatcccttctgttaaagatactagtgctcattgtggactcgggctcagcagagcc
actcatgtcgtagaatagaccaggtaagggaagagaagtcatcgtcacgacctctccaac
acttgcattgctcgtgaaattcttcctcacgtgaaccattttgaacatggggcatccaaa
ttccacccgtaacattccatagtcgtcgtagaatatgcatcgagggtctataattatgct
attctcgtccatgacacctgtgttcgactcgtataggaagaggcataagcttgcaagctg
atacagcatatccaaaatctcctcacgcgaaaatttcgtttcatgaaggatatggctttt
gaatgcatcttgcaggctgccaccgccgcaataagcatagaatagatagggcggactggt
aggttcat---aaataaggcgcattccttggtgtctcacggtaagtagcaggtctagccg
tgtcttaaggtgtgctttctcatcgtcgtccatctcgccgtcttcgagtttataacagca
caggacccgtgagttggcgcactgtcgcaccataacggtctcctcccagagaggcttgag
attcttgactgataggatcctcttgagcggcatccgataccaaatttttttgaatcatga
attacttgctctatccggtttacgtagactctaagatccagtttccgcccaaatcattaa
attatgctgctctgttaagcatatctttagatgacaaggaattgaccagttttcaggtgt
gtccagcgactgcaaaaggtctttgttcactacgttcgcttagagagtttgaacctttcg
tgtggatacatcaggcattcttccctcactagcatgaagtcctttgttgtctcacgcctg
cggttagcggatcttcggtttgattcactggagtgcttgggccaattgctgtaccaacta
agtgagccacgaacaggcttgcgcaatctatggctcgaacacgtcactatagacccccaa
catgagcccctgcaaacgaagcagaagaccatcgccttaacacatctgtcatgcaattcg
gctgttccagagatcttcaagctcttacactcaaagctctactggctggagttgagcat
>P424_contig4 87380:91089
gatacgcgcaagaagagccatatctgtcttatgataagtccgtccatacgccaatccatt
catgtaaaacacacgagacccaggatagacctctttccaaatacgttctctaagccggac
cttttcattccgcattgctctggctttagagaattcatccaaatgcgtaaagacagtgaa
gactcggggaaacccggtggcctgaaggatgttgaggtattcgtaatgctcaacctcgag
cccaacctttgcattgacaacaatgatgaccaagttaacaagctttgatatgtctaggat
tgctggtatggaggctgggacatcgtagaaggtaattctctttgttttcgatgctacgac
tgtaataggcccaactggatctgagacagaatatccacccacaactctaacgagtgcctt
agtaagcgttgtcttgccaacaccttttgggccgataactgcaaccaggtctgggggcgg
gtaatccccataacgcgctacatacggcagtcttgcagctctctgaagtgcattagcctg
tcgctggatcactcttctcgctgccacaacggattgaaagctgtacgctttcatattcac
gtggtgtggccgagtaccatttttaatggcttcgcgaacattctcgcgtttcttctgctt
attcttgcggccacgtgtgctctttgtcgatttgtgctttgtattctcctgttcatctgt
cacttgacgatcagacatttcaattattagggactcgcggcaagtcttttttaatggaga
agcagagttgagcagcttatttaatatatttacgtaagagcagaacaaggagcactatca
gtggagagagaagcattagaaactctgcaaacgtcttttgaacgggcgagtctgccagct
ttacgcgctcttgatagatcatcagcgcaaagaggacgtcttgctttgtctttgtgtcca
tagggacagctgactctgtcccccaatctgtagcagtctttcctgcagggaacttcttag
tcggagattgcacaatatggatttctttcggagcaagagcgttgacaatatcgagatctc
cacgcatagcagcctccatgagagc-ggtatacttatctccttgactgctcttgctatta
gtagttagtcctgcttcgactggcaccagaattttggcaatggacgtatacccatagcgg
acagctagcataagagcagtcgttccatcatctgcttgcataccaccttcatgtctaaca
agtgtctcaacggcacgaatgttcccgtattgggctgcaagcatcaacgcagagtagcca
ccggaagatgttctgtgccgcgcctccaaaggcgctaagtgtgctataatgcagagcagc
tgtccacacctagcactccatgaccctatgtttccaggccggatagctttagtttcttgc
cgtattctttcctttactcgctcgtgttcataaacaacatggataagggcactggtacca
ttattgtccaaataatttgtctcgtactgactcagaaaacaaaccacgtctgcctgggca
tgaagtgcggcatgcatcatggctgtcatcccctgagtgtcttgtatcctagcctcatgc
gctgcaagctgttccacacaccctaacgagccagtggctgcagccatcattagtgctgtt
gtccctggcccgttgaggactagaccaacattgccc-tctagataagatgctatacctga
gacatcgccgctagcagcagcaatcatcagacgagtaatgccatgcttgactaagaggaa
cttctccgtgatagctagcttttggaatactgtacccaatccattagatagagcatactt
ggctgcgaagttctctgctttatctacaaatccacactcctcgtctgctaatacaagtcc
tgcgtcctcatgtccatgttttaaagcaagcatcagagctgtttctccttgagtatttct
atagcacctctggtataagtacctgcggatagacactatatcgccctctgcagctgcaac
catgagttgcgtattaccttc-agttgtccgtacaataccgtgcctctcctcaaagctcc
gtctagcacccataagaaggggtaaattcaagatgtagggtagggtaggcctcttttgat
agtttgtttgcatcatgctgcgcaggagaatggctagatctgagccatattccttatcta
atcctgctgtgtagtactctttgtccagtagtgaaagggtggtcttgtgaatggttccag
tgagctggcaagcatcgtaaagcaaccgaccgatgctccacaccacaccttctgatgtat
ctctctgttggctatagtattctgggggcacataccgatcgtgatgacagatatcaaagt
gcaattcttggcgcctatagggcgtcaggggatcatgaagatatttagaacactggctac
cgagcttagccttagattgagagctagaattatgctctgggttagtgttagtaccggctg
aagtgtccattgtagcattttcagaaacagatgcg--ctggcatctgatgcaatatcaga
gaaattatcccttctgttaaagatactagtgctcattgtggactcgggttcagcagagcc
actcatgtcgtagaatagaccaggtaagggaagagaagtcatcgtcacgacctctccaac
acttgcattactcgtgaaattcttcctcacatgaaccattttgaacatggggcatccaaa
ctctactcgtaacattccatagtcgtcgtagaatatgcaccgagggtctataattatgct
attctcgtccatgacacctgtgttcgactcgtataggaagaggcataagcttgcaagctg
atacagcatatccaaaatctcctcacgcgaaaatttcgtttcatgaaggatatggctttt
gaatgcatcttgcaggctgccaccgccgcaataggcatagaatagatagggcggactggt
aggttcat---aaataaggcgcattccttggtgtctcacggtgagtagcaggtctagccg
tgtcttaaggtgtgctttctcatcgtcgtccatctcgccgtcttcgagtctataacagca
caggacccgtgagttggcgcactgtcgcaccataacggtctcctcccagagaggcttgag
attcttgactgataggatcctcttgagcggcatccgataccaaatttttttgaatcatga
attacctgctctatccggtttacgtagactctaaaatccagtttccgcctaaatcattaa
actatgctgctctattaagcatatctttagatgacaaggaactgaccagttttcaggtgt
gt-cagcgactgcaaaaggtctttgttcactacgttcgcttagagagcctgaacctttcg
tgtggatacatcaggcattcttccctcactagcatgaagtcctttgttgtctcacgcctg
cggttagcggatcttcggtttgattcactagagtgcttgggccaattgctgtaccaacta
agtgagccacgaaaaggcttgcgcaatctctggctcgaacacgtcactgtagacccccaa
catgagcccctgcaaacgaagcagaagaccatcgccttaacacatctgtcgtgcaattcg
gctgttccagagatcttcaagctcttacactcaaagctctactggctggagctgagcat
>P427_contig2 613592:617302
gatacgcgcaagaagagccatatctgtcttatgataagtccgtccatacgccaatccatt
catgtaaaacacacgagacccaggatagacctctttccaaatacgttctctaagccggac
cttttcattccgcattgctctggctttagagaattcgtccaaatgcgtaaagacagtgaa
gactcggggaaacccggtggcctgaaggatgttgaggtattcgtaatgctcaacctcgag
cccaacctttgcattgacaacaataatgaccaagttaacaagctttgatatgtctaggat
tgctggtatggaggctgggacatcgtagaaggtaattctctttgttttcgatgctacgac
tgtaataggcccaattggatctgagacagaatatccgcccacaactctaacgagtgcctt
ggtaagcgttgtcttgccgacaccttttgggccgataattgcaaccaggtctgggggcgg
gtaatccccataacgcgctacatacggcagtcttgcagctctctgaagtgcattagcctg
tcgctggatcactcttctcgctgccacaacggattgaaagctgtacgctttcatattcac
atggtgtggtcgagtaccatttttaatggcttcgcgaacattctcgcgttttttctgctt
attcttgcggccacgtgtgctctttgtcgatttgtgctttgtattctcctgttcatctgt
cacttgacggtcagacatttcaattattagggactcgcggcaagtcttttttaatggaga
agcagagttgagcagcttatttaatatatttacgtaagagcagaacaaggagcactatca
gtggagagagaagcattagaaactctgcaaacgtcttttgaacgggcgagtctgccagct
ttacgcgctcttgatagatcatcagcgcaaagaggacgtcttgctttgtctttgtgtcca
tagggacagctgactctgtcccccaatctgtagcagtctttcctgcagggaacttcttag
tcggagattgcacaatatggatttctttcggagcaagagcgttgacaatatcgagatctc
cacgcatagcagcctccatgagagcaggtatacttatctccttgactgctcgtgctatta
gtagttagtcctgcttcgactggcaccagaagtttggcaatggacgtatacccatagcgg
acagctagcataagagcagtcgttccatcatctgcttgcataccaccttcatgtctaaca
agtgtctcaacggcacgaatgttcccgtattgggctgcaagcatcaacgcagagtagcca
ccggaagatgttctgtgccgcgcctccaaaggcgccaagtgttctataatgcagagcagc
tgtccacacctggcactccatgaccctatgtttccaggccgaatagctttagtttcttgc
cgtattctttcctttactcgctcgtgttcataaacaacatggataagggcactggtacca
ttattgtccaaataatttgtctcgtactgactcagaaaacaaaccacgtcagcctgggca
tgaagtgcggcatgcatcatggctgtcatcccctgagtgtcttgtatcctagcctcatgc
gctgcaagctgttccacacaccctaacgagccagtggctgcagccatcattagtgctgtt
gtccctggcccgttgaggactagaccaacattgcct-tctagataagatgctatacctga
gacatcgccgctagcagcagcaatcatcaaacgagtaataccatgcttgactaagaggaa
cttctccgtgatagctagcttttggaatactgtacctaagccattagatagagcatactt
ggctgcgaagttctctgctttatctataaatccgcactcctcgtctgctaatacaagtcc
tgcgtcctcacgtccatgttttaaagcaagcatcagagctgtttctccttgagtatttct
atagcatctctggtataagtaccttcggatagacactatatcgccctctgcagctgcaac
catgagttgcgtattaccttc-ggttgtccgtacaataccgtgcctctcctcaaagctcc
gtctagcacccataagaaggggtaaattcaagatgtagggtagggtaggcctcttttgat
agtttgtttgcatcatgctgcgcaggagaatggctagatctgagccatattccttatcta
atcctgctgtgtagtactctttgtccagtagtgagagggtggtcttgtgaatggttccag
tgagctggcaagcatcgtaaagcaatcgaccgatgctccacaccacaccttctgatgtat
ctctctgttggctatagtattctgggggcacataccgatcgtgatgacagatatcaaagt
gcaattcttggcgcctatagggcgtcaggggatcatgaagatatttagaagactggctac
cgagcttagcgttagattgagagctggaattatgctctgggttagtgttagtaccggctg
aagtgtccattgtagcattttcagaagcagatgcg--ctggcatctgatgcaatatcaga
gaaattatcccttctgttaaagatactagtgctcattgtggactcgggttcagcagagcc
actcatgtcgtagaatagaccaggtaagggaagagaagtcatcgtcacgacctctccaac
acttgcattgctcgtgaaattcttcctcacgtgaaccattttaaacatggggcatccaaa
ctctactcgtaacattccatagtcgtcgtagaatatgcatcgagggtctataattatgct
gttttcgtccatgacacctgtgttagactcgtataggaagaggcataagcttgcaagctg
atacagcatatccaaaatctcctcacgcgaaaatttcgtttcatgaaggatatggctttt
gaatgcatcttgcaggctgccaccgccgcaataggcatagaatagatagggcggactggt
aggttcat---aaataaggcgcattccttggtgtctcacggtgagtagcaggtctagccg
tgtcttaaggtgtgctttctcatcatcatccatctcgccgtcttcgagtttataacagca
caggacccgtgagttggcacactgtcgcaccataacggtctcctcccagagaggcttgag
attcttgactgataggatcctcttgagcggcatccgataccaaatttttttgaatcatga
attacttgctctatccggtttacgtggactctaaaatccagtttccacccaaatcattaa
attatgctgctctgttaagcatatccttagatgacaaggaattgaccagttttcaggtgt
gc-cagcgactgcaaaaggtctttgttcactacgttcgcttagagagtttgaacctttcg
tgtggatacatcaggcattcttccctcactagcatgaagtcctttgttgtctcacgcctg
cggttagcggatcttcggtttgattcactggagtgcttgggccaattgctgtaccaacta
agtgagccacgaacaggcttgcgcaatctatggctcgaacacgtcactatagaccctcaa
catgaacccctgcaaacgaagcagaagaccatcgccttaacacatctgtcatgcaattcg
gctgttccagagatcttcaagctcttacactcaaagctctactggctggagttgagcat
>P458_contig2 621146:624855
gatacgcgcaagaagagccatatctgtcttatgataagtccgtccatacgccaatccatt
catgtaaaacacacgagacccaggatagacctctttccaaatacgttctctaagccggac
cttttcattccgcattgctctggctttagagaattcatccaaatgcgtaaagacagtgaa
gactcggggaaacccggtggcctgaaggatgttgaggtattcgtaatgctcaacctcgag
cccaacctttgcattgacaacaatgatgaccaagttaacaagctttgatatgtctaggat
tgctggtatggaggctgggacatcgtagaaggtaattctctttgttttcgatgctacgac
tgtaataggcccaattggatctgagacagaatatccgcccacaactctaacgagtgcctt
agtaagcgttgtcttgccaacaccttttgggccgataactgcaaccaggtctgggggcgg
gtaatccccataacgcgctacatacggcagtcttgcagctctctgaagcgcattagcctg
tcgctggatcactcttctcgctgccacaacggattgaaagctgtacgctttcatattcac
gtggtgtggccgagtaccatttttaatggcttcgcgaacattctcgcgtttcttctgctt
attcttgcggccacgtgtgctctttgtcgatttgtgctttgtattctcctgttcatctgt
cacttgacgatcagacatttcaattattagggactcgcggcaagtcttttttaatgggga
agcagagttgagcagcttatttaatatatttacgtaagagcagaataaggagcactatta
gtggagagagaagcattagaaactctgcaaacgtcttttgaacgggcgagtctgccagct
ttacgcgctcttgatagatcatcagcgcaaagaggacgtcttgctttgtctttgtgtcca
tagggacagctgactctgtcccccaatctgtagcagtctttcctgcagggaacttcttag
tcggagattgcacaatatggatttctttcggagcaagagcgttgacaatatcgagatctc
cacgcatagcagcctccatgagagc-ggtatacttatctccttgactgctcttgctatta
gtagttagtcctgcttcgactggcaccagaattttggcaatggacgtatacccatagcgg
acagctagcataagagcagtcgttccatcatctgcttgcataccaccttcatgtctaaca
agtgtctcaacggcacgaatgttcccgtattgggctgcaagcatcaacgcagagtagcca
ccggaagatgttctgtgccgcgcctccaaaggcgctaagtgtgctataatgcagagcagc
tgtccacacctagcactccatgaccctatgtttccaggccggatagctttagtttcttgc
cgtattctttcctttactcgctcgtgttcataaacaacatggataagggcactggtacca
ttattgtccaaataatttgtctcgtactgactcagaaaacaaaccacgtcagcctgggca
tgaagtgcggcatgcatcatggctgtcatcccctgagtgtcttgtatcctagcctcatgc
gctgcaagctgttccacacaccctaacgagccagtggctgcagccatcattagtgctgtt
gtccctggcccgttgaggactagaccaacattgccc-tctagataagatgctatacctga
gacatcgcctctagcagcagcaatcatcagacgagtaatgccatgcttgactaagaggaa
cttctccgtgatagctagcttttggaatactgtacccaatccattagatagagcatactt
ggctgcgaagttctctgctttatctacaaatccacactcctcgtctgttaatacaagtcc
tgcgtcctcatgtccatgttttaaagcaagcatcagagctgtttctccttgagtatttct
atagcacctctggtacaagtacctgcggatagacactatatcgccctctgcagctgcaac
catgagttgcgtattaccttc-ggttgtccgtacaataccgtgcctctcctcaaagctcc
gtctagcacccataagaaggggtaaattcaagatgtagggtagggtaggcctcttttgat
agtttgtttgcatcatgctgcgcaggagaatggctagatctgagccatattccttatcta
atcctgctgtgtagtactctttgtccagtagtgaaagggtggtcttgtgaatggttccag
tgagctggcaagcatcgtaaagcaaccgaccgatgctccacaccacaccttctgatgtat
ctctctgttggctatagtattctgggggcacataccgatcgtgatgacagatatcaaagt
gcaattcttggcgcctatagggcgtcaggggatcatgaagatatttagaacactggctac
cgagcttagccttagattgagagctagaattatgctctgggttagtgttagtaccggctg
aagtgtccattgtagcattttcagaaacagatgcg--ctggcatctgatgcaatatcaga
gaaattatcccttctgttaaagatactagtgctcattgtggactcgggctcagcagagcc
actcatgtcgtagaatagaccaggtaagggaagagaagtcatcgtcacgacctctccaac
gcttgcattgctcgtgaaattcttcctcacatgaaccattttgaacatggggcatccaaa
ctctactcgtaacattccatagtcatcgtagaatatgcaccgagggtctataattatgct
gttctcgtccatgacacctgtgttcgactcgtataggaagaggcataagcttgcaagctg
atacagcatatccaaaatctcctcacgcgaaaatttcgtttcatgaaggatatggctttt
gaatgcatcttgcaggctgccaccgccgcaataagcatagaatagatacggcggactggt
aggttcat---aaataaggcgcattccttggtgtctcacggtgagtagcaggtctagccg
tgtcttaaggtgtgctttctcatcgtcgtccatctcgccgtcttcgagtctataacagca
caggacccgtgagttggcgcactgtcgcaccataacggtctcctcccagagaggcttgag
attcttgactgataggatcctcttgagcggcatccgataccaaatttttttgaatcatga
attacttgctctatccggtttacgtagactctaaaatccagtttccgcctaaatcattaa
actatgctgctctattaagcatatctttagatgacaaggaactgaccagttttcaggtgt
gt-cagcgactgcaaaaggtctttgttcactacgttcgcttagagagcctgaacctttcg
tgtggatacatcaggcattcttccctcactagcatgaagtcctttgttgtctcacgcctg
cggttagcggatcttcggtttgattcactagagtgcttgggccaattgctgtaccaacta
agtgagccacgaaaaggcttgcgcaatctatggctcgaacacgtcactatagaccctcaa
catgagcccctgcaaacgaagcagaagaccatcgccttaacacatctgtcgtgcaattcg
gctgttccagagatcttcaagctcttacactcaaagctctactggctggagctgagcat
