# Supplementary material for: High resolution multi-locus sequence typing scheme for Giardia duodenalis assemblage B outbreak and population analysis
Source: PLoS Negl Trop Dis. 2026 Jul 15;20(7):e0014528. doi: 10.1371/journal.pntd.0014528 (PMC13395364; doi:10.1371/journal.pntd.0014528)
Supplement: S2 Appendix — (ZIP) [file pntd.0014528.s002.zip › S2_Appendix/annotated_alignment_1366_k501_ash0.9_reads20_c5fae58a8e06ab8ea3bd9122779feb0c.fasta]

>POIs
--------------------------------------------------------------------------------------------------------------------------------------------------------------------------------------------------------------------------------------------------------------------------------------------------------------------------------------------------------------------------------------------------------------------------------------------------------------------------------------------------------------------------------------------------------------------------------------------------------------------------------------------------------------------------------------------------------------------------------------------------------------------------------------------------------------------------------------------------------------------------------------------------------------------------------------------------------------------------------------------------------------------------------------------------------------------------------------------------------------------------------------------------------------------------------------------------------------------------------------------------------------------------------------------------------------------------------------------------------------------------------------------------------------------------------------------------------------------------------------------------------------------------------------------------------------------------------------------------------------------------------------------------YY-Y-Y--Y--YY-Y-Y-Y-Y--------Y----Y-Y----Y---------YYY-Y-Y-Y-Y---YY-Y-YYY-Y-------Y---Y-YYY-Y--Y--Y--Y------Y---Y-Y-Y-Y-Y----Y-Y------Y-Y-Y----Y----Y-Y-----YYY-Y----Y-------------------------------------------------------------------------------------------------------------------------------------------------------------------------------------------------------------------------------------------------------------------------------------------------------------------------------------------------------------------------------------------------------------------------------------------------------------------------------------------------------------------------------------------------------------------------------------------------------------------------------------------------------------------------------------------------------------------------------------------------------------------------------------------------------------------------------------------------------------------------------------------------------------------------------------------------------------------------------------------------------------------------------------------------------------------------------------------------------------------------------------------------------------------------------------------------------------------------------------------------------------------------------------------------------------------------------------------------------------------------------------------------------------------------------------------------------------------------------------------------------------------------------------------------------------------------------------------------------------------------------------------------------------------------------------------------------------------------------------------------------------------------------------------------------------------------------------------------------------------------------------------------------------------------------------------------------------------------------------------------------------------------------------------------------------------------------------------------------------------------------------------------------------------------------------------------------------------------------------------------------------------------------------------------------------------------------------------------------------------------------------------------------------------------------------------------------------------------------------------------------------------------------------------------------------------------------------------------------------------------------------------------------------------------------------------------------------------------------------------------------------------------------------------------------------------------------------------------------------------------------------------------------------------------------------------------------------------------------------------------------------------------------------------------------------------------------------------------------------------------------------------------------------------------------------------------------------------------------------------------------------------------------------------------------------------------------------------------------------------------------------------------------------------------------------------------------------------------------------------------------------------------------------------------------------------------------------------------------------------------------------------------------------------------------------------------------------------------------------------------------
>GCA_011634595.1_contig16 690519:695875
ccgcccaaggagggtggacatgctgacactctcaaaaatgcgttagagaatgccaagaac
gccataatatcggatcaacgtccagtagcagttccagaaatcaattcgcggagccaaagt
agtgcgcgcctgaatgagcgagagcgcatcaaccgggagcgcgaacgcttgcaaaaagag
cgagaaatgctgatgcacgaggtagagcgtccaacatcgacgcatgtgcccagaaatgaa
aggctaatcaagatcatgcgagacatggatacagacggcagtgacaggtcttccctaaca
gcagacacgccgccagagtcatttaatgactccaatccaaatcttgcgcgcgacatagat
gttgcatacacaggttacggccgcagaaagagctatggaggctcaccttcgcgtgcacct
ctacctacccgtgctgcgcatcctatcacagtcaactcatactctactaagatgccccct
aatgcctttgatagaacaaaccaagaggttaaggagcctaagacaactggaaaagatctc
tcaactcctaccttagactctctgctcaataaggacgtcgccaccgactccgagtcggct
atcccattggatccgcgctttgatggattaaggcgacgccttgcagcaatggcggggcct
aaccgcgcggatactgcaattgcgtctacaacagcagcagctccacagccagttcagcga
cgggctacagtatctggaaaggccagcagcagcacctcgaaagtaatgtcatcgcctcgc
aacctgagctttgaccgagaacgaaagctgtctctgggtagccaccatcagcctgcacgt
gctgcgatgcccgacgactcgataagcacaccaaccgttgagtctatcacgaccaacatg
cgtaatgtcaatagtaacactacctatggtaacaccacgtattctacctcgtacatgcct
cctgtagctgcagcagatggacctgtaggacgcacctctagctctataagccgtggaagg
ccatcagtcggctctagaaggtctattgacgccacgtcagttgtgtctacaattgcctcc
cgcagccgccgcggaagcatcaccgaccagactccacagagaaatgcgccaccggatgct
gatccgaataaagtaccagtgtcggatatcgatcccagcaaaattaatttccaggtatat
tcgtcggggattaactcaccgcaccccatgtcgatgtcggtggagctccgggatgccata
tcaggtcatgggcccgccgaccactccccaatcaagccaaccagcactgtatcatcgggc
accagtcttagacaaatgatcagacaaaagaataaaacagactactttaactaattattt
acatggtaatccatcttgtcgtgtaaattatgggagacgtttgttgatttccatttattt
cctccgttttacaatgcgaaaattcaaatgagtgaagactacaagtttaagagcatcgag
gccattgacttcagaagcactcttgagaagcacccaggtgccgcagttgtcgatgtgagg
gacgtcgatttcggccaggacggaggagtactcaatgggagcattcacgtccctgtcaac
acaatcgacgccaacccggatactgtctctcaatttaaggacgcccccgcgtgctttgtc
tactgcaggtcatctggcggacgtgcgcatcgctcagcccatgcaatccaaacagctttt
ccagagaagcctgtctatctggtcaagggcggaatccgtgccctagtgcagacactcccg
agcagtgagtttagcaagcaagagtaaacgtgttctgcacgatgcccaccgtgaaacgtg
cgccaattgggcatgtgtccaccgaatgatgcgcaataaaaaattgtgtttgtggatgag
acttccagttatagcatatgatatagcttcaagacgaaaggttctagggacacagcgcac
gtactggagtattgtagacgcacctactttacaggtatacgctgtgccctctacattagg
gctagacagacaggaacgctcttctgcagacagagacgacttcaaaaggggcacagactt
tttgcgcatactgttagagagaagctcatctagcggtgggctagatggaagctcgttgcc
cctcggtattttactacaacaaggaaatatcaactttatggcggaatttgtgttccttgg
gcccttatcagatgacaaagcccaaaggcattacaacgagtggcggaaacttactaagca
aacacaactgcaattttgggcgaaccaactcccagttgagcaacgagtaagtcttgccaa
cctcatggtagatgccctgggccgcgcgactccatcagctctgcagcccctgccctctgt
tcctacacttttaagcttgccgctaatgatcttaggttctgcagatcgggggtttccgat
tgcctcatattccaaagaggatctactagtgctagagtacttcaagtctcttattattac
cctaatccgatgcggagatctccaggatattgtcttgtcaacgttcctccagcccactaa
tatctcctttttcaagcgcttcttgtctacaatgcactactcagacgtctacactatctt
atctgaggtactgtcaactactccgagctattctgggactgttgctcccattactaccat
tcgtaatgcactagtgaaggagcggctgctcaacgctcttatgggatttatctacggcca
gagtcagataagaggaatggagcactcgctgtctctttcctctgccgagtttattatggg
cttcttgctttcagccccagttcccctccagagaacggtgctgatgacgatagcccctga
ctgcataaagtgcacctttgatgcagcgtctataactagtacaagtacaccaataacgta
tagcctccgccttaagcagatggggctgctcaccgtgctctgcttctgcgttctattgca
agatgctgaagcaaatcctactctggtgtcacctgagctagcatccaagaagccgcttgg
tatgacgacggatattgatcttaa-aggtcggtcacgaagcaatcaaacggcatccccga
gtggaacaccctggctagacgataaggacaagcccctcaaccatctttttcaatattatg
tggaggcgattgcctctttttcaaatattttagttagctgcctgcgttctggtaccgtca
ctgctcatcttttagttactcttaggaccctcgcgctcctattaaccataaggtcgactc
ctatgaatacaaatgattcattttacggtgtttttggatctaatatgactgattctaacc
tggtaaagttgctaaattgcttcttgtcaggaactgtgaaccctcacgtcacgggctata
gtattccagcccgcttcgcctccgagaaagctattaccagaaatataatgcttaagctat
gctttgagctagagcgcacggggtcttatcgaaatcttttagagctggcgcgttccaacc
cccacaattctattcttcactcggctattgctcagatccttcttaatacagctattctag
gttactatagccctgtactatttaagttcgttctgcaatcgtccaaattgagcgacttcc
tcactgagataacatatgctccaccatcgtatcggacttctttctattgcttttgtaagg
gaattgttcaaggtctgattaacatttcgacaggtgccacggaggcccatatcctctcgc
gtcgtctagctaatctccccttgctgcaaagcgtctatcagacagagaatcaagttattc
tggccagtgctctacctggccttactgtatttcagaaaaatagcccgaatgataccaggt
cgcagcttgtcgacacgcttctaaaggatcctgggctagcagtttactccaaaaatgtac
tagaagttcactctttgcagattaacacatatgattttaatcataagcagtttctgcaga
agtttgcagccgca-aaatccgcatcaccgagctttggagggactcctattgagccctct
cctcggacaggaaacacgatcgttactcggcaaggacaagaaacaggatcggaaaggtct
aagaactggcgtgccagcacacccctgccgaagaagcgggacacgaagaatagacggagc
tctcaaaccacgctgccgcaggcacctacgctgggacaacccgctggggcactgtcgggg
cttgcaggtgcagctatgacaacaactcctagtacaacctcatcaaccttggcgcaatca
agacaattaaagccacgatacgaaaaaactgagacacgagggagaatcacaccacagatg
tcccaaccagccgcttcaatgcctccaactggtttcagtattaatggtcccacattaaat
gcttctaacatggttgacgacacagaaagatatgggtccagtacagcaccaccaaaacaa
cagcctctggtatcgtcactgagcttggactacaccagcagaatgacaaatccacagaac
tattcaccattagagcggcaatattcggataagactgcgcctcctgtcatgtacaccgtc
acaaacggcaatatttcagggaaagtacctgatagagcatttgattcatctataaaggaa
cggcgcgctatgcttcaagtaggctctaagacagagcagccacggcgggatagtgttggg
ctgggtggaacaaactcacagtactatgcggcaggcggttctagtaggtatccctatagc
aatccacagtcgtcgtacagtgcatcctatggtacccctgattcaacaatgcactccact
agaagctatgatgggctacctactcgtacggactctccatatccagagcgtaatcaagct
acaggtcgggccgcacactcttcgggctcccttacaaggggctatacagaccgcagcacg
gacaggcctgaatcgaagtaaatctcagttattctaaaaatgtcgcggaaagattctgcc
cggatagaaagtggttatcgcattattggggaagctaaagcgtaccttcaggtgcctact
tttgacagtcttcagaagatgacggtgaaggagctcctctccgtgcctgccatagaacga
ctcattagtataaaggccattaacttcttttccaaatttgctactcaagagggtatcctc
gaactggtatcagcaattaccatgatccctcttcatctatgtgaaggagtagtccaggta
tctggagggcacgtcaaggacacagtggaagccaggagcgcccttctgatcctcaaagca
tcgggtagcattactgaga
>GCA_001543975.1_contig15 complement(43975:49331)
ctgcccaaggagggtggacatgctgacgctctcaaaaatgcgttagagaatgccaagaac
gccataatatcggatcaacgtccagtagcagttccagaaatcaattcgcggagccaaagt
ggtgcgcgcctgaatgagcgagagcgcatcaaccgggagcgcgaacgcttgcaaaaagag
cgagaaatgctgatgcacgaggtagagcgtccaacatcgacgcatgtgcccagaaatgaa
aggctaatcaagatcatgcgagacatggatacagacggcagtgacaggtcttccctaaca
acagacacgccgccagagtcatttaatgactccaatccaaatcttgcgcgcgacatagat
gttgcatacacaggttacggccgcagaaagagctatggaggctcaccttcgcgtgcacct
ctacctacccgtgctgcgcatcctatcacagtcaactcatactctactaagatgccccct
aatgcctttggtggaacaaaccaagagattaaggaacctacgacaaccggaaaagatctc
tcaactcctaccttagactctctgctcaataaggacgtcaccaccgactccgagtcggct
atcccattggatccgcgctttgatggattaaggcgacgccttgcagcaatggcggggcct
aaccgcgcggatactgcaattgcgtctacaacagcagcagctccacagccagttcagcga
cgggctacagtatctggaaaggccagcagcagcacctcgaaagtaatgtcatcgcctcgc
aacctgagctttgaccgagaacgaaagctgtctctgggtagccaccatcagcctgcacgt
gctgcgatgcccgacgactcgataagcacaccaaccgttgagtctatcacgaccaacatg
cgtaatgtcaatagtaacactacctatggtaacaccacgtattctacctcgtacatgcct
cctgtagctgcagcagatggacctgtaggacgcacctctagctctataagccgtggaagg
ccatcagtcggctctagaaggtctattgacgccacgtcagttgtgtctacaattgcctcc
cgcagccgccgcggaagcatcaccgaccagactccacagagaactgcgccaccggatgct
gatccgaacaaagtaccagtgtcggatatcgatcccagcaaaattaatttccaggtatat
tcgtcggggattaactcaccgcaccctatgtcgatgtcggttgagcttcgggatgccata
tcaggtcacgggcccgccgaccgctccccaatcaagccaactagcactgtatcatcgggc
accagtcttagacaaatgattagacaaaagaataaaacagactatttcaattaattattt
acatggtaatccatcttgtcgtgtaaattatgggagaagtttgttgatttccatttattt
cctccgttttacaatgcgaaaattcgaatgagtgaagactacaagtttaagagcatcgag
gccactgacttcagaagcactcttgagaagcacccaggtgccgcagttgtcgatgtgagg
gacgtcgatttcggccaggacggaggagtactcaacgggagcattcacgtccctgtcaac
acaatcgacgccaacctggatactgtctcccaattcaaggacgcccccgcgtgctttgtc
tactgcaggtcatctggcggacgtgcgcaccgctcggcccatgcaatccaaacagctttt
ccagagaagcctgtctatctggtcaagggcggaatccgtgccctagtgcagacactcccg
agcagtgagtttagcaagcaagagtaaacgtgttctgcacgatgctcaccgtgaaacgtg
cgccaattgggcatgtgtccaccgaatgatgcgcaataaaaaattgtgtttgtggatgag
acttccagttatagcatatgatatagcttcaagacgaaaggttctagggacacagcgcac
gtactggagtattgtagacgcacctactttacaggtatacgctgtgccctctacattagg
gctagacagacaggaacgctcttctgcagacagagacgacttcaaaaggggcacagactt
tttgcgcatactgttagagagaagctcatctagtggtgggctagatgggagctcattgcc
cctcggtattttactacaacaaggaaatatcaactttatggcggaatttgtgttccttgg
gcccttatcagatgacaaagcccaaaggcattacaacgagtggcggaaacttactaagca
aacacaactgcagttttgggcgaaccaactcccagttgagcaacgagtaagtcttgccaa
cctcatggtagatgccctgggccgcgcgactccatcagctctgcagcccctgccctctgt
tcctacacttttaagcttgccgctaatgatcttaggttctgcagatcgggggtttccgat
tgcctcatattccaaagaggatctactagtgctagagtacttcaagtctcttattattac
cctaatccgatgcggagatctccaggatattgttttgtcgacgttccttcagcccactaa
tatctcctttttcaagcgcttcttgtctacaatgcactactcagacgtctacactatctt
atctgaggtactgtcaactactccgagctattctgggactgttgctcccattactaccat
tcgtaatgcactagtgaaggagcggctgctcaacactcttatgggatttatctacggcca
gagtcagataaggggaatggagcactcgctgtctctttcctctgccgagtttattatggg
cttcttgctttcagccccagtccccctccagagaacggtgctgatgacgatagcccctga
ctgcataaagtgcacctttgatgcagcgtctattactagtacaagtacaccaataacgta
tagcctccgccttaagcagatggggctgctcaccgtgctctgcttctgcgttctattgca
agatgctgaagcaaatcctactctggtgtctcctgagctagcatctaaaaagccgcttgg
tatgacgacggatattgatcttaa-aggtcggtcacgaagcaatcaaacggcatccccaa
gtggaacaccctggctagacgataaggacaagcccctcaaccatctttttcaatattatg
tggaggcaattgcctctttttcaaacattttagttagctgcctgcgttctggtaccgtca
ctgctcatcttttagttactcttaggacgcttgcgctcctattaaccataaggtcgactc
ctatgaatacaaatgattcattttacggcgtttttggatctaatatgactgattctaacc
tggtaaagttgctaaattgcttcttgtcaggaactgtgaaccctcacgtcacgggctata
gtattccagcccgtttcgcctccgagaaggctattaccagaaacataatgcttaagctat
gctttgagctagagcgcacggggtcttatcgaaatcttttagagctggcgcgttccaacc
cccacaattctattcttcactcggctattgctcagatccttcttaatacagctattctag
gttactatagccctgtactatttaagttcgttctgcaatcgtccaaattgagcgacttcc
tcgctgagataacatatgttccaccatcgtatcggacctctttctattgcttttgtaagg
gaattgttcaaggtttgattaacatttcgacaggtgccacggaggcccatatcctctcgc
gtcgtctagctaatctccccttgctgcaaagcatctatcagacagagaatcaagttattc
tggccagtgctctacctggccttactgtatttcagaaaaatagcccgaatgataccaggt
cgcagcttgtcgacacgcttctaaaggatcctgggctagcagtttactccaaaaatgtac
tagaagttcactctttgcagattaacacatatgattttaatcataagcagtttctacaga
agtttgcagccgcg-aaatccgcatcaccgagctttggagggactcctattgagccctct
cctcggacaggaaacacgatcgttactcggcaaggacaagaaacaggatcggaaaggtct
aagaattggcgtgccagcacacccctgccgaagaagcgggacacgaagaatagacggagc
tctcaaaccacgctgccgcaggcacctacgctaggacaacccgctgggacactgtcggga
gttgcagctggagctgcggcagcaacttctagtacaacctcatcaaccttggcgcaatca
agacaattaaagccacgatacgaaaaagctgagacacgagggagaatcacaccacaaatg
tttcagccagctgcttcaatgcctccagctggttccagtattaatggtcccacgtcaact
gcttccaacatggttgacgacacagaaagatatgggtccagtacagcaccaccaaaacaa
cagcctctagtatcgtcactaagcttggactacaccagcagaatgacaaatccccagaac
tattcaccattagagcggcaatattcggataagactgcgcctcctgtcatgtacacggtc
acaaacggcaatattccagggaaagtgcttgatagagcatttgattcatctataaaggaa
cggcgagctatgcttcaagtaggctctaagacagagcagccgcggcgggacagtgttggg
ctgggtggaacaaactcacaataccatacggcaggcggttctagtaggtatccctacagt
aatccacagtcgtcgtatagtgtatcctatggtacccctgattcaacaatgcactccact
agaagctatgatgggctacctactcgtacggactctccatatccggagcgtaatcaagct
acaggtcgggccgcacactcttcgggctcccttacaaggggctatacagaccgcagcacg
gacaggcctgaatcgaagtaaatctcagttattctaaaaatgtcgcggaaagattctgcc
cggatagaaagtggttatcgcattattggggaagctaaggcgtaccttcaggtgcctact
tttgacagtgttcagaagatgacggtgaaggagctcctctccgtgcctgccatagaacga
ctcattagtataaaggccatcaacttcttttccaagtttgctactcaagagggtatcctc
gaactggtatcagcaattaccatgatccctcttcatctatgtgaaggagtagtccaggta
tctggagggcacgtcaaggacacagtggaagccaggagcgcccttctgatcctcaaagca
tcgggtagcattactgaga
>Gerbil_contig004.1 99717:105073
ccgcccaaggagggtggacatgctgacactctcaaaaatgcgttagagaatgccaagaac
gccataatatcggatcaacgtccagtagcagttccagaaatcaattcgcggagccaaagt
ggtgcgcgcctgaatgagcgagagcgcatcaaccgggagcgcgaacgcttgcaaaaagag
cgagaaatgctgatgcacgaggtagagcgtccaacatcgacgcatgtgcccagaaatgaa
aggctaatcaagatcatgcgagacatggatacagacggcagtgacaggtcttccctaaca
gcagacacgccgccagagtcatttaatgactccaatccaaatcttgcgcgcgacatagat
gttgcatacacaggttacggccgcagaaagagctatggaggctcaccttcgcgtgcacct
ctacctacccgtgctgcgcatcccatcacagtcaactcatactctactaagatgccccct
aatgcctttgatagaacaaaccaagaggttaaggagcctaagacaactggaaaagatctc
tcaactcctaccttagactctctgctcaataaggacgtcgccaccgactctgagtcggct
atcccattggatccgcgctttgatggattaaggcgacgccttgcagcaatggcggggcct
aaccgcgcggatactgcaattgcgtctacaacagcagcagctccacagccagttcagcga
cgggctacagtatctggaaaggccagcagcagcacctcgaaagtaatgtcatcgcctcgc
aacctgagctttgaccgagaacgaaagctgtctctgggtagccaccatcagcctgcacgt
gctgcgatgcccgacgactcgataagcacaccaaccgttgagtctatcacgaccaacatg
cgtaatgtcaatagtaacactacctatggtaacaccacgtattctacctcgtacatgcct
cctgtagctgcagcagatggacctgtaggacgcaactctagctctataagccgtggaagg
ccatcagtcggctctagaaggtctattgacgccacgtcagttgtgtctacaattgcctcc
cgcagccgccgcggaagcatcaccgaccagactccacagagaaatgcgccaccggatgct
gatccgaacaaagtaccagtgtcggatatcgatcccagcaaaattaatttccaggtatat
tcgtcggggattaactcaccgcaccccatgtcgatgtcggtggagctccgggatgccata
tcaggtcatgggcccgccgaccactccccaatcaagccaaccagcactgtatcatcgggc
accagtcttagacaaatgatcagacaaaagaataaaacagactactttaactaattattt
acatggtaatccatcttgtcgtgtaaattatgggagacgtttgttgatttccatttattt
cctccgttttacaatgcaaaaattcaaatgagtgaagactacaagtttaagagcatcgag
gccattgacttcagaagcactcttgagaagcacccaggtgccgcagttgtcgatgtgagg
gacgtcgatttcggccaggacggaggagtactcaacgggagcattcacgtccctgtcaac
acaatcgacgccaacccggatactgtctctcaattcaaggacgcccccgcgtgctttgtc
tactgcaggtcatctggcggacgtgcgcaccgctcagcccatgcaatccaaacagctttt
ccagagaagcctgtctatctggtcaagggcggaatccgtgccctagtgcagacactcccg
agcagtgagtttagcaagcaagagtaaacgtgttctgcacgatgctcaccgtgaaacgtg
cgccaattgggcatgtgtccaccgaatgatgcgcaataaaaaattgtgtttgtggatgag
acttccagttatagcatatgatatagcttcaagacgaaaggttctagggacacagcgcac
gtactggagtattgtagacgcacctactttacaggtatacgctgtgccctctacattagg
gctagacagacaggaacgctcttctgcagacagagacgacttcaaaaggggcacagactt
tttgcgcatactgttagagagaagcccatctagcggtgggctagatggaagctcgttgcc
cctcggtattttactacaacaaggaaatatcaactttatggcggaatttgtgttccttgg
gcccttatcagatgacaaagcccaaaggcattacaacgagtggcggaaacttactaagca
aacacaactgcagttttgggcgaaccaactcccagttgagcaacgagtaagtcttgccaa
cctcatggtagatgccctgggccgcgcgactccatcagctctgcagcccctgccctctgt
tcctacacttttaagcttgccgctaatgatcttaggttctgcagatcgggggtttccgat
tgcctcatattccaaagaggatctactagtgctagagtacttcaagtctcttattattac
cctaatccgatgcggagatctccaggatattgtcttgtcgacgttccttcagcccactaa
tatctcctttttcaagcgcttcttgtctacaatgcactactcagacgtctacactatctt
atctgaggtactgtcaactactccgagctattctgggactgttgctcccattactaccat
tcgtaatgcactagtgaaggagcggctgctcaacactcttatgggatttatctacggcca
gagtcagataagaggaatggagcactcgctgtctctttcctctgccgagtttattatggg
cttcttgctttcagccccagtccccctccagagaacggtgctgatgacgatagcccctga
ctgcataaagtgcacctttgatgcagcgtctattactagtacaagtacaccaataacgta
tagcctccgccttaagcagatggggctgctcaccgtgctctgcttctgcgttctattgca
agatgctgaagcaaatcctactctggtgtctcctgagctagcatctaagaagccgcttgg
tatgacgacggatattgatcttaa-gggtcggtcacgaagcaatcaaacggcatccccga
gtggaacaccctggctagacgataaggacaagcccctcaaccatctttttcaatattatg
tggaggcgattgcctctttttcaaatattttagttagctgcctgcgttctggtaccgtca
ctgctcatcttttagttactcttaggaccctcgcgctcctattaaccataaggtcgactc
ctatgaatacaaatgattcattttacggtgtttttggatctaatatgactgattctaacc
tggtaaagttgctaaattgcttcttgtcaggaactgtgaaccctcatgttacgggatata
gtattccagcccgtttcgcctccgagaaagctattaccagaaacataatgcttaagctat
gctttgagctagagcgcacggggtcttatcgaaatcttttagagctggcgcgttccaacc
cccacaattctattcttcactcggctattgctcagatccttcttaatacagctattctag
gttactatagccctgtactatttaagttcgttctgcaatcgtccaaattgagcgacttcc
tcgctgagataacatatgttccaccatcgtatcggacctctttctattgcttctgtaagg
gaattgttcaaggtttgattaacatttcgacaggtgccacggaggcccatatcctctcgc
gtcgtctagctaatctccccttgctgcaaagcgtctatcagacagagaatcaagttattc
tggccagtgctctacctggccttactgtatttcagaaaaatagcccgaatgataccaggt
cgcagcttgtcgacacgcttctaaaggatcctgggctagcagtttactccaaaaatgtac
tagaagttcactctttgcagattaacacatatgattttaatcataagcagtttctacaga
agtttgcagccgcg-aaatccgcatcaccgagctttggagggactcctattgagccctct
cctcggacaggaaacacgatcgttactcggcaaggacaagaaacaggatcggaaagatct
aagaattggcgtgccagcacacccctgccgaagaagcgggacacgaagaatagacggagc
tctcaaaccacgctgccgcaggcacctacgctgggacaacccgctggggcactgtcgggg
cttgcaggtgcagctatgacaacaactcctagtacaacctcatcaaccttggcgcaatca
agacaattaaagccacgatacgaaaaaactgagacacgagggagaatcacaccacagatg
tcccaaccagctgcttcaatgcctccaactggtttcagtattaatggtcccacatcaaat
gcttctaacatggttgacgacacagaaagatatgggtccagtacagcaccaccaaaacaa
cagcccctggtatcgtcactgagcttggactacaccagcagaatgacaaatccccagaac
tattcaccattagagcggcaatattcggataagactgcgcctcctgtcatgtacaccgtc
acaaacggcaatatttcagggaaagtacctgatagagcatttgattcatctataaaggaa
cggcgcgctatgcttcaagtaggctctaagacagagcagccacggcgggatagtgttggg
ctgggtggaacaaactcacagtactatgcggcaggcggttctagtaggtatccctatagc
aatccacagtcgtcgtacagtgtatcctatggtacccctgattcaacaatgcactccact
agaagctatgatgggctacctactcgtacggactctccatatccggagcgtaatcaagct
acaggtcgggccgcacactcttcgggctcccttacaaggggctacacagaccgcagcacg
gacaggcctgaatcgaagtaaatctcaattattctaaaaatgtcgcggaaagattctgcc
cggatagaaagtggttatcgcattattggggaagctaaggcgtaccttcaggtgcctact
tttgacagtcttcagaagatgacggtgaaggagctcctctccgtgcctgccatagaacga
ctcattagtataaaggccattaacttcttttccaaatttgctactcaagagggtatcctc
gaactggtatcagcaattaccatgatccctcttcatctatgtgaaggggtagtccaggta
tctggggggcacgtcaaggacacagtggaagccaggagcgcccttctgatcctcaaagca
tcgggtagcattactgaga
>Gi-P132_contig004.1 99710:105066
ccgcccaaggagggtggacatgctgacactctcaaaaatgcgttagagaatgccaagaac
gccataatatcggatcaacgtccagtagcagttccagaaatcaattcgcggagccaaagt
ggtgcgcgcctgaatgagcgagagcgcatcaaccgggagcgcgaacgcttgcaaaaagag
cgagaaatgctgatgcacgaggtggagcgtccaacatcgacgcatgtacccagaaatgaa
aggctaatcaagatcatgcgagacatggatacagacggcagtgacaggtcttccctaaca
gcagacacaccgccagagtcatttaatgactccaatccaaatcttgcccgcgacatagat
gttgcatacacaggttacggccgcagaaagagctatggaggctcaccttcgcgtgcacct
ctacctacccgtgctgcgcatcctatcacagtcaactcatactctactaagatgccccct
aatgcctttgatagaacaaaccaagaggttaaggagcctaaggcaaccggaaaagatctc
tcaactcctaccttagactctctgctcaataaggacgtcaccaccgactccgagtcggct
atcccattggatccgcgctttgatggattaaggcgacgccttgcagcaatggcggggcct
aaccgcgcggatactgcaattgcgtctacaacagcagcagctccacagccagttcagcga
cgggctacagtatctggaaaggccagcagcagcacctcgaaagtaatgtcatcgcctcgc
aacctgagctttgaccgagaacgaaagctgtctctgggtagccaccatcagcctgcacgt
gctgcgatgcccgacgactcgataagcacaccaaccgttgagtctatcacgaccaacatg
cgtaatgtcaatagtaacactacctatggtaacaccacgtattctacctcgtacatgcct
cctgtagctgcagcagatggacctgtaggacgcacctctagctctataagccgtggaagg
ccatcagtcggctctagaaggtctattgacgccacgtcagttgtgtctacaattgcctcc
cgcagccgccgcggaagcatcaccgaccagactccacagagaaatgcaccaccggatgct
gatccgaacaaagtaccagtgtcggatatcgatcccagcaagattaatttccaggtatat
tcgtcggggattaactcaccgcaccccatgtcgatgtcggtggagctccgggatgccata
tcaggtcatgggcccgccgaccactccccaatcaagccaaccagcactgtatcatcgggc
accagtcttagacaaatgatcagacaaaagaataaaacagactactttaactaattattt
acatggtaatctatcttgtcgtgtaaattatgggagacgtttgttgatttccatttattt
cctccgttttacaatgcgaaaattcaaatgagtgaagactacaagtttaagaccatcgag
gccactgacttcagaagcactcttgagaggcacccaggtgccgcagttgtcgatgtgagg
gacgtcgatttcggccaggacggaggagtactcaacgggagcattcacgtccctgtcaac
acaatcgacgccaacccggatactgtctctcaattcaaggacgcccccgcgtgctttgtc
tactgcaggtcatctggcggacgtgcgcaccgctcggcccatgcaatccaaacggctttt
ccagagaagcctgtctatctggtcaagggcggaatccgtgctctagtgcagacactcccg
agcagtgagtttagcaagcaagagtaaacgtgttctgcacgatgctcaccgtgaaacgtg
cgccaattgggcgtgtgtccaccgaatgatgcgcaataaaaaattgtgtttgtggatgag
acttccagttatagcatatgatatagcttcaagacgaaaggttctagggacacagcgcac
gtactggagtattgtagacgcacctactttacaggtatacgctgtgccctctacattggg
gctagacagacaggaacgctcttctgcagacagagacgacttcaaaaggggcacagactt
tttgcgcatactgttagagagaagcccatctagcggtgggctagatggaagctcgttgcc
cctcggtattttactacaacaaggaaatatcaactttatggcggaatttgtgttccttgg
gcccttatcagatgacaaagcccaaaggcattacaacgagtggcggaaacttactaagca
aacacaactgcagttttgggcgaaccaactcccagttgagcaacgagtaagtcttgccaa
cctcatggtagatgccctgggccgcgcgactccatcagctctgcagcccctgccctctgt
tcctacacttttaagcttgccgctaatgatcttaggttctgcagatcgggggtttccgat
tgcctcatattccaaagaggatctactagtgctagagtacttcaagtctcttattattac
cctaatccgatgcggagatctccaggatattgtcttgtcgacgttccttcagcccactaa
tatctcctttttcaagcgcttcttgtctacaatgcactactcagacgtctacactatctt
atctgaggtactgtcaactactccgagctattctgggactgttgctcccattactaccat
tcgtaatgcactagtgaaggagcggctgctcaacactcttatgggatttatctacggcca
gagtcagataagaggaatggagcactcgctgtctctttcctctgccgagtttattatggg
cttcttgctttcagccccagtccccctccagagaacggtgctgatgacgatagcccctga
ctgcataaagtgcacctttgatgcagcgtctattactagtacaagtacaccaataacgta
tagcctccgccttaagcagatggggctgctcaccgtgctctgcttctgcgttctattgca
agatgctgaagcaaatcctactctggtgtctcctgagctagcatctaagaagccgcttgg
tatgacgacggatattgatcttaa-aggtcggtcacgaagcaatcaaacggcatccccga
gtggaacaccctggctagacgataaggacaagcccctcaaccatctttttcaatattatg
tggaggcgattgcctctttttcaaatattttagttagctgcctgcgttctggtaccgtca
ctgctcatcttttagttactcttaggaccctcgcgctcctattaaccataaggtcgactc
ctatgaatacaaatgattcattttacggtgtttttggatctaatatgactgattctaacc
tggtaaagttgctaaattgcttcttgtcaggaactgtgaaccctcatgttacgggctata
gtattccagcccgtttcgcctccgagaaagctattaccagaaacataatgcttaagctat
gctttgagctagagcgcacggggtcttatcgaaatcttttagagctggcgcgttccaacc
cccacaattctattcttcactcggctattgctcagatccttcttaatacagctattctag
gttactatagccctgtactatttaagttcgttctgcaatcgtccaaattgagcgacttcc
tcgctgagataacatatgttccaccatcgtatcggacctctttctattgcttctgtaagg
gaattgttcaaggtctgattaacatttcaacaggtgccacggaggcccatatcctctcgc
gtcgtctagctaatctccccttgctgcaaagcgtctatcagacagagaatcaagttattc
tggccagtgctctacctggccttactgtatttcagaaaaatagcccgaatgataccaggt
cgcagcttgtcgacacgcttctaaaggatcctgggctagcagtttactccaaaaatgtac
tagaagttcactctttgcagattaacacatatgattttaatcataagcagtttctacaga
agtttgcagcagcg-aaatccgcatcaccgagctttggagggactcctattgagccctct
cctcggacaggaaacacgatcgttactcggcaaggacaagaaacaggatcggaaaggtct
aagaattggcgtgccagcacacccctgccgaagaagcgggacacgaagaacagacggagc
tctcaaaccacgctgccgcaggcacctacgctgggacaacccgctggggcactgtcgggg
cttgcaggtgcagctatgacaacaactcctagtacaacctcatcaaccttggcgcaatca
agacaattaaagccacgatacgaaaaaactgagacacgagggagaatcacaccacagatg
tcccaaccagctgcttcaatgcctccaactggtttcagtattaatggtcccacatcaaat
gcttctaacatggttgacgacacagaaagatatgggtccagtacagcaccaccaaaacaa
cagcccctggtatcgtcactgagcttggactacaccagcagaatgacaaatccccagaac
tattcaccattagagcggcaatattcggataagactgcgcctcctgtcatgtacaccgtc
acaaacggcaatatttcagggaaagtacctgatagagcatttgattcatctataaaggaa
cggcgcgctatgcttcaagtaggctctaagacagagcagccacggcgggatagtgttggg
ctgggtggaacaaactcacagtactatgcggcaggcggttctagtaggtatccctatagc
aatccacagtcgtcgtacagtgtatcctatggtacccctgattcaacaatgcactccact
agaagctatgatgggctacctactcgtacggactctccatatccggagcgtaatcaagct
acaggtcgggccgcacactcttcgggctcccttacaaggggctatacagaccgcagcacg
gacaggcctgaatcgaagtaaatctcagttattctaaaaatgtcgcggaaagattctgcc
cggatagaaagtggttatcgcattattggggaagctaaggcgtaccttcaggtgcctact
tttgacagtcttcagaagatgacggtgaaggagctcctctccgtgcctgccatagaacga
ctcattagtataaaggccattaacttcttttccaaatttgctactcaagagggtatcctc
gaactggtatcagcaattaccatgatccctcttcatctatgtgaaggagtagtccaggta
tctggagggcacgtcaaggacacagtggaagccaggagcgcccttctgatcctcaaagca
tcgggtagcattactgaga
>Gi-P289_contig004.1 99711:105067
ccgcccaaggagggtggacatgctgacactctcaaaaatgcgttagagaatgccaagaac
gccataatatcggatcaacgtccagtagcagttccagaaatcaattcgcggagccaaagt
ggtgcgcgcctgaatgagcgagagcgcatcaaccgggagcgcgaacgcttgcaaaaagag
cgagaaatgctgatgcacgaggtggagcgtccaacatcgacgcatgtgcccagaaatgaa
aggctaatcaagatcatgcgagacatggatacagacggcagtgacaggtcttccctaaca
gcagacacgccgccagagtcatttaatgactccaatccaaatcttgcgcgcgacatagat
gttgcatacacaggttacggccgcagaaagagctatggaggctcaccttcgcgtgcacct
ctacctacccgtgctgcgcatcctatcacagtcaactcatactctactaagatgccccct
aatgcctttgatagaacaaaccaagaggttaaggagcctaagacaaccggaaaagatctc
tcaactcctaccttagactctctgctcaataaggacgtcgccaccgactccgagtcggct
atcccattagatccgcgctttgatggattaaggcgacgccttgcagcaatggcggggcct
aaccgcgcggatactgcaattgcgtctacaacagcagcagctccacagccagttcagcga
cgggctacagtatctggaaaggccagcagcagcacctcgaaagtaatgtcatcgccccgc
aacctgagctttgaccgagaacgaaagctgtctctgggtagccaccatcagcctgcacgt
gctgcgatgcccgacgactcgataagcacaccaaccgttgagtctatcacgaccaacatg
cgtaatgtcaatagtaacactacctatggtaacaccacgtattctacctcgtacatgcct
cctgtagctgcagcagatggacctgtaggacgcacctctagctctataagccgtggaagg
ccatcagtcggctctagaaggtctattgacgccacgtcagttgtgtctacaattgcctcc
cgcagccgccgcggaagcatcaccgaccagactccacagagaaatgcgccaccggatgct
gatccgaacaaagtaccagtgtcggatatcgatcccagcaaaattaatttccaggtatat
tcgtcggggattaactcaccgcaccccatgtcgatgtcggtggagctccgggatgccata
tcaggtcatgggcccgccgaccactccccaatcaagccaaccagcactgtatcatcgggc
accagtcttagacaaatgatcagacaaaagaataaaacagactactttaactaattattt
acatggtaatccatcttgtcgtgtaaattatgggagacgtttgttgatttccatttattt
cctccgttttacaatgcgaaaattcaaatgagtgaggactacaagtttaagaccatcgag
gccactgacttcagaagcactcttgagaagcacccaggtgccgcagttgtcgatgtgagg
gacgtcgatttcggccaggacggaggagtactcaacgggagcattcacgtccctgtcaac
acaatcgacgccaacccggatactgtctctcaattcaaggacgcccccgcgtgctttgtc
tactgcaggtcatctggcggacgtgcgcaccgctcggcccatgcaatccaaacggctttt
ccagagaagcctgtctatctggtcaagggcggaatccgtgccctagtgcagacactcccg
agcagtgagtttagtaagcaagagtaaacgtgttctgcacgatgctcaccgtgaaacgtg
cgccaattgggcgtgtgtccaccgaatgatgcgcaataaaaaattgtgtttgtggatgag
acttccagttatagcatatgatatagcttcaagacgaaaggttctagggacacagcgcac
gtactggagtattgtagacgctcctactttacaggtatacgctgtgccctctacattggg
gctagacagacaggaacgctcttctgcagacagagacgacttcaaaaggggcacagactt
tttgcgcatactgttagagagaagcccatctagcggtgggctagatggaagctcgttgcc
cctcggtattttactacaacaaggaaatatcaactttatggcggaatttgtgttccttgg
gcccttatcagatgacaaagcccaaaggcattacaacgagtggcggaaacttactaagca
aacacaactgcagttttgggcgaaccaactcccagttgagcaacgagtaagtcttgccaa
cctcatggtagatgccctgggccgcgcgactccatcagctctgcagcccctgccctctgt
tcctacacttttaagcttgccgctaatgatcttaggttctgcagatcgggggtttccgat
tgcctcatattccaaagaggatctactagtgctagagtacttcaagtctcttattattac
cctaatccgatgcggagatctccaggatattgtcttgtcgacgttccttcagcccactaa
tatctcctttttcaagcgcttcttgtctacaatgcactactcagacgtctacactatctt
atctgaggtactgtcaactactccgagctattctgggactgttgctcccattactaccat
tcgtaacgcactagtgaaggagcggctgctcaacactcttatgggatttatctacggcca
gaatcagataagaggaatggagcactcgctgtctctttcctctgccgagtttattatggg
cttcttgctttcagccccagtccccctccagagaacggtgctgatgacgatagcccctga
ctgcataaagtgcacctttgatgcagcgtctattactagtacaagtacaccaataacgta
tagcctccgccttaagcagatggggctgctcaccgtgctctgcttctgcgttctattgca
agatgctgaagcaaatcctactctggtgtctcctgagctagcatctaagaagccgcttgg
tatgacgacggatattgatcttaa-aggtcggtcacgaagcaatcaaacggcatccccga
gtggaacaccctggctagacgataaggacaagcccctcaaccatctttttcaatattatg
tggaggcgattgcctctttttcaaatattttagttagctgcctgcgttctggtaccgtca
ctgctcatcttttagttactcttaggaccctcgcgctcctattaaccataaggtcgactc
ctatgaatacaaatgattcattttacggtgtttttggatctaatatgactgattctaacc
tggtaaagttgctgaattgcttcttgtcaggaactgtgaaccctcatgttacgggctata
gtattccagcccgttttgcctccgagaaagctattaccagaaacataatgcttaagctat
gctttgagctagagcgcacggggtcttatcgaaatcttttagagctggcgcgttccaacc
cccacaattctattcttcactcggctattgctcagatccttcttaatacagctattctag
gttactatagccctgtactatttaagttcgttctgcaatcgtccaaattgagcgacttcc
tcgctgagataacatatgttccaccatcgtatcggacctctttctattgcttctgtaagg
gaattgttcaaggtctgattaacatttcaacaggtgccacggaggcccatatcctctcgc
gtcgtctagctaatctccccttgctgcaaagcgtctatcagacagagaatcaagttattc
tggccagtgctctacctggccttactgtatttcagaaaaatagcccgaatgataccaggt
cgcagcttgtcgacacgcttctaaaggatcctgggctagcagtttactccaaaaatgtac
tagaagttcactctttgcagattaacacatatgattttaatcataagcagtttctacaga
agtttgcagcagcg-aaatccgcatcaccgagctttggagggactcctattgagccctct
cctcggacaggaaacacgatcgttactcggcaaggacaagaaacaggatcggaaaggtct
aagaattggcgtgccagcacacccctgccgaagaagcgggacacgaagaacagacggagc
tctcaaaccacgctgccgcaggcacctacgctgggacaacccgctggggcactgtcgggg
cttgcaggtgcagctatgacaacaactcctagtacaacctcatcaaccttggcgcaatca
agacaattaaagccacgatacgaaaaaactgagacacgagggagaatcacaccacagatg
tcccaaccagctgcttcaatgcctccaactggtttcagtattaatggtcccacatcaaat
gcttctaacatggttgacgacacagaaagatatgggtccagtacagcaccaccaaaacaa
cagcccctggtatcgtcactgagcttggactacaccagcagaatracaaatccccagaac
tattcaccattagagcggcaatattcggataagactgcgcctcctgtcatgtacaccgtc
acaaacggcaatatttcagggaaagtacttgatagagcatttgattcatctataaaggaa
cggcgcgctatgcttcaagtaggctctaagacagagcagccacggcgggatagtgttggg
ctgagtggaacaaactcacartactatgcggcaggcggttctagtaggtatccctatagc
aatccacagtcgtcgtacagtgtatcctatggtacccctgattcaacaatgcactccact
agaagctatgatgggctacctactcgtacggactctccatatccggagcgtaatcaagct
acaggtcgggccgcacactcttcgggctcccttacaaggggctacacagaccgcagcacg
gacaggcctgaatcgaagtaaatctcaattattctaaaaatgtcgcggaaagattctgcc
cggatagaaagtggttatcgcattattggggaagctaaggcgtaccttcaggtgcctact
tttgacagtcttcagaagatgacggtgaaggagctcctctccgtgcctgccatagaaagg
cttattagtataaaggccattaacttcttttccaaatttgctactcaagagggtatcctc
gaactggtatcagcaattaccatgatccctcttcatctatgtgaaggagtagtccaggta
tctggagggcacgtcaaggacacagtggaagccaggagcgcccttctgatcctcaaagca
tcgggtagcattactgaga
>Gi-P448_contig004.1 99714:105070
ccgcccaaggagggtggacatgctgacactctcaaaaatgcgttagagaatgccaagaac
gccataatatcggatcaacgtccagtagcagttccagaaatcaattcgcggagccaaagt
ggtgcgcgcctgaatgagcgagagcgcatcaaccgggagcgcgaacgcttgcaaaaagag
cgagaaatgctgatgcacgaggtggagcgtccaacatcgacgcatgtacccagaaatgaa
aggctaatcaagatcatgcgagacatggatacagacggcagtgacaggtcttccctaaca
gcagacacgccgccagagttatttaatgactccaatccaaatcttgcccgcgacatagat
gttgcatacacaggttacggccgcagaaagagctatggaggctcaccttcgcgtgcacct
ctacctacccgtgctgcgcatcctatcacagtcaactcatactctactaagatgccccct
aatgcctttgatagaacaaaccaagaggttaaggagcctaagacaaccggaaaagatctc
tcaactcctaccttagactctctgctcaataaggacgtcgccaccgactccgagtcggct
atcccattggatccgcgctttgatggattaaggcgacgccttgcagcaatggcggggcct
aaccgcgcggatactgcaattgcgtctacaacagcagcagctccacagccagttcagcga
cgggctacagtatctggaaaggccagcagcagcacctcgaaagtaatgtcatcgccccgc
aacctgagctttgaccgagaacgaaagctgtctctgggtagccaccatcagcctgcacgt
gctgcgatgcccgacgactcgataagcacaccaaccgttgagtctatcacgaccaacatg
cgtaatgtcaatagtaacactacctatggtaacaccacgtattctacctcgtacatgcct
cctgtagctgcagcagatggacctgtaggacgcacctctagctctataagccgtggaagg
ccatcagtcggctctagaaggtctattgacgccacgtcagttgtgtctacaattgcctcc
cgcagccgccgcggaagcatcaccgaccrgactccacagagaaatgcaccaccggatgct
gatccgaacaaagtaccagtgtcggatatcgatcccagcaagattaatttccaggtatat
tcgtcggggattaactcaccgcaccccatgtcgatgtcggttgaactccgggatgccata
tcaggtcacgggcccgccgaccactccccaatcaagccaaccagcactgtatcatcgggc
accagtcttagacaaatgatcagacaaaagaataaaacagactactttaactaattattt
acatggtaatctatcttgtcgtgtaaattatgggagacgtttgttgatttccatttattt
cctccgttttacaatgcgaaaattcaaatgagtgaggactacaagtttaagaccatcgag
gccactgacttcagaagcactcttgagaggcacccaggtgccgcagttgtcgatgtgagg
gacgtcgatttcggccaggacggaggagtactcaacgggagcattcacgtccctgtcaac
acaatcgacgccaacccggatactgtctctcaattcaaggacgcccccgcgtgctttgtc
tactgcaggtcatctggcggacgtgcgcaccgctcggcccatgcaatccaaacagctttt
ccagagaagcctgtctatctggtcaagggcggaatccgtgctctagtgcagacactcccg
agcagtgagtttagtaagcaagagtaaacgtgttctgcacgatgctcaccgtgaaacgtg
cgccaattgggcatgtgtccaccgaatgatgcgcaataaaaaattgtgtttgtggatgag
acttccagttatagcatatgatatagcttcaagacgaaaggttctagggacacagcgcac
gtactggagtattgtagacgctcctactttacaggtatacgctgtgccctctacattggg
gctagacagacaggaacgctcttctgcagacagagacgacttcaaaaggggcacagactt
tttgcgcatactgttagagagaagcccatctagcggtgggctagatggaagctcgttgcc
cctcggtattttactacaacaaggaaatatcaactttatggcggaatttgtgttccttgg
gcccttatcagatgacaaagcccaaaggcattacaacgagtggcggaaacttactaagca
aacacaactgcagttttgggcgaaccaactcccagttgagcaacgagtaagtcttgccaa
cctcatggtagatgccctgggccgcgcgactccatcagctctgcagcccctgccctctgt
tcctacacttttaagcttgccgctaatgatcttaggttctgcagatcgggggtttccgat
tgcctcatattccaaagaggatctactagtgctagagtacttcaagtctcttattattac
cctaatccgatgcggagatctccaggatattgtcttgtcgacgttccttcagcccactaa
tatctcctttttcaagcgcttcttgtctacaatgcactactcagacgtctacactatctt
atctgaggtactgtcaactactccgagctattctgggactgttgctcccattactaccat
tcgtaacgcactagtgaaggagcggctgctcaacactcttatgggatttatctacggcca
gaatcagataagaggaatggagcactcgctgtctctttcctctgccgagtttattatggg
cttcttgctttcagccccagtccccctccagagaacggtgctgatgacgatagcccctga
ctgcataaagtgcacctttgatgcagcgtctattactagtacaagtacaccaataacgta
tagcctccgccttaagcagatggggctgctcaccgtgctctgcttctgcgttctattgca
agatgctgaagcaaatcctactctggtgtctcctgagctagcatctaagaagccgcttgg
tatgacgacggatattgatcttaa-gggtcggtcacgaagcaatcaaacggcatccccga
gtggaacaccctggctagacgataaggacaagcccctcaaccatctttttcaatattatg
tggaggcgattgcctctttttcaaatattttagttagctgcctgcgttctggtaccgtca
ctgctcatcttttagttactcttaggaccctcgcgctcctattaaccataaggtcgactc
ctatgaatacaaatgattcattttacggtgtttttggatctaatatgactgattctaacc
tggtaaagttgctaaattgcttcttgtcaggaactgtgaaccctcatgttacgggatata
gtattccagcccgtttcgcctccgagaaagctattaccagaaacataatgcttaagctat
gctttgagctagagcgcacggggtcttatcgaaatcttttagarctagcgcgttccaacc
cccacaattctattcttcactcggctattgctcagatccttcttaatacagctattctag
gttactatagccctgtactatttaagttcgttctgcaatcgtccaaattgagcgacttcc
tcgctgagataacatatgttccaccatcgtatcggacctctttctattgcttctgtaagg
gaattgttcaaggtctgattaacatttcaacaggtgccacggaggcccatatcctctcgc
gtcgtctagctaatctccccttgctgcaaagcgtctatcagacagagaatcaagttattc
tggccagtgctctacctggccttactgtatttcagaaaaatagcccgaatgataccaggt
cgcagcttgtcgacacgcttctaaaggatcctgggctagcagtttactccaaaaatgtac
tagaagttcactctttgcagattaacacatatgattttaatcataagcagtttctacaga
agtttgcagcagcg-aaatccgcatcaccgagctttggagggactcctattgagccctct
cctcggacaggaaacacgatcgttactcggcaaggacaagaaacaggatcggaaaggtct
aagaattggcgtgccagcacacccctgccgaagaagcgggacacgaagaacagacggagc
tctcaaaccacgctgccgcaggcacctacgctgggacaacccgctggggcactgtcgggg
cttgcaggtgcagctatgacaacaactcctagtacaacctcatcaaccttggcgcaatca
agacaattaaagccacgatacgaaaaaactgagacacgagggagaatcacaccacagatg
tcccaaccagctgcttcaatgcctccaactggtttcagtattaatggtcccacatcaaat
gcttctaacatrgttgatgacacagaaagatatgggtccagtacagcaccaccaaaacaa
cagcccctggtatcgtcactgagcttggactacaccagcagaatgacaaatccccagaac
tattcaccattagagcggcaatattcggataagactgcgcctcctgtcatgtacaccgtc
acaaacggcaatatttcagggaaagtacctgatagagcatttgattcatctataaaggaa
cggcgcgctatgcttcaagtaggctctaagacagagcagccacggcgggatagtgttggg
ctgggtggaacaaactcacagtactatgcggcaggcggttctagtaggtatccctatagc
aatccacagtcgtcgtacagtgtatcctatggtacccctgattcaacaatgcactccact
agaagctatgatgggctacctactcgtacggactctccatatccggagcgtaatcaagct
acaggtcgggccgcacactcttcgggctcccttacaaggggctacacagaccgcagcacg
gacaggcctgaatcgaagtaaatctcaattattctaaaaatgtcgcggaaagattctgcc
cggatagaaagtggttatcgcattattggggaagctaaggcgtaccttcaggtgcctact
tttgacagtcttcagaagatgacggtgaaggagctcctctccgtgcctgccatagaacga
ctcattagtataaaggccattaacttcttttccaaatttgctactcaagagggtatcctc
gaactggtatcagcaattaccatgatccctcttcatctatgtgaaggagtagtccaggta
tctggagggcacgtcaaggacacagtggaagccaggagcgcccttctgatcctcaaagca
tcgggtagcattactgaga
>Gi-P514_contig004.1 99720:105076
ccgcccaaggagggtggacatgctgacactctcaaaaatgcgttagagaatgccaagaac
gccataatatcggatcaacgtccagtagcagttccagaaatcaattcgcggagccaaagt
ggtgcgcgcctgaatgagcgagagcgcatcaaccgggagcgcgaacgcttgcaaaaagag
cgagaaatgctgatgcacgaggtagagcgtccaacatcgacgcatgtacccagaaatgaa
aggctaatcaagatcatgcgagacatggatacagacggcagtgacaggtcttccctaaca
gcagacacgccgccagagtcatttaatgactccaatccaaatcttgcgcgcgacatagat
gttgcatacacaggttacggccgcagaaagagctatggaggctcaccttcgcgtgcacct
ctacctacccgtgctgcgcatcctatcacagtcaactcatactctactaagatgccccct
aatgcctttgatagaacaaaccaagaggttaaggagcctaagacaaccggaaaagatctc
tcaactcctaccttagactctctgctcaataaggacgtcgccaccgactccgagtcggct
attccattggatccgcgctttgatggattaaggcgacgccttgcagcaatggcggggcct
aaccgcgcggatactgcaattgcgtctacaacagcagcagctccacagccagttcagcga
cgggctacagtatctggaaaggccagcagcagcacctcgaaagtaatgtcatcgccccgc
aacctgagctttgaccgagaacgaaagctgtctctgggtagccaccatcagcctgcacgt
gctgcgatgcccgacgactcgataagcacaccaaccgttgagtctatcacgaccaacatg
cgtaatgtcaatagtaacactacctatggtaacaccacgtattctacctcgtacatgcct
cctgtagctgcagcagatggacctgtaggacgcacctctagctctataagccgtggaagg
ccatcagtcggctctagaaggtctattgacgccacgtcagttgtgtctacaattgcctcc
cgcagccgccgcggaagcatcaccgaccagactccacagagaaatgcgccaccggatgct
gatccgaacaaagtaccagtgtcggatatcgatcccagcaaaattaatttccaggtatat
tcgtcggggattaactcaccgcaccccatgtcgatgtcggtggagctccgggatgccata
tcaggtcatgggcccgccgaccactccccaatcaagccaaccagcactgtatcatcgggc
accagtcttagacaaatgatcagacaaaagaataaaacagactactttaactaattattt
acatggtaatctatcttgtcgtgtaaattatgggagacgtttgttgatttccatttattt
cctccgttttacaatgcgaaaattcaaatgagtgaggactacaagtttaagaccatcgag
gccactgacttcagaagcactcttgagaagcacccaggtgccgcagttgtcgatgtgagg
gacgtcgatttcggccaggacggaggagtactcaacgggagcattcacgtccctgtcaac
acaatcgacgccaacccggatactgtctctcaattcaaggacgcccccgcgtgctttgtc
tactgcaggtcatctggcggacgtgcgcaccgctcggcccatgcaatccaaacagctttt
ccagagaagcctgtctatctggtcaagggcggaatccgtgccctagtgcagacactcccg
agcagtgagtttagyaagcaagagtaaacgtgttctgcacgatgctcaccgtgaaacgtg
cgccaattgggcrtgtgtccaccgaatgatgcgcaataaaaaattgtgtttgtggatgag
acttccagttatagcatatgatatagcttcaagacgaaaggttctagggacacagcgcac
gtactggagtattgtagacgctcctactttacaggtatacgctgtgccctctacattggg
gctagacagacaggaacgctcttctgcagacagagacgacttcaaaaggggcacagactt
tttgcgcatactgttagagagaagctcatctagcggtgggctagatggaagctcgttgcc
cctcggtattttactacaacaaggaaatatcaactttatggcggaatttgtgttccttgg
gcccttatcagatgacaaagcccaaaggcattacaacgagtggcggaaacttactaagca
aacacaactgcagttttgggcgaaccaactcccagttgagcaacgagtaagtcttgccaa
cctcatggtagattccctgggccgcgcgactccatcagctctgcagcccctgccctctgt
tcctacacttttaagcttgccgctaatgatcttaggttctgcagatcgggggtttccgat
tgcctcatattccaaagaggatctactagtgctagagtacttcaagtctcttattattac
cctaatccgatgcggagatctccaggatattgtcttgtcgacgttccttcagcccactaa
tatctcctttttcaagcgcttcttgtctacaatgcactactcagacgtctacactatctt
atctgaggtactgtcaactactccgagctattctgggactgttgctcccattactaccat
tcgtaacgcactagtgaaggagcggctgctcaacactcttatgggatttatctacggcca
gaatcagataagaggaatggagcactcgctgtctctttcctctgccgagtttattatggg
cttcttgctttcagccccagtccccctccagagaacggtgctgatgacgatagcccctga
ctgcataaagtgcacctttgatgcagcgtctattactagtacaagtacaccaataacgta
tagcctccgccttaagcagatggggctgctcaccgtgctctgcttctgcgttctattgca
agatgctgaagcaaatcctactctggtgtctcctgagctagcatctaagaagccgcttgg
tatgacgacggatattgatcttaa-aggtcrgtcacgragcaatcaaacggcatccccga
gtggaacaccctggctagacgataaggacaagcccctcaaccatctttttcaatattatg
tggaggcgattgcctctttttcaaatattttagttagctgcctgcgttctggtaccgtca
ctgctcatcttttagttactcttaggaccctcgcgctcctattaaccataaggtcgactc
ctatgaatacaaatgattcattttacggtgtttttggatctaatatgactgattctaacc
tggtaaagttgctaaattgcttcttgtcaggaactgtgaaccctcatgttacgggatata
gtattccagcccgtttcgcctccgagaaagctattaccagaaacataatgcttaagctat
gctttgagctagagcgcacggggtcttatcgaaatcttttagagctggcgcgttccaacc
cccacaattctattcttcactcggctattgctcagatccttcttaatacagctattctag
gttactatagccctgtactatttaagttcgttctgcaatcgtccaaattgagcgacttcc
tcgctgagataacatatgttccaccatcgtatcggacctctttctattgcttctgtaagg
gaattgttcaaggtctgattaacatttcaacaggtgccacggaggcccatatcctctcgc
gtcgtctagctaatctccccttgctgcaaagcgtctatcagacagagaatcaagttattc
tggccagtgctctacctggccttactgtatttcagaaaaatagcccgaatgataccaggt
cgcagcttgtcgacacgcttctaaaggatcctgggctagcagtttactccaaaaatgtac
tagaagttcactctttgcagattaacacatatgattttaatcataagcagtttctacaga
agtttgcagcagcg-aaatccgcatcaccgagctttggagggactcctattgagccctct
cctcggacaggaaacacgatcgttactcggcaaggacaagaaacaggatcggaaaggtct
aagaattggcgtgccagcacacccctgccgaagaagcgggacacgaagaacagacggagc
tctcaaaccacgctgccgcaggcacctacgctgggacaacccgctggggcactgtcgggg
cttgcaggtgcagctatgacaacaactcctagtacaacctcatcaaccttggcgcaatca
agacaattaaagccacgatacgaaaaaactgagacacgagggagaatcacaccacagatg
tcccaaccagctgcttcaatgcctccaactggtttcagtattaatggtcccacatcaaat
gcttctaacatggttgacgacacagaaagatatgggtccagtacagcaccaccaaaacaa
cagcccctggtatcgtcactgagcttggactacaccagcagaatgacaaatccccagaac
tattcaccattagagcggcaatattcggataagactgcgcctcctgtcatgtacaccgtc
acaaacggcaatatttcagggaaagtrcttgatagagcatttgattcatctataaaggaa
cggcgcgctatgcttcaagtaggctctaagacagagcagccacggcgggatagtgttggg
ctgagtggaacaaactcacagtactatgcggcaggcggttctagtaggtatccctatagc
aatccacagtcgtcgtacagtgtatcctatggtacccctgattcaacaatgcactccact
agaagctatgatgggctacctactcgtacggactctccatatccggagcgtaatcaagct
acaggtcgggccgcacactcttcgggctcccttacaaggggctacacagaccgcagcacg
gacaggcctgaatcgaagtaaatctcagttattctaaaaatgtcgcggaaagattctgcc
cggatagaaagtggttatcgcatcattggggaagctaaggcgtaccttcaggtgcctact
tttgacagtcttcagaagatgacggtgaaggagctcctctccgtgcctgccatagaacga
ctcattagtataaaggccattaacttcttttccaaatttgctactcaagagggtatcctc
gaactggtatcagcaattaccatgatccctcttcatctatgtgaaggagtagtccaggta
tctggagggcacgtcaaggacacagtggaagctaggagcgcccttctgatcctcaaagca
tcgggtagcattactgaga
>Gi-P521_contig004.1 99717:105073
ccgcccaaggagggtggacatgctgacactctcaaaaatgcgttagagaatgccaagaac
gccataatatcggatcaacgtccagtagcagttccagaaatcaattcgcggagccaaagt
ggtgcgcgcctgaatgagcgagagcgcatcaaccgggagcgcgaacgcttgcaaaaagag
cgagaaatgctgatgcacgaggtggagcgtccaacatcgacgcatgtacccagaaatgaa
aggctaatcaagatcatgcgagacatggatacagacggcagtgacaggtcttccctaaca
gcagacacgccgccagagttatttaatgactccaatccaaatcttgcccgcgacatagat
gttgcatacacaggttacggccgcagaaagagctatggaggctcaccttcgcgtgcgcct
ttacctacccgtgctgcgcatcctatcacagtcaactcatactctactaagatgccccct
aatgcctttgatagaacaaaccaagaggttaaggagcctaagacaaccggaaaagatctc
tcaactcctaccttagactctctgctcaataaggacgtcrccaccgactccgagtcggct
atcccattagatccgcgctttgatggattaaggcgacgccttgcagcaatggcggggcct
aaccgcgcggatactgcaattgcgtctacaacagcagcagctccacagccagttcagcga
cgggctacagtatctggaaaggcyagcagcagcacctcgaaagtaatgtcatcgccycgc
aacctgagctttgaccgagaacgaaagctgtctctgggtagccaccatcagcctgcacgt
gctgcgatgcccgacgactcgataagcacaccaaccgttgagtctatcacgaccaacatg
cgtaatgtcaatagtaacactacctatggtaacaccacgtattctacctcgtacatgcct
cctgtagctgcagcagatggacctgtaggacgcacctctagctctataagccgtggaagg
ccatcagtcggctctagaaggtctattgacgccacgtcagttgtgtctacaattgcctcc
cgcagccgccgcggaagcatcaccgaccagactccacagagaaatgcgccaccggatgct
gatccgaacaaagtaccagtgtcggatatcgatcccagcaaaattaatttccaggtatat
tcgtcggggattaactcaccgcaccccatgtcgatgtcggtggagctccgggatgccata
tcaggtcatgggcccgccgaccactccccaatcaagccaaccagcactgtatcatcgggc
accagtcttagacaaatgatcagacaaaagaataaaacagactactttaactaattattt
acatggtaatctatcttgtcgtgtaaattatgggagacgtttgttgatttccatttattt
cctccgttttacaatgcgaaaattcaaatgagtgaggactacaagtttaagaccatcgag
gccactgacttcagaagcactcttgagaggcacccaggtgccgcagttgtcgatgtgagg
gacgtcgatttcggccaggacggaggagtactcaacgggagcattcacgtccctgtcaac
acaatcgacgccaacccggatactgtctctcaattcaaggacgcccccgcgtgctttgtc
tactgcaggtcatctggcggacgtgcgcaccgctcggcccatgcaatccaaacrgctttt
ccagagaagcctgtctatctggtcaagggcggaatccgtgccctagtgcagacactcccg
agcagtgagtttagyaagcaagagtaaacgtgttctgcacgatgctcaccgtgaaacgtg
cgccaattgggcgtgtgtccaccgaatgatgcgcaataaaaaattgtgtttgtggatgag
acttccagttatagcatatgatatagcttcaagacgaaaggttctagggacacagcgcac
gtactggagtattgtagacgctcctactttacaggtatacgctgtgccctctacattagg
gctagacagacaggaacgctcttctgcagacagagacgacttcaaaaggggcacagactt
tttgcgcatactgttagagagaagctcatctagcggtgggctagatggaagctcgttgcc
cctcggtattttactacaacaaggaaatatcaactttatggcggaatttgtgttccttgg
gcccttatcagatgacaaagcccaaaggcattacaacgagtggcggaaacttactaagca
aacacaactgcagttttgggcgaaccaactcccagttgagcaacgagtaagtcttgccaa
cctcatggtagatgccctgggccgcgcgactccatcagctctgcagcccctgccctctgt
tcctacacttttaagcttgccgctaatgatcttaggttctgcagatcgggggtttccgat
tgcctcatattccaaagaggatctactagtgctagagtacttcaagtctcttattattac
cctaatccgatgcggagatctccaggatattgtcttgtcgacgttccttcagcccactaa
tatctcctttttcaagcgcttcttgtctacaatgcactactcagacgtctataccatctt
atctgaggtactgtcaactactccgagctattctgggactgttgctcccattactaccat
tcgtaacgcactagtgaaggagcggctgctcaacactcttatgggatttatctacggcca
gaatcagataagaggaatggagcactcgctgtctctttcctctgccgagtttattatggg
cttcttgctttcagccccagtccccctccagagaacggtgctgatgacgatagcccctga
ctgcataaagtgcacctttgatgcagcgtctattactagtacaagtacaccaataacgta
tagcctccgccttaagcagatggggctgctcaccgtgctctgcttctgcgttctattgca
agatgctgaagcaaatcctactctggtgtctcctgagctagcatctaagaagccgcttgg
tatgacgacggatattgatcttaa-aggtcggtcacgaagcaatcaaacggcatccccga
gtggaacaccctggctagacgataaggacaagcccctcaaccatctttttcaatattatg
tggaggcgattgcctctttttcaaatattttagttagctgcctgcgttctggtaccgtca
ctgctcatcttttagttactcttaggaccctcgcgctcctattaaccataaggtcgactc
ctatgaatacaaatgattcattttacggtgtttttggatctaatatgactgattctaacc
tggtaaagttgctaaattgcttcttgtcaggaactgtgaaccctcatgttacgggatata
gtattccagcccgtttcgcctccgagaaagctattaccagaaacataatgcttaagctat
gctttgagctagagcgcacggggtcttatcgaaatcttttagagctagcgcgttccaacc
cccacaattctattcttcactcggctattgctcagatccttcttaatacagctattctag
gttactatagccctgtactatttaagttcgttctgcaatcgtccaaattgagcgacttcc
tcgctgagataacatatgttccaccatcgtatcggacctctttctattgcttctgtaagg
gaattgttcaaggtctgattaacatttcaacaggtgccacggaggcccatatcctctcgc
gtcgtctagctaatctccccttgctgcaaagcgtctatcagacagagaatcaagttattc
tggccagtgctctacctggccttactgtatttcagaaaaatagcccgaatgataccaggt
cgcagcttgtcgacacgcttctaaaggatcctgggctagcagtttactccaaaaatgtac
tagaagttcactctttgcagattaacacatatgattttaatcataagcagtttctacaga
agtttgcagcagcg-aaatccgcatcaccgagctttggagggactcctattgagccctct
cctcggacaggaaacacgatcgttactcggcaaggacaagaaacaggatcggaaaggtct
aagaattggcgtgccagcacacccctgccgaagaagcgggacacgaagaacagacggagc
tctcaaaccacgctgccgcaggcacctacgctgggacaacccgctggggcactgtcgggg
cttgcaggtgcagctatgacaacaactcctagtacaacctcatcaaccttggcgcaatca
agacaattaaagccacgatacgaaaaaactgagacacgagggagaatcacaccacagatg
tcccaaccagctgcttcaatgcctccaactggtttcagtattaatggtcccacatcaaat
gcttctaacatggttgacgacacagaaagatatgggtccagtacagcaccaccaaaacaa
cagcccctggtatcgtcactgagcttggactacaccagcagaatgacaaatccccagaac
tattcaccattagagcggcaatattcggataagactgcgcctcctgtcatgtacaccgtc
acaaacggcaatatttcagggaaagtgcttgatagagcatttgattcatctataaaggaa
cggcgcgctatgcttcaagtaggctctaagacagagcagccacggcgggatagtgttggg
ctgagtggaacaaactcacaatactatgcggcaggcggttctagtaggtatccctatagc
aatccacagtcgtcgtacagtgtatcctatggtacccctgattcaacaatgcactccact
agaagctatgatgggctacctactcgtacggactctccatatccggagcgtaatcaagct
acaggtcgggccgcacactcttcgggctcccttacaaggggctacacagaccgcagcacg
gacaggcctgaatcgaagtaaatctcaattattctaaaaatgtcgcggaaagattctgcc
cggatagaaagtggttatcgcatcattggggaagctaaggcgtaccttcaggtgcctact
tttgacagtcttcagaagatgacggtgaaggagctcctctccgtgcctgccatagaaagr
ctyattagtataaaggccattaacttcttttccaaatttgctactcaagagggtatcctc
gaactggtatcagcaattaccatgatccctcttcatctatgtgaaggagtagtccaggta
tctggagggcacgtcaaggacacagtggaagcyaggagcgcccttctgatcctcaaagca
tcgggtagcattactgaga
>Gi-P528_contig004.1 99724:105080
ccgcccaaggagggtggacatgctgacactctcaaaaatgcgttagagaatgccaagaac
gccataatatcggatcaacgtccagtagcagttccagaaatcaattcgcggagccaaagt
ggtgcgcgcctgaatgagcgagagcgcatcaaccgggagcgcgaacgcttgcaaaaagag
cgagaaatgctgatgcacgaggtagagcgtccaacatcgacgcatgtacccagaaatgaa
aggctaatcaagatcatgcgagacatggatacagacggcagtgacaggtcttccctaaca
gcagacacgccgccagagtcatttaatgactccaatccaaatcttgcgcgcgacatagat
gttgcatacacaggttacggccgcagaaagagctatggaggctcaccttcgcgtgcacct
ctacctacccgtgctgcgcatcctatcacagtcaactcatactctactaagatgccccct
aatacctttgatagaacaaaccaagaggttaaggagcctaagacaaccggaaaagatctc
tcaactcctaccttagactctctgctcaataaggacgtcgccaccgactccgagtcggct
attccattggatccgcgctttgatggattaaggcgacgccttgcagcaatggcggggcct
aaccgcgcggatactgcaattgcgtctacaacagcagcagctccacagccagttcagcga
cgggctacagtatctggaaaggccagcagcagcacctcgaaagtaatgtcatcgcctcgc
aacctgagctttgaccgagaacgaaagctgtctctgggtagccaccatcagcctgcacgt
gctgcgatgcccgacgactcgataagcacaccaaccgttgagtctatcacgaccaacatg
cgtaatgtcaatagtaacactacctatggtaacaccacgtattctacctcgtacatgcct
cctgtagctgcagcagatggacctgtaggacgcacctctagctctataagccgtggaagg
ccatcagtcggctctagaaggtctattgacgccacgtcagttgtgtctacaattgcctcc
cgcagccgccgcggaagcatcaccgaccagactccacagagaaatgcgccgccggatgct
gatccgaacaaagtaccagtgtcggatatcgatcccagcaaaattaatttccaggtatat
tcgtcggggattaactcaccgcaccccatgtcgatgtcggtggagctccgggatgccata
tcaggtcatgggcccgccgaccactccccaatcaagccaaccagcactgtatcatcgggc
accagtcttagacaaatgatcagacaaaagaataaaacagactactttaactaattattt
acatggtaatccatcttgtcgtgtaaattatgggagacgtttgttgatttccatttattt
cctccgttttacaatgcgaaaattcaaatgagtgaagactacaagtttaagagcatcgag
gccactgacttcagaagcactcttgagaagcacccaggtgccgcagttgtcgatgtgagg
gacgtcgatttcggccaggacggaggagtactcaacgggagcattcacgtccctgtcaac
acaatcgacgccaacccggatactgtctctcaattcaaggacgcccccgcgtgctttgtc
tactgcaggtcatctggcggacgtgcgcaccgctcggcccatgcaatccaaacagctttt
ccagagaagcctgtctatctggtcaagggcggaatccgtgccctagtgcagacactcccg
agcagtgagtttagcaagcaagagtaaacgtgttctgcacgatgctcaccgtgaaacgtg
cgccaattgggcatgtgtccaccgaatgatgcgcaataaaaaattgtgtttgtggatgag
acttccagttatagcatatgatatagcttcaagacgaaaggttctagggacacagcgcac
gtactggagtattgtagacgcacctactttacaggtatacgctgtgccctctacattagg
gctagacagacaggaacgctcttctgcagacagagacgacttcaaaaggggcacagactt
tttgcgcatactgttagagagaagcccatctagcggtgggctagatggaagctcgttgcc
cctcggtattttactacaacaaggaaatatcaactttatggcggaatttgtgttccttgg
gcccttatcagatgacaaagcccaaaggcattacaacgagtggcggaaacttattaagca
aacacaactgcagttttgggcgaaccaactcccagttgagcaacgagtaagtcttgccaa
cctcatggtagatgccctgggccgcgcgactccatcagctctgcagcccctgccctctgt
tcctacacttttaagcttgccgctaatgatcttaggttctgcagatcgggggtttccgat
tgcctcatattccaaagaggatctactagtgctagagtacttcaagtctcttattattac
cctaatccgatgcggagatctccaggatattgtcttgtcgacgttccttcagcccactaa
tatctcctttttcaagcgcttcttgtctacaatgcactactcagacgtctacactatctt
atctgaggtactgtcaactactccgagctattctgggactgttgctcccattactaccat
tcgtaatgcactagtgaaggagcggctgctcaacactcttatgggatttatctacggcca
gagtcagataagaggaatggagcactcgctgtctctttcctctgccgagtttattatggg
cttcttgctttcagccccagtccccctccagagaacggtgctgatgacgatagcccctga
ctgcataaagtgcacctttgatgcagcgtctattactagtacaagtacaccaataacgta
tagcctccgccttaagcagatggggctgctcaccgtgctctgcttctgcgttctattgca
agatgctgaagcaaatcctactctggtgtctcctgagctagcatctaagaagccgcttgg
tatgacgacggatattgatcttaa-gggtcggtcacgaagcaatcaaacggcatccccga
gtggaacaccctggctagacgataaggacaagcccctcaaccatctttttcaatattatg
tggaggcgattgcctctttttcaaatattttagttagctgcctgcgttctggtaccgtca
ctgctcatcttttagttactcttaggaccctcgcgctcctattaaccataaggtcgactc
ctatgaatacaaacgattcattttacggtgtttttggatctaatatgactgattctaacc
tggtaaagttgctaaattgcttcttgtcaggaactgtgaaccctcatgttacgggatata
gtattccagcccgtttcgcctccgagaaagctattaccagaaacataatgcttaagctat
gctttgagctagagcgcacggggtcttatcgaaatcttttagagctggcgcgttccaacc
cccacaattctattcttcactcggctattgctcagatccttcttaatacagctattctag
gttactatagccctgtactatttaagttcgttctgcaatcgtccaaattgagcgacttcc
tcgctgagataacatatgttccaccatcgtatcggacctctttctattgcttctgtaagg
gaattgttcaaggtctgattaacatttcgacaggtgccacggaggcccatatcctctcgc
gtcgtctagctaatctccccttgctgcaaagcgtctatcagacagagaatcaagttattc
tggccagtgctctacctggccttactgtatttcagaaaaatagcccgaatgataccaggt
cgcagcttgtcgacacgcttctaaaggatcctgggctagcagtttactccaaaaatgtac
tagaagttcactctttgcagattaacacatatgattttaatcataagcagtttctacaga
agtttgcagccgcg-aaatccgcatcaccgagctttggagggactcctattgagccctct
cctcggacaggaaacacgatcgttactcggcaaggacaagaaacaggatcggaaagatct
aagaactggcgtgccagcacacccctgccgaagaagcgggacacgaagaatagacggagc
tctcaaaccacgctgccgcaggcacctacgctgggacaacccgctggggcactgtcgggg
cttgcaggtgcagctatgacaacaactcctagtacaacctcatcaaccttggcgcaatca
agacaattaaagccacgatacgaaaaaactgagacacgagggagaatcacaccgcagatg
tcccaaccagctgcttcaatgcctccaactggtttcagtattaatggtcccacatcaaat
gcttctaacatggttgacgacacagaaagatatgggtccagtacagcaccaccaaaacaa
cagcccctggtatcgtcactgagcttggactacaccagcagaatgacaaatccccagaac
tattcaccattagagcggcaatattcggataagactgcgcctcctgtcatgtacaccgtc
acaaacggcaatatttcagggaaagtacctgatagagcatttgattcatctataaaggaa
cggcgcgctatgcttcaagtaggctctaagacagagcagccacggcgggatagtgttggg
ctgggtggaacaaactcacagtactatgcggcaggcggttctagtaggtatccctatagc
aatccacagtcgtcgtacagtgtatcctatggtacccctgattcaacaatgcactccact
agaagctatgatgggctacctactcgtacggactctccatatccggagcgtaatcaagct
acaggtcgggccgcacactcttcgggctcccttacaaggggctacacagaccgcagcacg
gacaggcctgaatcgaagtaaatctcaattattctaaaaatgtcgcggaaagattctgcc
cggatagaaagtggttatcgcattattggggaagctaaggcgtaccttcaggtgcctact
tttgacagtcttcagaagatgacggtgaaggagctcctctccgtgcctgccatagaacga
ctcattagtataaaggccattaacttcttttccaaatttgctactcaagagggtatcctc
gaactggtatcagcaattaccatgatccctcttcatctatgtgaaggggtagtccaggta
tctggagggcacgtcaaggacacagtggaagccaggagcgcccttctgatcctcaaagca
tcgggtagcattactgaga
>Gi-P621_contig004.1 99703:105059
ccgcccaaggagggtggacatgctgacactctcaaaaatgcgttagagaatgccaagaac
gccataatatcggatcaacgtccagtagcagttccagaaatcaattcgcggagccaaagt
ggtgcgcgcctgaatgagcgagagcgcatcaaccgggagcgcgaacgcttgcaaaaagag
cgagaaatgctgatgcacgaggtagagcgtccaacatcgacgcatgtgcccagaaatgaa
aggctaatcaagatcatgcgagacatggatacagacggcagtgacaggtcttccctaaca
acagacacgccgccagagtcatttaatgactccaatccaaatcttgcgcgcgacatagat
gttgcatacacaggttacggccgcagaaagagctatggaggctcaccttcgcgtgcacct
ctacctacccgtgctgcgcatcctatcacagtcaactcatactctactaagatgccccct
aatgcctttgatagaacaaaccaagaggttaaggagcctaagacaaccggaaaagatctc
tcaactcctaccttagactctctgctcaataaggacgtcgccaccgactccgagtcggct
attccattggatccgcgctttgatggattaaggcgacgccttgcagcaatggcggggcct
aaccgcgcggatactgcaattgcgtctacaacagcagcagctccacagccagttcagcga
cgggctacagtatctggaaaggccagcagcagcacctcgaaagtaatgtcatcgcctcgc
aacctgagctttgaccgagaacgaaagctgtctctgggtagccaccatcagcctgcacgt
gctgcgatgcccgacgactcgataagcacaccaaccgttgagtctatcacgaccaacatg
cgtaatgtcaatagtaacactacctatggtaacaccacgtattctacctcgtacatgcct
cctgtagctgcagcagatggacctgtaggacgcacctctagctctataagccgtggaagg
ccatcagtcggctctagaaggtctattgacgccacgtcagttgtgtctacaattgcctcc
cgcagccgccgcggaagcatcaccgaccagactccacagagaactgcgccaccggatgct
gatccgaacaaagtaccagtgtcggatatcgatcccagcaaaattaatttccaggtatat
tcgtcggggattaactcaccgcaccccatgtcgatgtcggtggagctccgggatgccata
tcaggtcatgggcccgccgaccactccccaatcaagccaaccagcactgtatcatcgggc
accagtcttagacaaatgatcagacaaaagaataaaacagactactttaactaattattt
acatggtaatccatcttgtcgtgtaaattatgggagacgtttgttgatttccatttattt
cctccgttttacaatgcgaaaattcaaatgagtgaagactacaagtttaagagcatcgag
gctactgacttcaaaagcactcttgagaagcacccaggtgccgcagttgtcgatgtgagg
gacgtcgatttcggccaggacggaggagtactcaacgggagcattcacgtccctgtcaac
acaatcgacgccaacctggatactgtctcccaattcaaggacgcccccgcgtgctttgtc
tactgcaggtcatctggcggacgtgcgcaccgctcggcccatgcaatccaaacagctttt
ccagagaagcctgtctatctggtcaagggcggaatccgtgccctagtgcagacactcccg
agcagtgagtttagcaagcaagagtaaacgtgttctgcacgatgctcaccgtgaaacgtg
cgccaattgggcatgtgtccaccgaatgatgcgcaataaaaaattgtgtttgtggatgag
acttccagttatagcatatgatatagcttcaagacgaaaggttctagggacacagcgcac
gtactggagtattgtagacgcacctactttacaggtatacgctgtgccctctacattagg
gctagacagacaggaacgctcttctgcagacagagacgacttcaaaaggggcacagactt
tttgcgcatactgttagagagaagctcatctagtggtgggctagatgggagctcattgcc
cctcggtattttactacaacaaggaaatatcaactttatggcggaatttgtgttccttgg
gcccttatcagatgacaaagcccaaaggcattacaacgagtggcggaaacttactaagca
aacacaactgcagttttgggcgaaccaactcccagttgagcaacgagtaagtcttgccaa
cctcatggtagatgccctgggccgcgcgactccatcagctctgcagcccctgccctctgt
tcctacacttttaagcttgccgctaatgatcttaggttctgcagatcgggggtttccgat
tgcctcatattccaaagaggatctactagtgctagagtacttcaagtctcttattattac
cctaatccgatgcggagatctccaggatattgttttgtcgacgttccttcagcccactaa
tatctcctttttcaagcgcttcttgtctacaatgcactactcagacgtctacactatctt
atctgaggtactgtcaactactccgagctattctgggactgttgctcccattactaccat
tcgtaatgcactagtgaaggagcggctgctcaacactcttatgggatttatctacggcca
gagtcagataaggggaatggagcactcgctgtctctttcctctgccgagtttattatggg
cttcttgctttcagccccagtccccctccagagaacggtgctgatgacgatagcccctga
ctgcataaagtgcacctttgatgcagcgtctattactagtacaagtacaccaataacgta
tagcctccgccttaagcagatggggctgctcaccgtgctctgcttctgcgttctattgca
agatgctgaagcaaatcctactctggtgtctcctgagctagcatctaaaaagccgcttgg
tatgacgacggatattgatcttaa-aggtcggtcacgaagcaatcaaacggcatccccaa
gtggaacaccctggctagacgataaggacaagcccctcaaccatctttttcaatattatg
tggaggcaattgcctctttttcaaacattttagttagctgcctgcgttctggtaccgtca
ctgctcatcttttagttactcttaggacgcttgcgctcctattaaccataaggtcgactc
ctatgaatacaaatgattcattttacggtgtttttggatctaatatgactgattctaacc
tggtaaagttgctaaattgcttcttgtcaggaactgtgaaccctcatgttacgggatata
gtattccagcccgtttcgcctccgagaaggctattaccagaaacataatgcttaagctat
gctttgagctagagcgcacggggtcttatcgaaatcttttagagctggcgcgttccaacc
cccacaattctattcttcactcggctattgctcagatccttcttaatacagctattctag
gttactatagccctgtactatttaagttcgttctgcaatcgtccaaattgagcgacttcc
tcgctgagataacatatgttccaccatcgtatcggacctctttctattgcttctgtaagg
gaattgttcaaggtttgattaacatttcgacaggtgccacggaggcccatatcctctcgc
gtcgtctagctaatctccccttgctgcaaagcatctatcagacagagaatcaagttattc
tggccagtgctctacctggccttactgtatttcagaaaaatagcccgaatgataccaggt
cgcagcttgtcgacacgcttctaaaggatcctgggctagcagtttactccaaaaatgtac
tagaagttcactctttgcagattaacacatatgattttaatcataagcagtttctacaga
agtttgcagcagcg-aaatccgcatcaccgagctttggagggactcctattgagccctct
cctcggacaggaaacacgatcgttactcggcaaggacaagaaacaggatcggaaaggtct
aagaattggcgtgccagcacacccctgccgaagaagcgggacacgaagaacagacggagc
tctcaaaccacgctgccgcaggcacctacgctgggacaacccgctggggcactgtcgggg
cttgcaggtgcagctatgacaacaactcctagtacaacctcatcaaccttggcgcaatca
agacaattaaagccacgatacgaaaaaactgagacacgagggagaatcacaccacagatg
tcccaaccagctgcttcaatgcctccaactggtttcagtattaatggtcccacatcaaat
gcttctaacatggttgacgacacagaaagatatgggtccagtacagcaccaccaaaacaa
cagcccctggtatcgtcactgagcttggactacaccagcagaatgacaaatccccagaac
tattcaccattagagcggcaatattcggataagactgcgcctcctgtcatgtacaccgtc
acaaacggcaatatttcagggaaagtacctgatagagcatttgattcatctataaaggaa
cggcgcgctatgcttcaagtaggctctaagacagagcagccacggcgggatagtgttggg
ctgggtggaacaaactcacagtactatgcggcaggcggttctagtaggtatccctatagc
aatccacagtcgtcgtacagtgtatcctatggtacccctgattcaacaatgcactccact
agaagctatgatgggctacctactcgtacggactctccatatccggagcgtaatcaagct
acaggtcgggccgcacactcttcgggctcccttacaaggggctatacagaccgcagcacg
gacaggcctgaatcgaagtaaatctcagttattctaaaaatgtcgcggaaagattctgcc
cggatagaaagtggttatcgcattattggggaagctaaggcgtaccttcaggtgcctact
tttgacagtcttcagaagatgacggtgaaggagctcctctccgtgcctgccatagaacga
ctcattagtataaaggccatcaacttcttttccaaatttgctactcaagagggtatcctc
gaactggtatcagcaattaccatgatccctcttcatctatgtgaaggagtagtccaggta
tctggagggcacgtcaaggacacagtggaagccaggagcgcccttctgatcctcaaagca
tcgggtagcattactgaga
>Gi-P676_contig004.1 99752:105108
ccgcccaaggagggtggacatgctgacactctcaaaaatgcgttagagaatgccaagaac
gccataatatcggatcaacgtccagtagcagttccagaaatcaattcgcggagccaaagt
ggtgcgcgcctgaatgagcgagagcgcatcaaccgggagcgcgaacgcttgcaaaaagag
cgagaaatgctgatgcacgaggtagagcgtccaacatcgacgcatgtgcccagaaatgaa
aggctaatcaagatcatgcgagacatggatacagacggcagtgacaggtcttccctaaca
gcagacacgccgccagagtcatttaatgactccaatccaaatcttgcgcgcgacatagat
gttgcatacacaggttacggccgcagaaagagctatggaggctcaccttcgcgtgcacct
ctacctacccgtgctgcgcatcctatcacagtcaactcatactctactaagatgccccct
aatgcctttgatagaacaaaccaagaggttaaggagcctaagacaaccggaaaagatctc
tcaactcctaccttagactctctgctcaataaggacgtcgccaccgactccgagtcggct
atcccattggatccgcgctttgatggattaaggcgacgccttgcagcaatggcggggcct
aaccgcgcggatactgcaattgcgtctacaacagcagcagctccacagccagttcagcga
cgggctacagtatctggaaaggccagcagcagcacctcgaaagtaatgtcatcgccccgc
aacctgagctttgaccgagaacgaaagctgtctctgggtagccaccatcagcctgcacgt
gctgcgatgcccgacgactcgataagcacaccaaccgttgagtctatcacgaccaacatg
cgtaatgtcaatagtaacactacctatggtaacaccacatattctacctcgtacatgcct
cctgtagctgcagcagatggacctgtaggacgcacctctagctctataagccgtggaagg
ccatcagtcggctctagaaggtctattgacgccacgtcagttgtgtctacaattgcctcc
cgcagccgccgcggaagcatcaccgaccagactccacagagaaatgcgccaccggatgct
gatccgaacaaagtaccagtgtcggatatcgatcccagcaaaattaatttccaggtatat
tcgtcggggattaactcaccgcaccccatgtcgatgtcggttgagctccgggatgccata
tcaggtcacgggcccgccgaccactccccaatcaagccaaccagcactgtatcatcgggc
accagtcttagacaaatgatcagacaaaagaataaaacagactactttaactaattattt
acatggtaatccatcttgtcgtgtaaattatgggagacgtttgttgatttccatttattt
cctccgttttacaatgcgaaaattcaaatgagtgaagactacaagtttaagagcatcgag
gccactgacttcagaagcactcttgagaagcacccaggtgccgcagttgtcgatgtgagg
gacgtcgatttcggccaggacggaggagtactcaacgggagcattcacgtccctgtcaac
acaatcgacgccaacccggatactgtctctcaattcaaggacgcccccgcgtgctttgtc
tactgcaggtcatctggcggacgtgcgcaccgctcggcccatgcaatccaaacagctttt
ccagagaagcctgtctatctggtcaagggcggaatccgtgccctagtgcagacactcccg
agcagtgagtttagcaagcaagagtaaacgtgttctacacgatgctcaccgtgaaacgtg
cgccaattgggcatgtgtccaccgaatgatgcgcaataaaaaattgtgtttgtggatgag
acttccagttatagcatatgatatagcttcaagacgaaaggttctagggacacagcgcac
gtactggagtattgtagacgcacctactttacaggtatacgctgtgccctctacattagg
gctagacagacaggaacgctcttctgcagacagagacgacttcaaaaggggcacagactt
tttgcgcatactgttagagagaagctcatctagcggtgggctagatggaagctcgttgcc
cctcggtattttactacaacaaggaaatatcaactttatggcggaatttgtgttccttgg
gcccttatcagatgacaaagcccaaaggcattacaacgagtggcggaaacttactaagca
aacacaactgcagttttgggcgaaccaactcccagttgagcaacgagtaagtcttgctaa
cctcatggtagatgccctgggccgcgcgactccatcagctctgcagcccctgccctctgt
tcctacacttttaagcttgccgctaatgatcttaggttctgcagatcgggggtttccgat
tgcctcatattccaaagaggatctactagtgctagagtacttcaagtctcttattattac
cctaatccgatgcggagatctccaggatattgttttgtcgacgttcctccagcccactaa
tatctcctttttcaagcgcttcttgtctacaatgcactactcagacgtctacactatctt
atctgaggtactgtcaactactccgagctattctgggactgttgctcccattactaccat
tcgtaatgcactagtgaaggagcggctgctcaacactcttatgggatttatctacggcca
gagtcagataagaggaatggagcactcgctgtctctttcctctgccgagtttattatggg
tttcttgctttcagccccagtccccctccagagaacggtgctgatgacgatagcccctga
ctgcataaagtgcacctttgatgcagcgtctattactagtacaagtacaccaataacgta
tagcctccgccttaagcagatggggctgctcaccgtgctctgcttctgcgttctattgca
agatgctgaagcaaatcctactctggtgtctcctgagctagcatctaagaagccgcttgg
tatgatgacggatattgatcttaa-aggtcggtcacgaagcaatcaaacggcatccccga
gtggaaccccctggctagacgataaggacaagcccctcaaccatctttttcaatattacg
tggaggcgattgcctctttttcaaatattttagttagctgcctgcgttttggtaccgtca
ctgctcatcttttagttactcttaggaccctcgcgctcctgttaaccataaggtcgactc
ctatgaatacaaatgattcattttacggtgtttttggatctaatatgactgattctaacc
tggtaaagttgctaaattgcttcttgtcaggaactgtgaaccctcatgttacgggctata
gtattccagcccgtttcgcctccgagaaagctattaccagaaacataatgcttaagctat
gctttgagctagagcgcacggggtcttatcgcaatcttttagagttagcgcgttccaacc
cccacaattctattcttcactcggctattgctcagatccttcttaatacagctattctag
gttactatagccctgtactatttaagttcgttctgcaatcgtccaaattgagcgacttcc
tcgctgagataacatatgttccaccatcatatcggacttctttctattgcttctgtaagg
gaattgttcaaggtctgattaacatttcgacaggtgccacggaggcccatatcctctcgc
gtcgtctagctaatctccccttgctgcaaagcgtctatcagacagagaatcaagttattc
tggccagtgctctgtctggccttactgtatttcagaaaaatagcccgaatgataccaggt
cgcagcttgtcgacacgcttctaaaggatcctgggctagcagtttactccaaaaatgtac
tagaagttcactctttgcagattaacacatatgattttaatcataagcagtttctacaga
agtttgcagccgcg-aaatccgcatcaccgagctttggagggactcctattgagccctct
cctcggacaggaaacacgatcgttactcggcaaggacaagaaacaggatcggaaaggtct
aagaattggcgtgccagcacacccctgccgaagaagcgggacacgaagaacagacggagc
tctcaaaccacactgccgcaggcacctacgctgggacaacccgctggggcactgtcgggg
cttgcaggtgcagctatgacaacaactcctagtacaacctcatcaaccttggcgcaatca
agacaattaaagccacgatacgaaaaaactgagacacgagggagaatcacaccacagatg
tcccaaccagctgcttcaatgcctccaactggtttcagtattaatggtcccacatcaaat
gcttctaacatggttgacgacgcagaaagatatgggtccagtacagcaccaccaaaacaa
cagcccctggtatcgtcactgagcttggactacaccagcagaatgacaaatccccagaac
tattcaccattagagcggcaatattcggataagactgcgcctcctgtcatgtacaccgtc
acaaacggcaatatttcagggaaagtacctgatagagcatttgattcatctataaaggaa
cggcgcgctatgcttcaagtaggctctaagacagagcagccacggcgggatagtgttggg
ctgggtggaacaaactcacagtactatgcggcaggcggttctagtaggtatccctatagc
aatccacagtcgtcgtacagtgtatcctatggtacccctgattcaacaatgcactccact
agaagctatgatgggctacctactcgtacggactctccatatccggagcgtaatcaagct
acaggtcgggccgcacactcttcgggctcccttacaaggggctatacagaccgcagcacg
gacaggcctgaatcgaagtaaatctcagttattctaaaaatgtcgcggaaagattctgcc
cggatagaaagtggttatcgcattattggggaagctaaggcgtaccttcaagtgcctacc
tttgacagtctccagaagatgacggtgaaggagctcctctccgtgcctgccatagaacga
ctcattagtataaaggccattaacttcttttccaaatttgctactcaagagggtatcctc
gaactggtatcagcgattaccatgatccctcttcatctatgtgaaggagtagtccaggta
tctggagggcacgtcaaggacacagtggaagccaggagcgcccttctgatcctcaaagca
tcgggtagcattactgaga
>Gi-P678_contig004.1 99712:105068
ccgcccaaggagggtggacatgctgacactctcaaaaatgcgttagagaatgccaagaac
gccataatatcggatcaacgtccagtagcagttccagaaatcaattcgcggagccaaagt
ggtgcgcgcctgaatgagcgagagcgcatcaaccgggagcgcgaacgcttgcaaaaagag
cgagaaatgctgatgcacgaggtagagcgtccaacatcgacgcatgtgcccagaaatgaa
aggctaatcaagatcatgcgagacatggatacagacggcagtgacaggtcctccctaaca
gcagacacgccgccagagtcatttaatgactccaatccaaatcttgcgcgcgacatagat
gttgcatacacaggttacggccgcagaaagagctatggaggctcaccttcgcgtgcacct
ctacctacccgtgctgcgcatcctatcacagtcaactcatactctactaagatgccccct
aatgcctttgatagaacaaaccaagaggttaaggagcctaagacaactggaaaagatctc
tcaactcctaccttagactctctgctcaataaggacgtcgccaccgactccgagtcggct
atcccattggatccgcgctttgatggattaaggcgacgccttgcagcaatggcggggcct
aaccgcgcggatactgcaattgcgtctacaacagcagcagctccacagccagttcagcga
cgggctacagtatctggaaaggccagcagcagcacctcgaaagtaatgtcatcgcctcgc
aacctgagctttgaccgagaacgaaagctgtctctgggtagccaccatcagcctgcacgt
gctgcgatgcccgacgactcgataagcacaccaaccgttgagtctatcacgaccaacatg
cgtaatgtcaatagtaacactacctatggtaacaccacgtattctacctcgtacatgcct
cctgtagctgcagcagatggacctgtaggacgcacctctagctctataagccgtggaagg
ccatcagtcggctctagaaggtctattgacgccacgtcagttgtgtctacaattgcctcc
cgcagccgccgcggaagcatcaccgaccagactccacagagaaatgcgccaccggatgct
gatccgaataaagtaccagtgtcggatatcgatcccagcaaaattaatttccaggtatat
tcgtcggggattaactcaccgcaccccatgtcgatgtcggtggagctccgggatgccata
tcaggtcatgggcccgccgaccactccccaatcaagccaaccagcactgtatcatcgggc
accagtcttagacaaatgatcagacaaaagaataaaacagactactttaactaattattt
acatggtaatccatcttgtcgtgtaaattatgggagacgtttgttgatttccatttattt
cctccgttttacaatgcgaaaattcaaatgagtgaagactacaagtttaagagcatcgag
gccattgacttcagaagcactcttgagaagcacccaggtgccgcagttgtcgatgtgagg
gacgtcgatttcggccaggacggaggagtgctcaatgggagcattcacgtccctgtcaac
acaatcgacgccaacccggatactgtctctcaatttaaggacgcccccgcgtgctttgtc
tactgcaggtcatctggcggacgtgcgcaccgctcggcccatgcaatccaaacagctttt
ccagagaagcctgtctatctggtcaagggcggaatccgtgccctagtgcagacactcccg
agcagtgagtttagcaagcaagagtaaacgtgttctgcacgatgcccaccgtgaaacgtg
cgccaattgggcatgtgtccaccgaatgatgcgcaataaaaaattgtgtttgtggatgag
acttccagttatagcatatgatatagcttcaagacgaaaggttctagggacacagcgcac
gtactggagtattgtagacgcacctactttacaggtatacgctgtgccctctacattagg
gctagacagacaggaacgctcttctgcagacagagacgacttcaaaaggggcacagactt
tttgcgcatactgttagagagaagcccatctagcggtgggctagatggaagctcgttgcc
cctcggtattttactacaacaaggaaatatcaactttatggcggaatttgtgttccttgg
gcccttatcagatgacaaagcccaaaggcattacaacgagtggcggaaacttactaagca
aacacaactgcaattttgggcgaaccaactcccagttgagcaacgagtaagtcttgccaa
cctcatggtagatgccctgggccgcgcgactccatcagctctgcagcccctgccctctgt
tcctacacttttaagcttgccgctaatgatcttaggttctgcagatcgggggtttccgat
tgcctcatattccaaagaggatctactagtgctagagtacttcaagtctcttattattac
cctaatccgatgcggagatctccaggatattgtcttgtcaacgttcctccagcccactaa
tatctcctttttcaagcgcttcttgtctacaatgcactactcagacgtctacactatctt
atctgaggtactgtcaactactccgagctattctgggactgttgctcccattactaccat
tcgtaatgcactagtgaaggagcggctgctcaacactcttatgggatttatctacggcca
gagtcagataagaggaatggagcactcgctgtctctttcctctgccgagtttattatggg
cttcttgctttcagccccagttcccctccagagaacggtgctgatgacgatagcccctga
ctgcataaagtgcacctttgatgcagcgtctataactagtacaagtacaccaataacgta
tagcctccgccttaagcagatggggctgctcaccgtgctctgcttctgcgttctattgca
agatgctgaagcaaatcctactctggtgtcacccgagctagcatccaagaagccgcttgg
tatgacgacggatattgatcttaa-gggtcggtcacgaagcaatcaaacggcatccccga
gtggaacaccctggctagacgataaggacaagcccctcaaccatctttttcaatattatg
tggaggcgattgcctctttttcaaatattttagttagctgcctgcgttctggtaccgtca
ctgctcatcttttagttactcttaggaccctcgcgctcctattaaccataaggtcgactc
ctatgaatacaaatgattcattttacggtgtttttggatctaatatgactgattctaacc
tggtaaagttgctaaattgcttcttgtcaggaactgtgaaccctcatgttacgggctata
gtattccagcccgcttcgcctccgagaaagctattaccagaaatataatgcttaagctat
gctttgagctagagcgcacggggtcttatcgaaatcttttagagctggcgcgttccaacc
cccacaattctattcttcactcggctattgctcagatccttcttaatacagctattctag
gttactatagccctgtactatttaagttcgttctgcaatcgtccaaattgagcgacttcc
tcactgagataacatatgctccaccatcgtatcggacttctttctattgcttctgtaagg
gaattgttcaaggtctgattaacatttcgacaggtgccacggaggcccatatcctctcgc
gtcgtctagctaatctccccttgcttcaaagcgtctatcagacagagaatcaagttattc
tggccagtgctctacctggccttactgtatttcagaaaaatagcccgaatgataccaggt
cgcagcttgtcgacacgcttctaaaggatcctgggctagcagtttactccaaaaatgtac
tagaagttcactctttgcagattaacacatatgattttaatcataagcagtttctgcaga
agtttgcagctgca-aaatccgcatcaccgagctttggagggactcctattgagccctct
cctcggacaggaaacacgatcgttactcggcaaggacaagaaacaggatcggaaaggtct
aagaactggcgtgccagcacacccctgccgaagaagcgggacacgaagaacagacggagc
tctcaaaccacgctgccgcaggcacctacgctgggacaacccgctggggcactgtcgggg
cttgcaggtgcagctatgacaacaactcctagtacaacctcatcaaccttggcgcaatca
agacaattaaagccacgatacgaaaaaactgagacacgagggagaatcacaccacagatg
tcccaaccagccgcttcaatgcctccaactggtttcagtattaatggtcccacattaaat
gcttctaacatggttgacgacacagaaagatatgggtccagtacagcaccaccaaaacaa
cagcctctggtatcgtcactgagcttggactacaccagcagaatgacaaatccacagaac
tattcaccattagagcggcaatattcggataagactgcgcctcctgtcatgtacaccgtc
acaaacggcaatatttcagggaaagtacctgatagagcatttgattcatctataaaggaa
cggcgcgctatgcttcaagtaggctctaagacagagcagccacggcgggatagtgttggg
ctgggtggaacaaactcacagtactatgcggcaggcggttctagtaggtatccctatagc
aatccacagtcgtcgtacagtgcatcctatggtacccctgattcaacaatgcactccact
agaagctatgatgggctacctactcgtacggactctccatatccagagcgtaatcaagct
acaggtcgggccgcacactcttcgggctcccttacaaggggctatacagaccgcagcacg
gacaggcctgaatcgaagtaaatctcagttattctaaaaatgtcgcggaaagattctgcc
cggatagaaagtggttatcgcattattggggaagctaaagcgtaccttcaggtgcctact
tttgacagtcttcagaagatgacggtgaaggagctcctctccgtgcctgccatagaacga
ctcattagtataaaggccattaacttcttttccaaatttgctactcaagagggtatcctc
gaactggtatcagcaattaccatgatccctcttcatctatgtgaaggagtagtccaggta
tctggagggcacgtcaaggacacagtggaagccaggagcgcccttctgatcctcaaagca
tcgggtagcattactgaga
>Gi-P680_contig004.1 99706:105062
ccgcccaaggagggtggacatgctgacactctcaaaaatgcgttagagaatgccaagaac
gccataatatcggatcaacgtccagtagcagttccagaaatcaattcgcggagccaaagt
ggtgcgcgcctgaatgagcgagagcgcatcaaccgggagcgcgaacgcttgcaaaaagag
cgagaaatgctgatgcacgaggtagagcgtccaacatcgacgcatgtgcccagaaatgaa
aggctaatcaagatcatgcgagacatggatacagacggcagtgacaggtcttccctaaca
acagacacgccgccagagtcatttaatgactccaatccaaatcttgcgcgcgacatagat
gttgcatacacaggttacggccgcagaaagagctatggaggctcaccttcgcgtgcacct
ctacctacccgtgctgcgcatcctatcacagtcaactcatactctactaagatgccccct
aatgcctttgatagaacaaaccaagaggttaaggagcctaagacaaccggaaaagatctc
tcaactcctaccttagactctctgctcaataaggacgtcgccaccgactccgagtcggct
attccattggatccgcgctttgatggattaaggcgacgccttgcagcaatggcggggcct
aaccgcgcggatactgcaattgcgtctacaacagcagcagctccacagccagttcagcga
cgggctacagtatctggaaaggccagcagcagcacctcgaaagtaatgtcatcgcctcgc
aacctgagctttgaccgagaacgaaagctgtctctgggtagccaccatcagcctgcacgt
gctgcgatgcccgacgactcgataagcacaccaaccgttgagtctatcacgaccaacatg
cgtaatgtcaatagtaacactacctatggtaacaccacgtattctacctcgtacatgcct
cctgtagctgcagcagatggacctgtaggacgcacctctagctctataagccgtggaagg
ccatcagtcggctctagaaggtctattgacgccacgtcagttgtgtctacaattgcctcc
cgcagccgccgcggaagcatcaccgaccagactccacagagaactgcgccaccggatgct
gatccgaacaaagtaccagtgtcggatatcgatcccagcaaaattaatttccaggtatat
tcgtcggggattaactcaccgcaccccatgtcgatgtcggtggagctccgggatgccata
tcaggtcatgggcccgccgaccactccccaatcaagccaaccagcactgtatcatcgggc
accagtcttagacaaatgatcagacaaaagaataaaacagactactttaactaattattt
acatggtaatccatcttgtcgtgtaaattatgggagacgtttgttgatttccatttattt
cctccgttttacaatgcgaaaattcaaatgagtgaagactacaagtttaagagcatcgag
gccactgacttcaaaagcactcttgagaagcacccaggtgccgcagttgtcgatgtgagg
gacgtcgatttcggccaggacggaggagtactcaacgggagcattcacgtccctgtcaac
acaatcgacgccaacctggatactgtctcccaattcaaggacgcccccgcgtgctttgtc
tactgcaggtcatctggcggacgtgcgcaccgctcggcccatgcaatccaaacagctttt
ccagagaagcctgtctatctggtcaagggcggaattcgtgccctagtgcagacactcccg
agcagtgagtttagcaagcaagagtaaacgtgttctgcacgatgctcaccgtgaaacgtg
cgccaattgggcatgtgtccaccgaatgatgcgcaataaaaaattgtgtttgtggatgag
acttccagttatagcatatgatatagcttcaagacgaaaggttctagggacacagcgcac
gtactggagtattgtagacgcacctactttacaggtatacgctgtgccctctacattagg
gctagacagacaggaacgctcttctgcagacagagacgacttcaaaaggggcacagactt
tttgcgcatactgttagagagaagctcatctagtggtgggctagatgggagctcattgcc
cctcggtattttactacaacaaggaaatatcaactttatggcggaatttgtgttccttgg
gcccttatcagatgacaaagcccaaaggcattacaacgagtggcggaaacttactaagca
aacacaactgcagttttgggcgaaccaactcccagttgagcaacgagtaagtcttgccaa
cctcatggtagatgccctgggccgcgcgactccatcagctctgcagcccctgccctctgt
tcctacacttttaagcttgccgctaatgatcttaggttctgcagatcgggggtttccgat
tgcctcatattccaaagaggatctactagtgctagagtacttcaagtctcttattattac
cctaatccgatgcggagatctccaggatattgttttgtcgacgttccttcagcccactaa
tatctcctttttcaagcgcttcttgtctacaatgcactactcagacgtctacactatctt
atctgaggtactgtcaactactccgagctattctgggactgttgctcccattactaccat
tcgtaatgcactagtgaaggagcggctgctcaacactcttatgggatttatctacggcca
gagtcagataaggggaatggagcactcgctgtctctttcctctgccgagtttattatggg
cttcttgctttcagccccagtccccctccagagaacggtgctgatgacgatagcccctga
ctgcataaagtgcacctttgatgcagcgtctattactagtacaagtacaccaataacgta
tagcctccgccttaagcagatggggctgctcaccgtgctctgcttctgcgttctattgca
agatgctgaagcaaatcctactctggtgtctcctgagctagcatctaaaaagccgcttgg
tatgacgacggatattgatcttaa-aggtcggtcacgaagcaatcaaacggcatccccaa
gtggaacaccctggctagacgataaggacaagcccctcaaccatctttttcaatattatg
tggaggcaattgcctctttttcaaacattttagttagctgcctgcgttctggtaccgtca
ctgctcatcttttagttactcttaggacgcttgcgctcctattaaccataaggtcgactc
ctatgaatacaaatgattcattttacggcgtttttggatctaatatgactgattctaacc
tggtaaagttgctaaattgcttcttgtcaggaactgtgaaccctcacgtcacgggctata
gtattccagcccgtttcgcctccgagaaggctattaccagaaacataatgcttaagctat
gctttgagctagagcgcacggggtcttatcgaaatcttttagagctggcgcgttccaacc
cccacaattctattcttcactcggctattgctcagatccttcttaatacagctattctag
gttactatagccctgtactatttaagttcgttctgcaatcgtccaaattgagcgacttcc
tcgctgagataacatatgttccaccatcgtatcggacctctttctattgcttctgtaagg
gaattgttcaaggtctgattaacatttcaacaggtgccacggaggcccatatcctctcgc
gtcgtctagctaatctccccttgctgcaaagcatctatcagacagagaatcaagttattc
tggccagtgctctacctggccttactgtatttcagaaaaatagcccgaatgataccaggt
cgcagcttgtcgacacgcttctaaaggatcctgggctagcagtttactccaaaaatgtac
tagaagttcactctttgcagattaacacatatgattttaatcataagcagtttctacaga
agtttgcagccgcg-aaatccgcatcaccgagctttggagggactcctattgagccctct
cctcggacaggaaacacgatcgttactcggcaaggacaagaaacaggatcggaaaggtct
aagaattggcgtgccagcacacccctgccgaagaagcgggacacgaagaacagacggagc
tctcaaaccacgctgccgcaggcacctacgctgggacaacccgctggggcactgtcgggg
cttgcaggtgcagctatgacaacaactcctagtacaacctcatcaaccttggcgcaatca
agacaattaaagccacgatacgaaaaaactgagacacgagggagaatcacaccacagatg
tcccaaccagctgcttcaatgcctccaactggtttcagtattaatggtcccacatcaaat
gcttctaacatggttgacgacacagaaagatatgggtccagtacagcaccaccaaaacaa
cagcccctggtatcgtcactgagcttggactacaccagcagaatgacaaatccccagaac
tattcaccattagagcggcaatattcggataagactgcgcctcctgtcatgtacaccgtc
acaaacggcaatatttcagggaaagtacctgatagagcatttgattcatctataaaggaa
cggcgcgctatgcttcaagtaggctctaagacagagcagccacggcgggatagtgttggg
ctgggtggaacaaactcacagtactatgcggcaggcggttctagtaggtatccctatagc
aatccacagtcgtcgtacagtgtatcctatggtacccctgattcaacaatgcactccact
agaagctatgatgggctacctactcgtacggactctccatatccggagcgtaatcaagct
acaggtcgggccgcacactcttcgggctcccttacaaggggctatacagaccgcagcacg
gacaggcctgaatcgaagtaaatctcagttattctaaaaatgtcgcggaaagattctgcc
cggatagaaagtggttatcgcattattggggaagctaaggcgtaccttcaggtgcctact
tttgacagtgttcagaagatgacggtgaaggagctcctctccgtgcctgccatagaacga
ctcattagtataaaggccatcaacttcttttccaagtttgctactcaagagggtatcctc
gaactggtatcagcaattaccatgatccctcttcatctatgtgaaggagtagtccaggta
tctggagggcacgtcaaggacacagtggaagccaggagcgcccttctgatcctcaaagca
tcgggtagcattactgaga
>P344_contig2 111372:116730
ccgcccaaggagggtggacatcctgacactctcaaaaatgcgttagagaatgccaagaac
gccatagtatcggatcaacgtccagtagcagttccagaaatcaattcgcggagccaaagt
ggtgcgcgcctgaatgagcgagagcgcatcaaccgggagcgcgaacgcttgcaaaaagag
cgagaaatgctgatgcacgaggtggagcgtccaacatcgacgcatgtacccagaaatgaa
aggctaatcaagatcatgcgagacatggatacagacggcagtgacaggtcttccctaaca
gcagacacaccgccagagttatttaatgactccaatccaaatcttgcccgcgacatagat
gttgcatacacaggttacggccgcagaaagagctatggaggctcaccttcgcgtgcgcct
ttacctacccgtgctgtgcatcctatcacagtcaactcatactctactaagatgccccct
aatgcctttgatagaacaaaccaagaggttaaggagcctaaggcaaccggaaaagatctc
tcaactcctaccttagactctctgctcaataaggacgtcaccaccgactccgagtcggct
atcccattggatccgcgctttgatggattaagacgacgccttgcagcaatggcggggcct
aaccgcgcggatactgcaattgcgtctacaacagcagcagctccacagccagttcagcga
cgggctacagtatctggaaaggccagcagcagcacctcgaaagtaatgtcatcgccccgc
aacctgagctttgaccgagaacgaaagctgtctctgggtagccaccatcagcctgcacgt
gctgcgatgcccgacgactcgataagcacaccaaccgttgagtccatcacgaccaacatg
cgtaatgtcaatagtaacactacctatggtaacaacacgtattctacctcgtatatgcct
cctgtagctgcagcagatggacctgtaggacgcacctctagctctataagccgcggaagg
ccgtcagtcggctccagaaggtctattgacgccacgtcagttgtgtctacaattgcctcc
cgcagccgccgcggaagcatcaccgaccagactccacagagaaatgcaccaccggatgct
gatccgaacaaagtaccagtgtcggatatcgatcccagcaagattaatttccaggtatat
tcgtcggggattaactcaccgcaccccatgtcgatgtcggttgaactccgggatgccata
tcaggtcacgggcccgccgaccactccccaatcaagccaaccagcactgtatcatcgggc
accagtcttagacaaatgatcagacaaaagaataaaacagactactttaactaattattt
acatggtaatctatcttgtcgtgtaaattatgggagacgtttgttgatttccatttattt
cctccgttttacaatgcgaaaattcaaatgagtgaggactacaagtttaagaccatcgag
gccactgacttcagaagcactcttgagaggcacccaggtgccgcagttgtcgatgtgagg
gacgtcgatttcggccaggacggaggagtactcaacgggagcattcacgtccctgtcaac
acaatcgacgccaacccggatactgtctctcaattcaaggacgcccccgcgtgctttgtc
tactgcaggtcatctggcggacgtgcgcaccgctcggcccatgcaatccaaacagctttt
ccagagaagcctgtctatctggtcaagggcggaatccgtgccctagtgcagacactcccg
agcagtgagtttagtaagcaagagtaaacgtgttctgcacgatgctcaccgtgaaacgtg
cgccaattgggcatgtgtccaccgaatgatgcgcaataaaaaattgtgtttgcggatgag
acttccagttatagcatatgatatagcttcaagacgaaaggttctagggacacagcgcac
gtactggagtattgtagacgctcctactttacaggtatacgctgtgccctctacattggg
gctagatagacaggaacgctcttctgcagacagagacgacttcaaaaggggcacagactt
tttgcgcatactgttagagagaagctcatctagcggtgggctaggtggaagctcgttgcc
cctcggtattttactacaacaaggaaatatcaactttatggcggaatttgtattccttgg
gcccttatcggatgacaaagcccaaaagcattacaacgagtggcggaaacttactaagca
aacacaactgcagttttgggcgaaccaactcccagttgagcaacgagtaagtcttgccaa
cctcatggtagattccctgggccgtgcgactccatcagctctgcagcccctgccctctgt
tcctacacttttaagcttgccgctaatgatcttaggctctgcagatcgggggtttccaat
cgcctcatattccaaagaggatctactagtgctagagtacttcaagtcccttattattac
cctaatccgatgcggagatctccaggatattgtcttgtcgacgttccttcagcccactaa
tatctcctttttcaagcgcttcttgtctacaatgcactattcagacgtctacactatctt
atctgaagtactgtcaactactccgagctattctgggactgttgctcccattactaccat
tcgtaatgcactagtgaaggagcggctgctcaacactcttatgggatttatctatggcca
gagtcagataagaggaatggagcactcgctgtctctttcctctgccgagtttattatagg
cttcttgctttcagccccagtccccctccagagaacggtgctgatgacgatagcccctga
ctgcataaagtgcacctttgatgcagcgtctattactagcacaagtacaccaataacgta
tagcctccgccttaagcagatggggctgctcaccgttctctgcttctgcgttctattgca
agatgctgaggcaaatcctactctggtgtctcctgagctagcatctaagaagccgcttgg
tatgacgacggatattgatcttaagaggtcggtcacgaagcaatcaaacggcatccccga
gtggaacaccctggctagacgataaggacaagcccctcaaccatctttttcaatattatg
tggaggcgattgcctctttttcaaacattttagttagctgcctgcgttctggtaccgtca
ctgctcatcttttagttactcttaggaccctcgcgctcctattaaccataaggtcgactc
ctatgaatacaaatgattcattttacggtgtttttggatctaatatgactgattctaacc
tggtaaagttgctaaattgcttcttgtcaggaactgtgaaccctcatgttacgggctata
gtattccagcccgttttgcctccgagaaagctattaccagaaacataatgcttaagctgt
gctttgagctagagcgcacggggtcttatcgaaatcttttagagctagcgcggtccaacc
cccacaattctattcttcactcggctatcgctcagatccttctcaatacagctattctag
gttactatagccctgtactatttaagttcgttctgcagtcgtccaaattgagcgacttcc
tcgctgagataacatatgttccaccatcgtatcggaactctttctattgcttttgtaagg
gagttgttcaaggtctgattaacatttcgacaggtgccacggaggcccatatcctctcgc
gtcgtctagctaatctccccttgctgcaaagcgtctatcagacagagaatcaagttattc
tggccagtgctctatctggccttactgtatttcagaaaaatagcccgaatgacaccagat
cgcagcttgtcgacacgcttctaaaggatcctgggctagcagtttactccaaaaatgtac
tagaagttcactctttgcagattaacacatatgattttaatcataagcagtttctgcaga
agtttgcagccgcgaaaatccgcatcaccgagctttggagggactcctattgagccctct
ccccggacaggaaacacgatcgttactcggcaaggacaagaaacaggatcggaaagatct
aagaactggcgtgccagcacacccctgccgaagaagcgggacacgaagaatagacggggc
tctcaaaccacgctcccgcaggcacctacactgggacaacccgctggggcactgtcaggg
tctgcagctgcagctatgacagcgactcctggtgcaacctcatcaaccttggcgcaatca
agacaagtaaagccacgatacgaaaaaactgagacacgagggagaatcacaccacagatg
tcccagccagctgcctcaatgcctccaactggtttcagtaccaatggtcccacgtcaaat
gcttctaacatagttgacgacacagaaagatatgggtccagtacagcaccaccaaaacaa
cagcccctggtatcgtcactgagcttggactacaccagcagaatgacaaatccccagaac
tattcaccattagagcggcaatattcggataagactgcgcctcctgtcatgtacaccgtc
acaaacggcaatatttcagggaaagtacctgatagagcatttgattcatctataaaggaa
cggcgcgctatgcttcaagtaggctctaagacagagcagccacggcgggatagtgttggg
ctgggtggaacaaactcacaatactatgcggcaggcggttctagtaggtatccctatagc
aatccacagtcgtcgtacagtgtatcctatggtacccctgattcaacaatgcactccact
agaagctatgatgggctacctactcgtacagactctccatatccagagcgtaatcaagct
acaggtcgggctgcacactcttcgggctcccttacaaggggctatacagaccgcagcacg
gacaggcctgaatcgaagtaaatctcagttattctaaaaatgtcgcggaaagattctgcc
cgaatagaaagtggttatcgcattattggggaagctaaggcgtaccttcaggtgcctact
tttgacagtcttcagaagatgacggtgaaggagctcctctccgtgcctgccatagaacga
ctcattagtataaaggccattaacttcttttccaaatttgctactcaagagggtatcctc
gaactggtatcagcgattaccatgatccctcttcatctatgtgaaggggtagtccaggta
tctggagggcacgtcaaggacacagtggaagccaggagcgcccttctgatcctcaaagca
tcgggtagcattactgaga
>P387_contig3 111335:116691
ccgcccaaggagggtggacatcctgacactctcaaaaatgcgttagagaatgccaagaac
gccatagtatcggatcaacgtccagtagcagttccagaaatcaattcgcggagccaaagt
ggtgcgcgcctgaatgagcgagagcgcatcaaccgggagcgcgaacgcttgcaaaaagag
cgagaaatgctgatgcacgaggtggagcgtccaacatcgacgcatgtacccagaaatgaa
aggctaatcaagatcatgcgagacatggatacagacggcagtgacaggtcttccctaaca
gcagacacgccgccagagttatttaatgactccaatccaaatcttgcccgcgacatagat
gttgcatacacaggttacggccgcagaaagagctatggaggctcaccttcgcgtgcgcct
ttacctacccgtgctgcgcatcctatcacagtcaactcatactctactaagatgccccct
aatgcctttgatagaacaaaccaagaggttaaggagcctaaagcaaccggaaaagatctc
tcaactcctaccttagactctctgctcaataaggacgtcaccaccgactccgagtcggct
atcccattagatccgcgctttgatggattaaggcgacgccttgcagcaatggcggggcct
aaccgcgcggatactgcaattgcgtctacaacagcagcagctccacagccagttcaacga
cgggctacagtatctggaaaggccagtagcagcacctcgaaagtaatgtcatcgccccgc
aacctgagctttgaccgagaacgaaagctgtctctgggtagccaccatcagcctgcacgt
gctgcgatgcccgacgactcgataagcacaccaaccgttgagtccatcacgaccaacatg
cgtaatgtcaatagtaacactacctatggtaacaacacgtattctacctcgtatatgcct
cctgtagctgcagcagatggacctgtaggacgcacctctagctctataagccgcggaagg
ccgtcagtcggctccagaaggtctattgacgccacgtcagttgtatctacaattgcctcc
cgcagccgccgcggaagcatcaccgaccggactccacagagaaatgcaccaccggatgct
gatccgaacaaagtaccagtgtcggatatcgatcccagcaagattaatttccaggtatat
tcgtcggggattaactcaccgcaccccatgtcgatgtcggttgaactccgggatgccata
tcaggtcacgggcccgccgaccactccccaatcaagccaaccagcactgtatcatcgggc
accagtcttagacaaatgatcagacaaaagaataaaacagactactttaactaattattt
acatggtaatctatcttgtcgtgtaaattatgggagacgtttgttgatttccatttattt
cctccgttttacaatgcgaaaattcaaatgagtgaggactacaagtttaagaccatcgag
gccactgacttcagaagcactcttgagaggcacccaggtgccgcagttgtcgatgtgagg
gacgtcgatttcggccaggacggaggagtactcaacgggagcattcacgtccctgtcaac
acaatcgacgccaacccggatactgtctctcaattcaaggacgcccccgcgtgctttgtc
tactgcaggtcatctggcggacgtgcgcaccgctcggcccatgcaatccaaacggctttt
ccagagaagcctgtctatctggtcaagggcggaatccgtgctctagtgcagacactcccg
agcagtgagtttagcaagcaagagtaaacgtgttctgcacgatgctcaccgtgaaacgtg
cgccaattgggcatgtgtccaccgaatgatgcgcaataaaaaattgtgtttgtggatgag
acttccagttatagcatatgatatagcttcaagacgaaaggttctagggacacagcgcac
gtactggagtattgtagacgcacctactttacaggtatacgctgtgccctctacattggg
gctagacagacaggaacgctcttctgcagacagagacgacttcaaaaggggcacagactt
tttgcgcatactgttagagagaagcccatctagcggtgggctagatggaagcccgttgcc
cctcggtattttactacaacaaggaaatatcaactttatggcggaatttgtattccttgg
gcccttatcggatgacaaagcccaaaagcattacaacgagtggcggaaacttactaagca
aacacaactgcagttttgggcgaaccaactcccagttgagcaacgagtaagtcttgccaa
cctcatggtagatgccctgggccgcgcgactccatcagctctgcagcccctgccctctgt
tcctacacttttaagcttgccgctaatgatcttaggctctgcagatcgggggtttccaat
cgcctcatattccaaagaggatctactagtgctagagtacttcaaatcccttattattac
cctaatccgatgcggcgatctccaggatattgtcttgtcgacgttcctccagcccactaa
tatctcctttttcaagcgcttcttgtctacaatgcactactcagacgtctataccatctt
atctgaggtactgtcaactactccgagctattctgggactgttgctcctattactaccat
tcgtaatgcactagtgaaggagcggctgctcaacactcttatgggatttatctatggcca
gaatcagataagaggaatggagcactcgctgtctctttcctctgccgagtttattatggg
cttcttgctttcagccccagtccccctccagagaacggtgctgatgacgatagcccctga
ctgcataaagtgcacctttgatgcagcgtctattactagtacaagtacaccaataacgta
tagcctccgccttaagcagatggggctgctcaccgtgctttgcttctgcgttctattgca
agatgctgaagcaaatcctactctggtgtctcctgagctagcatctaagaagccgcttgg
tatgacgacggatattgatcttaa-gggtcggtcacgaagcaatcaaacggcatccccga
gtggaacaccctggctagacgataaggacaagcccctcaacaatctttttcaatactatg
tggagacgattgcctctttttcaagcattttagttagctgcctgcgttctggtaccgtca
ctgctcatcttttagttactcttaggaccctcgcgctcctattaaccataaggtcgactc
ctatgaatacaaatgattcattttacggtgtttttggatctaatatgactgattctaacc
tggtaaagttgctgaattgcttcttgtcaggaactgttaaccctcatgttacgggctata
gtattccagcccgttttgcctccgagaaagctattaccagaaacataatgcttaagctat
gctttgagctagagcgcacggggtcttatcgaaatcttttagaactagcgcgttccaacc
cccacaattctattcttcactcggctattgctcagatccttcttaatacagctattctag
gttactatagccctgtactatttaagttagttctgcagtcgtccaaattgagcgactttc
tcactgagataacatatgttccaccatcgtatcggaactctttctattgcttttgtaagg
gagttgttcaaggtctaattaatatttcgacaggtgccacggaggcccatatcctctcgc
gtcgtctagctaatctccccttgctgcaaagcgtctatcagacagagaatcaagttattc
tggccagtgctctatctggtcttactgtatttcagaaaaatagcccgaatgacaccagat
cgcagcttgtcgacacgcttctaaaggatcctgggctagcagtttactccaaaaatgtac
tagaagttcactctttgcagattaacacatatgattttaatcataagcagtttctgcaga
agtttgcagccgcg-aaatccgcatcaccgagctttggagggactcctattgagccctct
cctcggacaggaaacacgatcgttactcggcaaggacaagaaacaggatcagaaaggtct
aagaactggcgtgccagtacacccttgccgaagaagcgggacacgaagaatagacggagc
tctcaaaccacgttgccgcaggcacctacgctgggacaacccgctggggcactgtcaggg
tctggaggtgcagctataacaacaactcctagtacaacctcatcaaccttggcgcaatca
agacaattaaagccacgatacgaaaaaactgagacacgaggaagaatcacaccacagatg
tcccaaccagctgcttcaatgcctccaactggtttcagtattaatggtcccacatcaaat
gcttctaacatagttgatgatacagaaagatatgggtccagtacagcaccaccaaaacaa
cagcccctggtatcgtcactgagcttggactacaccagcagaatgacaaatccccagaac
tattcaccattagagcggcaatattcggataagactgcgcctcctgtcatgtacaccgtc
acaaacggcaatatttcagggaaagtgcttgatagagcatttgattcatctataaaggaa
cggcgcgctatgcttcaagtaggctctaagacagagcagccacggcgggatagtgttggg
ctgagtggaacaaactcacaatactatgcggcaggcggttctagtaggtatccctatagc
aatccacagtcgtcgtacagtgtatcctatggcacccctgattcaacaatgcactccact
agaagctatgatgggctacctactcgtacagactctccatatccggagcgtaatcaggct
acaggtcgggccacacactcttcgggctcccttacaaggggctatacagaccgcagcacg
gacaggcctgaatcgaagtaaatctcagttattctaaaaatgtcgcggaaagattctgcc
cggatagaaagtggttatcgcatcattggggaagctaaggcgtaccttcaggtgcctact
tttgacagtcttcagaagatgacggtgaaggagctcctctccgtgcctgccatagaaagg
cttattagtataaaggccattaacttcttttccaaatttgctactcaagagggtattctc
gaactggtatcagcaattaccatgatccctcttcatctatgtgaaggagtagtccaggta
tctggagggcacgtcaaggacacagtggaagccaggagcgcccttctgatcctcaaagca
tcgggtagcattactgaga
>P424_contig4 99714:105070
ccgcccaaggagggtggacatgctgacactctcaaaaatgcgttagagaatgccaagaac
gccataatatcggatcaacgtccagtagcagttccagaaatcaattcgcggagccaaagt
ggtgcgcgcctgaatgagcgagagcgcatcaaccgggagcgcgaacgcttgcaaaaagag
cgagaaatgctgatgcacgaggtagagcgtccaacatcgacgcatgtgcccagaaatgaa
aggctaatcaagatcatgcgagacatggatacagacggcagtgacaggtcttccctaaca
gcagacacgccgccagagtcatttaatgactccaatccaaatcttgcgcgcgacatagat
gttgcatacacaggttacggccgcagaaagagctatggaggctcaccttcgcgtgcacct
ctacctacccgtgctgcgcatcctatcacagtcaactcatactctactaagatgccccct
aatgcctttgatagaacaaaccaagaggttaaggagcctaagacaaccggaaaagatctc
tcaactcctaccttagactctctgctcaataaggacgtcgccaccgactccgagtcggct
attccattggatccgcgctttgatggattaaggcgacgccttgcagcaatggcggggcct
aaccgcgcggatactgcaattgcgtctacaacagcagcagctccacagccagttcagcga
cgggctacagtatctggaaaggccagcagcagcacctcgaaagtaatgtcatcgcctcgc
aacctgagctttgaccgagaacgaaagctgtctctgggtagccaccatcagtctgcacgt
gctgcgatgcccgacgactcgataagcacaccaaccgttgagtctatcacgaccaacatg
cgtaatgtcaatagtaacactacctatggtaacaccacgtattctacctcgtacatgcct
cctgtagctgcagcagatggacctgtaggacgcacctctagctctataagccgtggaagg
ccatcagtcggctctagaaggtctattgacgccacgtcagttgtgtctacaattgcctcc
cgcagccgccgcggaagcatcaccgaccagactccacagagaaatgcgccaccggatgct
gatccgaacaaagtaccagtgtcggatatcgatcccagcaaaattaatttccaggtatat
tcgtcggggattaactcaccgcaccccatgtcgatgtcggtggagctccgggatgccata
tcaggtcatgggcccgccgaccactccccaatcaagccaaccagcactgtatcatcgggc
accagtcttagacaaatgatcagacaaaagaataaaacagactactttaactaattattt
acatggtaatccatcttgtcgtgtaaattatgggagacgtttgttgatttccatttattt
cctccgttttacaatgcgaaaattcaaatgagtgaagactacaagtttaagagcatcgag
gccactgacttcagaagcactcttgagaagcacccaggtgccgcagttgtcgatgtgagg
gacgtcgatttcggccaggacggaggagtactcaacgggagcattcacgtccctgtcaac
acaatcgacgccaacccggatactgtctctcaattcaaggacgcccccgcgtgctttgtc
tactgcaggtcatctggcggacgtgcgcaccgctcagcccatgcaatccaaacagctttt
ccagagaagcctgtctatctggtcaagggcggaatccgtgccctagtgcagacactcccg
agcagtgagtttagcaagcaagagtaaacgtgttctgcacgatgctcaccgtgaaacgtg
cgccaattgggcatgtgtccaccgaatgatgcgcaataaaaaattgtgtttgtggatgag
acttccagttatagcatatgatatagcttcaagacgaaaggttctagggacacagcgcac
gtactggagtattgtagacgcacctactttacaggtatacgctgtgccctctacattagg
gctagacagacaggaacgctcttctgcagacagagacgacttcaaaaggggcacagactt
tttgcgcatactgttagagagaagcccatctagcggtgggctagatggaagctcgttgcc
cctcggtattttactacaacaaggaaatatcaactttatggcggaatttgtgttccttgg
gcccttatcagatgacaaagcccaaaggcattacaacgagtggcggaaacttactaagca
aacacaactgcagttttgggcgaaccaactcccagttgagcaacgagtaagtcttgccaa
cctcatggtagatgccctgggccgcgcgactccatcagctctgcagcccctgccctctgt
tcctacacttttaagcttgccgctaatgatcttaggttctgcagatcgggggtttccgat
tgcctcatattccaaagaggatctactagtgctagagtacttcaagtctcttattattac
cctaatccgatgcggagatctccaggatattgtcttgtcgacgttccttcagcccactaa
tatctcctttttcaagcgcttcttgtctacaatgcactactcagacgtctacactatctt
atctgaggtactgtcaactactccgagctattctgggactgttgctcccattactaccat
tcgtaatgcactagtgaaggagcggctgctcaacactcttatgggatttatctacggcca
gagtcagataagaggaatggagcactcgctgtctctttcctctgccgagtttattatggg
cttcttgctttcagccccagtccccctccagagaacggtgctgatgacgatagcccctga
ctgcataaagtgcacctttgatgcagcgtctattactagtacaagtacaccaataacgta
tagcctccgccttaagcagatggggctgctcaccgtgctctgcttctgcgttctattgca
agatgctgaagcaaatcctactctggtgtctcctgagctagcatctaagaagccgcttgg
tatgacgacggatattgatcttaa-gggtcggtcacgaagcaatcaaacggcatccccga
gtggaacaccctggctagacgataaggacaagcccctcaaccatctttttcaatattatg
tggaggcgattgcctctttttcaaatattttagttagctgcctgcgttctggtaccgtca
ctgctcatcttttagttactcttaggaccctcgcgctcctattaaccataaggtcgactc
ctatgaatacaaatgattcattttacggtgtttttggatctaatatgactgattctaacc
tggtaaagttgctaaattgcttcttgtcaggaactgtgaaccctcatgttacgggatata
gtattccagcccgtttcgcctccgagaaagctattaccagaaacataatgcttaagctat
gctttgagctagagcgcacggggtcttatcgaaatcttttagagctggcgcgttccaacc
cccacaattctattcttcactcggctattgctcagatccttcttaatacagctattctag
gttactatagccctgtactatttaagttcgttctgcaatcgtccaaattgagcgacttcc
tcgctgagataacatatgttccaccatcgtatcggacctctttctattgcttctgtaagg
gaattgttcaaggtctgattaacatttcaacaggtgccacggaggcccatatcctctcgc
gtcgtctagctaatctccccttgctgcaaagcgtctatcagacagagaatcaagttattc
tggccagtgctctacctggccttactgtatttcagaaaaatagcccgaatgataccaggt
cgcagcttgtcgacacgcttctaaaggatcctgggctagcagtttactccaaaaatgtac
tagaagttcactctttgcagattaacacatatgattttaatcataagcagtttctacaga
agtttgcagcagcg-aaatccgcatcaccgagctttggagggactcctattgagccctct
cctcggacaggaaacacgatcgttactcggcaaggacaagaaacaggatcggaaaggtct
aagaattggcgtgccagcacacccctgccgaagaagcgggacacgaagaacagacggagc
tctcaaaccacgctgccgcaggcacctacgctgggacaacccgctggggcactgtcgggg
cttgcaggtgcagctatgacaacaactcctagtacaacctcatcaaccttggcgcaatca
agacaattaaagccacgatacgaaaaaactgagacacgagggagaatcacaccacagatg
tcccaaccagctgcttcaatgcctccaactggtttcagtattaatggtcccacatcaaat
gcttctaacatggttgacgacacagaaagatatgggtccagtacagcaccaccaaaacaa
cagcccctggtatcgtcactgagcttggactacaccagcagaatgacaaatccccagaac
tattcaccattagagcggcaatattcggataagactgcgcctcctgtcatgtacaccgtc
acaaacggcaatatttcagggaaagtacctgatagagcatttgattcatctataaaggaa
cggcgcgctatgcttcaagtaggctctaagacagagcagccacggcgggatagtgttggg
ctgggtggaacaaactcacagtactatgcggcaggcggttctagtaggtatccctatagc
aatccacagtcgtcgtacagtgtatcctatggtacccctgattcaacaatgcactccact
agaagctatgatgggctacctactcgtacggactctccatatccggagcgtaatcaagct
acaggtcgggccgcacactcttcgggctcccttacaaggggctacacagaccgcagcacg
gacaggcctgaatcgaagtaaatctcaattattctaaaaatgtcgcggaaagattctgcc
cggatagaaagtggttatcgcattattggggaagctaaggcgtaccttcaggtgcctact
tttgacagtcttcagaagatgacggtgaaggagctcctctccgtgcctgccatagaacga
ctcattagtataaaggccattaacttcttttccaaatttgctactcaagagggtatcctc
gaactggtatcagcaattaccatgatccctcttcatctatgtgaaggagtagtccaggta
tctggagggcacgtcaaggacacagtggaagccaggagcgcccttctgatcctcaaagca
tcgggtagcattactgaga
>P427_contig2 625918:631274
ccgcccaaggagggtggacatcctgacactctcaaaaatgcgttagagaatgccaagaac
gccatagtatcggatcaacgtccagtagcagttccagaaatcaattcgcggagccaaagt
ggtgcgcgcctgaatgagcgagagcgcatcaaccgggagcgcgaacgcttgcaaaaagag
cgagaaatgctgatgcacgaggtggagcgtccaacatcgacgcatgtacccagaaatgaa
aggctaatcaagatcatgcgagacatggatacagacggcagtgacaggtcttccctaaca
gcagacacaccgccagagttatttaatgactccaatccaaatcttgcccgcgacatagat
gttgcatacacaggttacagccgcagaaagagctatggaggctcaccttcgcgtgcgcct
ttacctacccgtgctgcgcatcctatcacagtcaactcatactctactaagatgccccct
aatgcctttgatagaacaaaccaagaggttaaggagcctaaggcaaccggaaaagatctc
tcaactcctaccttagactctctgctcaataaggacgtcaccaccgactccgagtcggct
atcccattagatccgcgctttgatggattaaggcgacgccttgcagcaatggcggggcct
aaccgcgcggatactgcaattgcgtctacaacagcagcagctccacagccagttcagcga
cgggctacagtatctggaaaggccagcagcagcacctcgaaagtaatgtcatcgccccgc
aacctgagctttgaccgagaacgaaagctgtctctgggtagccaccatcagcctgcacgt
gctgcgatgcccgacgactcgataagcacaccaaccgttgagtccatcacgaccaacatg
cgtaatgtcaatagtaacactacctatggtaacaacacgtattctacctcgtatatgcct
cctgtagctgcagcagatggacctgtaggacgcacctctagctctataagccgcggaagg
ccgtcagtcggctccagaaggtctattgacgccacgtcagttgtgtctacaattgcctcc
cgcagccgccgcggaagcatcaccgaccagactccacagagaaatgcaccaccggatgct
gatccgaacaaagtaccagtgtcggatatcgatcccagcaagattaatttccaggtatat
tcgtcggggattaactcaccgcaccccatgtcgatgtcggttgaactccgggatgccata
tcaggtcacgggcccgccgaccactccccaatcaagccaaccagcactgtatcatcgggc
accagtcttagacaaatgatcagacaaaagaataaaacagactactttaactaattattt
acatggtaatctatcttgtcgtgtaaattatgggagacgtttgttgatttccatttattt
cctccgttttacaatgcgaaaattcaaatgagtgaggactacaagtttaagaccatcgag
gccactgacttcagaagcactcttgagaggcacccaggtgccgcagttgtcgatgtgagg
gacgtcgatttcggccaggacggaggagtactcaacgggagcattcacgtccctgtcaac
acaatcgacgccaacccggatactgtctctcaattcaaggacgcccccgcgtgctttgtc
tactgcaggtcatctggcggacgtgcgcaccgctcggcccatgcaatccaaacggctttt
ccagagaagcctgtctatctggtcaagggcggaatccgtgctctagtgcagacactcccg
agcagtgagtttagtaagcaagagtaaacgtgttctgcacgatgctcaccgtgaaacgtg
cgccaattgggcgtgtgtccaccgaatgatgcgcaataaaaaattgtgtttgtggatgag
acttccagttatagcatatgatatagcttcaagacgaaaggttctagggacacagcgcac
gtactggagtattgtagacgctcctactttacaggtatacgctgtgccctctacattggg
gctagacagacaggaacgctcttctgcagacagagacgacttcaaaaggggcacagactt
tttgcgcatactgttagagagaagctcatctagcggtgggctaggtggaagctcgttgcc
cctcagtattttactacaacaaggaaatatcaactttatggcggaatttgtattccttgg
gcccttatcggatgaaaaagcccaaaagcattacaacgagtggcggaaacttgttaagca
aacacaactgcagttttgggcgaaccaactcccagttgagcaacgagtaagtcttgccaa
cctcatggtagattccctgggccgcgcgactccatcagctctgcagcccctgccctctgt
tcctacacttttaagcttgccgctaatgatcttaggctctgcagatcgggggtttccaat
cgcctcatattccaaagaggatctactagtgctagagtacttcaaatcccttattattac
cctaatccgatgcggcgatctccaggatattgtcttgtcgacgttcctccagcccactaa
tatctcctttttcaagcgcttcttgtctacaatgcactactcagacgtctataccatctt
atctgaggtactgtcaactactccgagctattctgggactgttgctcccattactaccat
tcgtaacgcactagtgaaggagcggctgctcaacactcttatgggatttatctacggcca
gaatcagataagaggaatggagcactcgctgtctctttcctctgccgagtttattatggg
cttcttgctttcagccccagtccccctccagagaacggtgctgatgacgatagcccctga
ctgcataaagtgcacctttgatgcagcgtctattactagtacaagtacaccaataacgta
tagcctccgccttaagcagatggggctgctcaccgtgctctgcttctgcgttctattgca
agatgctgaagcaaatcctactctggtgtctcctgagctagcatctaagaagccgcttgg
tatgacgacggatattgatcttaa-aggtcggtcacgaagcaatcaaacggcatccccga
gtggaacaccctggctagacgataaggacaagcccctcaacaatctttttcaatactatg
tggaggcgattgcctctttttcaagcattttagttagctgcctgcgttctggtaccgtca
ctgctcatcttttagttactcttaggaccctcgcgctcctattaaccataaggtcgactc
ctatgaatacaaatgattcattttacggtgtttttggatctaatatgactgattctaacc
tggtaaagttgctaaattgcttcttgtcaggaactgtgaaccctcatgttacgggctata
gtattccagcccgttttgcctccgagaaagctattaccagaaacataatgcttaagctgt
gctttgagctagagcgcacggggtcttatcgaaatcttttagaactagcgcgttccaacc
cccacaattctattcttcactcggctattgctcagatccttcttaatacagctattctag
gttactatagccctgtactatttaagttcgttctgcagtcgtccaaattgagcgactttc
tcactgagataacatatgttccaccatcgtatcggaactctttctattgcttttgtaagg
gagttgttcaaggtctaattaatatttcgacaggtgccacggaggcccatatcctctcgc
gtcgtctagctaatctccccttgctgcaaagcgtctatcagacagagaatcaagttattc
tggccagtgctctatctggtcttactgtatttcagaaaaatagcccgaatgacaccagat
cgcagcttgtcgacacgcttctaaaggatcctgggctagcagtttactccaaaaatgtac
tagaagttcactctttgcagattaacacatatgattttaatcataagcagtttctgcaga
agtttgcagccgca-aaatccgcatcaccgagctttggagggactcctattgagccctct
cctcggacaggaaacacgatcgttactcggcaaggacaagaaacaggatcagaaaggtct
aagaactggcgtgccagtacacccttgccgaagaagcgggacacgaagaatagacggagc
tctcaaaccacgttgccgcaggcacctacgctgggacaacccgctggggcactgtcaggg
tctggaggtgcagctataacaacaactcctagtacaacctcatcaaccttggcgcaatca
agacaattaaagccacgatacgaaaaaactgagacacgagggagaatcacaccacagatg
tcccaaccagctgcttcaatgcctccaactggtttcagtattaatggtcccacatcaaat
gcttctaacatagttgatgatacagaaagatatgggtccagtacagcaccaccaaaacaa
cagcccctggtatcgtcactgagcttggactacaccagcagaatgacaaatccccagaac
tattcaccattagagcggcaatattcggataagactgcgcctcctgtcatgtacaccgtc
acaagcggcaatatttcagggaaagtgcttgatagagcatttgattcatctataaaggaa
cggcgcgctatgcttcaagtaggctctaagacagagcagccacggcgggatagtgttggg
ctgagtggaacaaactcacaatactatgcggcaggcggttctagtaggtatccctatagc
aatccacagtcgtcgtacagtgtatcctatggcacccctgattcaacaatgcactccact
agaagctatgatgggctacctactcgtacagactctccatatccggagcgtaatcaggct
acaggtcgggccacacactcttcgggctcccttacaaggggctatacagaccgcagcacg
gacaggcctgaatcgaagtaaatctcagttattctaaaaatgtcgcggaaagattctgcc
cggatagaaagtggttatcgcatcattggggaagctaaggcgtaccttcaggtgcctact
tttgacagtcttcagaagatgacggtgaaggagctcctctccgtgcctgccatagaaaga
ctcattagtataaaggccattaacttcttttccaaatttgctactcaagagggtatcctc
gaactggtatcagcaattaccatgatccctcttcatctatgtgaaggagtagtccaggta
tctggaggtcacgtcaaggacacagtggaagccaggagcgcccttctgatcctcaaagca
tcgggtagcattactgaga
>P458_contig2 633480:638836
ccgcccaaggagggtggacatgctgacactctcaaaaatgcgttagagaatgccaagaac
gccataatatcggatcaacgtccagtagcagttccagaaatcaattcgcggagccaaagt
ggtgcgcgcctgaatgagcgagagcgcatcaaccgggagcgcgaacgcttgcaaaaagag
cgagaaatgctgatgcacgaggtagagcgtccaacatcgacgcatgtacccagaaatgaa
aggctaatcaagatcatgcgagacatggatacagacggcagtgacaggtcttccctaaca
gcagacacgccgccagagtcatttaatgactccaatccaaatcttgcgcgcgacatagat
gttgcatacacaggttacggccgcagaaagagctatggaggctcaccttcgcgtgcacct
ctacctacccgtgctgcgcatcctatcacagtcaactcatactctactaagatgccccct
aatacctttgatagaacaaaccaagaggttaaggagcctaagacaaccggaaaagatctc
tcaactcctaccttagactctctgctcaataaggacgtcgccaccgactccgagtcggct
attccattggatccgcgctttgatggattaaggcgacgccttgcagcaatggcggggcct
aaccgcgcggatactgcaattgcgtctacaacagcagcagctccacagccagttcagcga
cgggctacagtatctggaaaggccagcagcagcacctcgaaagtaatgtcatcgcctcgc
aacctgagctttgaccgagaacgaaagctgtctctgggtagccaccatcagcctgcacgt
gctgcgatgcccgacgactcgataagcacaccaaccgttgagtctatcacgaccaacatg
cgtaatgtcaatagtaacactacctatggtaacaccacgtattctacctcgtacatgcct
cctgtagctgcagcagatggacctgtaggacgcacctctagctctataagccgtggaagg
ccatcagtcggctctagaaggtctattgacgccacgtcagttgtgtctacaattgcctcc
cgcagccgccgcggaagcatcaccgaccagactccacagagaaatgcgccaccggatgct
gatccgaacaaagtaccagtgtcggatatcgatcccagcaaaattaatttccaggtatat
tcgtcggggattaactcaccgcaccccatgtcgatgtcggtggagctccgggatgccata
tcaggtcatgggcccgccgaccactccccaatcaagccaaccagcactgtatcatcgggc
accagtcttagacaaatgatcagacaaaagaataaaacagactactttaactaattattt
acatggtaatccatcttgtcgtgtaaattatgggagacgtttgttgatttccatttattt
cctccgttttacaatgcgaaaattcaaatgagtgaagactacaagtttaagagcatcgag
gccactgacttcagaagcactcttgagaagcacccaggtgccgcagttgtcgatgtgagg
gacgtcgatttcggccaggacggaggagtactcaacgggagcattcacgtccctgtcaat
acaatcgacgccaacccggatactgtctctcaattcaaggacgcccccgcgtgctttgtc
tactgcaggtcatctggcggacgtgcgcatcgctcagcccatgcaatccaaacagctttt
ccagagaagcctgtctatctggtcaagggcggaatccgtgccctagtgcagacactcccg
agcagtgagtttagcaagcaagagtaaacgtgttctgcacgatgctcaccgtgaaacgtg
cgccaattgggcatgtgtccaccgaatgatgcgcaataaaaaattgtgtttgtggatgag
acttccagttatagcatatgatatagcttcaagacgaaaggttctagggacacagcgcac
gtactggagtattgtagacgcacctactttacaggtatacgctgtgccctctacattagg
gctagacagacaggaacgctcttctgcagacagagacgacttcaaaaggggcacagactt
tttgcgcatactgttagagagaagctcatccagcggtgggctagatggaagctcgttgcc
cctcggtattttactacaacaaggaaatatcaactttatggcggaatttgtgttccttgg
gcccttatcagatgacaaagcccaaaggcattacaacgagtggcggaaacttactaagca
aacacaactgcagttttgggcgaaccaactcccagttgagcaacgagtaagtcttgccaa
cctcatggtagatgccctgggccgcgcgactccatcagctctgcagcccctgccctctgt
tcctacacttttaagcttgccgctaatgatcttaggttctgcagatcgggggtttccgat
tgcctcatattccaaagaggatctactagtgctagagtacttcaagtctcttattattac
cctaatccgatgcggagatctccaggatattgtcttgtcgacgttccttcagcccactaa
tatctcctttttcaagcgcttcttgtctacaatgcactactcagacgtctacactatctt
atctgaggtactgtcaactactccgagctattctgggactgttgctcccattactaccat
tcgtaatgcactagtgaaggagcggctgctcaacgctcttatgggatttatctatggcca
gagtcagataagaggaatggagcactcgctgtctctttcctctgccgagtttattatggg
cttcttgctttcagccccagtccctctccagagaacggtgctgatgacgatagcccctga
ctgcataaagtgcacctttgatgcagcgtctattactagtacaagtacaccaataacgta
tagcctccgccttaagcagatggggctgctcaccgtgctctgcttctgcgttctattgca
agatgctgaagcaaatcctactctggtgtctcctgagctagcatctaagaagccgcttgg
tatgacgacggatattgatcttaa-gggtcggtcacgaagcaatcaaacggcatccccga
gtggaacaccctggctagacgataaggacaagcccctcaaccatctttttcaatattatg
tggaggcgattgcctctttttcaaatattttagttagctgcctgcgttctggtaccgtca
ctgctcatcttttagttactcttagaaccctcgcgctcctattaaccataaggtcgactc
ctatgaatacaaatgattcattttacggtgtttttggatctaatatgactgattctaacc
tggtaaagttgctaaattgcttcttgtcaggaactgtgaaccctcatgttacgggatata
gtattccaacccgcttcgcctccgagaaagctattaccagaaatataatgcttaagctat
gctttgagctagagcgcacggggtcttatcgaaatcttttagagctggcgcgttccaacc
cccacaattctattcttcactcggctattgctcagatccttcttaatacagctattctag
gttactatagccctgtactatttaagttcgttctgcaatcgtccaaattgagcgacttcc
tcgctgagataacatatgttccaccatcgtatcggacttctttctattgcttttgtaagg
gaattgttcaaggtttgattaacatttcgacaggtgccacggaggcccatatcctctcgc
gtcgtctagctaatctccccttgctgcaaagcgtctatcagacagagaatcaagttattc
tggccagtgctctacctggccttactgtatttcagaaaaatagcccgaatgataccaggt
cgcagcttgtcgacacgcttctaaaggatcctgggctagcagtttactccaaaaatgtac
tagaagttcactctttgcagattaacacatatgattttaatcataagcagtttctacaga
agtttgcagccgcg-aaatccgcatcaccgagctttggagggactcctattgagccctct
cctcggacaggaaacacgatcgttactcggcaaggacaagaaacaggatcggaaaggtct
aagaactggcgtgccagcacacccctgccgaagaagcgggacacgaagaatagacggagc
tctcaaaccacgctgccgcaggcacctacgctgggacaacccgctggggcactgtcgggg
cttgcaggtgcagctatgacaacaactcctagtacaacctcatcaaccttggcgcaatca
agacaattaaagccacgatacgaaaaaactgagacacgagggagaatcacaccacagatg
tcccaaccagccgcttcaatgcctccaactggtttcagtattaatggtcccacattaaat
gcttctaacatggttgacgacacagaaagatatgggtccagtacagcaccaccaaaacaa
cagcccctggtatcgtcactgagcttggactacaccagcagaatgacaaatccacagaac
tattcaccattagagcggcaatattcggataagactgcgcctcctgtcatgtacaccgtc
acaaacggcaatatttcagggaaagtacctgatagagcatttgattcatctataaaggaa
cggcgcgctatgcttcaagtaggctctaagacagagcagccacggcgggatagtgttggg
ctgggtggaacaaactcacagtactatgcggcaggcggttctagtaggtatccctatagc
aatccacagtcgtcgtacagtgcatcctatggtacccctgattcaacaatgcactccact
agaagctatgatgggctacctactcgtacggactctccatatccagagcgtaatcaagct
acaggtcgggccgcacactcttcgggctcccttacaaggggctatacagaccgcagcacg
gacaggcctgaatcgaagtaaatctcagttattctaaaaatgtcgcggaaagattctgcc
cggatagaaagtggttatcgcattattggggaagctaaagcgtaccttcaggtgcctact
tttgacagtcttcagaagatgacggtgaaggagctcctctccgtgcctgccatagaacga
ctcattagtataaaggccattaacttcttttccaaatttgctactcaagagggtatcctc
gaactggtatcagcaattaccatgatccctcttcatctatgtgaaggagtagtccaggta
tctggagggcacgtcaaggacacagtggaagccaggagcgcccttctgatcctcaaagca
tcgggtagcattactgaga
