# Supplementary material for: High resolution multi-locus sequence typing scheme for Giardia duodenalis assemblage B outbreak and population analysis
Source: PLoS Negl Trop Dis. 2026 Jul 15;20(7):e0014528. doi: 10.1371/journal.pntd.0014528 (PMC13395364; doi:10.1371/journal.pntd.0014528)
Supplement: S2 Appendix — (ZIP) [file pntd.0014528.s002.zip › S2_Appendix/annotated_alignment_1449_k501_ash0.9_reads20_c5fae58a8e06ab8ea3bd9122779feb0c.fasta]

>POIs
----------------------------------------------------------------------------------------------------------------------------------------------------------------------------------------------------------------------------------------------------------------------------------------------------------------------------------------------------------------------------------------------------------------------------------------------------------------------------------------------------------------------------------------------------------------------------------------------------------------------------------YYYYY-----YY---YY----YYY-------------------------------------------------------------------------------------------------------------------------------------------------------------------------------------------------------------------------------------------------------------------------------------------------------------------------------------------------------------------------------------------------------------------
>GCA_011634595.1_contig16 944000:945035
acagcgtgccggtgcaaatggctatgcagtggtggatctaggcacggagagcgatgcttc
ggtcgactaccccgactttgccaagattggctgcgaggccgtcctttctggcagggctga
ctgttgcgttctgatctgcggaacaggtattgggataagtatagctgccaacaagatgaa
gggaattcgctgtgctttatgctcttcagagtatgatgcagaaatggcaaggaagcataa
caatgcaaatgcacttgctcttggtggtcgaactactggaccagaggttgcctcatctat
cctcttaagattccttgccacagaattcgaaggtggcagacacgctacgcgccttgagaa
gatcaaggccatggaggaataaacgtagaattggtttacatccatacgttattaacctta
tcataacatgtacatctacgtgggcccgtggccgttccattgaaaggctcgcgtccaggc
ttaaatgtgacattagccttgatcttggtagaagatagaaggccattaaaattaccgtct
gtgtt-agtgccttcgggcgggatctgaccgtcattcttgtgttggtaaagctttccgta
ctgtggctcatatattgccctgaagtgatcattgtgtgtggtcaggaattcgttggggtt
ttccggagcattgccacctcctcctaccttattaccttcctcagggacaaatttctctgt
aaaacctattggcctctcgccgggcacaaagttgaatggcttcgtgtcaaacttacaatt
ctcaacaaagccagactccttcgatgaggcggtctcatctgtaactttgtggggttcacc
agtttgagtatttcttagcccgcctgcagtcgaagagaacttctcattgtagttgcctgg
ccacggccttcgatacgcggaatacgcgggaatgtatgcgttaagtgtcttgtatgaaga
agcaccgctgcccttagaatgcatcttggtagtttgacagagattcttgtcacaaaaccc
tgctactgccatctcag
>GCA_001543975.1_contig60 39767:40802
acagcgtgccggtgcaaatggctatgcagtggtggatctaggcacggagagcgatgcttc
ggtcgactaccccgactttgccaagattggctgcgaggccgtcctttctggcagggctga
ctgttgcgttctgatctgcggaacaggtattgggataagtatagctgccaacaagatgaa
gggaattcgctgtgctttatgctcttcagagtatgatgcagaaatggcaaggaagcataa
caatgcaaatgcacttgctcttggtggtcgaactactggaccagaggttgcctcatctat
cctcttaagattccttgccacagaattcgaaggtggcagacacgctacgcgccttgagaa
gatcaaggccatggaggaataaacgtagaattggtttacatccatacgttattaacctta
tcataacatgtacatctacgtgggcccgtggctgttccattgaaaggctcgcgtccagac
ttaaatgtgacattagccttgatcttggtagaagatagaaggccattaaaattaccgtct
gtgtt-agtgccttcgggcgggatctgaccgtcattcttgtgttggtaaagctttccgta
ctgtggctcatatattgccctgaagtgatcattgtgtgtggtcaggaattcgttggggtt
ttccggagcattgccacctcctcctaccttattaccttcctcagggacaaatttctctgt
aaaacctattggcctctcgccgggcacaaagttgaatggcttcgtgtcaaacttacaatt
ctcaacaaagccagactctttcgatgaggcggtctcatctgtaactttatggggttcacc
agtttgagtatttctcagcccccctgcagtcgaagagaacttctcattgtagttgcctgg
ccacggccttcgatacgcggaatacgcgggaatgtatgcgttaagtgtcttgtatgaaga
agcaccgctgcccttagaatgcatcttggtagtttgacagagattcttgtcacaaaaccc
tgctgctgccatctcag
>Gerbil_contig004.1 350412:351447
acagcgtgccggtgcaaatggctatgcagtggtggatctaggcacggagagcgatgcttc
ggtcgactaccccgactttgccaagattggctgcgaggccgtcctttctggcagggctga
ctgttgcgttctgatctgcggaacaggtattgggataagtatagctgccaacaagatgaa
gggaattcgctgtgctttatgctcttcagagtatgatgcagaaatggcaaggaagcataa
caatgcaaatgcacttgctcttggtggtcgaactactggaccagaggttgcctcatctat
cctcttaagattccttgccacagaattcgaaggtggcagacacgctacgcgccttgagaa
gatcaaggccatggaggaataaacgtagaattggtttacatccatacgttattaaccttg
tcataacatgtacatctacgtgggcccgtggctgttccattgaaaggctcgcgtccaggc
ttaaatgtgacattagccttgatcttggtagaagatagaaggccattaaaattaccgtct
gtgtt-agtgccttcgggcgggatctgaccgtcattcttgtgttggtaaagctttccgta
ctgtggctcatatattgccctgaagtgatcattgtgtgtggtcaggaattcgttggggtt
ttccggagcattgccacctcctcctaccttattaccttcctcagggacaaatttctctgt
aaaacctattggcctctcgccgggcacaaagttgaatggcttcgtgtcaaacttacaatt
ctcaacaaagccagactccttcgatgaggcggtctcatctgtaactttatggggttcacc
agtttgagtatttcttagcccgcctgcagtcgaagagaacttctcattgtagttgcctgg
ccacggccttcgatacgcggaatacgcgggaatgtatgcattaagtgtcttgtatgaaga
agcaccgctgcccttagaatgcatcttggtagtttgacagagattcttgtcacaaaaccc
tgctgctgccatctcag
>Gi-P132_contig004.1 350375:351410
acagcgtgccggtgcaaatggctatgcagtagtggatctaggcacggagagcgatgcttc
ggtcgactaccccgactttgccaagattggctgcgaggccgtcctttctggcagggctga
ctgttgcgttctgatttgcggaacaggtattgggataagtatagctgccaacaagatgaa
gggaattcgctgtgctttatgctcttcagagtatgatgcagaaatggcaaggaagcataa
caatgcaaatgcacttgctcttggtggtcgaactactggaccagaggttgcctcatctat
cctcttaagattccttgccacagaattcgaaggtggcagacacgctacgcgccttgagaa
gatcaaggccatggaggaataaacgtagaattggtttacatccatacgttattaacctta
tcataacatgtacatctacgtgggcccgtggctgttccattgaaaggctcgcgtccaggc
ttaaatgtgacattagccttgatcttagtagaagatagaaggccattaaaattaccgtct
gtgtt-agtgccttcgggcgggatctgaccgtcattcttgtgttggtaaagctttccgta
ctgtggctcatatattgccctgaagtgatcattgtgtgtggtcaggaattcgttggggtt
ttccggagcattgccacctcctcctaccttattaccttcctcagggacaaatttctctgt
aaaacctattggcctctcgccgggcacaaagttgaatggcttcgtgtcaaacttacaatt
ctcaacaaagccagactccttcgatgaggcggtctcatctgtaactttatggggttcacc
agtttgagtatttcttagcccgcctgcagtcgaagagaacttctcattgtagttgcctgg
ccacggccttcgatacgcggaatacgcgggaatgtatgcattaagtgtcttgtatgaaga
agcaccgctgcctttagaatgcatcttggtagtttgacagagattcttgtcacaaaaccc
tgctgctgccatctcag
>Gi-P289_contig004.1 350370:351405
acagcgtgccggtgcaaatggctatgcagtagtggatctaggcacggagagcgatgcttc
ggtcgactaccccgactttgccaagattggctgcgaggccgtcctttctggcagggctga
ctgttgcgttctgatttgcggaacaggtattgggataagtatagctgccaacaagatgaa
gggaattcgctgtgctttatgctcttcagagtatgatgcagaaatggcaaggaagcataa
caatgcaaatgcacttgctcttggtggtcgaactactggaccagaggttgcctcatctat
cctcttaagattccttgccacagaattcgaaggtggcagacacgctacgcgccttgagaa
gatcaaggccatggaggaataaacgtagaattggtttacatccatacgttattaacctta
tcataacatgtacatctacgtgggcccgtagctgttccattgaaaggctcgcgtccaggc
ttaaatgtgacattagccttgatcttagtagaagatagaaggccattaaaattaccgtct
gtgtt-agtgccttcgggcgggatctgaccgtcattcttgtgttgataaagctttccgta
ctgtggctcatatattgccctgaagtgatcattgtgtgtggtcaggaattcgttggggtt
ttccggagcattgccacctcctcctaccttattaccttcctcagggacaaatttctctgt
aaaacctattggcctctcgccgggcacaaagttgaatggcttcgtgtcaaacttacaatt
ctcaacaaagccagactccttcgatgaggcggtctcatctgtaactttatggggttcacc
agtttgagtatttcttagcccgcctgcagtcgaagagaacttctcattgtagttgcctgg
ccacggccttcgatacgcggaatacgcgggaatgtatgcattaagtgtcttgtatgaaga
agcaccgctgcctttagaatgcatcttggtagtttgacagagattcttgtcacaaaaccc
tgctgctgccatctcag
>Gi-P448_contig004.1 350395:351430
acagcgtgccggtgcaaatggctatgcagtagtggatctaggcacggagagcgatgcttc
ggtcgactaccccgactttgccaagattggctgcgaggccgtcctttctggcagggctga
ctgttgcgttctgatctgcggaacaggtattgggataagtatagctgccaacaagatgaa
gggaattcgctgtgctttatgctcttcagagtatgatgcagaaatggcaaggaagcataa
caatgcaaatgcacttgctcttggtggtcgaactactggaccagaggttgcctcatctat
cctcttaagattccttgccacagaattcgaaggtggcagacacgctacgcgccttgagaa
gatcaaggccatggaggaataaacgtagaattggtttacatccatacgttattaaccttg
tcataacatgtacatctacgtgggcccgtagctgttccattgaaaggctcgcgtccaggc
ttaaatgtgacattagccttgatcttagtagaagatagaaggccattaaaattaccgtct
gtgtt-agtgccttcgggcgggatctgaccgtcattcttgtgttgataaagctttccgta
ctgtggctcatatattgccctgaagtgatcattgtgtgtggtcaggaattcgttggggtt
ttccggagcattgccacctcctcctaccttattaccttcctcagggacaaatttctctgt
aaaacctattggcctctcgccgggcacaaagttgaatggcttcgtgtcaaacttacaatt
ctcaacaaagccagactccttcgatgaggcggtctcatctgtaactttatggggttcacc
agtttgagtatttcttagcccgcctgcagtcgaagagaacttctcattgtagttgcctgg
ccacggccttcgatacgcggaatacgcgggaatgtatgcattaagtgtcttgtatgaaga
agcaccgctgcctttagaatgcatcttggtagtttgacagagattcttgtcacaaaaccc
tgctgctgccatctcag
>Gi-P514_contig004.1 350364:351399
acagcgtgccggtgcaaatggctatgcagtagtggatctaggcacggagagcgatgcttc
ggtcgactaccccgactttgccaagattggctgcgaggccgtcctttctggcagggctga
ctgttgcgttctgatttgcggaacaggtattgggataagtatagctgccaacaagatgaa
gggaattcgctgtgctttatgctcttcagagtatgatgcagaaatggcaaggaagcataa
caatgcaaatgcacttgctcttggtggtcgaactactggaccagaggttgcctcatctat
cctcttaagattccttgccacagaattcgaaggtggcagacacgctacgcgccttgagaa
gatcaaggccatggaggaataaacgtagaattggtttacatccatacgttattaaccttg
tcataacatgtacatctacgtgggcccgtagctgttccattgaaaggctcgcgtccaggc
ttaaatgtgacattagccttgatcttrgtagaagatagaaggccattaaaattaccgtct
gtgtt-agtgccttcgggcgggatctgaccgtcattcttgtgttgataaagctttccgta
ctgtggctcatatattgccctgaagtgatcattgtgtgtggtcaggaattcgttggggtt
ttccggagcattgccacctcctcctaccttattaccttcctcagggacaaatttctctgt
aaaacctattggcctctcgccgggcacaaagttgaatggcttcgtgtcaaacttacaatt
ctcaacaaagccagactccttcgatgaggcggtctcatctgtaactttatggggttcacc
agtttgagtatttcttagcccgcctgcagtcgaagagaacttctcattgtagttgcctgg
ccacggccttcgatacgcggaatacgcgggaatgtatgcrttaagtgtcttgtatgaaga
agcaccgctgcctttagaatgcatcttggtagtttgacagagattcttgtcacaaaaccc
tgctgctgccatctcag
>Gi-P521_contig004.1 350409:351444
acagcgtgccggtgcaaatggctatgcagtagtggatctaggcacggagagcgatgcttc
ggtcgactaccccgactttgccaagattggctgcgaggccgtcctttctggcagggctga
ctgttgcgttctgatctgcggaacaggtattgggataagtatagctgccaacaagatgaa
gggaattcgctgtgctttatgctcttcagagtatgatgcagaaatggcaaggaagcataa
caatgcaaatgcacttgctcttggtggtcgaactactggaccagaggttgcctcatctat
cctcttaagattccttgccacagaattcgaaggtggcagacacgcyacgcgccttgagaa
gatcaaggccatggaggaataaacgtagaattggtttacatccatacgttattaaccttg
tcataacatgtacatctacgtgggcccgtagctgttccattgaaaggctcgcgtccaggc
ttaaatgtgacattagccttgatcttagtagaagatagaaggccattaaaattaccgtct
gtgtt-agtgccttcgggcgggatctgaccgtcattcttgtgttgataaagctttccgta
ctgtggctcatatattgccctgaagtgatcattgtgtgtggtcaggaattcgttggggtt
ttccggagcattgccacctcctcctaccttattaccttcctcagggacaaatttctctgt
aaaacctattggcctctcgccgggcacaaagttgaatggcttcgtgtcaaacttacaatt
ctcaacaaagccagactccttcgatgaggcggtctcatctgtaactttatggggttcacc
agtttgagtatttcttagccygcctgtagtcgaagagaacttctcattgtagttgcctgg
ccacggccttcgataygcggaatacgcgggaatgtatgcattaagtgtcttgtatgaaga
agcaccgctgcctttagaatgcatcttggtagtttgacagagattcttgtcacaaaaccc
tgctgctgccatctcag
>Gi-P528_contig004.1 350438:351473
acagcgtgccggtgcaaatggctatgcagtggtggatctaggcacggagagcgatgcttc
ggtcgactaccccgactttgccaagattggctgcgaggccgtcctttctggcagggctga
ctgttgcgttctgatctgcggaacaggtattgggataagtatagctgccaacaagatgaa
gggaattcgctgtgctttatgctcttcagagtatgatgcagaaatggcaaggaagcataa
caatgcaaatgcacttgctcttggtggtcgaactactggaccagaggttgcctcatctat
cctcttaagattccttgccacagaattcgaaggtggcagacacgctacgcgccttgagaa
gatcaaggccatggaggaataaacgtagaattggtttacatccatacgttattaacctta
tcataacatgtacatctacgtgggcccgtggctgttccattgaaaggctcgcgtccaggc
ttaaatgtgacattagccttgatcttggtagaagatagaaggccattaaaattaccgtct
gtgtt-agtgccttcgggcgggatctgaccgtcattcttgtgttggtaaagctttccgta
ctgtggctcatatattgccctgaagtgatcattgtgtgtggtcaggaattcgttggggtt
ttccggagcattgccacctcctcctaccttattaccttcctcagggacaaatttctctgt
aaaacctattggcctctcgccgggcacaaagttgaatggcttcgtgtcaaacttacaatt
ctcaacaaagccagactccttcgatgaggcggtctcatctgtaactttatggggttcacc
agtttgagtatttcttagcccgcctgcagtcgaagagaacttctcattgtagttgcctgg
ccacggccttcgatacgcggaatacgcgggaatgtatgcattaagtgtcttgtatgaaga
agcaccgctgcctttagaatgcatcttggtagtttgacagagattcttgtcacaaaaccc
tgctgctgccatctcag
>Gi-P621_contig004.1 350362:351397
acagcgtgccggtgcaaatggctatgcagtagtggatctaggcacggagagcgatgcttc
ggtcgactaccccgactttgccaagattggctgcgaggccgtcctttctggcagggctga
ctgttgcgttctgatttgcggaacaggtattgggataagtatagctgccaacaagatgaa
gggaattcgctgtgctttatgctcttcagagtatgatgcagaaatggcaaggaagcataa
caatgcaaatgcacttgctcttggtggtcgaactactggaccagaggttgcctcatctat
cctcttaagattccttgccacagaattcgaaggtggcagacacgctacgcgccttgagaa
gatcaaggccatggaggaataaacgtagaattggtttacatccatacgttattaaccttg
tcataacatgtacatctacgtgggcccgtagctgttccattgaaaggctcgcgtccaggc
ttaaatgtgacattagccttgatcttagtagaagatagaaggccattaaaattaccgtct
gtgtt-agtgccttcgggcgggatctgaccgtcattcttgtgttggtaaagctttccgta
ctgtggctcatatattgccctgaagtgatcgttgtgtgtggtcagaaattcgttggggtt
ttccggagcattgccacctcctcctaccttattaccttcctcagggacaaatttctctgt
aaaacctattggcctctcgccgggcacaaagttgaatggcttcgtgtcaaacttacaatt
ctcaacaaagccagactctttcgatgaggcggtctcatctgtaactttatggggttcacc
agtttgagtatttcttagcccgcctgcagtcgaagagaacttctcattgtagttgcctgg
ccacggccttcgatacgcggaatacgcgggaatgtatgcattaagtgtcttgtatgaaga
agcaccgctgcccttagaatgcatcttggtagtttgacagagattcttgtcgcaaaaccc
tgctgctgccatctcag
>Gi-P676_contig004.1 350448:351483
acagcgtgccggtgcaaatggctatgcagtggtggatctaggcacggagagcgatgcttc
ggtcgactaccccgactttgccaagattggctgcgaggccgtcctttctggcagggctga
ctgttgcgttctgatctgcggaacaggtattgggataagtatagctgccaacaagatgaa
gggaattcgctgtgctttatgctcttcagagtatgatgcagaaatggcaaggaagcataa
caatgcaaatgcacttgctcttggtggtcgaactactggaccagaggttgcctcatctat
cctcttaagattccttgccacagaattcgaaggtggcagacacgctacgcgccttgagaa
gatcaaggccatggaggaataaacgtagaattggtttacatccatacgttattaacctta
tcataacatgtacatctacgtgggcccgtggctgttccattgaaaggctcgcgtccaggc
ttaaatgtgacattagccttgatcttggtagaagatagaaggccattaaaattaccgtct
gtgtt-agtgccttcgggcgggatctgaccgtcattcttgtgttggtaaagctttccgta
ctgtggctcatatattgccctgaagtgatcattgtgtgtggtcaggaattcgttggggtt
ttccggagcattgccacctcctcctaccttattaccttcctcagggacaaatttctctgt
aaaacctattggcctctcgccgggcacaaagttgaatggcttcgtgtcaaacttacaatt
ctcaacaaagccagactccttcgatgaggcggtctcatctgtaactttatggggttcacc
agtttgagcatttcttagcccgcctgcagtcgaagagaacttctcattgtagttgcctgg
ccacggccttcgatacgcggaatacgcgggaatgtatgcattaagtgtcttgtatgaaga
agcaccgctgcccttagaatgcatcttggtagtttgacagagattcttgtcacaaaaccc
tgctgctgccatctcag
>Gi-P678_contig004.1 350385:351420
acagcgtgccggtgcaaatggctatgcagtggtggatctaggcacggagagcgatgcttc
ggtcgactaccccgactttgccaagattggctgcgaggccgtcctttctggcagggctga
ctgttgcgttctgatctgcggaacaggtattgggataagtatagctgccaacaagatgaa
gggaattcgctgtgctttatgctcttcagagtatgatgcagaaatggcaaggaagcataa
caatgcaaatgcacttgctcttggtggtcgaactactggaccagaggttgcctcatctat
cctcttaagattccttgccacagaattcgaaggtggcagacacgctacgcgccttgagaa
gatcaaggccatggaggaataaacgtagaattggtttacatccatacgttattaacctta
tcataacatgtacatctacgtgggcccgtggctgttccattgaaaggctcgcgtccaggc
ttaaatgtgacattagccttgatcttggtagaagatagaaggccattaaaattaccgtct
gtgtt-agtgccttcgggcgggatctgaccgtcattcttgtgttggtaaagctttccgta
ctgtggctcatatattgccctgaagtgatcattgtgtgtggtcaggaattcgttggggtt
ttccggagcattgccacctcctcctaccttattaccttcctcagggacaaatttctctgt
aaaacctattggcctctcgccgggcacaaatttgaatggcttcgtgtcaaacttacaatt
ctcaacaaagccagactccttcgatgaggcggtctcatctgtaactttatggggttcacc
agtttgagtatttcttagcccgcctgcagtcgaagagaacttctcattgtagttgcctgg
ccacggccttcgatacgcggaatacgcgggaatgtatgcattaagtgtcttgtatgaaga
agcaccgctgcccttagaatgcatcttggtagtttgacagagattcttgtcacaaaaccc
tgctgctgccatctcag
>Gi-P680_contig004.1 350399:351434
acagcgtgccggtgcaaatggctatgcagtagtggatctaggcacggagagcgatgcttc
ggtcgactaccccgactttgccaagattggctgcgaggccgtcctttctggcagggctga
ctgttgcgttctgatttgcggaacaggtattgggataagtatagctgccaacaagatgaa
gggaattcgctgtgctttatgctcttcagagtatgatgcagaaatggcaaggaagcataa
caatgcaaatgcacttgctcttggtggtcgaactactggaccagaggttgcctcatctat
cctcttaagattccttgccacagaattcgaaggtggcagacacgctacgcgccttgagaa
gatcaaggccatggaggaataaacgtagaattggtttacatccatacgttattaaccttg
tcataacatgtacatctacgtgggcccgtagctgttccattgaaaggctcgcgtccaggc
ttaaatgtgacattagccttgatcttagtagaagatagaaggccattaaaattaccgtct
gtgtt-agtgccttcgggcgggatctgaccgtcattcttgtgttggtaaagctttccgta
ctgtggctcatatattgccctgaagtgatcgttgtgtgtggtcagaaattcgttggggtt
ttccggagcattgccacctcctcctaccttattaccttcctcagggacaaatttctctgt
aaaacctattggcctctcgccgggcacaaagttgaatggcttcgtgtcaaacttacaatt
ctcaacaaagccagactctttcgatgaggcggtctcatctgtaactttatggggttcacc
agtttgagtatttctcagcccccctgcagtcgaagagaacttctcattgtagttgcctgg
ccacggccttcgatacgcggaatacgcgggaatgtatgcattaagtgtcttgtatgaaga
agcaccgctgcctttagaatgcatcttggtagtttgacagagattcttgtcgcaaaaccc
tgctgctgccatctcag
>P344_contig2 377760:378795
acagcgtgccggtgcaaatggttatacagtggtggatctaggcacggagagcgatgcttc
ggtcgactaccccgactttgccaagattggctgcgaggccgtcctttctggcagggctga
ctgttgcgttctgatctgcggaacaggtattgggataagtatagctgccaacaagatgaa
aggaattcgctgtgctttatgctcttcagagtatgatgcagaaatggcaaggaagcataa
caatgcaaatgcacttgctcttggtggtcgaactactggaccagaggttgcctcatctat
cctcttaagattccttgccacagaatttgaaggtggcagacacgccacgcgccttgagaa
gatcaaggccatggaggaataaacgtagaattggtttacatccatacgttattaacctta
tcataacatgtacatctacgtgggcccgtggctgttccattaaaaggctcgcgtccaggc
ttaaatgtgacattagccttgatcttagtagaagacagaaggccattaaagttaccgtct
gtgtt-gatgccttcgggcgggatctgaccgtcattcttatgttggtaaagctttccgta
ctgtggctcatatattgccctgaagtgatcattgtgtgtggtcaggaattcgttggggtt
ttccggagcattgccacctcctcctaccttattaccttcctcagggacaaatttctctgt
aaaacctattggcctctcgccgggcacaaagttgaatggcttcgtgtcaaacttacaatt
ttcaacaaagccagactccttcgatgaggcggtctcatctgtaactttatggggttcacc
agtttgagtatttcttagcccgcctgtagtcgaagagaacttctcattgtagttgcctgg
ccacggccttcgatacgcggaatacgcgggaatgtatgcgttaagtgtcttgtatgaaga
agcaccgctgcctttagaatgcatcttggtagtttgacagagattcttgtcacaaaaccc
tgctgctgccatctcag
>P387_contig3 369346:370382
acagcgtgccggtgcaaatggctatgcagtggtggatctaggcacggagagcgatgcttc
ggtcgactaccccgactttgccaagattggctgcgaagccgtcctttctggcagggctga
ctgttgcgttctgatctgcggaacaggtattgggataagtatagctgccaacaagatgaa
gggaattcgctgtgctttatgctcttcagagtatgatgcagaaatggcaaggaagcataa
caatgcaaatgcacttgctcttggtggtcgaactactggaccagaggttgcctcatctat
cctcttaagattccttgccacagaattcgaaggtggcagacacgctacgcgccttgagaa
gatcaaggccatggaggaataaacatagaattggtttacatccatacgttattaacctta
tcataacatgtacatctacgtgggcccgtggctgttccattgaaaggctcgcgtccaggc
ttaaatgtgacattagccttgatcttggtagaagatagaaggccattaaagttaccgtct
gtgttgagtgccttcgggcgggatctgaccgtcattcttatgttggtaaagctttccgta
ctgtggctcatatattgccctgaaatgatcattgtgtgtggtcaggaattcgttggggtt
ttccggagcattgccacctcctcctaccttattaccttcctcagggacaaatttctctgt
aaaacctattggcctctcgccgggcacaaagttgaatggcttcgtgtcaaacttacaatt
ctcaacaaagccagactccttcgatgaggcggtctcatctgtaactttatggggttcacc
agtttgagtatttcttagcccgcctgcagtcgaagagaacttctcattgtagttgcctgg
ccacggccttcgatacgcggaatacgcgggaatgtatgcattaagtgtcttgtatgaaga
agcaccgctgcctttagaatgcatcttggtagtttgacagagattcttgtcacaaaaccc
tgctgctgccatctcag
>P424_contig4 350405:351440
acagcgtgccggtgcaaatggctatgcagtagtggatctaggcacggagagcgatgcttc
ggtcgactaccccgactttgccaagattggctgcgaggccgtcctttctggcagggctga
ctgttgcgttctgatttgcggaacaggtattgggataagtatagctgccaacaagatgaa
gggaattcgctgtgctttatgctcttcagagtatgatgcagaaatggcaaggaagcataa
caatgcaaatgcacttgctcttggtggtcgaactactggaccagaggttgcctcatctat
cctcttaagattccttgccacagaattcgaaggtggcagacacgctacgcgccttgagaa
gatcaaggccatggaggaataaacgtagaattggtttacatccatacgttattaaccttg
tcataacatgtacatctacgtgggcccgtagctgttccattgaaaggctcgcgtccaggc
ttaaatgtgacattagccttgatcttagtagaagatagaaggccattaaaattaccgtct
gtgtt-agtgccttcgggcgggatctgaccgtcattcttgtgttgataaagctttccgta
ctgtggctcatatattgccctgaagtgatcattgtgtgtggtcaggaattcgttggggtt
ttccggagcattgccacctcctcctaccttattaccttcctcagggacaaatttctctgt
aaaacctattggcctctcgccgggcacaaatttgaatggcttcgtgtcaaacttacaatt
ctcaacaaagccagactccttcgatgaggcggtctcatctgtaactttatggggttcacc
agtttgagtatttcttagcccgcctgcagtcgaagagaacttctcattgtagttgcctgg
ccacggccttcgatacgcggaatacgcgggaatgtatgcattaagtgtcttgtatgaaga
agcaccgctgcctttagaatgcatcttggtagtttgacagagattcttgtcacaaaaccc
tgctgctgccatctcag
>P427_contig2 879343:880378
acagcgtgccggtgcaaatggctatgcagtggtggatctaggcacggagagcgatgcttc
ggtcgactaccccgactttgccaagattggctgcgaggccgtcctttctggcagggctga
ctgttgcgttctgatctgcggaacaggtattgggataagtatagctgccaacaagatgaa
gggaattcgctgtgctttatgctcttcagagtatgatgcagaaatggcaaggaagcataa
caatgcaaatgcacttgctcttggtggtcgaactactggaccagaggttgcctcatctat
cctcttaagattccttgccacagaatttgaaggtggcagacacgctacgcgccttgaaaa
gatcaaggccatggaggaataaacatagaattggtttacatccatacgttattaacctta
tcataacatgtacatctacgtgggcccgtggctgttccattgaaaggctcgcgtccaggc
ttaaatgtgacattagccttgatcttggtagaagatagaaggccattaaaattaccgtct
gtgtt-agtgccttcgggcgggatctgaccgtcattcttgtgttggtaaagctttccgta
ctgtggctcatatattgccctgaagtgatcattgtgtgtggtcaggaattcgttggggtt
ttccggagcattgccacctcctcctaccttattaccttcctcagggacaaatttctctgt
aaaacctattggcctctcgccgggcacaaagttgaatggcttcgtgtcaaacttacaatt
ctcaacaaagccagactccttcgatgaggcggtctcatctgtaactttatggggttcacc
agtttgagtatttcttagcccgcctgcagtcgaagagaacttctcattgtagttgcctgg
ccacggccttcgatacgcggaatacgcgggaatgtatgcattaagtgtcttgtatgaaga
agcaccgctgcccttagaatgcatcttggtagtttgacagagattcttgtcacaaaaccc
tgctgctgccatctcag
>P458_contig2 884418:885453
acagcgtgccggtgcaaatggctatgcagtggtggatctaggcacggagagcgatgcttc
ggtcgactaccccgactttgccaagattggctgcgaggccgtcctttctggcagggctga
ctgttgcgttctgatctgcggaacaggtattgggataagtatagctgccaacaagatgaa
gggaattcgctgtgctttatgctcttcagagtatgatgcagaaatggcaaggaagcataa
caatgcaaatgcacttgctcttggtggtcgaactactggaccagaggttgcctcatctat
cctcttaagattccttgccacagaattcgaaggtggcagacacgctacgcgccttgagaa
gatcaaggccatggaggaataaacgtagaattggtttacatccatacgttattaacctta
tcataacatgtacatctacgtgggcccgtggccgttccattgaaaggctcgcgtccaggc
ttaaatgtgacattagccttgatcttggtagaagatagaaggccattaaaattaccgtct
gtgtt-agtgccttcgggcgggatctgaccgtcattcttgtgttggtaaagctttccgta
ctgcggctcatatattgccctgaagtgatcattgtgtgtggtcaggaattcgttggggtt
ttccggagcattgccacctcctcctaccttattaccttcctcagggacaaatttctctgt
aaaacctattggcctctcgccgggcacaaagttgaatggcttcgtgtcaaacttacaatt
ctcaacaaagccagactccttcgatgaggcggtctcatctgtaactttatggggttcacc
agtttgagtatttcttagcccgcctgcagtcgaagagaacttctcattgtagttgcctgg
ccacggccttcgatacgcggaatacgcgggaatgtatgcattaagtgtcttgtatgaaga
agcaccgctgcccttagaatgcatcttggtagtttgacagagattcttgtcacaaaaccc
tgctgctgccatctcag
