# Supplementary material for: High resolution multi-locus sequence typing scheme for Giardia duodenalis assemblage B outbreak and population analysis
Source: PLoS Negl Trop Dis. 2026 Jul 15;20(7):e0014528. doi: 10.1371/journal.pntd.0014528 (PMC13395364; doi:10.1371/journal.pntd.0014528)
Supplement: S2 Appendix — (ZIP) [file pntd.0014528.s002.zip › S2_Appendix/annotated_alignment_146_k501_ash0.9_reads20_c5fae58a8e06ab8ea3bd9122779feb0c.fasta]

>POIs
-------------------------------------------------------------------------------------------------------------------------------------------------------------------------------------------------------------------------------------------------------------------------------------------------------------------------------------------------------------------------------------------------------------------------------------------------------------------------------------------------------------------------------------------------------------------------------------------------------------------------------------------------------------------------------------------------------------------------------------------------------------------------------------------------------------------------------------------------------------------------------------------------------------------------------------------------------------------------------------------------------------------------------------------------------------------------------------------------------------------------------------------------------------------------------------------------------------------------------------------------------------------------------------------------------------------------------------------------------------------------------------------------------------------------------------------------------------------------------------------------------------------------------------------------------------------------------------------------------------------------------------------------------------------------------------------------------------------------------------------------------------------------------------------------------------------------------------------------------------------------------------------------------------------------------------------------------------------------------------------------------------------------------------------------------------------------------------------------------------------------------------------------------------------------------------------------------------------------------------------------------------------------------------------------------------------------------------------------------------------------------------------------------------------------------------------------------------------------------------------------------------------------------------------------------------------------------------------------------------------------------------------------------------------------------------------------------------------------------------------------------------------------------------------------------------------------------------------------------------------------------------------------------------------------------------------------------------------------------------------------------------------------------------------------------------------------------------------------------------------------------------------------------------------------------------------------------------------------------------------------------------------------------------------------------------------------------------------------------------------------------------------------------------------------------------------------------------------------------------------------------------------------------------------------------------------------------------------------------------------------------------------------------------------------------------------------------------------------------------------------------------------------------------------------------------------------------------------------------------------------------------------------------------------------------------------------------------------------------------------------------------------------------------------------------------------------------------------------------------------------------------------------------------------------------------------------------------------------------------------------------------------------------------------------------------------------------------------------------------------------------------------------------------------------------------------------------------------------------------------------------------------------------------------------------------------------------------------------------------------------------------------------------------------------------------------------------------------------------------------------------------------------------------------------------------------------------------------------------------------------------------------------------------------------------------------------------------------------------------------------------------------------------------------------------------------------------------------------------------------------------------------------------------------------------------------------------------------------------YY--Y----Y------Y------------------Y----Y-------------------------------------------------------------------------------------------------------------------------------------------------------------------------------------------------------------------------------------------------------------------------------------------------------------------------------------------------------------------------------------------------------------------------------------------------------------------------------------------------------------------------------------------------------------------------------------------------------------------------------------------------------------------------------------------------------------
>GCA_011634595.1_contig11 643859:649601
cttttggagctgatgcgccaataccttccatcgtttggcttaccgattgcatcctgcatg
aactttgaggggtcccaactagaggctaaagcgcccatccaggagcagcactatagactt
attacacagcgtgctggtcatgtgccaatcatcccaatactgatggattgcatatctctt
ttagtgcactactcacggcctgcatttggatttggcgagggtttcttgatgcacctctct
gccatcatctattccaacctctacggagactttctctttgatagtgaagctgagcgttac
tttcttgctgtacctgagctcactgattctctttactcacaagagacaatagagcttctt
tgcaaaaggtttgagaccccaatcgttgtagactcccttgagctaagctcttggccaaca
attagcaaattttggtcgcttggtctagacttctcctaagcaactagcactactacgtta
aactgttaattgcgtgctacacactgtaaatgcacgaatcatacaaagagcattcgttta
ttcactcgtgtccatcatccacttcatggcggagtgaggcaatactctccgcagtccgga
tcggtgatgcactgagggcagttggtcggtggtagcgttccgcagtcgtcacagtcaacg
tctccgcacttgaagatgaactgcactccagttgcactgggacacacgagtccggtgtta
cagttgagataaacctccataagataggggagagtcataaggccaactgggacgtcgcca
gtcagctggttgcagtccaggtgaagctccttgaggaattgaagctcattgatgcaggtt
gggatagaaccagtaagggaattatcgctcatgtaccagaacattaagtgaacaagatcg
cacatgcactcaggaatgcttccagtgagaccagccttgttgatctgcagatactggagg
tttgttaactggcacaggccctccgggatgtcgccagtcagcgtattgctgctcagatac
agagtcttaaggtaagtgaggcaaccgatattctccggaattgcacccgtgaggctcatg
tccgagagatcaagggcaataacatagttgttcgaggcatcgcatgtaacacctgtccat
gtacagatagagtctccagagagccagttgttgcttttccagtttgctccgtcggtagca
tcgtagatttcgacgagcacctccctctgggtagtcgggcaagtgagggcaagaacagaa
cctgcaagggcaagaaaagcaagcatcatctctgatattttatttccgcgtttactgacc
tggtaattgtaaactgtagattgtagattgtagactgttaaccataaataaatacaaatg
gtacaggtgcgtctaggacagaagaatgacctattaaacagtttgctctgaagagtagtt
tgcgatcagagtcaatgcttccggagaccctagttctttggcaagctcgatccatgtctt
agaaccatctgaagataagactacagacttcttgcgttctaatggggaattggcaagtat
atactctgctgctgaataggctcgctgctctattgccaagagaagagcagtgtaacccgc
tcctttagggtagagactgtttgtttgcataccctcctccata--tgcaacagtaaacga
acacactcaagagaattagcatatgcagcacacatgagggcggtagtcccgtcaactttt
ttcagctttgcttcctctggcgccaaaagctcacagatgcttgcatgccccttgtgaaca
gcacacatcagtgctgtctggccttcagtggtctgcatctttatctctgcaggctgaagg
cttttaactatgtctagaaagcctttattagctgccaccataagagcagtctcaccggtg
tcgtcagcaataccggcctcaaaagaaacaaggctctcaacaatgtctaggtagccaaaa
ttagaagctatcttaagggcagtccatccatcctcgtctgtcagcccgtgttcaaagtgt
atgagaacgtcaacaacgttcttcttctgtgcctgagctgcaatcataagcgcagtctga
ccatcacgccgaacacactttgcttcgtagggcgctaatgccgtaacggcagaaatgagg
cctcgtctggccacctgcattaatgcagtctcaccctcgaaaatcctaggagctttcaaa
gccattttggcttccttgggggcaagtaatcgaacgacatcaatcatctcctgctcagca
gccaccataagagctgtacggccatctaatgttgcacgcccagcatgtgtgggaataagc
tgcataatcttttccacatcttttacctctacagcaagtatcaaagaattagccttgtcc
ggattgagctctgagattgacagcgttttatcgtcatagggatttgccttagaggaggca
gacgcatccttgataataggcgtcggtccctttggtggtgtggcaccctgcacccctgct
tccggtagagttagcttcaagggattgctaggagctgtgggtatcggtaattgattgtca
tctggagcctgcgcctcttcaaagttatctgacctattccgaagcttgcaagtggctgtg
ttagcactcttcggttcatagttcgccaccagaaaagaggacggggtagcaaggtccatg
atatccatcaggacatctggagacatgcgcgtctcaggtgtatcgcaaaggcgttctatt
gttttcattctggagatgaaggggttggaggatggcgatggcatagagaggaaggtctcc
ggaggggtcttattcatcatgtagagcatatctacaacttggcgcatctcaaataggtca
cttagaagaggcctgtttgaaggattgatattcagcatgtaatagattgtgcaacgaagt
atgtctgtatactcctggggaattggacgacgctctgctgctatgctctgcaagagggca
gcggtgtctctcttgtccatgctagaggggactacaaacagtggcttaaaggtacacaac
tcatagagtagcgcccctagagaccaaatatctgatgcagcagtatactcacctgttagg
aaccactccggagcagtgtaaatagcttgctgcggttcatgttgaccatcctctgagggc
ttagggttaagcagcatatagtcataggaagaaacaggctcggtggacggttgacaaaga
aatttgttagggctgaaaacagaaaggaggtagttgccatctctggtcacacagatggag
gagggacggatgtccatgtgaacaggtgggctatcgttcttgagacgctgattttcaatt
gggtcatgtattgatgctagcgcatacagaagctgtgcaaagatgtaccagatctttgcc
tcagagaggtgctctccttgactccgtgcgcttgctataagattaaccagtgtctcagtg
ctcggtctgtcagtaataacatacgatgatgaggaaccgttatgacgttgaacggaaaag
catttagtgatgtacgggttgataacaaatggaagatgccgtatcgaaagctccatatca
acgagctccatggttttgagctcatcgcgcttgatgcggtttatgcaaacgggatgattg
tcatgagtacgtatggcttcatatatatcaagtgcgtgatgctgctttacaagctttcct
agcaggtagccgtgtggtgtgtactctgtatgcattttgtttcttttcactattttccca
gacgtttccttttctgatccgttcatctatcgaagcttcaacgatcaactgtctcacaca
atagcatggggctttgatagccgctatattttggccgtacccgtcatgcattacgtttcc
atcggtgctgaccaaaaatttatctataaaattctaaactcattcctggagcactaatgc
tcgatgcagggtctgttgacagttctatcattcatagcaccaccggatttagtttcagct
caacgggctctcttacatacactccaaatggtaatatcatatctgtatcacctcttggac
ttattcgacatgctttaacagctactggtgcaaaagttgacaagatgtgccacatcggag
agtacgatcaagtgataactgcccttcgttctcatccgcgagagagcattgtagcagcag
ctgtttatggatctacgcaaggctccattgcgatagtcaacacagacactatgacgcata
tttacgatattccgtggccctctatttttggcgagccatcagcactctgcttttcccacg
atgcaagcttcttagcagtcactacccgatcaccaggagctgtatactttataatgatgg
agatggatgctcacgttattgtcgcgtctgtagagggatttctcccagagggtgttccct
ttgctccccagtattttgtcgctgacccaaccagcctcttatctgatgagccatcattca
ttgtagaatcaggaatgacatgcatccatttgtccttgcgtaaaaaattcaactatgata
agggtgacctctcacagttgtcatctagctacacatgcactgctcaatatgttctgaata
tgacaggtgcaacctctttagattttgcacccttttacactaacaactatctagtcggag
ggttccctgactcatccattgccttgtgtgctctgataagacaccctgacagtccttacc
gtagtaacttgaccgacagtatgttcaccaagtacctaccgactagtgtatccggtgtcg
tcgcgcgctcaggtcaaacatttggaaacatgacccttgttgagtgtcttacagcagata
cttacgttacttttaaagaaataaatagacggatcagcattccactcattatacctaaga
acgtccccaccccgcgatttggagtaagctcgatacgaggaattgttgggggaactgtct
acgtgttaatgaaatcgggaatgttttgttcgttttacatctctagtaccgaaaagagaa
gtgccgagctggatgacttgagcagtgatgacagtgatccagaggagcaagagcgtgaag
ctggtagtggtgcggctaggaagcgagacgttcgctttgatgccatggacagaccaatag
aggtta-aaagcctccacagacagaagggcgcactattgaattacagaccgccatgaaaa
ctggctacatgaacgttgcactcaacttctctgcttgcgtgttattgaatgctgaccttg
tactatgtgattctggaaagaacggctcagtcacctccatcttctcaagggcatcatcaa
tgattgatgaaataacatcatggagcgagcaccgatcaaacataagcttctgttctatga
ctgtggaccgcacagatctcacgactatcgcgtgcgtggtatatga--ccctgctacagg
ttcggcttatccagtttacatgaaccttccgcaggttaataacagaactgcccttcagtg
catcatgcgcccaatctgtacgcctttcatatctctctttggttatgttcatattaacac
tatctcggcagcgactccttatcttcgacaagtgtcccaaaccttttcatacatgagtaa
gcaggcgtcgctgattggctctgaggcgctcgct-tctacacggtctcagcccctggttg
atccactggatagtacacctattgcagatgaccctgttgctggttttga
>GCA_001543975.1_contig7 complement(96724:102467)
cttttggagctgatgcgccaataccttccatcgtttggcttaccgatcgcatcctgcatg
aactttgaggggtcccaactagaggctaaagcgcccatccaggagcaacactatagactt
attacacagcgtgctggtcatgtgccaatcatcccaatactgatggattgcatatctctt
ttagtgcactactcacggcctgcatttggatttggcgaaggtttcttgatgcacctctct
gccatcatctattccaacctctacggagactttctctttgatagtgaagctgagcgttac
tttcttgctatacccgagctcactgattctctttactcacaagagacaatagagcttctt
tgcaaaaggtttgagaccccaatcgttgtagactcccttgagctaagctcttggccaaca
attagcaaattttggtcgcttggtctagacttctcttaagcaaccggcgctattgcgtta
atctgttaattgcgtgctacacactgtaaatgcacgaatcatataaggagcattcgttta
ttcactcgtgtctatcatccacttcatggcggagtaaggcaatactccccgcagtccgga
tcggtgatgcactgagggcagttggttggtggtagcgttccgcagtcgtcacagtcaacg
tctccgcacttgaagatgaactgcactccagttgcactgggacacacgagtccggtgtta
cagttgagataaacttccataagataggggagagtcataaggccaactggaacgtcgcca
gtcagctggttgcagtccaggtggagctccttgaggaattgaagctcattgatgcaggtt
gggatagaaccagtaagggaattatcgctcatataccagaacattaagtgaacaaggtcg
cacatgcactcaggaatgcttccagtgagaccagccttgttgatctgcagatactggagg
tttgttaactggcacaggccctccgggatgtcgccagtcagcgtattgctgctcagatac
agagtcttaaggtaagtgaggcaaccgatattctccggaattgcacccgtgaggctcatg
tccgagagatcaagggcaataacatagttgttcgaggcatcgcatgtaacacctgtccat
gtacagatagagtctccagagagccagttgttgcttttccagtttgctccgtcggtagca
tcgtagatttcggcgagcacctccctctgggtagtcgggcaagtgagggcaagagcagaa
cctgcaagggcaagaaaagcaagcatcatctctgatattttatttccgcgtttactgacc
tggtaattgtaaactgtagattgtagattgtagactgttaaccataaataaatacaaatg
gtacaggtgcgtctaggacagaagaatgacctattaaacagtttgctctgaagagtagtt
tgcgatcagagccaatgcttctggagactctagttctttggcaagctcgatccatgtctt
agaaccatctgaagataagactacagacttcttgcgttctaatggggaattggcaagtat
atactctgctgctgaataggctcgttgctctattgccaagagaagagcagtgtaacccgc
tcctttagggtagagactgtttgtttgcataccctcctccata--ggcaacagtaaacga
acacactcaagagagttagcatatgcagcacacatgagggcggtagtcccgtcaactttt
ttcagctttgcttcctctggcgccaaaagctcacagatgcttgcatgccccttgtgaaca
gcacacatcagtgctgtctggccttcagtggtctgcatctttatctctgcaggctgaagg
cttttaactatgtctagaaagcctttgttagctgccaccataagagcagtctcacaggtg
tcgtcagcaataccggcctcaaaagaaacaaggctctcaacaatgtctaggtagccaaaa
ttagaagctatcttaagggcagtccatccatcctcgtctgtcagcccgtgttcaaagtgt
atgagaacgtcaacaacgttcttcttctgtgcctgagctgcaatcataagcgcagtctga
ccgtcacgccgaacacactttgcttcgtagggtgctaatgccgtaacggcagaaatgagg
cctcgtctggccacctgcattaatgcagtctcaccctcgaaaatcctaggagctttcaaa
gccattttggcttccttgggggcaagtaatcgaacgacgtcaatcatctcctgctcagca
gccaccataagagctgtacggccatctaatgttgcacgcccagcatgtgtgggaataagc
tgcataatcttttccacatcttttacctctacagcaagtatcaaagaattagccttgtcc
ggattgagctctgagattgacagcgttttatcgtcatagggatttgccctagaggaggca
gacgcatccttgataataggcgtcggtccctttggtggcgtggcaccctgcacccctgct
tccggtagagttagcttcaaggggttgctgggggctgtgggtatcggtaattgattgtca
tctggagcctgcgcctcttcaaagttatctgacctattccgaagcttgcaagtggctgcg
ttagcactcttcggttcatagttcgccaccagaaaagaggacggggtagcaaggtccatg
atatccatcaggacatctggagacatgcgcgtctcaggtgtatcgcaaaggcgttctatt
gttttcattctggagatgaaggggttggaggatggcgatggcatagagaggaaggtctcc
ggaggggtcttattcatcatatagagcatatctacaacttggcgcatctcaaataggtca
cttagaagaggcctgtttgaaggattgatattcagcatgtaatagattgtgcaacgaagt
atgtctgtatactcctggggaattggacgacgctctgctgctatgctctgcaaaagggca
gcggtgtctctcttgtccatgccagaggggactacaaacagtggcttaaaggtacacaac
tcatagagtagcgcccctagagaccaaatatctgatgcagcagtatactcacctgttagg
aaccactccggagcagtgtaaatagcttgctgtggttcatgttgaccatcctctgagggc
ttagggttaagcagcatatagtcataggaagaaacaggctcggtggatggttgacaaaga
aacttgttagggctgaaaacagaaaggaggtagttgccatctctggtcacgcagatggag
gagggacggatgtccatgtgaacaggtgggctatcgttcttgagacgctgattttcaatt
gggtcatgtattgatgctagcgcatacagaagctgtgtaaagatgtaccagatctttgcc
tcagagaggtgctctccttgactccgtgcgcttgctataagattaaccagtgtctcagtg
ctcggtctgtcagtaataacatatgatgatgaggaaccgttatgacgttgaacggaaaag
catttagtgatatacgggttgataacaaatggaagatgccgtatcgaaagctccatatca
acgagctccatagttttgagctcatcgcgcttgatgcggtttatgcaaacgggatgattg
tcatgagtacgtatggcttcatatatatcaagtgcgtgatgctgctttacaagctttcct
agcaggtagccgtgtggtgtgtactctgtatgcattttgtttcttttcactattttccca
gacgtttccttttatgatccgttcatctatcgaagcttcaacgatcaactgtctcacaca
atagcatggggctttgatacccgttatattttggccgtacccgtcatgcattacgtttcc
atcggtgctgaccaaaaatttatctataaaattctaaactcattcctggagcactaatgc
tcgatgcagggtctgttgacagttctatcattcatagcaccaccggatttagtttcagct
caacaggctctcttgcatacactccaaatggtaatatcatatctgtatcacctcttggac
ttattcgacatgctttaacagctactggtgcaaaagttgacaagatgtgccacatcggag
agtacgatcaagtaataactgcccttcgttctcatccgcgagagagcattgtagcagcag
ctgtttatggatctacgcaaggctccattgcgatagtcaacacagacactatgacgcata
tttacgatattccgtggccctctatttttggcgagccatcagcactctgcttttcccacg
atgcaagcttcttagcagtcactacccgatcaccaggagccgtatactttataatgatgg
agatggatgctcacgttattgttgcctctgtagaggggtttctcccagagggtgttccct
ttgctccccagtattttgtcgctgacccaaccagcctcttatctgatgagccatcattca
ttgtagaatcaggaatgacatgcatccatttgtccttgcgtaaaaaattcaactatgata
agggtgacctctcacagttgtcatctagctacacatgcactgctcagtatgttctgaata
tgacaggtgcaacctctgtagactttgcacccttttacactaataactatctagtcggag
ggttccctgattcatccattgccttgtgtgctctgataagacaccctgacagtccttacc
gtagtaacttgaccgacagtatgttcaccaagtacctaccgaccagtgtatccggtgtcg
tcgcgcgctcaggtcaaacatttggaaacatgacccttgttgagtgtcttacagcagata
cttacgttacttttaaagaaataaatagacggatcagcattccactcattatacctaaga
acgtccccaccccacgatttggagtaagctcgatacgaggaattgttgggggaactgtct
acgtgttaatgaaatcgggaatgttttgttcgttttacatttctagtaccgaaaagagaa
gtgccgagctggatgacctgatcagtgatgacagtgatccagaggagcaagagcgtgaag
ctggtagtggtgtggctaagaagcgagacgttcgctttgatgccatggacagaccaatag
aggttaaaaagcctcctcagacagaagggcgcaccattgaattacagacagccatgaaaa
ctggctacatgaacgttgcactcaacttctctgcttgcgtgttattgaatgccgaccttg
tactatgtgattctggaaagaacggctcagtcacttccatcttctcaagggcatcatcga
tgattgatgaaataacatcatggagcgagcaccgatcaaacataagcttctgttctatga
ctgtggaccgcacagatctcacgactatcgcgtgcgtggtatatga--ccctgctacagg
ttcggcttatccagtttacatgaaccttccgcaggttaataacagaactgcccttcagtg
catcatgcgcccaatctgtacgcctttcatatctctctttggttatgttcatattaacac
tatctcggtagcgactccttatcttcgacaagtgtcccaaaccttttcatacatgagtaa
gcaggcgtcgctgattggctctgaggcgctcgcc-tctacacggtctcagcccctggttg
atccactggatagtacacctattgcagatgaccctgttgctggttttga
>Gerbil_contig007.1 complement(366362:372105)
cttttggagctgatgcgccaataccttccatcgtttggcttaccgattgcatcctgcatg
aactttgaggggtcccaactagaggctaaagcgcccatccaggagcagcactatagactt
attacacagcgtgctggtcatgtgccaatcatcccaatactgatggattgcatatctctt
ttagtgcactactcacggcctgcatttggatttggcgagggtttcttgatgcacctctct
gccatcatctattccaacctctacggagactttctctttgatagtgaagctgagcgttac
tttcttgctgtacctgagctcactgattctctttactcacaagagacaatagagcttctt
tgcaaaaggtttgagaccccaatcgttgtagactcccttgagctaagctcttggccaaca
attagcaaattttggtcgcttggtctagacttctcttaagcaaccggcgctattgcgtta
atctgttaattgcgtgctacacactgtaaatgcacgaatcatacaaagagcattcgttta
ttcactcgtgtccatcatccacttcatggcggagtgaggcaatactctccgcagtccgga
tcggtgatgcactgagggcagttagtcggtggtagcgtcccgcagtcgtcacagtcaacg
tctccgcacttgaagatgaactgcactccagttgcactgggacacacgagtccggtgtta
cagttgagataaacctccataagataggggagagtcataaggccaactgggacgtcgcca
gtcagctggttgcagtccaagtgaagctccttgaggaattgaagctcattgatgcaggtt
gggatagaaccagtaagggaattatcgctcatgtaccagaacattaagtgaacaaggtcg
cacatgcactcaggaatgcttccagtgagaccagccttgttgatctgcagatactggagg
tttgttaactggcacaggccctccgggatgtcgccagtcagcgtattgctgctcagatac
agagtcttaaggtaagtgaggcaaccgatattctccggaattgcacccgtgaggttcatg
tccgagagatcaagggcaataacatagttgttcgaggcatcgcatgtaacacctgtccat
gtacagatagagtctccagagagccagttgttgcttttccagtttgctccgtcggtagca
tcgtagatttcgacgagcacctccctctgggtagtcgggcaagtgagggcaagaacagaa
cctgcaagggcaagaaaagcaagcatcatctctgatattttatttctgcgtttactgacc
tggtaattgtaaactgtagattgtagattgtagactgttaaccataaataaatacaaatg
gtacaggtgcgtctaggacagaagaatgacctattaaacagtttgctctgaagagtagtt
tgcgatcagagtcaatgcttccggagaccctagttctttggcaagctcgatccatgtctt
agaaccatctgaagataagactacagacttcttgcgttctaatagggaattggcaagtat
atactctgctactgaataggctcgctgctctattgccaagagaagagcagtgtaacccgc
tcctttagggtagagactgtttgtttgcataccctcctccata--ggcaacagtaaacga
acacactcaagagaattagcatatgcagcacacatgagggcggtagtcccgtcaactttt
ttcagctttgcttcctctggcgccaaaagctcacagatgcttgcatgccccttgtgaaca
gcacacatcagtgctgtctggccttcagtggtctgcatctttatctctgcaggctgaagg
cttttaactatgtctagaaagcctttgttagctgctaccataagagcagtctcaccggtg
tcgtcagcaataccggcctcaaaagaaacaaggctctcaacaatgtctaggtagccaaaa
ttagaagctatcttaagggcagtccatccatcctcgtctgtcagcccgtgttcaaagtgt
atgagaacgtcaacaacgttcttcttctgtgcctgagctgcaatcataagcgcagtctga
ccatcacgccgaacacactttgcttcgtagggtgctaatgccgtaacggcagaaatgagg
cctcgtctggccacctgcattaatgcggtctcaccctcgaaaatcctaggagctttcaaa
gccattttggcttccttgggggcaagtaatcgaacgacatcaatcatctcctgctcagca
gccaccataagagctgtacggccatctaatgttgcacgcccagcatgtgtgggaataagc
tgcataatcttttccacatcttttacctctacagcaagtatcaaagaattagccttgtcc
ggattgagctctgagattgacagcgttttatcgtcatagggatttgccttagaggaggca
gacgcatccttgataataggcgtcggtccctttggtggtgtggcaccatgcacccctgct
tccggtagagttagcttcaagggattgctaggagctgtgggtatcggtaattgattgtca
tctggagcctgcgcctcttcaaagttatctgacctattccgaagcttgcaagcggctgtg
ttagcactcttcggttcatagttcgccaccagaaaagaggatggggtagcaaggtccatg
atatccatcaggacatctggagacatgcgcgtctcaggtgtatcgcaaaggcgttctatt
gttttcattctggagatgaaggggttggaggatggcgatggcatagagaggaaggtctcc
ggaggggtcttattcatcatgtagagcatatctacaacttggcgcatctcaaataggtca
cttaaaagaggcctgtttgaaggattgatattcagcatgtaatagattgtgcaacgaagt
atgtctgtatactcctggggaattggacgacgctctgctgctatgctctgcaaaagggca
gcggtgtctctcttgtccatggtagaggggactacaaacagtggcttaaaggtacacaac
tcatagagtagcgcccctagagaccaaatatctgatgcagcagtatactcacctgttagg
aaccactccggagcagtgtaaatagcttgctgcggttcatgttgaccatcctctgagggc
ttagggttaagcagcatatagtcataggaagaaacaggctcggtggacggttgacaaaga
aacttgttagggctgaaaacagaaaggaggtagttgccatctctggtcacacagatggag
gagggacggatgtccatgtgaacaggtgggctatcgttcttgagacgctgattttcaatt
gggtcatgtattgatgctagcgcatacagaagctgtgcaaagatgtaccagatctttgcc
tcagagaggtgctctccttgactccgtgcgcttgctataagattaaccagtgtctcagtg
ctcggtctgtcagtaataacatacgatgatgaggaaccgttatgacgttgaacggaaaag
catttagtgatgtacgggttgataacaaatggaagatgccgtatcgaaagctccatatca
acgagctccatggttttgagctcatcgcgcttgatgcggtttatgcaaacgggatgattg
tcatgagtacgtatggcttcatatatatcaagtgcgtgatgctgctttacaagctttcct
agcaggtagccgtgtggtgtgtactctgtatgcattttgtttcttttcactattttccca
gacgtttccttttctgatccgttcatctatcgaagcttcaacgatcaactgtctcacaca
atatcatggggctttgatagccgctatattttggccgtacccgtcatgcattacgtttcc
atcggtgctgaccaaaaatttatctataaaattctaaactcattcctggagcactaatgc
tcgatgcagggtctgttgacagttctatcattcatagcaccaccggatttagtttcagct
caacgggctctcttacatacactccaaatggtaatatcatatctgtatcacctcttggac
ttattcgacatgctttaacagctactggtgcaaaagttgacaagatgtgccacatcggag
agtacgatcaagtgataactgcccttcgttctcatccgcgagagagcattgtagcagcag
ctgtttatggatctacgcaaggctccattgcgatagtcaacacagacactatgacgcata
tttacgatattccgtggccctctatttttggcgagccatcagcactctgcttttcccacg
atgcaagcttcttagcagtcactacccgatcaccaggagctgtatactttataatgatgg
agatggatgctcacgttattgtcgcctctgtagaggggtttctcccagagggtgttccct
ttgctccccagtattttgtcgctgacccaaccagcctcttatctgatgagccatcattca
ttgtagaatcaggaatgacatgcatccatttgtccttgcgtaaaaaattcaactatgata
agggtgacctctcacagttgtcatctagctacacatgcactgctcagtatgttctgaata
tgacaggtgcaacctctgtagattttgcacccttttacactaacaactatctagtcggag
ggttccctgactcatccattgccttgtgtgctctgataagacaccctgacagtccttacc
gtagtaacttgaccgacagtatgttcaccaagtacctaccgaccagtgtatccggtgtcg
tcgcgcgctcaggtcaaacatttggaaacatgactcttgctgagtgtcttacagcagata
cttacgttacttttaaagaaataaatagacggatcagcattccactcattatacctaaga
acgtccccaccccgcgatttggagtaagctcgatacgaggaattgttgggggaactgtct
acgtgttaatgaaatcgggaatgttttgttcgttttacatctctagtaccgaaaagagaa
gtgccgagctggatgacttgagcagtgatgacagtgatccagaggagcaagagcgtgaag
ctggtagtagtgcggctaggaagcgagacgttcgctttgatgccatggacagaccaatag
aggttaaaaagcctccacagacagaagggcgcactattgaattacagaccgccatgaaaa
ctggctacatgaacgttgcactcaacttctctgcttgcgtgttattgaatgccgaccttg
tgctatgtgattctggaaagaacggctcagtcacctccatcttctcaagggcatcatcga
tgattgatgaaataacatcatggagcgagcaccgatcaaacataagcttctgttctatga
ctgtggaccgcacagatctcacgactatcgcgtgcgtggtatatga--ccctgctacagg
ttcggcttatccagtttacatgagccttccgcaggttaataacagaactgcccttcagtg
catcatgcgcccaatctgtacgcctttcatatctctctttggttatgttcatattaacac
tatctcggcagcgactccctatcttcgacaagtgtcccaaaccttttcatacatgagtaa
gcaggcgtcgctgattggctctgaggcactcgcc-tctacacggtctcagcccctggttg
atccactggatagtacacctatcgcagatgaccctgttgctggttttga
>Gi-P132_contig007.1 complement(366323:372066)
cttttggagctgatgcgccaataccttccatcgtttggcttaccgattgcatcctgcatg
aactttgaggggtcccaactagaggctaaagcgcccatccaggagcagcactatagactt
attacacagcgtgctggtcatgtgccaatcatcccaatactgatggattgcatatctctt
ttagtgcactactcacggcctgcatttggatttggcgagggtttcttgatgcacctctct
gccatcatctattccaacctctacggagactttctctttgatagtgaagctgagcgttac
tttcttgctgtacctgagctcactgattctctttactcacaagagacaatagagcttctt
tgcaaaaggtttgagaccccaatcgttgtagactcccttgagctaagctcttggccaaca
attagcaaattttggtcgcttggtctagacttctcttaagcaaccggcgctattgcgtta
atctgttaattgcgtgctacacactgtaaatgcacgaatcatacaaagagcattcgttta
ttcactcgtgtccatcatccacttcatggcggagtgaggcaatactctccgcagtccgga
tcggtgatgcactgagggcagttagtcggtggtagcgtcccgcagtcgtcacagtcaacg
tctccgcacttgaagatgaactgcactccagttgcactgggacacacgagtccggtgtta
cagttgagataaacctccataagataggggagagtcataaggccaactgggacgtcgcca
gtcagctggttgcagtccaggtgaagctccttgaggaattgaagctcattgatgcaggtt
gggatagaaccagtaagggaattatcgctcatgtaccagaacattaagtgaacaaggtcg
cacatgcactcaggaatgcttccagtgagaccagccttgttgatctgcagatactggagg
tttgttaactggcacaggccctccgggatgtcgccagtcagcgtattgctgctcagatac
agagtcttaaggtaagtgaggcaaccgatattctccggaattgcacccgtgaggctcatg
tccgagagatcaagggcaataacatagttgttcgaggcatcgcatgtaacacctgtccat
gtacagatagagtctccagagagccagttgttgcttttccagtttgctccgtcggtagca
tcgtagatttcgacgagcacctccctctgggtagtcgggcaagtgagggcaagaacagaa
cctgcaagggcaagaaaagcaagcatcatctctgatattttatttccgcgtttactgacc
tggtaattgtaaactgtagattgtagattgtagactgttaaccataaataaatacaaatg
gtacaggtgcgtctaggacagaagaatgacctattaaacagtttgctctgaagagtagtt
tgcgatcagagtcaatgcttccggagaccctagttctttggcaagctcgatccatgtctt
agaaccatctgaagataagactacagacttcttgcgttctaatggggaattggcaagtat
atactctgctgctgaataggctcgctgctctattgccaagagaagagcagtgtaacccgc
tcctttagggtagagactgtttgtttgcataccctcctccata--ggcaacagtaaacga
acacactcaagagaattagcatatgcagcacacatgagggcggtagtcccgtcaactttt
ttcagctttgcttcctctggcgccaaaagctcacagatgcttgcatgccccttgtgaaca
gcacacatcagtgctgtctggccttcagtggtctgcatctttatctctgcaggctgaagg
cttttaactatggctagaaagcctttgttagctgccaccataagagcagtctcaccggtg
tcgtcagcaataccggcctcaaaagaaacaaggctctcaacaatgtctaggtagccaaaa
ttagaagctatcttaagggcagtccatccatcctcgtctgtcagcccgtgttcaaagtgt
atgagaacgtcaacaacgttcttcttctgtgcctgagctgcaatcataagcgcagtctga
ccatcacgccgaacacactttgcttcgtagggtgctaatgccgtaacggcagaaatgagg
cctcgtctggccacctgcattaatgcagtctcaccctcgaaaatcctaggagctttcaaa
gccattttggcttccttgggggcaagtaatcgaacgacgtcaatcatctcctgctcagca
gccaccataagagctgtacggccatctagtgttgcacgcccagcatgtgtgggaataagc
tgcataatcttttccacatcttttacctctacagcaagtatcaaagaattagccttgtcc
ggattgagctctgagattgacagcgttttatcgtcatagggatttgccttagaggaggca
gacgcatccttgataataggcgtcggtccctttggtggtgtggcaccatgcacccctgct
tccggtagagttagcttcaagggattgctaggagctgtgggtatcggtaattgattgtca
tctggagcctgcgcctcttcaaagttatctgacctattccgaagcttgcaagtggctgtg
ttagcactcttcggttcatagttcgccaccagaaaagaggacggggtagcaaggtccatg
atatccatcaggacatctggagacatgcgcgtctcaggtgtatcgcagaggcgttctatt
gttttcattctggagatgaaggggttggaggatggcgatggcatagagaggaaggtctcc
ggaggggtcttattcatcatgtagagcatatctacaacttggcgcatctcaaataggtca
cttagaagaggcctgtttgaaggattgatattcagcatgtaatagattgtgcaacgaagt
atgtctgtatactcctggggaattggacgacgctctgctgctatgctctgcaaaagggca
gcggtgtctctcttgtccatgctagaggggactacaaacagtggcttaaaggtacacaac
tcatagagtagcgcccctagagaccaaatatctgatgcagcagtatactcacctgttagg
aaccactccggagcagtgtaaatagcttgctgcggttcatgttgaccatcctctgagggc
ttagggttaagcagcatatagtcataggaagaaacaggctcggtggacggttgacaaaga
aacttgttagggctgaaaacagaaaggaggtagttgccatctctggtcacacagatggag
gagggacggatgtccatgtgaacaggtgggctatcgttcttgagacgctgattttcaatt
gggtcatgtattgatgctagcgcatacagaagctgtgcaaagatgtaccagatctttgcc
tcagagaggtgctctccttgagtccgtgcgcttgctataagattaaccagtgtctcagtg
ctcggtctgtcagtaataacatatgatgatgaggaaccgttatgacgttgaacggaaaag
catttagtgatgtacggattgataacaaatggaagatgccgtatcgaaagctccatatca
acgagctccatggttttgagctcatcgcgcttgatgcggtttatgcaaacgggatgattg
tcatgagtacgtatggcttcatatatatcaagtgcgtgatgctgctttacaagctttcct
agcaggtagccgtgtggtgtgtactctgtatgcattttgtttcttttcactattttccca
gacgtttccttttctgatccgttcatctatcaaagcttcaacgatcaactgtctcacaca
atagcatggggctttgatagccgctatattttggccgtacccgtcatgcatcacgtttcc
atcgatgctgaccaaaaatttatctataaaattctaaactcattcctggagcactaatgc
tcgatgcagggtctgttgacagttctatcattcatagcaccaccggatttagtttcagct
caacgggctctcttacatacactccaaatggtaatatcatatctgtatcacctcttggac
ttattcgacatgctttaacagctactggtgcaaaagttgacaagatgtgccacatcggag
agtacgatcaagtgataactgcccttcgttctcatccgcgagagagcattgtagcagcag
ctgtttatggatctacgcaaggctccattgcgatagtcaacacagacactatgacgcata
tttacgatattccgtggccctctatttttggcgagccatcagcactctgcttttcccacg
atgcaagcttcttagcagtcactacccgatcaccaggagccgtatactttataatgatgg
agatggatgctcacgttattgtcgcctctgtagaggggtttctcccagagggtgttccct
ttgctcctcagtattttgtcgctgacccaaccagcctcttatctgatgagccatcattca
ttgtagaatcaggaatgacatgcgtccatttgtccttgcgtaaaaaattcaactatgata
agggtgacctctcacagttgtcatctagctacacatgcactgctcagtatgttctgaata
tgacaggtgcaacttctgtagattttgcacccttttacactaacaactatctagtcggag
ggttccctgactcatccattgccttgtgtgctctgataagacaccctgacagtccttacc
gtagtaacttgaccgacagcatgttcaccaagtacctaccgaccagtgtatccggtgtcg
tcgcgcgctcaggtcaaacatttggaaacatgactcttgctgagtgtcttacagcagata
cttacgttacttttaaagaaataaatagacggatcagcattccactcattatacctaaga
acgtccccaccccgcgatttggagtaagctcgatacgaggaattgttgggggaactgtct
acgtgttaatgaaatcgggaatgttttgttcgttttacatctctagtaccgaaaagagaa
gtgccgagctggatgacttgtgcagtgatgacagtgatccagaggagcaagagcgtgaag
ctggtagtggtgcggctaggaagcgagacgttcgctttgatgccatggacagaccaatag
aggttagaaagcctccacagacagaagggcgcactattgaattacagaccgccatgaaaa
ctggctacatgaacgttgcactcaacttctctgcttgcgtgttattgaatgctgaccttg
tactatgtgattctggaaagaacggctcagtcacctccatcttctcaagggcatcatcaa
tgattgatgaaataacatcatggagcgagcaccgatcaaacataagcttctgttctatga
ctgtggaccgcacagatctcacgactatcgcgtgcgtggtatatga--ccctgctacagg
ttcggcttatccagtttacatgaaccttccgcaggttaataacagaactgcccttcagtg
catcatgcgcccaatctgtacgcctttcatatctctctttggttatgttcatattaacac
tatctcggcagcgactccttatcttcgacaagtgtcccaaaccttttcatacatgagtaa
gcaggcgtcgctgattggctctgaggcgctcgcc-tctacacggtctcagcccctggttg
atccactggatagtacacctattgcagatgaccctgttgctggttttga
>Gi-P289_contig007.1 complement(366367:372110)
cttttggagctgatgcgccaataccttccatcgtttggcttaccgattgcatcctgcatg
aactttgaggggtcccaactagaggctaaagcgcccatccaggagcagcactatagactt
attacacagcgtgctggtcatgtgccaatcatcccaatactgatggattgcatatctctt
ttagtgcactactcacggcctgcatttggatttggcgagggtttcttgatgcacctctct
gccatcatctattccaacctctacggagactttctctttgatagcgaagctgagcgttac
tttcttgctgtacctgagctcactgattctctttactcacaagagacaatagagcttctt
tgcaaaaggtttgagaccccaatcgttgtagactcccttgagctaagctcttggccaaca
attagcaaattttggtcgcttggtctagacttctcttaagcaaccggcgctattgcgtta
atctgttaattgcgtgctacacactgtaaatgcacgaatcatacaaagagcattcgttta
ttcactcgtgtccatcatccacttcatggcggagtgaggcaatactctccgcagtccgga
tcggtgatgcactgagggcagttagtcggtggtagcgtcccgcagtcgtcacagtcaacg
tctccgcacttgaagatgaactgcactccagttgcactgggacacacgagtccggtgtta
cagttgagataaacctccataagataggggagagtcataaggccaactgggacgtcgcca
gtcagctggttgcagtccaggtgaagctccttgaggaattgaagctcattgatgcaggtt
gggatagaaccagtaagggaattatcgctcatgtaccagaacattaagtgaacaaggtcg
cacatgcactcaggaatgcttccagtgagaccagccttgttgatctgcagatactggagg
tttgttaactggcacaggccctccgggatgtcgccagtcagcgtattgctgctcagatac
agagtcttaaggtaagtgaggcaaccgatattctccggaattgcacccgtgaggctcatg
tccgagagatcaagggcaataacatagttgttcgaggcatcgcatgtaacacctgtccat
gtacagatagagtctccagagagccagttgttgcttttccagtttgctccgtcggtagca
tcgtagatttcgacgagcacctccctctgggtagtcgggcaagtgagggcaagaacagaa
cctgcaagggcaagaaaagcaagcatcatctctgatattttatttccgcgtttactgacc
tggtaattgtaaactgtagattgtagattgtagactgttaaccataaataaatacaaatg
gtacaggtgcgtctaggacagaagaatgacctattaaacagtttgctctgaagagtagtt
tgcgatcagagtcaatgcttccggagaccctagttctttggcaagctcgatccatgtctt
agaaccatctgaagataagactacagacttcttgcgttctaatagggaattggcaagtat
atactctgctactgaataggctcgctgctctattgccaagagaagagcagtgtaacccgc
tcctttagggtagagactgtttgtttgcataccctcctccata--ggcaacagtaaacga
acacactcaagagaattagcatatgcagcacacatgagggcggtagtcccgtcaactttt
ttcagctttgcttcctctggcgccaaaagctcacagatgcttgcatgccccttgtgaaca
gcacacatcagtgctgtctggccttcagtggtctgcatctttatctctgcaggcagaagg
cttttaactatgtctagaaagcctttgttagctgccaccataagagcagtctcaccggtg
tcgtcagcaataccggcctcaaaagaaacaaggctctcaacaatgtctaggtagccaaaa
ttagaagctatcttaagggcagtccatccatcctcgtctgtcagcccgtgttcaaagtgt
atgagaacgtcaacaacgttcttcttctgtgcctgagctgcaatcataagcgcagtctga
ccatcacgccgaacacactttgcttcgtagggtgctaatgccgtaacggcagaaatgagg
cctcgtctggccacctgcattaatgcagtctcaccctcgaaaatcctaggagctttcaaa
gccattttggcttccttgggggcaagtaatcgaacgacatcaatcatctcctgctcagca
gccaccataagagctgtacggccatctagtgttgcacgcccagcatgtgtgggaataagc
tgcataatcttttccacatcttttacctctacagcaagtatcaaagaattagccttgtcc
ggattgagctctgagattgacagcgttttatcgtcatagggatttgccttagaggaggca
gacgcatccttgataataggcgtcggtccctttggtggtgtggcaccatgcacccctgct
tccggtagagttagcttcaagggattgctaggagctgtgggtatcggtaattgattgtca
tctggagcctgcgcctcttcaaagttatctgacctattccgaagcttgcaagcggctgtg
ttagcactcttcggttcatagttcgccaccagaaaagaggacggggtagcaaggtccatg
atatccatcaggacatctggagacatgcgcgtctcaggtgtatcgcagaggcgttctatt
gttttcattctggagatgaaggggttggaggatggcgatggcatagagaggaaggtctcc
ggaggggtcttattcatcatgtagagcatatctacaacttggcgcatctcaaataggtca
cttagaagaggcctgtttgaaggattgatattcagcatgtaatagattgtgcaacgaagt
atgtctgtatactcctggggaattggacgacgctctgctgctatgctctgcaaaagggca
gcggtgtctctcttgtccatgctagaggggaytacaaacagtggcttaaaggtacacaac
tcatagagtagcgcccctagagaccaaatatctgatgcagcagtatactcacctgttagg
aaccactccggagcagtgtaaatagcttgctgyggttcatgttgacyatcctctgagggc
ttagggttaagcagcatatagtcataggaagaaacaggctcggtggacggttgacaaaga
aacttgttagggctgaaaacagaaaggaggtagttgccatctctggtcacgcagatggag
gaggggcggatgtccatgtgaacaggtgggctatcgttcttgagacgctgattttcaatt
gggtcatgtattgatgctagcgcatacagaagctgtgcaaagatgtaccagatctttgcc
tcagagaggtgctctccttgactccgtgcgcttgctataagattaaccagtgtctcagtg
ctcggtctgtcagtaataacatacgatgatgaggaaccgttatgacgttgaacggaaaag
catttagtgatgtacgggttgataacaaatggaagatgccgtatcgaaagctccatatca
acgagctccatggttttgagctcatcgcgcttgatgcggtttatgcaaacgggatgattg
tcatgagtacgtatggcttcatatatatcaagtgcgtgatgctgctttacaagctttcct
agcaggtagccgtgtggtgtgtactctgtatgcattttgtttcttttcactattttccca
gacgtttccttttctgatccgttcatctatcgaagcttcaacgatcaactgtctcacaca
atagcatggggctttgatagccgctatattttggccgtayccgtcatgcattacgtttcc
atcggtgctgaccaaaaatttatcyataaaattctaaactcattcctggagcactaatgc
tcgatgcagggtctgttgacagttctatcattcatagcaccaccggatttagtttcagct
caacgggctctcttacatacactccaaatggtaatatcatatctgtatcacctcttggac
ttattcgacatgctttaacagctactggtgcaaaagttgacaagatgtgccacatcggag
agtacgatcaagtgataactgcccttcgttctcatccgcgagagagcattgtagcagcag
ctgtttatggatctacgcaaggctccattgcgatagtcaacacagacactatgacgcata
tttacgatattccgtggccctctatttttggcgagccatcagcactctgcttttcccacg
atgcaagcttcttagcagtcactacccgatcaccaggagccgtatactttataatgatgg
agatggatgctcacgttattgtcgcctctgtagaggggtttctcccagagggtgttccct
ttgctcctcagtattttgtcgctgacccaaccagcctcttatctgatgagccrtcattca
ttgtagaatcaggaatgacatgcatccatttgtccttgcgtaaaaaattcaactatgata
agggtgacctctcacagttgtcatctagctacacatgcactgctcagtatgttctgaata
tgacaggtgcaacctctgtagattttgcacccttttacactaacaactatctagtcggag
ggttccctgactcctccattgccttgtgtgctctgataagacaccctgacagtccttacc
gtagtaacttgaccgacagtatgttcaccaagtacctaccgaccagtgtatccggtgtmg
tcgcgcrctcaggtcaaacatttggaaacatgacccttgctgagtgtcttacagcagata
cttacgttacttttaaggaaataaatagacggatcagcattccactcattatacctaaga
acgtccccaccccgcgatttggagtaagctcgatacgaggaattgttgggggaactgtct
acgtgttaatgaaatcgggaatgttttgttcgttttacatctctagtaccgaaaagagaa
gtgccgagctggatgacttgtgcagtgatgacagtgatccagaggagcaagagcgtgaag
ctggtagtggtgcggctaggaagcgagacgttcgctttgatgccatggacagaccaatag
aggttagaaagcctccacagacagaagggcgcactattgaattacagaccgccatgaaaa
ctggctacatgaacgttgcactcaacttctctgcttgcgtgttattgaatgccgaccttg
tactatgtgattctggaaagaacggctcagtcacctccatcttctcaagggcatcatcaa
tgattgatgaaataacatcatggagcgagcaccgatcaaatataagcttctgttctatga
ctgtggaccgcacagatctcacgactatcgcgtgcgtggtatatga--ccctgctacagg
ttcggcttatccagtttacatgaaccttccgcaggttaataacagaactgcccttcagtg
catcatgcgcccaatctgtacgcctttcatatctctctttggttatgttcatattaacac
tatctcggcagcgactccttatcttcgacaagtgtcccaaaccttttcatacatgagtaa
gcaggcgtcgctgattggctctgaggcgctcgcc-tctacacggtctcagcccctggttg
atccactggatagtacacctattgcagatgaccctgttgctggttttga
>Gi-P448_contig007.1 complement(366400:372143)
cttttggagctgatgcgccaataccttccatcgtttggcttaccgattgcatcctgcatg
aactttgaggggtcccaactagaggctaaagcgcccatccaggagcagcactatagactt
attacacagcgtgctggtcatgtgccaatcatcccaatactgatggattgcatatctctt
ttagtgcactactcacggcctgcatttggatttggcgagggtttcttgatgcacctctct
gccatcatctattccaacctctacggagactttctctttgatagtgaagctgagcgttac
tttcttgctgtacctgagctcactgattctctttactcacaagagacaatagagcttctt
tgcaaaaggtttgagaccccaatcgttgtagactcccttgagctaagctcttggccaaca
attagcaaattttggtcgcttggtctagacttctcttaagcaaccggcgctattgcgtta
atctgttaattgcgtgctacacactgtaaatgcacgaatcatacaaagagcattcgttta
ttcactcgtgtccatcatccacttcatggcggagtgaggcaatactctccgcagtccgga
tcggtgatgcactgagggcagttagtcggtggtagcgtcccgcagtcgtcacagtcaacg
tctccgcacttgaagatgaactgcactccagttgcactgggacacacgagtccggtgtta
cagttgagataaacctccataagataggggagagtcataaggccaactgggacgtcgcca
gtcagctggttgcagtccaggtgaagctccttgaggaattgaagctcattgatgcaggtt
gggatagaaccagtaagggaattatcgctcatgtaccagaacattaagtgaacaaggtcg
cacatgcactcaggaatgcttccagtgagaccagccttgttgatctgcagatactggagg
tttgttaactggcacaggccctccgggatgtcgccagtcagcgtattgctgctcagatac
agagtcttaaggtaagtgaggcaaccgatattctccggaattgcacccgtgaggctcatg
tccgagagatcaagggcaataacatagttgttcgaggcatcgcatgtaacacctgtccat
gtacagatagagtctccagagagccagttgttgcttttccagtttgctccgtcggtagca
tcgtagatttcgacgagcacctccctctgggtagtcgggcaagtgagggcaagaacagaa
cctgcaagggcaagaaaagcaagcatcatctctgatattttatttccgcgtttactgacc
tggtaattgtaaactgtagattgtagattgtagactgttaaccataaataaatacaaatg
gtacaggtgcgtctaggacagaagaatgacctattaaacagtttgctctgaagagtagtt
tgcgatcagagtcaatgcttccggagaccctagttctttggcaagctcgatccatgtctt
agaaccatctgaagataagactacagacttcttgcgttctaatagggaattggcaagtat
atactctgctactgaataggctcgctgctctattgccaagagaagagcagtgtaacccgc
tcctttagggtagagactgtttgtttgcataccctcctccata--ggcaacagtaaacga
acacactcaagagaattagcatatgcagcacacatgagggcggtagtcccgtcaactttt
ttcagctttgcttcctctggcgccaaaagctcacagatgcttgcatgccccttgtgaaca
gcacacatcagtgctgtctggccttcagtggtctgcatctttatctctgcaggcagaagg
cttttaactatgtctagaaagcctttgttagctgctaccataagagcagtctcaccggtg
tcgtcagcaataccggcctcaaaagaaacaaggctctcaacaatgtctaggtagccaaaa
ttagaagctatcttaagggcagtccatccatcctcgtctgtcagcccgtgttcaaagtgt
atgagaacgtcaacaacgttcttcttctgtgcctgagctgcaatcataagcgcagtctga
ccatcacgccgaacacactttgcttcgtagggtgctaatgccgtaacggcagaaatgagg
cctcgtctggccacctgcattaatgcagtctcaccctcgaaaatcctaggagctttcaaa
gccattttggcttccttgggggcaagtaatcgaacgacatcaatcatctcctgctcagca
gccaccataagagctgtacggccatctagtgttgcacgcccagcatgtgtgggaataagc
tgcataatcttttccacatcttttacctctacagcaagtatcaaagaattagccttgtcc
ggattgagctctgagattgacagcgttttatcgtcatagggatttgccttagaggaggca
gacgcatccttgataataggcgtcggtccctttggtggtgtggcaccatgcacccctgct
tccggtagagttagcttcaagggattgctaggagctgtgggtatcggtaattgattgtca
tctggagcctgcgcctcttcaaagttatctgacctattccgaagcttgcaagcggctgtg
ttagcactcttcggttcatagttcgccaccagaaaagaggacggggtagcaaggtccatg
atatccatcaggacatctggagacatgcgcgtctcaggtgtatcgcagaggcgttctatt
gttttcattctggagatgaaggggttggaggatggcgatggcatagagaggaaggtctcc
ggaggggtcttattcatcatgtagagcatatctacaacttggcgcatctcaaataggtca
cttagaagaggcctgtttgaaggattgatattcagcatgtaatagattgtgcaacgaagt
atgtctgtatactcctggggaattggacgacgctctgctgctatgctctgcaaaagggca
gcggtgtctctcttgtccatgctagaggggactacaaacagtggcttaaaggtacacaac
tcatagagtagcgcccctagagaccaaatatctgatgcagcagtatactcacctgttagg
aaccactccggagcagtgtaaatagcttgctgcggttcatgttgaccatcctctgagggc
ttagggttaagcagcatatagtcataggaagaaacaggctcggtggacggttgacaaaga
aacttgttagggctgaaaacagaaaggaggtagttgccatctctggtcacgcagatggag
gaggggcggatgtccatgtgaacaggtgggctatcgttcttgagacgctgattttcaatt
gggtcatgtattgatgctagcgcatacagaagctgtgcaaagatgtaccagatctttgcc
tcagagaggtgctctccttgagtccgtgcgcttgctataagattaaccagtgtctcagtg
ctcggtctgtcagtaataacatacgatgatgaggaaccgttatgacgttgaacrgaaaag
catttagtgatgtacgggttgataacaaatggaagatgccgtatcgaaagctccatatca
acgagctccatggttttgagctcatcgcgcttgatgcggtttatgcaaacgggatgattg
tcatgagtacgtatggcttcatatatatcaagtgcgtgatgctgctttacaagctttcct
agcaggtagccgtgtggtgtgtactctgtatgcattttgtttcttttcactattttccca
gacgtttccttttctgatccgttcatctatcgaagyttcaacgatcaactgtctcacaca
atagcatggggctttgatagccgctatattttggccgtacccgtcatgcattacgtttcc
atcggtgctgaccaaaaatttatctataaaattctaaactcattcctggagcactaatgc
tcgatgcagggtctgttgacagttctatcattcatagcaccaccggatttagtttcagct
caacaggctctcttacatacactccaaatggtaatatcatatctgtatcacctcttggac
ttattcgacatgctttaacagctactggtgcaaaagttgacaagatgtgccacatcggag
agtacgatcaagtgataactgcccttcgttctcatccgcgagagagcattgtagcagcag
ctgtttatggatctacgcaaggctccattgcgatagtcaacacagacactatgacgcata
tttacgatattccgtggccctctatttttggcgagccatcagcactctgcttttcccacg
atgcaagcttcttagcagtcactacccgatcaccaggagccgtatactttataatgatgg
agatggatgctcacgttattgtcgcctctgtagaggggtttctcccagagggtgttccct
ttgctcctcagtattttgtcgctgacccaaccagcctcttatctgatgagccatcattca
ttgtagaatcaggaatgacatgcatccatttgtccttgcgtaaaaaattcaactatgata
agggtgacctctcacagttgtcatctagctacacatgcactgctcagtatgttctgaata
tgacaggtgcaacctctgtagattttgcacccttttacactaacaactatctagtcggag
ggttccctgactcatccattgccttgtgtgctctgataagacaccctgacagtccttacc
gtagtaacttgaccgacagcatgttcaccaagtacctaccgaccagtgtatccggtgtcg
tcgcgcgctcaggtcaaacatttggaaacatgacccttgctgagtgtcttacagcagata
cttacgttacttttaaagaaataaatagacggatcagcattccactcattatacctaaga
acgtccccaccccgcgatttggagtaagctcgatacgaggaattgttgggggaactgtct
acgtgttaatgaaatcgggaatgttttgttcgttttacatctctagtaccgaaaagagaa
gtgccgagctggatgacttgtgcagtgatgacagtgatccagaggagcaagagcgtgaag
ctggtagtggtgcggctaggaagcgagacgttcgctttgatgccatggacagaccaatag
aggttagaaagcctccacagacagaagggcgcactattgaattacagaccgccatgaaaa
ctggctacatgaacgttgcactcaacttctctgcttgcgtgttattgaatgccgaccttg
tactatgtgattctggaaagaacggctcagtcacctccatcttctcaagggcatcatcaa
tgattgatgaaataacatcatggagcgagcaccgatcaaatataagcttctgttctatga
ctgtggaccgcacagatctcacgactatcgcgtgcgtggtatatga--ccctgctacagg
ttcggcttatccagtttacatgaaccttccgcaggttaataacagaactgcccttcagtg
tatcatgcgcccaatctgtacgcctttcatatctctctttggttatgttcatattaacac
tatctcggcagcgactccttatcttcgacaagtgtcccaaaccttttcatacatgagtaa
gcaggcgtcgctgattggctctgaggcgctcgcc-tctacacggtctcagcccctggttg
atccactggatagtacacctattgcagatgaccctgttgctggttttga
>Gi-P514_contig007.1 complement(366431:372174)
cttttggagctgatgcgccaataccttccatcgtttggcttaccgattgcatcctgcatg
aactttgaggggtcccaactagaggctaaagcgcccatccaggagcagcactatagactt
attacacagcgtgctggtcatgtgccaatcatcccaatactgatggattgcatatctctt
ttagtgcactactcacggcctgcatttggatttggcgagggtttcttgatgcacctctct
gccatcatctattccaacctctacggagactttctctttgatagtgaagctgagcgttac
tttcttgctgtacctgagctcactgattctctttactcacaagagacaatagagcttctt
tgcaaaaggtttgagaccccaatcgttgtagactcccttgagctaagctcttggccaaca
attagcaarttttggtcgcttggtctrgacttctcttaagcaaccggcgctattgcgtta
atctgttaattgcgtgctacacactgtaaatgcacgaatcatacaaagagcattcgttta
ttcactcgtgtccatcatccacttcatggcggagtgaggcaatactctccgcagtccgga
tcggtgatrcactgagggcagttrgtcggtggtagcgtcccgcagtcgtcacagtcaacg
tctccgcacttgaagatgaactgcactccagttgcactgggacacacgagtccggtgtta
cagttgagataaacctccataagataggggagagtcataaggccaactgggacgtcgcca
gtcagctggttgcagtccaggtgaagctccttgaggaattgaagctcattgatgcaggtt
gggatagaaccagtaagggaattatcgctcatgtaccagaacattaagtgaacaaggtcg
cacatgcactcaggaatgcttccagtgagaccagccttgttgatctgcagatactggagg
tttgttaactggcacaggccctccgggatgtcgccagtcagcgtattgctgctcagatac
agagtcttaaggtaagtgaggcaaccgatattctccggaattgcacccgtgaggctcatg
tccgagagatcaagggcaataacatagttgttcgaggcatcgcatgtaacacctgtccat
gtacagatagagtctccagagagccagttgttgcttttccagtttgctccgtcggtagca
tcgtagatttcgacgagcacctccctctgggtagtcgggcaagtgagggcaagaacagaa
cctgcaagggcaagaaaagcaagcatcatctctgatattttatttccgcgtttactgacc
tggtaattgtaaactgtagattgtagattgtagactgttaaccataaataaatacaaatg
gtacaggtgcgtctaggacagaagaatgacctattaaacagtttgctctgaagagtagtt
tgcgatcagagtcaatgcttccggagaccctagttctttggcaagctcgatccatgtctt
agaaccatctgaagataagactacagacttcttgcgttctaatagggaattggcaagtat
atactctgctactgaataggctcgctgctctattgccaagagaagagcagtgtaacccgc
tcctttagggtagagactgtttgtttgcataccctcctccata--ggcaacagtaaacga
acacactcaagagaattagcatatgcagcacacatgagggcggtagtcccgtcaactttt
ttcagctttgcttcctctggcgccaaaagctcacagatgcttgcatgccccttgtgaaca
gcacacatcagtgctgtctggccttcagtggtctgcatctttatctctgcaggcagaagg
cttttaactatgkctagaaagcctttgttagctgccaccataagagcagtctcaccggtg
tcgtcagcaataccggcctcaaaagaaacaaggctctcaacaatgtctaggtagccaaaa
ttagaagctatcttaagggcagtccatccatcctcgtctgtcagcccgtgttcaaagtgt
atgagaacgtcaacaacgttcttcttctgtgcctgagctgcaatcataagcgcagtctga
ccatcacgccgaacacactttgcttcgtagggtgctaatgccgtaacggcagaaatgagg
cctcgtctggccacctgcattaatgcagtctcaccctcgaaaatcctaggagctttcaaa
gccattttggcttccttgggggcaagtaatcgaacgacgtcaatcatctcctgctcagca
gccaccataagagctgtacggccatctagtgttgcacgcccagcatgtgtgggaataagc
tgcataatcttttccacatcttttacctctacagcaagtatcaaagaattagccttgtcc
ggattgagctctgagattgacagcgttttatcgtcatagggatttgccttagaggaggca
gacgcatccttgataataggcgtcggtccctttggtggtgtggcaccatgcacccctgct
tccggtagagttagcttcaagggattgctaggagctgtgggtatcggtaattgattgtca
tctggagcctgcgcctcttcaaagttatctgacctattccgaagcttgcaagcggctgtg
ttagcactcttcggttcatagttcgccaccagaaaagaggacggggtagcaaggtccatg
atatccatcaggacatctggagacatgcgcgtctcaggtgtatcgcagaggcgttctatt
gttttcattctggagatgaaggggttggaggatggcgatggcatagagaggaaggtctcc
ggaggggtcttattcatcatgtagagcatatctacaacttggcgcatctcaaataggtca
cttagaagaggcctgtttgaaggattgatattcagcatgtaatagattgtgcaacgaagt
atgtctgtatactcctggggaattggacgacgctctgctgctatgctctgcaaaagggca
gcggtgtctctcttgtccatgctagaggggactacaaacagtggcttaaaggtacacaac
tcatagagtagcgcccctagagaccaaatatctgatgcagcagtatactcacctgttagg
aaccactccggagcagtgtaaayagcttgctgtggttcatgttgaccatcctctgagggc
ttagggttaagcagcatatagtcataggaagaaacaggctcggtggacggttgacaaaga
aacttgttagggctgaaaacagaaaggaggtagttgccatctctggtcacgcagatggag
gagggacggatgtccatgtgaacaggtgggctatcgttcttgagacgctgattttcaatt
gggtcatgtattgatgctagcgcatacagaagctgtgcaaagatgtaccagatctttgcc
tcagaaaggtgctctccttgattccgtgcgcttgctataagattaaccagtgtctcagtg
ctcggtctgtcagtaataacatatgatgatgaggaaccgttatgacgttgaacggaaaag
catttagtgatgtacgggttgataacaaatggaagatgccgtatcgaaagctccatatca
acgagctccatggttttgagctcatcgcgcttgatgcggtttatgcaaacgggatgattg
tcatgagtacgtatggcttcatatatatcaagtgcgtgatgctgctttacaagctttcct
agcaggtagccgtgtggtgtgtactctgtatgcattttgtttcttttcactattttccca
gacgtttccttttctgatccgttcatctatcgaagcttcaacgatcaactgtctcacaca
atagcatggggctttgatagccgctatattttggccgtacccgtcatgcattacgtttcc
atcggtgctgaccaaaaatttatctataaaattctaaactcattcctggagcactaatgc
tcgatgcagggtctgttgacagttctatcattcatagcaccaccggatttagtttcagct
caacaggctctcttacatacactccaaatggtaatatcatatctgtatcacctcttggac
ttattcgacatgctttaacagctactggtgcaaaagttgacaagatgtgccacatmggag
agtacgatcaagtgataactgcymttcgttctcatccgcgagagagcattgtagcagcag
ctgtttatggatctacgcaaggctccattgcgatagtcaacacagacactatgacgcata
tttacgatattccgtggccctctatttttggcgagccatcagcactctgcttttcccacg
atgcaagcttcttagcagtcactacccgatcaccaggagccgtatactttataatgatgg
agatggatgctcacgttattgtcgcctctgtagaggggtttctcccagagggtgttccct
ttgctcctcagtattttgtcgctgacccaaccagcctcttatctgatgagccrtcattca
ttgtagaatcaggaatgacatgcatccatttgtccttgcgtaaaaaattcaactatgata
agggtgacctctcacagttgtcatctagctacacatgcactgctcagtatgttctgaata
tgacaggtgcaacctctgtagattttgcacccttttacactaacaactatctagtcggag
ggttccctgactcatccattgccttgtgtgctctgataagacaccctgacagtccttacc
gtagtaacttgaccgacagtatgttcaccaagtacctaccgaccagtgtatccggtgtcg
tcgcgcgctcaggtcaaacatttggaaacatgacccttgctgagtgtcttacagcagata
cttacgttacttttaaagaaataaatagacggatcagcattccactcattatacctaaga
acgtccccaccccgcgatttggagtaagctcgatacgaggaattgttgggggaactgtct
acgtgttaatgaaatcgggaatgttttgttcgttttacatctctagtaccgaaaagagaa
gtgccgagctggatgacttgtgcagtgatgacagtgatccagaggagcaagagcgtgaag
ctggtagtggtgcggctaggaagcgagacgttcgctttgatgccatggacagaccaatag
aggttagaaagcctccacagacagaagggcgcactattgaattacagaccgccatgaaaa
ctggctacatgaacgttgcactcaacttctctgcttgcgtgttattgaatgctgaccttg
tactatgtgattctggaaagaacggctcagtcacctccatcttctcaagggcatcatcaa
tgattgatgaaataacatcatggagcgagcaccgatcaaacataagcttctgttctatga
ctgtggaccgcacagatctcacgactatcgcgtgcgtggtatatga--ccctgctacagg
ttcggcttatccagtttacatgaaccttccgcaggttaataacagaactgcccttcagtg
catcatgcgcccaatctgtacgcctttcatatctctctttggttatgttcatattaacac
tatctcggcagcgactccttatcttcgacaagtgtcccaaaccttttcatacatgagtaa
gcaggcgtcgctgattggctctgaggcgctcgcc-tctacacggtctcagcccctggttg
atccactggatagtacacctattgcagatgaccctgttgctggttttga
>Gi-P521_contig007.1 complement(366355:372098)
cttttggagctgatgcgccaataccttccatcgtttggcttaccgattgcatcctgcatg
aactttgaggggtcccaactagaggctaaagcgcccatccaggagcagcactatagactt
attacacagcgtgctggtcatgtgccaatcatcccaatactgatggattgcatatctctt
ttagtgcactactcacggcctgcatttggatttggcgagggtttcttgatgcacctytct
gccatcatctattccaacctctacggagactttctctttgatagtgaagctgagcgttac
tttcttgctgtacctgagctyactgattctctttactcacaagagacaatagagcttctt
tgcaaaaggtttgagaccccaatcgttgtagactcccttgagctaagctcttggccaaca
attagcaagttttggtcgcttggtctggacttctcttaagcaaccggcgctattgcgtta
atctgttamttgcgtgctacacactgtaaatgcacgaatcatacaaagagcattcgttta
ttcactcgtgtccatcatccacttcatggcggagtgaggcaatactctccgcagtccgga
tcggtgatgcactgagggcagttggtcggtggtagcgtcccgcagtcgtcacagtcaacg
tctccgcacttgaagatgaactgcactccagttgcactgggacacacgagtccggtgtta
cagttgagataaacctccataagataggggagagtcataaggccaactgggacgtcgcca
gtcagctggttgcagtccaggtgaagctccttgaggaattgaagctcattgatgcaggtt
gggatagaaccagtaagggaattatcgctcatgtaccagaacattaagtgaacaaggtcg
cacatgcactcaggaatgcttccagtgagaccagccttgttgatctgcagatactggagg
tttgttaactggcacaggccctccgggatgtcgccagtcagcgtattgctgctcagatac
agagtcttaaggtaagtgaggcaaccgatattctccggaattgcacccgtgaggctcatg
tccgagagatcaagggcaataacatagttgttcgaggcatcgcatgtaacacctgtccat
gtacagatagagtctccagagagccagttgttgcttttccagtttgctccgtcggtagca
tcgtagatttcgacgagcacctccctctgggtagtcgggcaagtgagggcaagaacagaa
cctgcaagggcaagaaaagcaagcatcatctctratattttatttccgcgtttactgacc
tggtaattgtaaactgtagattgtagattgtagactgttaaccataaataaatacaaatg
gtacaggtgcgtctaggacagaagaatgacctattaaacagtttgctctgaagagtagtt
tgcgatcagagtcaatgcttccggagaccctagttctttggcaagctcgatccatgtctt
agaaccatctgaagataagactacagacttcttgcgttctaatagggaattggcaagtat
atactctgctactgaataggctcgctgctctattgccaagagaagagcagtgtaacccgc
tcctttagggtagagactgtttgtttgcataccctcctccata--ggcaacagtaaacga
acacactcaagagaattagcatatgcagcacacatgagggcggtagtcccgtcaactttt
ttcagctttgcttcctctggcgccaaaagctcacagatgcttgcatgccccttgtgaaca
gcacacatcagtgctgtctggccttcagtggtctgcatctttatctctgcaggctgaagg
cttttaactatgkctagaaagcctttgttagctgccaccataagagcagtctcaccggtg
tcgtcagcaataccggcctcaaaagaaacaaggctctcaacaatgtctaggtagccaaaa
ttagaagctatcttaagggcagtccatccatcctcgtctgtcagcccgtgttcaaagtgt
atgagaacgtcaacaacgttcttcttctgtgcctgagctgcaatcataagcgcagtctga
ccatcacgccgaacacactttgcttcgtagggtgctaatgccgtaacggcagaaatgagg
cctcgtctggccacctgcattaatgcagtctcaccctcgaaaatcctaggagctttcaaa
gccattttggcttccttgggggcaagtaatcgaacgacgtcaatcatctcctgctcagca
gccaccataagagctgtacggccatctagtgttgcacgcccagcatgtgtgggaataagc
tgcataatcttttccacatcttttacctctacagcaagtatcaaagaattagccttgtcc
ggattgagctctgagattgacagcgttttatcgtcatagggatttgccttagaggaggca
gacgcatccttgataataggcgtcggtccctttggtggtgtggcaccatgcacccctgct
tccggtagagttagcttcaagggattgctaggagctgtgggtatcggtaattgattgtca
tctggagcctgcgcctcttcaaagttatctgacctattccgaagcttgcaagcggctgtg
ttagcactcttcggttcatagttcgccaccagaaaagaggacggggtagcaaggtccatg
atatccatcaggacatctggagacatgcgcgtctcaggtgtatcgcagaggcgttctatt
gttttcattctggagatgaaggggttggaggatggcgatggcatagagaggaaggtctcc
ggaggggtcttattcatcatgtagagcatatctacaacttggcgcatctcaaataggtca
cttagaagaggcctgtttgaaggattgatattcagcatgtaatagattgtgcaacgaagt
atgtctgtatactcctggggaattggacgacgctctgctgctatgctctgcaagagggca
gcggtgtctctcttgtccatgctagaggggactacaaacagtggcttaaaggtacacaac
tcatagagtagcgcccctagagaccaaatatctgatgcagcagtatactcacctgttagg
aaccactccggagcagtgtaaatagcttgctgtggttcatgttgaccatcctctgagggc
ttagggttaagcagcatatagtcataggaagaaacaggctcggtggacggttgacaaaga
aacttgttagggctgaaaacagaaaggaggtagttgccatctctggtcacacagatggag
gaggggcggatgtccatgtgaacaggygggctatcgttcttgagrcgctgattttcaatt
gggtcatgtattgatgctagcgcatacagaagctgtgcaaagatgtaccagatctttgcc
tcagagaggtgctctccttgactccgtgcgcttgctataagattaaccagtgtctcagtg
ctcggtctgtcagtaataacatatgatgatgaggaaccgttatgacgttgaacggaaaag
catttagtgatgtacggattgataacaaatggaagatgccgtatcgaaagctccatatca
acgagctccatggttttgagctcatcgcgcttgatgcggtttatgcaaacgggatgattg
tcatgagtacgtatggcttcatatatatcaagtgcgtgatgctgctttacaagctttcct
agcaggtagccgtgtggtgtgtactctgtatgcattttgtttcttttcactattttccca
gacgtttccttttctgatccgttcatctatcaaagcttcaacgatcaactgtctcacaca
atagcatggggctttgatagccgctatattttggccgtacccgtcatgcattacgtttcc
atcggtgctgaccaaaaatttatcyataaaattctaaactcattcctggagcactaatgc
tcgatgcagggtctgttgacagttctatcattcatagcaccaccggatttagtttcagct
caacrggctctcttacatacactccaaatggtaatgtcatatctgtatcacctcttggac
ttattcgacatgctttaacagctactggtgcaaaagttgacaagatgtgccacataggag
agtacgatcaagtgataactgctattcgttctcatccgcgagagagcattgtagcagcag
ctgtttatggatctacgcaaggctccattgcgatagtcaacacagacactatgacgcata
tttacgatattccgtggccctctatttttggcgagccatcagcactctgcttttcccacg
atgcaagcttcttagcagtcactacccgatcaccaggagccgtatactttataatgatgg
agatggatgctcacgttattgtcgcctctgtagaggggtttctcccagagggtgttccct
ttgctcctcagtattttgtcgctgacccaaccagcctcttatctgatgagccatcattca
ttgtagaatcaggaatgacatgcrtccatttgtccttrcgtaaaaaattcaactatgata
agggtgacctctcacagttgtcatctagctacacatgcactgctcagtatgttctgaata
tgacaggtgcaacctctgtagattttgcacccttttacactaacaactatctagtcggag
ggttccctgactcatccattgccttgtgtgctctgataagacaccctgacagtccttacc
gtagtaacttgaccgacagcatgttcaccaagtacctaccgaccagtgtatccggtgtcg
tcgcgcgctcaggtcaaayatttggaaacatgacccttgttgagtgtcttacagcagata
cttacgttacttttaaagaaataaatagacggatcagcattccactcattatacctaaga
acgtccccaccccgcgatttggagtaagctcgatacgaggaattgttgggggaactgtct
acgtgttaatgaaatcgggaatgttttgttcgttttacatctctagtaccgaaaagagaa
gtgccgagctggatgacttgtgcagtgatgacagtgatccagaggagcaagagcgtgaag
ctggtagtggtgcggctaggaagcgagacgttcgctttgatgccatggacagaccaatag
aggttagaaagcctccacagacagaagggcgcactattgaattacagaccgccatgaaaa
ctggctacatgaacgttgcactcaacttctctgcttgcgtgttattgaatgctgaccttg
tactatgtgattctggaaagaacggctcagtcacctccatcttctcaagggcatcatcaa
tgattgatgaaataacatcatggagcgagcaccgatcaaatataagcttctgttctatga
ctgtggaccgcacagatctcacgactatcgcgtgcgtggtatatga--ccctgctacagg
ttcggcttatccagtttacatgaaccttccgcaggttaataacagaactgccctccagtg
tatcatgcgcccaatctgtacgcctttcatatctctctttggttatgttcatattaacac
tatctcggcagcgactccttatcttcgacaagtgtcccaaaccttttcatacatgagtaa
gcaggcgtcgctgattggctctgaggcgctcgcc-tctacacggtctcagcccctggttg
atccactggatagtacacctattgcagatgaccctgttgctggttttga
>Gi-P528_contig007.1 complement(366337:372080)
cttttggagctgatgcgccaataccttccatcgtttggcttaccgattgcatcctgcatg
aactttgaggggtcccaactagaggctaaagcccccatccaggagcaacactatagactt
attacacagcgtgctggtcatgtgccaatcatcccaatactgatggattgcatatctctt
ttagtgcactactcacggcctgcatttggatttggcgagggtttcttgatgcacctctct
gccatcatctattccaacctctacggagattttctctttgatagtgaagctgagcgttac
tttcttgctgtacctgagctcactgattctctttactcacaagagacaatagagcttctt
tgcaaaaggtttgagaccccaatcgttgtagactcccttgagctaagctcttggccaaca
attagcaaattttggtcgcttggtctagacttctcttaagcaaccggcgctattgcgtta
atctgttaattgcgtgctacacactgtaaatgcacgaatcatacaaagagcattcgttta
ttcactcgtgtccatcatccacttcatggcggagtgaggcaatactctccgcagtccgga
tcggtgatgcactgagggcagttagtcggtggtagcgtcccgcagtcgtcacagtcaacg
tctccgcacttgaaaatgaactgcactccagttgcactgggacacacgagtccggtgtta
cagttgagataaacctccataagataggggagagtcataaggccaactgggacgtcgcca
gtcagctggttgcagtccaggtgaagctccttgaggaattgaagctcattgatgcaggtt
gggatagaaccagtaagggaattatcgctcatgtaccagaacattaagtgaacaaggtcg
cacatgcactcaggaatgcttccagtgagaccagccttgttgatctgcagatactggagg
tttgttaactggcacaggccctccgggatgtcgccagtcagcgtattgctactcagatac
agagtcttaaggtaagtgaggcaaccgatattctccggaattgcacccgtgaggctcatg
tccgagagatcaagggcaataacatagttgttcgaggcatcgcatgtaacacctgtccat
gtacagatagagtctccagagagccagttgttgcttttccagtttgctccgtcggtagca
tcgtagatttcgacgagcacctccctctgggtagtcgggcaagtgagggcaagaacagaa
cctgcaagggcaagaaaagcaagcatcatctctgatattttatttccgcgtttactgacc
tggtaattgtaaactgtagattgtagattgtagactgttaaccataaataaatacaaatg
gtacaggtgcgtctaggacagaagaatgacctattaaacagtttgctctgaagagtagtt
tgcgatcagagtcaatgcttccggagaccctagttctttggcaagctcgatccatgtctt
agaaccatctgaagataagactacagacttcttgcgttctaatagggaattggcaagtat
atactctgctactgaataggctcgctgctctattgccaagagaagagcagtgtaacccgc
tcctttagggtagagactgtttgtttgcataccctcctccata--ggcaacagtaaacga
acacactcaagagaattagcatatgcagcacacatgagggcggtagtcccgtcaactttt
ttcagctttgcttcctctggcgccaaaagctcacagatgcttgcatgccccttgtgaaca
gcacacatcagtgctgtctggccttcagtggtctgcatctttatctctgcaggctgaagg
cttttaactatgtctagaaagcctttgttagctgccaccataagagcagtctcaccggtg
tcgtcagcaataccggcctcaaaagaaacaaggctctcaacaatgtctaggtagccaaaa
ttagaagctatcttaagggcagtccatccatcctcgtctgtcagcccgtgttcaaagtgt
atgagaacgtcaacaacgttcttcttctgtgcctgagctgcaatcataagcgcagtctga
ccatcacgccgaacacactttgcttcgtagggtgctaatgccgtaacggcagaaatgagg
cctcgtctggccacctgcattaatgcagtctcaccctcgaaaatcctaggagctttcaaa
gccattttggcttccttgggggcaagtaatcgaacgacatcaatcatctcctgctcagca
gccaccataagagctgtacggccatctaatgttgcacgcccagcatgtgtgggaataagc
tgcataatcttttccacatcttttacctctacagcaagtatcaaagaattagccttgtcc
ggattgagctctgagattgacagcgttttatcgtcatagggatttgccttagaggaggca
gacgcatccttgataataggcgtcggtccctttggtggtgtggcaccctgcacccctgct
tccggtagagttagcttcaagggattgctaggagctgtgggtatcggtaattgattgtca
tctggagcctgcgcctcttcaaagttatctgacctattccgaagcttgcaagcggctgtg
ttagcactcttcggttcatagttcgccaccagaaaagaggatggggtagcaaggtccatg
atatccatcaggacatctggagacatgcgcgtctcaggtgtatcgcaaaggcgttctatt
gttttcattctggagatgaaggggttggaggatggcgatggcatagagaggaaggtctcc
ggaggggtcttattcatcatgtagagcatatctacaacttggcgcatctcaaataggtca
cttagaagaggcctgtttgaaggattgatattcagcatgtaatagattgtgcaacgaagt
atgtctgtatactcctggggaattggacgacgctctgctgctatgctctgcaaaagggca
gcggtgtctctcttgtccatgctagaggggactacaaacagtggcttaaaggtacacagc
tcatagagtagcgcccctagagaccaaatatctgatgcagcagtatactcacctgttagg
aaccactccggagcagtgtaaatagcttgctgcggttcatgttgaccatcctctgagggc
ttagggttaagcagcatatagtcataggaagaaacaggctcggtggacggttgacaaaga
aacttgttagggctgaaaacagaaaggaggtagttgccatctctggtcacacagatggag
gagggacggatgtccatgtgaacaggtggactatcgttcttgagacgctgattttcaatt
gggtcatgtattgatgctagcgcatacagaagctgtgcaaagatgtaccagatctttgcc
tcagagaggtgctctccttgactccgtgcgcttgctataagattaaccagtgtctcagtg
ctcggtctgtcagtaataacatacgatgatgaggaaccgttatgacgttgaacggaaaag
catttagtgatgtacgggttgataacaaatggaagatgccgtatcgaaagctccatatca
acgagctccatggttttgagctcatcgcgcttgatgcggtttatgcaaacgggatgattg
tcatgagtacgtatggcttcatatatatcaagtgcgtgatgctgctttacaagctttcct
agcaggtagccgtgtggtgtgtactctgtatgcattttgtttcttttcactattttccca
gacgtttccttttctgatccgttcatctatcgaagcttcaacgatcaactgtctcacaca
atagcatggggctttgatagccgctatattttggccgtacccgtcatgcattacgtttcc
atcggtgctgaccaaaaatttatctataaaattctaaactcattcctggagcactaatgc
tcgatgcagggtctgttgacagttctatcattcatagcaccaccggatttagtttcagct
caacgggctctcttacatacactccaaatggtaatatcatatctgtatcacctcttggac
ttattcgacatgctttaacagctactggtgcaaaagttgacaagatgtgccacatcggag
agtacgatcaagtgataactgcccttcgttctcatccgcgagagagcattgtagcagcag
ctgtttatggatctacgcaaggctccattgcgatagtcaacacagacactatgacgcata
tttacgatattccgtggccctctatttttggcgagccatcagcgctctgcttttcccacg
atgcaagcttcttagcagtcactacccgatcaccaggagctgtatactttataatgatag
agatggatgctcacgttattgtcgcctctgtagaggggtttctcccagagggtgttccct
ttgctccccagtattttgtcgctgacccaaccagcctcttatctgatgagccatcattca
ttgtagaatcaggaatgacatgcatccatttgtccttgcgtaaaaaattcaactatgata
agggtgacctctcacagttgtcatctagctacacatgcactgctcagtatgttctgaata
tgacaggtgcaacctctgtagattttgcacccttttacactaacaactatctagtcggag
ggttccctgactcatccattgccttgtgtgctctgataagacaccctgacagtccttacc
gtagtaacttgaccgacagtatgttcaccaagtacctaccgaccagtgtatccggtgtcg
tcgcgcgctcaggtcaaacatttggaaacatgacccttgttgagtgtcttacagcagata
cttacgttacttttaaagaaataaatagacggatcagcattccactcattatacctaaga
acgtccccaccccgcgatttggagtaagctcgatacgaggaattgttgggggaactgtct
acgtgttaatgaaatcgggaatgttttgttcgttttacatctctagtaccgaaaagagaa
gtgccgagctgaatgacttgagcagtgatgacagtgatccagaggagcaagagcgtgaag
ctggtagtggtgcggctaggaagcgagacgttcgctttgatgccatggacagaccaatag
aggttagaaagcctccacagacagaagggcgcactattgaattacagaccgccatgaaaa
ctggctacatgaacgttgcactcaacttctctgcttgcgtgttattgaatgctgaccttg
tactatgtgattctggaaagaacggctcagtcacctccatcttctcaagggcatcatcaa
tgattgatgaaataacatcatggagcgagcaccgatcaaatataagcttctgttctatga
ctgtggaccgcacagatctcacgactatcgcgtgcgtggtatatga--ccctgctacagg
ttcggcttatccagtttacatgaaccttccgcaggttaataacagaactgcccttcagtg
catcatgcgcccaatctgtacgcctttcatatctctctttggttatgttcatattaacac
tatctcggcagcgactccttatcttcgacaagtgtcccaaaccttttcatacatgagtaa
gcaggcgtcgctgattggctctgaggcgctcgcc-tctacacggtctcagcccctggttg
atccactggatagtacacctattgcagatgaccctgttgctggttttga
>Gi-P621_contig007.1 complement(366376:372119)
cttttggagctgatgcgccaataccttccatcgtttggcttaccgatcgcatcctgcatg
aactttgaggggtcccaactagaggctaaagcgcccatccaggagcagcactatagactt
attacacagcgtgctggtcatgtgccaatcatcccaatactgatggattgcatatctctt
ttagtgcactactcacggcctgcatttggatttggcgaaggtttcttgatgcacctctct
gccatcatctattccaacctctacggagactttctctttgatagtgaagctgagcgttac
tttcttgctatacccgagctcactgattctctttactcacaagagacaatagagcttctt
tgcaaaaggtttgagaccccaatcgttgtagactcccttgagctaagctcttggccaaca
attagcaaattttggtcgcttggtctagacttctcttaagcaaccggcgctattgcgtta
atctgttaattgcgtgctacacactgtaaatgcacgaatcatacaaagagcattcgttta
ttcactcgtgtccatcatccacttcatggcggagtgaggcaatactctccgcagtccgga
tcggtgatgcactgagggcagttagtcggtggtagcgtcccgcagtcgtcacagtcaacg
tctccgcacttgaagatgaactgcactccagttgcactgggacacacgagtccggtgtta
cagttgagataaacttccataagataggggagagtcataaggccaactggaacgtcgcca
gtcagctggttgcagtccaggtggagctccttgaggaattgaagctcattgatgcaggtt
gggatagaaccagtaagggaattatcgctcatataccagaacattaagtgaacaaggtcg
cacatgcactcaggaatgcttccagtgagaccagccttgttgatctgcagatactggagg
tttgttaactggcacaggccctccgggatgtcgccagtcagcgtattgctgctcagatac
agagtcttaaggtaagtgaggcaaccgatattctccggaattgcacccgtgaggctcatg
tccgagagatcaagggcaataacatagttgttcgaggcatcgcatgtaacacctgtccat
gtacagatagagtctccagagagccagttgttgcttttccagtttgctccgtcggtagca
tcgtagatttcggcgagcacctccctctgggtagtcgggcaagtgagggcaagaacagaa
cctgcaagggcaagaaaagcaagcatcatctctgatattttatttccgcgtttactgacc
tggtaattgtaaactgtagattgtagattgtagactgttaaccataaataaatacaaatg
gtacaggtgcgtctaggacagaagaatgacctattaaacagtttgctctgaagagtagtt
tgcgatcagagccaatgcttctggagactctagttctttggcaagctcgatccatgtctt
agaaccatctgaagataagactacagacttcttgcgttctaatggggaattggcaagtat
atactctgctgctgaataggctcgttgctctattgccaagagaagagcagtgtaacccgc
tcctttagggtagagactgtttgtttgcataccctcctccata--ggcaacagtaaacga
acacactcaagagagttagcatatgcagcacacatgagggcggtagtcccgtcaactttt
ttcagctttgcttcctctggcgccaaaagctcacagatgcttgcatgccccttgtgaaca
gcacacatcagtgctgtctggccttcagtggtctgcatctttatctctgcaggctgaagg
cttttaactatgtctagaaagcctttgttagctgccaccataagagcagtctcacaggtg
tcgtcagcaataccggcctcaaaagaaacaaggctctcaacaatgtctaggtagccaaaa
ttagaagctatcttaagggcagtccatccatcctcgtctgtcagcccgtgttcaaagtgt
atgagaacgtcaacaacgttcttcttctgtgcctgagctgcaatcataagcgcagtctga
ccgtcacgccgaacacactttgcttcgtagggtgctaatgccgtaacggcagaaatgagg
cctcgtctggccacctgcattaatgcagtctcaccctcgaaaatcctaggagctttcaaa
gccattttggcttccttgggggcaagtaatcgaacgacgtcaatcatctcctgctcagca
gccaccataagagctgtacggccatctaatgttgcacgcccagcatgtgtgggaataagc
tgcataatcttttccacatcttttacctctacagcaagtatcaaagaattagccttgtcc
ggattgagctctgagattgacagcgttttatcgtcatagggatttgccttagaggaggca
gacgcatccttgataataggcgtcggtccctttggtggtgtggcaccatgcacccctgct
tccggtagagttagcttcaagggattgctaggagctgtgggtatcggtaattgattgtca
tctggagcctgcgcctcttcaaagttatctgacctattccgaagcttgcaagcggctgtg
ttagcactcttcggttcatagttcgccaccagaaaagaggacggggtagcaaggtccatg
atatccatcaggacatctggagacatgcgcgtctcaggtgtatcgcaaaggcgttctatt
gttttcattctggagatgaaggggttggaggatggcgatggcatagagaggaaggtctcc
ggaggggtcttattcatcatatagagcatatctacaacttggcgcatctcaaataggtca
cttagaagaggcctgtttgaaggattgatattcagcatgtaatagattgtgcaacgaagt
atgtctgtatactcctggggaattggacgacgctctgctgctatgctctgcaaaagggca
gcggtgtctctcttgtccatgccagaggggactacaaacagtggcttaaaggtacacaac
tcatagagtagcgcccctagagaccaaatatctgatgcagcagtatactcacctgttagg
aaccactccggagcagtgtaaatagcttgctgtggttcatgttgaccatcctctgagggc
ttagggttaagcagcatatagtcataggaagaaacaggctcggtggatggttgacaaaga
aacttgttagggctgaaaacagaaaggaggtagttgccatctctggtcacgcagatggag
gagggacggatgtccatgtgaacaggtgggctatcgttcttgagacgctgattttcaatt
gggtcatgtattgatgctagcgcatacagaagctgtgtaaagatgtaccagatctttgcc
tcagagaggtgctctccttgactccgtgcgcttgctataagattaaccagtgtctcagtg
ctcggtctgtcagtaataacatatgatgatgaggaaccgttatgacgttgaacggaaaag
catttagtgatatacgggttgataacaaatggaagatgccgtatcgaaagctccatatca
acgagctccatagttttgagctcatcgcgcttgatgcggtttatgcaaacgggatgattg
tcatgagtacgtatggcttcatatatatcaagtgcgtgatgctgctttacaagctttcct
agcaggtagccgtgtggtgtgtactctgtatgcattttgtttcttttcactattttccca
gacgtttccttttatgatccgttcatctatcgaagcttcaacgatcaactgtctcacaca
atagcatggggctttgatacccgttatattttggccgtacccgtcatgcattacgtttcc
atcggtgctgaccaaaaatttatctataaaattctaaactcattcctggagcactaatgc
tcgatgcagggtctgttgacagttctatcattcatagcaccaccggatttagtttcagct
caacaggctctcttgcatacactccaaatggtaatatcatatctgtatcacctcttggac
ttattcgacatgctttaacagctactggtgcaaaagttgacaagatgtgccacatcggag
agtacgatcaagtaataactgcccttcgttctcatccgcgagagagcattgtagcagcag
ctgtttatggatctacgcaaggctccattgcgatagtcaacacagacactatgacgcata
tttacgatattccgtggccctctatttttggcgagccatcagcactctgcttttcccacg
atgcaagcttcttagcagtcactacccgatcaccaggagccgtatactttataatgatgg
agatggatgctcacgttattgttgcctctgtagaggggtttctcccagagggtgttccct
ttgctccccagtattttgtcgctgacccaaccagcctcttatctgatgagccatcattca
ttgtagaatcaggaatgacatgcatccatttgtccttgcgtaaaaaattcaactatgata
agggtgacctctcacagttgtcatctagctacacatgcactgctcagtatgttctgaata
tgacaggtgcaacctctgtagactttgcacccttttacactaataactatctagtcggag
ggttccctgattcatccattgccttgtgtgctctgataagacaccctgacagtccttacc
gtagtaacttgaccgacagtatgttcaccaagtacctaccgaccagtgtatccggtgtcg
tcgcgcgctcaggtcaaacatttggaaacatgacccttgttgagtgtcttacagcagata
cttacgttacttttaaagaaataaatagacggatcagcattccactcattatacctaaga
acgtccccaccccacgatttggagtaagctcgatacgaggaattgttgggggaactgtct
acgtgttaatgaaatcgggaatgttttgttcgttttacatctctagtaccgaaaagagaa
gtgccgagctggatgacttgtgcagtgatgacagtgatccagaggagcaagagcgtgaag
ctggtagtggtgcggctaggaagcgagacgttcgctttgatgccatggacagaccaatag
aggttagaaagcctccacagacagaagggcgcactattgaattacagaccgccatgaaaa
ctggctacatgaacgttgcactcaacttctctgcttgcgtgttattgaatgctgaccttg
tactatgtgattctggaaagaacggctcagtcacttccatcttctcaagggcatcatcga
tgattgatgaaataacatcatggagcgagcaccgatcaaacataagcttctgttctatga
ctgtggaccgcacagatctcacgactatcgcgtgcgtggtatatga--ccctgctacagg
ttcggcttatccagtttacatgaaccttccgcaggttaataacagaactgcccttcagtg
catcatgcgcccaatctgtacgcctttcatatctctctttggttatgttcatattaacac
tatctcggtagcgactccttatcttcgacaagtgtcccaaaccttttcatacatgagtaa
gcaggcgtcgctgattggctctgaggcgctcgcc-tctacacggtctcagcccctggttg
atccactggatagtacacctattgcagatgaccctgttgctggttttga
>Gi-P676_contig007.1 complement(366409:372152)
cttttggagctgatgcgccaataccttccatcgtttggcttaccgattgcatcctgcatg
aactttgaggggtctcaactagaggctaaagcgcccatccaggagcagcactatagactt
attacacagcgtgctggtcatgtgccaatcatcccaatactgatggattgcatatctctt
ttagtgcactactcacggcctgcatttggatttggcgagggtttcttgatgcacctctct
gccatcatctattccaacctctacggagactttctctttgatagtgaagctgagcgttac
tttcttgctgtacctgagctcactgattctctttactcacaagagacaatagagcttctt
tgcaaaaggtttgagaccccaattgttgtagactcccttgagctaagctcttggccaaca
attagcaaattttggtcgcttggtctagacttctcttaagcaaccggcgctattgcgtta
atctgttaattgcgtgctacacactgtaaatgcacgaatcatacaaagagcattcgttta
ttcactcgtgtccatcatccacttcatggcggagtgaggcaatactctccgcagtccgga
tcggtgatgcactgagggcagttagtcggtggtagcgtcccgcagtcgtcacagtcaacg
tctccgcacttgaagatgaactgcactccagttgcactgggacacacgagtccggtgtta
cagttgagataaacctccataagataggggagagtcataaggccaactgggacgtcgcca
gtcagctggttgcagtccaggtggagctccttgaggaattgaagctcgttgatgcaggtt
gggatagaaccagtaagggaattatcgctcatgtaccagaacattaagtgaacaaggtcg
cacatgcactcaggaatgcttccagtgagaccagccttgttgatctgcaaatactggagg
tttgttaactggcacaggccctctgggatgtcgccagtcagcgtattgctgctcagatac
agagtcttaaggtaagtgaggcaaccgatattctccggaattgcacccgtgaggctcatg
tccgagagatcaagggcaataacatagttgttcgaggcatcgcatgtaacacctgtccat
gtacagatagagtctccagagagccagttgttgcttttccagtttgctccgtcggtagca
tcgtagatttcgacgagcacctccctctgggtagtcgggcaagtgagggcaagaacagaa
cctgcaagggcaagaaaagcaagcatcatctctgatattttatttccgcgtttactgacc
tggtaattgtaaactgtagattgtagattgtagactgttaaccataaataaatacaaatg
gtacaggtgcgtctaggacagaagaatgacctattaaacagtttgctctgaagagtagtt
tgcgatcagagtcaatgcttccggagaccctagctctttggcaagctcgatccatgtctt
agaaccatctgaagatgagactacagacttcttgcgttctaatggggaattggcaagtat
atactctgctgctgaataggctcgctgctctattgccaagagaagagcagtgtaacccgc
tcctttagggtagagactgtttgtttgcataccctcctccata--ggcaacagtaaacga
acacactcaagagaattagcatatgcagcacacatgagggcggtagtcccgtcaactttt
ttcagctttgcttcctctggcgccaaaagctcacagatgcttgcatgccccttgtgaaca
gcacacatcagtgctgtctggccttcagtggtctgcatctttatctctgcaggctgaagg
cttttaactatgtctagaaagcctttattagctgccaccataagagcagtctcaccggtg
tcgtcagcaataccggcctcaaaagaaacaaggctctcaacaatgtctaggtagccaaaa
ttagaagctatcttaagggcagtccatccatcctcgtctgtcagcccgtgttcaaagtgt
atgagaacgtcaacaacgttcttcttctgtgcctgagctgcaatcataagcgcagtctga
ccatcacgccgaacacactttgcttcgtagggtgctaatgccgtaacggcagaaatgagg
cctcgtctggccacctgcattaatgcagtctcaccctcgaaaatcctaggagctttcaaa
gccattttggcttccttgggggcaagtaatcgaacgacatcaatcatctcctgctcagca
gccaccataagagctgtacggccatctaatgttgcacgcccagcatgtgtgggaataagc
tgcataatcttttccacatcttttacctctacagcaagtatcaaagaattagctttgtcc
ggattgagctctgagattgacagcgttttatcgtcatagggatttgccttagaggaggca
gacgcatccttgataataggcgtcggtccctttggtggtgtggcaccctgcacccctgct
tccggtagagttagcttcaagggattgctaggagctgtgggtatcggtaattgattgtca
tctggagcctgcgcctcttcaaagttatctgacctattccgaagcttgcaagtggctgtg
ttagcactcttcggttcatagttcgccaccagaaaagaggacggggtagcaaggtccatg
atatccatcaggacatctggagacatgcgcgtctcaggtgtatcgcaaaggcgttctatt
gttttcattctggagatgaaggggttggaggatggcgatggcatagagaggaaggtctcc
ggaggggtcttattcatcatatagagcatatctacaacttggcgcatctcaaataggtca
cttagaagaggcctgtttgaaggattgatattcagcatgtaatagattgtgcaacgaagt
atgtctgtatactcctgggggattggacgacgctctgctgctatgctctgcaagagggca
gcggtgtctctcttgtccatgctagaggggactacaaacagtggcttaaaggtacacaac
tcatagagtagcgcccctagagaccaaatatctgatgcagcagtatactcacctgttagg
aaccactccggagcagtgtaaatagcttgctgcggttcatgttgatcatcctctgagggc
ttagggttaagcagcatatagtcataggaagaaacaggctcagtggacggttgacaaaga
aacttgttagggctgaaaacagaaaggaggtagttgccatctctggtcacacagatggag
gagggacggatgtccatgtgaacaggcgggctatcgttcttgagacgctgattttcaatt
gggtcatgtattgatgctagcgcatacagaagctgtgcaaagatgtaccagatctttgcc
tcagagaggtgctctccttgactccgtgcgcttgctataagattaaccagtgtctcagtg
ctcggtctgtcagtaataacatacgatgatgaggaaccgttatgacgttgaacggaaaag
catttagtgatgtacgggttgataacaaatggaagatgccgtatcgaaagctccatatca
acgagctccatggttttgagctcatcgcgcttgatgcggtttatgcaaacgggatgattg
tcatgagtacgtatggcttcatatatatcaagtgcgtgatgctgctttacaagctttcct
agcaggtagccgtgtggtgtgtactctgtatgcattttgtttcttttcactattttccca
gacgtttccttttctgatccgttcatctatcgaagcttcaacgatcaactgcctcacaca
atagcatggggctttgatagccgctatattttggccgtatccgtcatgcattacgtttcc
atcggtgctgaccaaaaatttatccataaaattctaaactcattcctggagcactaatgc
tcgatgcagggtctgttgacagttctatcattcatagcaccaccggatttagtttcagct
caacgggctctcttacatacactccaaatggcaatatcatatctgtatcacctcttggac
ttattcgacatgctttaacagccactggtgcaaaagttgacaagatgtgccacatcggag
agtacgatcaagtgataactgcccttcgttctcatccgcgagagagcattgtagcagcag
ctgtttatggatctacgcaaagctccattgcgatagtcaacacagacactatgacgcata
tttacgatattccgtggccctctatttttggcgagccatcagcactctgcttttcccacg
atgcaagcttcttagcagtcactacccgatcaccaggagctgtatactttataatgatgg
agatggatgctcacgttattgtcgcctctgtagaggggtttctcccagagggtgttccct
ttgctccccagtattttgtcgctgacccaaccagcctcttatctgatgagccatcattca
ttgtagaatcaggaatgacatgtatccatttgtccttgcgtaaaaaattcaactatgata
agggtgacctctcacagttgtcatctagctacacatgcactgctcagtatgttctgaata
tgacaggtgcaacctctgtagattttgcacccttttacactaacaactatctagtcggag
ggttccctgactcatccattgccttgtgtgctctgataagacaccctgacagtccttacc
gtagtaacttgaccgacagtatgttcaccaagtacctaccgaccagtgtatccggtgtcg
tcgcgcgctcaggtcaaacatttggaaacatgacccttgttgagtgtcttacagcagata
cttacgttacttttaaagaaataaatagacggatcagcattccactcattatacctaaga
acgtccccaccccgcgatttggagtaagctcgatacgaggaattgttgggggaactgtct
acgtgttaatgaaatcgggaatgttttgttcgttttacatctctagtaccgaaaagagaa
gtgccgagctggatgacttgagcagtgatgacagtgatccagaggagcaagagcgtgaag
ctggtagtggtgcggctaggaagcgagacgttcgttttgatgccatggacagaccaatag
aggttagaaagcctccacagacagaagggcgcactattgaattacagaccgccatgaaaa
ctggctacatgaacgttgcactcaacttctctgcttgcgtgttattgaatgctgaccttg
tactatgtgattctggaaagaacggctcagtcacctccatcttctcaagggcatcatcaa
tgattgatgaaataacatcatggagcgagcaccgatcaaacataagcttctgttctatga
ctgtggaccgcacagatctcacgactatcgcgtgcgtggtatatga--ccctgctacagg
ttcggcttatccagtttacatgaaccttccgcaggttaataacagaactgcccttcagtg
catcatgcgcccaatctgtacgcctttcatatctctctttggttatgttcatattaacac
tatctcggcagcgactccttatcttcgacaagtgtcccaaaccttttcatacatgagtaa
gcaggcgtcgctgattggctctgaggcgctcgcc-tctacacggtctcagcccctggttg
atccactggatagtacacctattgcagatgaccctgttgctggttttga
>Gi-P678_contig007.1 complement(366396:372139)
cttttggagctgatgcgccaataccttccatcgtttggcttaccgattgcatcctgcatg
aactttgaggggtcccaactagaggctaaagcgcccatccaggagcagcactatagactt
attacacagcgtgctggtcatgtgccaatcatcccaatactgatggattgcatatctctt
ttagtgcactactcacggcctgcatttggatttggcgagggtttcttgatgcacctctct
gccatcatctattccaacctctacggagactttctctttgatagtgaagctgagcgttac
tttcttgctgtacctgagctcactgattctctttactcacaagagacaatagagcttctt
tgcaaaaggtttgagaccccaatcgttgtagactcccttgagctaagctcttggccaaca
attagcaaattttggtcgcttggtctagacttctcttaagcaaccggcgctattgcgtta
atctgttaattgcgtgctacacactgtaaatgcacgaatcatacaaagagcattcgttta
ttcactcgtgtccatcatccacttcatggcggagtgaggcaatactctccgcagtccgga
tcggtgatgcactgagggcagttagtcggtggtagcgtcccgcagtcgtcacagtcaacg
tctccgcacttgaagatgaactgcactccagttgcactgggacacacgagtccggtgtta
cagttgagataaacctccataagataggggagagtcataaggccaactgggacgtcgcca
gtcagctggttgcagtccaggtgaagctccttgaggaattgaagctcattgatgcaggtt
gggatagaaccagtaagggaattatcgctcatgtaccagaacattaagtgaacaaggtcg
cacatgcactcaggaatgcttccagtgagaccagccttgttgatctgcagatactggagg
tttgttaactggcacaggccctccgggatgtcgccagtcagcgtattgctgctcagatac
agagtcttaaggtaagtgaggcaaccgatattctccggaattgcacccgtgaggctcatg
tccgagagatcaagggcaataacatagttgttcgaggcatcgcatgtaacacctgtccat
gtacagatagagtctccagagagccagttgttgcttttccagtttgctccgtcggtagca
tcgtagatttcgacgagcacctccctctgggtagtcgggcaagtgagggcaagaacagaa
cctgcaagggcaagaaaagcaagcatcatctctgatattttatttccgcgtttactgacc
tggtaattgtaaactgtagattgtagattgtagactgttaaccataaataaatacaaatg
gtacaggtgcgtctaggacagaagaatgacctattaaacagtttgctctgaagagtagtt
tgcgatcagagccaatgcttccggagaccctagttctttggcaagctcgatccatgtctt
agaaccatctgaagataagactacagacttcttgcgttctaatggggaattggcaagtat
atactctgctrctgaataggctcgctgctctattgccaagagaagagcagtgtaacccgc
tcctttagggtagagactgtttgtttgcataccctcctccata--ggcaacagtaaacga
acacactcaagagaattagcatatgcagcacacatgagggcggtagtcccgtcaactttt
ttcagctttgcttcctctggcgycaaaagctcacagatgcttgcatgccccttgtgaaca
gcacacatcagtgctgtctggccttcagtggtctgcatctttatctctgcaggctgaagg
cttttaactatgtctagaaagcctttgttagctgccaccataagagcagtctcaccggtg
tcgtcagcaataccggcctcaaaagaaacaaggctctcaacaatgtctaggtagccaaaa
ttagaagctatcttaagggcagtccatccatcctcgtctgtcagcccgtgttcaaagtgt
atgagaacgtcaacaacgttcttcttctgtgcctgagctgcaatcataagcgcagtctga
ccatcacgccgaacacactttgcttcgtagggtgctaatgccgtaacggcagaaatgagg
cctcgtctggccacctgcattaatgcagtctcaccctcgaaaatcctaggagctttcaaa
gccattttggcttccttgggggcaagtaatcgaacgacatcaatcatctcctgctcagca
gccaccataagagctgtacggccatctaatgttgcacgcccagcatgtgtgggaataagc
tgcataatcttttccacatcttttacctctacagcaagtatcaaagaattagcyttgtcc
ggattgagctctgagattgacagcgttttatcgtcatagggatttgccttagaggaggca
gacgcatccttgataataggcgtcggtccctttggtggtgtggcaccctgcacccctgct
tccggtagagttagcttcaagggattgctaggagctgtgggtatcggtaattgattgtca
tctggagcctgcgcctcttcaaagttatctgacctattccgaagcttgcaagtggctgtg
ttagcactcttcggttcatagttcgccaccagaaaagaggacggggtagcaaggtccatg
atatccatcaggacatctggagacatgcgcgtctcaggtgtatcgcaaaggcgttctatt
gttttcattctggagatgaaggggttggaggatggcgatggcatagagaggaaggtctcc
ggaggggtcttattcatcatgtagagcatatctacaacttggcgcatctcaaataggtca
cttagaagaggcctgtttgaaggattgatattcagcatgtaatagattgtgcaacgaagt
atgtctgtatactcctggggaattggacgacgctctgctgctatgctctgcaaaagggca
gcggtgtctctcttgtccatgctagaggggactacaaacagtggcttaaaggtacacaac
tcatagagtagcgcccctagagaccaaatatctgatgcagcagtatactcacctgttagg
aaccactccggagcagtgtaaatagcttgctgcggttcatgttgaccatcctctgagggc
ttagggttaagcagcatatagtcataggaagaaacaggctcggtggacggttgacaaaga
aacttgttagggctgaaaacagaaaggaggtagttgccatctctggtcacgcagatggag
gagggacggatgtccatgtgaacaggtgggctatcgttcttgagacgctgattttcaatt
gggtcatgtattgatgctagcgcatacagaagctgtgcaaagatgtaccagatctttgcc
tcagagaggtgctctccttgactccgtgcgcttgctataagattaaccagtgtctcagtg
ctcggtctgtcagtaataacatatgatgatgaggaaccgttatgacgttgaacggaaaag
catttagtgatgtacgggttgataacaaatggaagatgccgtatcgaaagctccatatca
acgagctccatggttttgagctcatcgcgcttgatgcggtttatgcaaacgggatgattg
tcatgagtacgtatggcttcatatatatcaagtgcgtgatgctgctttacaagctttcct
agcaggtagccgtgtggtgtgtactctgtatgcattttgtttcttttcactattttccca
gacgtttccttttctgatccgttcatctatygaagcttcaacgatcaactgtctcacaca
atagcatggggctttgatagccgctatattttggccgtacccgtcatgcattacgtttcc
atcggtgctgaccaaaaatttatctataaaattctaaactcattcctggagcactaatgc
tcgatgcagggtctgttgacagttctatcattcatagcaccaccggatttagtttcagct
caacgggctctcttacatacactccaaatggtaatatcatatctgtatcacctcttggac
ttattcgacatgctttaacagctactggtgcaaaagttgacaagatgtgccacatcggag
agtacgatcaagtgataactgcccttcgttctcatccgcgagagagcattgtagcagcag
ctgtttatggatctacgcaaggctccattgcgatagtcaacacagacactatgacgcata
tttacgatattccgtggccctctatttttggcgagccatcagcactctgcttttcccacg
atgcaagcttcttagcagtcactacccgatcaccaggagccgtatactttataatgatgg
agatggatgctcacgttattgtcgcctctgtagaggggtttctcccagagggtgttccct
ttgctccccagtattttgtcgctgacccaaccagcctcttatctgatgagccatcattca
ttgtagaatcaggaatgacatgcatccatttgtccttgcgtaaaaaattcaactatgata
agggtgacctctcacagttgtcatctagctacacatgcactgctcagtatgttctgaata
tgacaggtgcaacctctgtagattttgcacccttttacactaacaactatctagtcggag
ggttccctgactcatccattgccttgtgtgctctgataagacaccctgacagtccttacc
gtagtaacttgaccgacagtatgttcaccaagtacctaccgaccagtgtatccggtgtcg
tcgcgcgctcaggtcaaacatttggaaacatgacccttgttgagtgtcttacagcagata
cttacgttacttttaaagaaataaatagacggatcagyattccactcattatacctaaga
acgtccccaccccgcgatttggagtaagctcgatacgaggaattgttgggggaactgtct
acgtgttaatgaaatcgggaatgttttgttcgttttacatctctagtaccgaaaagagaa
gtgccgagctggatgacttgagcagtgatgacagtgatccagaggagcaagagcgtgaag
ctggtagtggtgcggctaggaagcgagacgttcgctttgatgccatggacagaccaatag
aggttaaaaagcctccacagacagaagggcgcaccattgaattacagaccgccatgaaaa
ctggctacatgaacgttgcactcaacttctctgcttgcgtgttattgaatgccgaccttg
tactatgtgattctggaaagaacggctcagtcacctccatcttctcaagggcatcatcaa
tgattgatgaaataacatcatggagcgagcaccgatcaaacataagcttctgttctatga
ctgtggaccgcacagatctcacgactatcgcgtgcgtggtatatga--ccctgctacagg
ttcggcttatccagtttacatgaaccttccgcaggttaataacagaactgcccttcagtg
catcatgcgcccaatctgtacgcctttcatatctctctttggttatgttcatattaacac
tatctcggcagcgactccctatcttcgacaagtgtcccaaaccttttcatacatgagtaa
gcaggcgtcgctgattggctctgaggcgctcgcc-tctacacggtctcagcccctggttg
atccactggatagtacacctattgcagatgaccctgttgctggttttga
>Gi-P680_contig007.1 complement(366429:372172)
cttttggagctgatgcgccaataccttccatcgtttggcttaccgatcgcatcctgcatg
aactttgaggggtcccaactagaggctaaagcgcccatccaggagcagcactatagactt
attacacagcgtgctggtcatgtgccaatcatcccaatactgatggattgcatatctctt
ttagtgcactactcacggcctgcatttggatttggcgaaggtttcttgatgcacctctct
gccatcatctattccaacctctacggagactttctctttgatagtgaagctgagcgttac
tttcttgctatacccgagctcactgattctctttactcacaagagacaatagagcttctt
tgcaaaaggtttgagaccccaatcgttgtagactcccttgagctaagctcttggccaaca
attagcaaattttggtcgcttggtctagacttctcttaagcaaccggcgctattgcgtta
atctgttaattgcgtgctacacactgtaaatgcacgaatcatacaaagagcattcgttta
ttcactcgtgtccatcatccacttcatggcggagtgaggcaatactctccgcagtccgga
tcggtgatgcactgagggcagttagtcggtggtagcgtcccgcagtcgtcacagtcaacg
tctccgcacttgaagatgaactgcactccagttgcactgggacacacgagtccggtgtta
cagttgagataaacttccataagataggggagagtcataaggccaactggaacgtcgcca
gtcagctggttgcagtccaggtggagctccttgaggaattgaagctcattgatgcaggtt
gggatagaaccagtaagggaattatcgctcatataccagaacattaagtgaacaaggtcg
cacatgcactcaggaatgcttccagtgagaccagccttgttgatctgcagatactggagg
tttgttaactggcacaggccctccgggatgtcgccagtcagcgtattgctgctcagatac
agagtcttaaggtaagtgaggcaaccgatattctccggaattgcacccgtgaggctcatg
tccgagagatcaagggcaataacatagttgttcgaggcatcgcatgtaacacctgtccat
gtacagatagagtctccagagagccagttgttgcttttccagtttgctccgtcggtagca
tcgtagatttcggcgagcacctccctctgggtagtcgggcaagtgagggcaagagcagaa
cctgcaagggcaagaaaagcaagcatcatctctgatattttatttccgcgtttactgacc
tggtaattgtaaactgtagattgtagattgtagactgttaaccataaataaatacaaatg
gtacaggtgcgtctaggacagaagaatgacctattaaacagtttgctctgaagagtagtt
tgcgatcagagccaatgcttctggagactctagttctttggcaagctcgatccatgtctt
agaaccatctgaagataagactacagacttcttgcgttctaatggggaattggcaagtat
atactctgctgctgaataggctcgttgctctattgccaagagaagagcagtgtaacccgc
tcctttagggtagagactgtttgtttgcataccctcctccata--ggcaacagtaaacga
acacactcaagagagttagcatatgcagcacacatgagggcggtagtcccgtcaactttt
ttcagctttgcttcctctggcgccaaaagctcacagatgcttgcatgccccttgtgaaca
gcacacatcagtgctgtctggccttcagtggtctgcatctttatctctgcaggctgaagg
cttttaactatgtctagaaagcctttgttagctgccaccataagagcagtctcacaggtg
tcgtcagcaataccggcctcaaaagaaacaaggctctcaacaatgtctaggtagccaaaa
ttagaagctatcttaagggcagtccatccatcctcgtctgtcagcccgtgttcaaagtgt
atgagaacgtcaacaacgttcttcttctgtgcctgagctgcaatcataagcgcagtctga
ccgtcacgccgaacacactttgcttcgtagggtgctaatgccgtaacggcagaaatgagg
cctcgtctggccacctgcattaatgcagtctcaccctcgaaaatcctaggagctttcaaa
gccattttggcttccttgggggcaagtaatcgaacgacgtcaatcatctcctgctcagca
gccaccataagagctgtacggccatctaatgttgcacgcccagcatgtgtgggaataagc
tgcataatcttttccacatcttttacctctacagcaagtatcaaagaattagccttgtcc
ggattgagctctgagattgacagcgttttatcgtcatagggatttgccctagaggaggca
gacgcatccttgataataggcgtcggtccctttggtggtgtggcaccatgcacccctgct
tccggtagagttagcttcaagggattgctaggagctgtgggtatcggtaattgattgtca
tctggagcctgcgcctcttcaaagttatctgacctattccgaagcttgcaagtggctgcg
ttagcactcttcggttcatagttcgccaccagaaaagaggacggggtagcaaggtccatg
atatccatcaggacatctggagacatgcgcgtctcaggtgtatcgcaaaggcgttctatt
gttttcattctggagatgaaggggttggaggatggcgatggcatagagaggaaggtctcc
ggaggggtcttattcatcatatagagcatatctacaacttggcgcatctcaaataggtca
cttagaagaggcctgtttgaaggattgatattcagcatgtaatagattgtgcaacgaagt
atgtctgtatactcctggggaattggacgacgctctgctgctatgctctgcaaaagggca
gcggtgtctctcttgtccatgccagaggggactacaaacagtggcttaaaggtacacaac
tcatagagtagcgcccctagagaccaaatatctgatgcagcagtatactcacctgttagg
aaccactccggagcagtgtaaatagcttgctgtggttcatgttgaccatcctctgagggc
ttagggttaagcagcatatagtcataggaagaaacaggctcggtggatggttgacaaaga
aacttgttagggctgaaaacagaaaggaggtagttgccatctctggtcacgcagatggag
gagggacggatgtccatgtgaacaggtgggctatcgttcttgagacgctgattttcaatt
gggtcatgtattgatgctagcgcatacagaagctgtgtaaagatgtaccagatctttgcc
tcagagaggtgctctccttgactccgtgcgcttgctataagattaaccagtgtctcagtg
ctcggtctgtcagtaataacatatgatgatgaggaaccgttatgacgttgaacggaaaag
catttagtgatatacgggttgataacaaatggaagatgccgtatcgaaagctccatatca
acgagctccatagttttgagctcatcgcgcttgatgcggtttatgcaaacgggatgattg
tcatgagtacgtatggcttcatatatatcaagtgcgtgatgctgctttacaagctttcct
agcaggtagccgtgtggtgtgtactctgtatgcattttgtttcttttcactattttccca
gacgtttccttttatgatccgttcatctatcgaagcttcaacgatcaactgtctcacaca
atagcatggggctttgatacccgttatattttggccgtacccgtcatgcattacgtttcc
atcggtgctgaccaaaaatttatctataaaattctaaactcattcctggagcactaatgc
tcgatgcagggtctgttgacagttctatcattcatagcaccaccggatttagtttcagct
caacaggctctcttgcatacactccaaatggtaatatcatatctgtatcacctcttggac
ttattcgacatgctttaacagctactggtgcaaaagttgacaagatgtgccacatcggag
agtacgatcaagtaataactgcccttcgttctcatccgcgagagagcattgtagcagcag
ctgtttatggatctacgcaaggctccattgcgatagtcaacacagacactatgacgcata
tttacgatattccgtggccctctatttttggcgagccatcagcactctgcttttcccacg
atgcaagcttcttagcagtcactacccgatcaccaggagccgtatactttataatgatgg
agatggatgctcacgttattgttgcctctgtagaggggtttctcccagagggtgttccct
ttgctccccagtattttgtcgctgacccaaccagcctcttatctgatgagccatcattca
ttgtagaatcaggaatgacatgcatccatttgtccttgcgtaaaaaattcaactatgata
agggtgacctctcacagttgtcatctagctacacatgcactgctcagtatgttctgaata
tgacaggtgcaacctctgtagactttgcacccttttacactaataactatctagtcggag
ggttccctgattcatccattgccttgtgtgctctgataagacaccctgacagtccttacc
gtagtaacttgaccgacagtatgttcaccaagtacctaccgaccagtgtatccggtgtcg
tcgcgcgctcaggtcaaacatttggaaacatgacccttgttgagtgtcttacagcagata
cttacgttacttttaaagaaataaatagacggatcagcattccactcattatacctaaga
acgtccccaccccacgatttggagtaagctcgatacgaggaattgttgggggaactgtct
acgtgttaatgaaatcgggaatgttttgttcgttttacatctctagtaccgaaaagagaa
gtgccgagctggatgacttgtgcagtgatgacagtgatccagaggagcaagagcgtgaag
ctggtagtggtgcggctaggaagcgagacgttcgctttgatgccatggacagaccaatag
aggttagaaagcctccacagacagaagggcgcactattgaattacagaccgccatgaaaa
ctggctacatgaacgttgcactcaacttctctgcttgcgtgttattgaatgccgaccttg
tactatgtgattctggaaagaacggctcagtcacttccatcttctcaagggcatcatcga
tgattgatgaaataacatcatggagcgagcaccgatcaaacataagcttctgttctatga
ctgtggaccgcacagatctcacgactatcgcgtgcgtggtatatga--ccctgctacagg
ttcggcttatccagtttacatgaaccttccgcaggttaataacagaactgcccttcagtg
catcatgcgcccaatctgtacgcctttcatatctctctttggttatgttcatattaacac
tatctcggtagcgactccttatcttcgacaagtgtcccaaaccttttcatacatgagtaa
gcaggcgtcgctgattggctctgaggcgctcgcc-tctacacggtctcagcccctggttg
atccactggatagtacacctattgcagatgaccctgttgctggttttga
>P344_contig1 complement(3646239:3651984)
cttttggagctgatgcgccaataccttccatcgtttggcttaccgattgcatcctgcatg
aactttgaggggtcccaactggaggctaaagcgcccatccaggagcagcactatagactt
attacacagcgtgctggtcatgtgccaatcatcccaatactgatggattgcatatctctt
ttagtgcactactcacggcctgcatttggatttggcgagggtttcttgatgcatctctct
gccatcatctattccaacatctacggagactttctctttgatagtgaagctgagcgttac
tttcttgctgtacctgagcttactgattctctttactcacaagagacaatagagcttctt
tgcaaaaggtttgagaccccaatcgttgtagactcccttgagctaagctcttggccaaca
attagcaagttttggtcgcttggtctggacttctcctaagcaaccagcgctattgcgtta
atctgttaattgcgtgctacacactgtaaatgcacgaatcatacaaagagcattcgttta
ttcactcgtgtccatcatccacttcatggcggagtgaggcaatactctccgcagtccgga
tcggtgatgcactgagggcagttggtcggtggtagcgtcccgcagtcgtcacagtcaacg
tctccgcacttgaagatgaactgcactccagttgcactgggacacacgagtccggtgtta
cagttgagataaacctccataagataggggagagtcataaggccaactgggacgtcgcca
gtcagctggttacagtccaggtggagctccttgaggaattgaagctcattgatgcaggtc
gggatagaaccagtaagggaattatcgctcatgtaccagaacattaagtgaacaaggtcg
cacatgcactcaggaatgcttccagtgagaccagccttgttgatctgcagatactgaagg
tttgttaactgacacaggccctccgggatgtcgccagccagtgcattgttgctcagatac
agagtcttaaggtaagtgagacaaccgatattctccggaattgcacccgtgaggctcatg
tccgagagatcaagggcaataacatagttgttcgaggcatcgcatgtaacacctgtccat
gtacagatagagtctccagagagccagttgttgcttttccagtttgctccgtcggtagca
tcgtagatttcgacgaggacctccctctgggtagtcgggcaagtgagggcaagagcagaa
cctgcaagggcaagaaaagcaagcatcatctctgatattttatttccgcgtttactgacc
tggtaattgtaaactgtagattgtagattgtagactgttaaccataaataaatacaaatg
gtacaggtgaatctaggacggaagaatgacctattaaacagtttgctctgaagagtagtt
tgcgatcagagccaatgcttccggagaccctagttctttggcaagctcgatccatgtctt
agaaccatctgaagataagactacagacttcttgcgttctaatggagaattggcaagtat
atactctgctgctgaataggctcgctgctctattgccaagagaagagcagtgtaacccgc
tcctttagagtagagactgtttgtttgcataccctcctccatg--ggcaacagtaaacga
acacactcaagagaattagcatatgcagcacacatgagggcagtagtcccgtcgactttt
ttcagctttgcttcttctggggccaaaagctcacagatgcttgcatgccccttgtgaaca
gcacacatcagtgctgtctggccttcagtggtctgcatctttatctctgcaggctgaagg
cttttaactatgtctagaaagcctttgttagctgccaccataagagcagtctcaccggtg
tcgtcagcaataccggcctcaaaagaaacaaggctctcaacaatgtctaggtagccaaaa
ttagaagctatcttaagggcagtccatccatcctcgtctgtcagcccgtgttcaaagtgt
atgagaatgtcaacaatgttcttcctctgtgcctgagctgcaatcataagcgcagtctga
ccatcacgccgaacacactttgcttcgtagggtgctaatgccgtaacggcagaaattagg
cctcgtctggccatctgcattaatgcagtctcaccttcgaaaatcctaggagctttcaac
gccattttggcttccttgggagcaagtaatcgaacgacgtcaatcatctcctgctcagca
gccaccataagagctgtacggccatctagtgttgcacgcccagcatgtgtgggaataagc
tgcataatcttttccacatcttttacctctacagcaagtatcaaagaattagccttgtcc
ggattgagctctgagattgatagcgttttatcgtcatagggatttgccttagaggaggca
gacgcatccttgataataggcgtcgatccctttggtggtgtgacaccctgcacccctgct
tccggtagagttagcttcaagggattgctaggggctgtgggtatcggtaattgattgtca
tctggagcctgcgcctcttcaaagttatctgacctgtttcgaagcttgcaagtggctgtg
ttagcactcttcggttcatagttcgccaccagaaaagaggacggggtagcaaggtccatg
atatccatcaggacatctggagacatgcgcgtctcaggtgtatcgcagaggcgttctatt
gttttcattctggagatgaaggggttggaggatggcgatggcatagagaggaaggtctcc
ggaggggtcttattcatcatgtagagcatatctacaacttggcgcatctcaaataggtca
cttagaagaggcctgtttgaagaattgatattcagcatgtaatagattgtgcaacgaagt
atgtctgtatactcctgaggaattggacgacgctctgctgctatgctctgcaagagggca
gcggtgtctctcttgtccatgctagaggggactacaaacagtggcttaaaggtacacaac
tcatagagtagcgcccctagagaccaaatatctgatgcagcagtatactcacctgttagg
aaccactccggagcagtgtaaatagcttgctgtggttcacgttgactatcctctgagggc
ttagggttaagcagcatatagtcataggaagaaacaggctcggtggacggttgacaaaga
aacttgttagggctgaaaacagaaaggaggtagttgccatctctggtcacgcagatggag
gaggggcggatgtccatgtgaacaggcgggctatcgttcttgagacgttgattttcaatt
gggtcatgtattgatgctagcgcatacaggagctgtgcaaagatgtaccagatctttgcc
tcagagaggtgctctccttgagtccgtgcgcttgctataagattaaccagtgtctcagtg
ctcggtctgtcagtaataacatatgatgatgaggaaccgttatggcgttgaacggaaaag
catttagtgatgtacgggttgataacaaatggaagatgccgtatcgaaagctccatatca
acgagctccatggttttgagctcatcgcgcttgatgcggtttatgcaaacgggatgattg
tcatgagtacgtatggcttcatatatatcaagtgcatgatgctgccttacaagctttccc
agcaggtagccgtgtggtgtgtactctgtatgcattttgtttcttttcactattttccca
gacgtttccttttctgatccgttcatctatcgaagcttcaacgatcaactgtctcacaca
atagcatggggctttgatagccgctatattttggccgtatccgtcatgcatcacgtttcc
atcggtgctgaccaaaaatttatctataaaattctaaactcattcctggagcactaatgc
tcgatgcagggtctgttgacagttctatcattcatagcaccaccggatttagtttcagct
caacaggctctcttacatacactccaaatggtaatatcatatctgtatcacctcttggac
ttattcgacatgctttaacagctactggtgcaaaagttgacaagatgtgccacatcggag
agtacgatcaagtgataactgcccttcgttctcatccgcgagagagcattgtagcagcag
ctgtttatggatctacgcaaggctccattgcgatagtcaacacagacactatgacgcata
tttacgatattccgtggccctctatttttggcgagccatcagcactctgcttttcccacg
atgcaagcttcttagcagtcactacccgatcaccaggagccgtatactttataatgatgg
agatggatgctcacgttattgtcgcctctgtagaggggtttctcccagagggtgttccct
ttgctcctcagtattttgtcgctgacccaaccagcctcttatctgatgagccgtcattca
ttgtagaatcaggaatgacatgcatccatttgtccttgcgtaaaaaattcaactatgata
agggtgacctctcacagttgtcatctagctacacatgcactgctcagtatgttctgaata
tgacaggtgcaacttctgtagactttgcacccttttacactaacaactatctagtcggag
ggttccctgactcatccattgccttgtgtgctctgataagacaccctgacagtccttacc
gtagtaacttgaccgacagcatgttcaccaagtacctaccgaccagtgtatccggtgtcg
tcgcgcgctcaggtcaaacatttggaaacatgacccttgctgagtgtcttacagcagata
cttacgttacttttaaggaaataaatagacggatcagcattccactcattatacctaaga
acgtccccaccccgcgatttggagtaagctcgatacgaggaattgttgggggaactgtct
acgtgttaatgaaatctggaatgttttgttcgttttacatctctagtaccgaaaagagaa
gtgccgagctggatgacctgagcagtgatgacagtgatccagaggagcaagagcgtgaag
ttgatagtggtgcggctaggaagcgagacgttcgctttgatgccatggacagaccaatag
aggttaaaaagcctccacagacagaagggcgcaccattgaattacagaccgccatgaaaa
ctggctacatgaacgttgcactcaacttctctgcttgcgtgttattgaatgccgaccttg
tgctatgtgattctggaaagaacggctcagtcacctccatcttctcaagggcatcatcga
tgattgatgaaataacatcatggagcgagcaccgatcaaacataagcttctgttctatga
ccgtggaccgcacggatctcacgactatcgcgtgcgtggtatacgaccccctgctacagg
ttcggcttatccagtttacatgaaccttccgcaggttaataacagaactgccctccagtg
tatcatgcgcccgatctgtacgcccttcatatctctctttggttatgttcatattaacac
tatctcggcagcgactccctatcttcgacaagtgtcccaaaccttttcatacatgagtaa
gcaggcgtcgctgattggctctgaggcgctcacc-tctacacggtctcagcccctggttg
atccactggatagtacacctatcgcagatgaccctgttgctggttttga
>P387_contig1 complement(163694:169437)
cctttggagctgatgcgccaataccttccatcgtttggcttaccgatcgcatcctgcatg
aactttgaggggtcccaactagaggctaaagcgcctatccaggagcagcactatagactt
attacacagcgtgctggtcatgtgccaattatcccaatacttatggattgcatatctctt
ttagtgcactactcacggcctgcatttggatttggcgagggtttcttgatgcacctctct
gccatcatctattccaacatctacggagactttctctttgatagtgaagctgagcgttac
tttcttgctgtacctgagctcactgattctctttactcacaagagacaatagagcttctt
tgcaaaaggtttgagaccccaatcgttgtagactcccttgagctaagctcttggccaaca
attagcaagttttggtcgcttggtctggacttctcctaagcaaccagcgctattgcgtta
atctgttacttgcgtgctacacactgtaaatgcacgaatcatacaaagagcattcgttta
ttcactcgtgtccatcatccacttcatggcggagtgaggcagtactctccgcagtccgga
tcggtgatgcactgagggcagttggtcggtggtagcgtcccgcagtcgtcacagtcaacg
tctccgcacttgaagatgaactgcactccagttgcactgggacacacgagtccggtgtta
cagttgagataaacctccataagataggggagagtcataaggccaactgggacgtcgcca
gtcagctggttacagtccaggtggagctccttgaggaattgaagctcattgatgcaggtc
gggatagaaccagtaagggaattatcgctcatgtaccagaacattaagtgaacaaggtcg
cacatgcactcaggaatgcttccagtgagaccagccttgttgatctgcagatactggagg
tttgttaactgacacaggccccctgggatgtcgccagccagtgcattgttgctcagatac
agagtcttaaggtaagtgaggcaaccgatattctccggaattgcacccgtgaggctcatg
tccgagagatcaagggcaataacatagttgttcgaggcatcgcatgtaacacctgtccat
gtacagatagagtctccagagagccagttgttgcttttccagtttgctccgtcggtagca
tcgtagatttcgacgaggacctccctctgggtagtcgggcaagtgagggcaagaacagaa
cctgcaagggcaagaaaagcaagcatcatctctgatattttatttccgcgtttactgacc
tggtaattgtaaactgtagattgtagattgtagactgttaaccataaataaatacaaatg
gtacaggtgcgtctaggacggaagaatgacctattaaacagtttgctctgaagagtagtt
tgcgatcagagccaatgcttccggagaccctagttctttggcaagctcgatccatgtctt
agaaccatctgaagataagactacagacttcttgcgttctaatgaagaattggcaagtat
atattctgctgctgaataggctcgctgctctattgccaagagaagagcagtgtaacccgc
tcctttagggtagagactgtttgtttgcataccctcctccata--ggcaacagtaaacga
acacactcaagagaattagcatatgcagcacacatgagagcggtagtcccgtcaactttt
ttcagctttgcttcctctggcgccaaaagctcacagatgcttgcatgccccttgtgaaca
gcacacatcagtgctgtctggccttcagtcgtctgcatctttatctctgcaggctgaagg
cttttaactatggctagaaagcctttgttagctgccaccataagagcagtctcaccggtg
tcgtcagcaataccggcctcaaaagaaacaaggctctcaacaatgtctaggtagccaaaa
ttagaagctatcttaagggcagtccatccatcctcgtctgtcagcccgtgttcaaagtgt
atgagaacgtcaacaacgttcttcttctgtgcctgagctgcaatcataagcgcagtctga
ccgtcacgccgaacgcactttgcttcgtagggtgctaatgccgtaacggcagaaatgagg
cctcgtctagccacctgcattaatgcagtctcaccctcgaaaatcctaggagctttcaaa
gccattttggcttccttgggggcaagtaatcgaacgacgtcaatcatctcctgctcagca
gccaccataagagctgtacggccatctagtgttgcacgcccagcatgtgtgggaataagc
tgcataatcttttccacatcttttacctctacagcaagtatcaaagaattagccttgtcc
ggattgagctctgagattgatagcgttttatcatcatagggatttgccttagaggaggca
gacgcatccttgataataagcgctggtccctttggtggtgtggcaccctgcacccctgct
tccggtagagttagcttcaagggattgctaggggctgtgggtatcggtaattgattgtca
tctggagcctgcgcctcttcaaagttatctgacctattccgaagcttgcaagtggctgtg
ttagcactcttcggttcatagttcgccaccagaaaagaggacggggtagcaaggtccatg
atatccatcaggacatctggagacatgcgcgtctcaggtgtatcgcagaggcgttctatt
gttttcattctggagatgaaggggttggaggatggcgatggcatagagaggaaggtctcc
ggaggggtcttattcatcatgtagagcatatctacaacttggcgcatctcaaataggtca
cttagaaggggcctgtttggggaattgatattcagcatgtaatagattgtgcaacgaagt
atgtctgtatactcctgaggaattggacgacgctctgctgctatgctctgcaagagggca
gcggtgtctctcttgtccatgctagaggggactacaaacagtggcttaaaggtacacaac
tcatagagtagcgcccctagagaccaaatatctgatgcagcagtatactcacctgttaga
aaccactccggagcagtgtaaatagcttgctgtggttcatgttgaccatcctctgagggc
ttagggttaagcagcatatagtcataggaagaaacaggctcggtggacggttgacaaaga
aacttgttagggctgaaaacagaaaggaggtagttgccatctctggtcacgcagatggag
gaggggcggatgtccatgtgaacaggtgggctatcgttcttgagacgctgattttcaatt
gggtcatgtattgatgctagcgcatacagaagctgtgcaaagatgtaccagatctttgcc
tcagagaggtgctctccttgagtccgtgcgcttgctataagattaaccagtgtctcagtg
ctcggtctgtcagtaataacatatgatgatgaggaaccgttatggcgttgaacggaaaag
catttagtgatgtacggattgataacaaatggaagatgccgtatcgaaagctccatatca
acgagctccatggttttgagctcatcgcgcttgatgcggtttatgcaaacgggatgattg
tcatgagtacgtatggcttcatatatatcaagtgcatgatgctgccttacaagctttccc
agcaggtagccgtgtggcgtgtactctgtatgcattttgtttcttttcactattttctca
gacgtttccttttctgatccgttcatctatcgaaacttcaacgatcaactgtctcacaga
atagcatggggctttgatagccgctatattttggccgtacccgtcatgcattacgtttcc
atcggtgctgaccaaaaatttacctataaaattctaaactcattcctggagcactaatgc
tcgatgcagggtctgttgacagttctatcattcatagcaccaccggatttagtttcagct
caacgggctctcttacatacactccaaatggtaatatcatatctgtatcacctcttggac
ttattcgacatgctttaacagctactggtgcaaaagttgacaagatgtgccacatcggag
agtacgatcaagtgataactgcccttcgttctcatccgcgagagagcattgtagcagcag
ctgtttatggatctacgcaaggctccattgcgatagtcaacacagacactatgacgcata
tttacgatattccgtggccctctatttttggcgagccatcagcactctgcttttcccacg
atgcaagcttcttagcagtcactacccgatcaccaggagccatatactttataatgatgg
agatggatgctcacgttattgtcgcctctgtagaggggtttctcccagagggtgttccct
ttgctcctcagtattttgtcgctgacccaaccagcctcttatctgatgagccatcattca
ttgtagaatcaggaatgacatgcgtccatttgtccttgcgtaaaaaattcaactatgata
agggtgacctctcacagttgtcatctagctacacatgcactgctcagtatgttctgaata
tgacaggtgcaacttctgtagattttgcacccttttacactaacaactatctagtcggag
ggttccctgactcatccattgccttgtgtgctctgataagacaccctgacagtccttacc
gtagtaacttgaccgacagcatgttcaccaagtacctaccgaccagtgtatccggtgtag
tcgcgcactcaggtcaaacatttggaaacatgacccttgctgagtgtcttacagcagata
cttacgttacttttaaggaaataaatagacggatcagcattccactcattatacctaaga
acgttcccaccccgcgatttggagtaagctcgatacgaggaattgttgggggaactgtct
acgtgttaatgaaatcgggaatgttttgttcgttttacatctctagtaccgaaaagagaa
gtgccgagctggatgacctgagcagtgatgacagtgatccagaggagcaagagcgtgaag
ttgatagtggtgcggctaggaagcgagacgttcgctttgatgccatggacagaccaatag
aggttaaaaagcctccacagacagaagggcgcaccattgaattacagaccgccatgaaaa
ctggctacatgaacgttgcactcaacttctctgcttgcgtgttattgaatgccgaccttg
tgctatgtgattctggaaagaacggctcagtcacctccatcttctcaagggcatcatcaa
tgattgatgaaataacatcatggagcgagcaccgatcaaacataagcttctgttctatga
ctgtggaccgcacagatctcacgactatcgcgtgcgtggtatatga--ccctgctacagg
ttcggcttatccagtttacatgaaccttccgcaggttaataacagaactgccctccagtg
tatcatgcgcccaatctgtacgcctttcatatctctctttggttatgttcatattaacac
tatctcggcagcgactccttatcttcgacaagtgtcccaaaccttttcatacatgagtaa
gcaggcgtcgctgattggctctgaggtgctcgcc-tctacacggtctcagcccctggttg
atccactggatagtacacctatcgcagatgatcctgttgctggttttga
>P424_contig7 complement(366430:372173)
cttttggagctgatgcgccaataccttccatcgtttggcttaccgattgcatcctgcatg
aactttgaggggtcccaactagaggctaaagcgcccatccaggagcagcactatagactt
attacacagcgtgctggtcatgtgccaatcatcccaatactgatggattgcatatctctt
ttagtgcactactcacggcctgcatttggatttggcgagggtttcttgatgcacctctct
gccatcatctattccaacctctacggagactttctctttgatagtgaagctgagcgttac
tttcttgctgtacctgagctcactgattctctttactcacaagagacaatagagcttctt
tgcaaaaggtttgagaccccaatcgttgtagactcccttgagctaagctcttggccaaca
attagcaaattttggtcgcttggtctagacttctcttaagcaaccggcgctattgcgtta
atctgttaattgcgtgctacacactgtaaatgcacgaatcatacaaagagcattcgttta
ttcactcgtgtccatcatccacttcatggcggagtgaggcaatactctccgcagtccgga
tcggtgatgcactgagggcagttagtcggtggtagcgtcccgcagtcgtcacagtcaacg
tctccgcacttgaagatgaactgcactccagttgcactgggacacacgagtccggtgtta
cagttgagataaacctccataagataggggagagtcataaggccaactgggacgtcgcca
gtcagctggttgcagtccaggtgaagctccttgaggaattgaagctcattgatgcaggtt
gggatagaaccagtaagggaattatcgctcatgtaccagaacattaagtgaacaaggtcg
cacatgcactcaggaatgcttccagtgagaccagccttgttgatctgcagatactggagg
tttgttaactggcacaggccctccgggatgtcgccagtcagcgtattgctgctcagatac
agagtcttaaggtaagtgaggcaaccgatattctccggaattgcacccgtgaggctcatg
tccgagagatcaagggcaataacatagttgttcgaggcatcgcatgtaacacctgtccat
gtacagatagagtctccagagagccagttgttgcttttccagtttgctccgtcggtagca
tcgtagatttcgacgagcacctccctctgggtagtcgggcaagtgagggcaagaacagaa
cctgcaagggcaagaaaagcaagcatcatctctgatattttatttccgcgtttactgacc
tggtaattgtaaactgtagattgtagattgtagactgttaaccataaataaatacaaatg
gtacaggtgcgtctaggacagaagaatgacctattaaacagtttgctctgaagagtagtt
tgcgatcagagtcaatgcttccggagaccctagttctttggcaagctcgatccatgtctt
agaaccatctgaagataagactacagacttcttgcgttctaatagggaattggcaagtat
atactctgctactgaataggctcgctgctctattgccaagagaagagcagtgtaacccgc
tcctttagggtagagactgtttgtttgcataccctcctccata--ggcaacagtaaacga
acacactcaagagaattagcatatgcagcacacatgagggcggtagtcccgtcaactttt
ttcagctttgcttcctctggcgccaaaagctcacagatgcttgcatgccccttgtgaaca
gcacacatcagtgctgtctggccttcagtggtctgcatctttatctctgcaggcagaagg
cttttaactatgtctagaaagcctttgttagctgctaccataagagcagtctcaccggtg
tcgtcagcaataccggcctcaaaagaaacaaggctctcaacaatgtctaggtagccaaaa
ttagaagctatcttaagggcagtccatccatcctcgtctgtcagcccgtgttcaaagtgt
atgagaacgtcaacaacgttcttcttctgtgcctgagctgcaatcataagcgcagtctga
ccatcacgccgaacacactttgcttcgtagggtgctaatgccgtaacggcagaaatgagg
cctcgtctggccacctgcattaatgcagtctcaccctcgaaaatcctaggagctttcaaa
gccattttggcttccttgggggcaagtaatcgaacgacatcaatcatctcctgctcagca
gccaccataagagctgtacggccatctaatgttgcacgcccagcatgtgtgggaataagc
tgcataatcttttccacatcttttacctctacagcaagtatcaaagaattagccttgtcc
ggattgagctctgagattgacagcgttttatcgtcatagggatttgccttagaggaggca
gacgcatccttgataataggcgtcggtccctttggtggtgtggcaccatgcacccctgct
tccggtagagttagcttcaagggattgctaggagctgtgggtatcggtaattgattgtca
tctggagcctgcgcctcttcaaagttatctgacctattccgaagcttgcaagcggctgtg
ttagcactcttcggttcatagttcgccaccagaaaagaggatggggtagcaaggtccatg
atatccatcaggacatctggagacatgcgcgtctcaggtgtatcgcaaaggcgttctatt
gttttcattctggagatgaaggggttggaggatggcgatggcatagagaggaaggtctcc
ggaggggtcttattcatcatgtagagcatatctacaacttggcgcatctcaaataggtca
cttagaagaggcctgtttgaaggattgatattcagcatgtaatagattgtgcaacgaagt
atgtctgtatactcctggggaattggacgacgctctgctgctatgctctgcaaaagggca
gcggtgtctctcttgtccatgctagaggggactacaaacagtggcttaaaggtacacaac
tcatagagtagcgcccctagagaccaaatatctgatgcagcagtatactcacctgttagg
aaccactccggagcagtgtaaatagcttgctgcggttcatgttgaccatcctctgagggc
ttagggttaagcagcatatagtcataggaagaaacaggctcggtggacggttgacaaaga
aacttgttagggctgaaaacagaaaggaggtagttgccatctctggtcacacagatggag
gagggacggatgtccatgtgaacaggtgggctatcgttcttgagacgctgattttcaatt
gggtcatgtattgatgctagcgcatacagaagctgtgcaaagatgtaccagatctttgcc
tcagagaggtgctctccttgactccgtgcgcttgctataagattaaccagtgtctcagtg
ctcggtctgtcagtaataacatacgatgatgaggaaccgttatgacgttgaacggaaaag
catttagtgatgtacgggttgataacaaatggaagatgccgtatcgaaagctccatatca
acgagctccatggttttgagctcatcgcgcttgatgcggtttatgcaaacgggatgattg
tcatgagtacgtatggcttcatatatatcaagtgcgtgatgctgctttacaagctttcct
agcaggtagccgtgtggtgtgtactctgtatgcattttgtttcttttcactattttccca
gacgtttccttttctgatccgttcatctatcaaagcttcaacgatcaactgtctcacaca
atagcatggggctttgatagccgctatattttggccgtacccgtcatgcattacgtttcc
atcggtgctgaccaaaaatttatctataaaattctaaactcattcctggagcactaatgc
tcgatgcagggtctgttgacagttctatcattcatagcaccaccggatttagtttcagct
caacgggctctcttacatacactccaaatggtaatatcatatctgtatcacctcttggac
ttattcgacatgctttaacagctactggtgcaaaagttgacaagatgtgccacatcggag
agtacgatcaagtgataactgcccttcgttctcatccgcgagagagcattgtagcagcag
ctgtttatggatctacgcaaggctccattgcgatagtcaacacagacactatgacgcata
tttacgatattccgtggccctctatttttggcgagccatcagcactctgcttttcccacg
atgcaagcttcttagcagtcactacccgatcaccaggagctgtatactttataatgatgg
agatggatgctcacgttattgtcgcctctgtagaggggtttctcccagagggtgttccct
ttgctccccagtattttgtcgctgacccaaccagcctcttatctgatgagccatcattca
ttgtagaatcaggaatgacatgcatccatttgtccttgcgtaaaaaattcaactatgata
agggtgacctctcacagttgtcatctagctacacatgcactgctcagtatgttctgaata
tgacaggtgcaacctctgtagattttgcacccttttacactaacaactatctagtcggag
ggttccctgactcatccattgccttgtgtgctctgataagacaccctgacagtccttacc
gtagtaacttgaccgacagtatgttcaccaagtacctaccgaccagtgtatccggtgtcg
tcgcgcgctcaggtcaaacatttggaaacatgacccttgttgagtgtcttacagcagata
cttacgttacttttaaagaaataaatagacggatcagcattccactcattatacctaaga
acgtccccaccccgcgatttggagtaagctcgatacgaggaattgttgggggaactgtct
acgtgttaatgaaatcgggaatgttttgttcgttttacatctctagtaccgaaaagagaa
gtgccgagctggatgacttgtgcagtgatgacagtgatccagaggagcaagagcgtgaag
ctggtagtggtgcggctaggaagcgagacgttcgctttgatgccatggacagaccaatag
aggttagaaagcctccacagacagaagggcgcactattgaattacagaccgccatgaaaa
ctggctacatgaacgttgcactcaacttctctgcttgcgtgttattgaatgctgaccttg
tactatgtgattctggaaagaacggctcagtcacctccatcttctcaagggcatcatcaa
tgattgatgaaataacatcatggagcgagcaccgatcaaatataagcttctgttctatga
ctgtggaccgcacagatctcacgactatcgcgtgcgtggtatatga--ccctgctacagg
ttcggcttatccagtttacatgaaccttccgcaggttaataacagaactgcccttcagtg
catcatgcgcccaatctgtacgcctttcatatctctctttggttatgttcatattaacac
tatctcggcagcgactccttatcttcgacaagtgtcccaaaccttttcatacatgagtaa
gcaggcgtcgctgattggctctgaggcgctcgcc-tctacacggtctcagcccctggttg
atccactggatagtacacctattgcagatgaccctgttgctggttttga
>P427_contig3 527979:533724
cttttggagctgatgcgccaataccttccatcgtttggcttaccgatcgcatcctgcatg
aactttgaggggtcccaactggaggctaaagcgcctatccaggagcagcactatagactt
attacacagcgtgctggtcatgtgccaattatcccaatactgatggattgcatatctctt
ttagtgcactactcacggcctgcatttggatttggcgagggtttcttgatgcacctctct
gccatcatctattccaacatctacggagactttctctttgatagtgaagctgagcgttac
tttcttgctgtacctgagctcactgattctctttactcacaagagacaatagagcttctt
tgcaaaaggtttgagaccccaatcgttgtagactcccttgagctaagctcttggccaaca
attagcaagttttggtcgcttggtctggacttctcctaagcaaccagcgctattgcgtta
atctgttaattgcgtgctacacactgtaaatgcacgaatcatacaaagagcattcgttta
ttcactcgtgtccatcatccacttcatggcggagtgaggcagtactctccgcagttcgga
tcggtgatgcactgagggcagttggtcggtggtagcgttccgcagtcgtcacagtcaacg
tctccgcacttgaaggtgaactgcactccagttgcactgggacacacgagtccggtgtta
cagttgagataaacctccataagatagggaagagtcataagcccaactgggacgtcgcca
gtcagctggttacagtccaggtggagctccttgaggaactgaagctcattgatgcaggtc
gggatagaaccagtaagggaattatcgctcatgtaccagaacattaagtgaacaaggtcg
cacatgcactcaggaatgcttccagtgagaccagccttgttgatctgcagatactgaagg
tttgttaactgacacaggccctccgggatgtcgccagccaatgcattgttgctcagatac
agagtcttaaggtaagtgaggcaaccgatattctccggaattgcacccgtgaggttcatg
tccgagagatcaagggcaataacatagttgttcgaggcatcgcatgtaacacctgtccat
gtacagatagagtctccagagagccagttgttgcttttccagtttgctccgtcggtagca
tcgtagatttcgacgaggacctccctctgggtagtcgggcaagtgagggcaagaacagaa
cctgcaagggcaagaaaagcaagcatcatctctgatattttatttccgcgtttactgacc
tggtaattgtaaactgtagattgtagattgtagactgttaaccataaataaatacgaatg
gtacaggtgcatctaggacggaagaatgacctattaaacagtttgctctgaagagtagtt
tgcgatcagagccaatgcttccggagaccctagttctttggcaagctcgatccatgtctt
agaaccatctgaagataagactacagacttcttgcgttctaatggggaattggcaagtat
atactctgctgctgaataggctcgctgctctattgccaagagaagagcagtgtaacccgc
tcctttagagtagagactgtttgtttgcataccctcctctatatgggcaacagtaaacga
acacactcaagagaattagcatatgcagcacacatgagggcggtagtcccgtcaactttt
ttcagctttgcttcctctggcgccaaaagctcacagatgcttgcatgccccttgtgaaca
gcacacatcagtgctgtctggccttcagtcgtctgcatctttatctctgcaggctgaagg
cttttaactatgtctagaaagcctttgttagctgccaccataagagcagtctcaccggtg
tcgtcagcaataccggcctcaaaagaaacaaggctctcaacaatgtctaggtagccaaaa
ttagaagctatcttaagggcagtccatccatcctcgtctgtcagcccgtgttcaaagtgt
atgagaacgtcaacaatgttcttcctctgtgcctgagctgcaatcataagcgcagtctga
ccatcacgccgaacacactttgcttcgtagggtgctaatgccgtaacggcagaaattagg
cctcgtctggctacctgcattaatgcagtctcaccttcgaaaatcctaggagctttcaac
gtcattttggcttccttgggagcaagtaatcgaacgacgtcaatcatctcctgctcagca
gccaccataagagctgtacggccatctagtgttgcacgcccagcatgtgtgggaataagc
agcataatcttttccacatcttttacctctacagcaagtatcaaagaattagccttgtcc
ggattgagctctgagattgacagcgttttatcatcatagggatttgccttagaggaggca
gacgcatccttgataataagcgccggtccctttggtggtgtggcaccctgcacccctgct
tccggtagagttagcttcaagggattgctaggggctgtgggtatcggtaattgattgtca
tctggagcctgcgcctcttcaaagttatctgacctattccgaagcttgcaagtggctgtg
ttagtactcttcggttcatagttcgccaccagaaaagaggacggggtagcaaggtccatg
atatccatcaggacatctggagacatgcgcgtctcaggtgtatcgcagaggcgttctatt
gttttcattctggagatgaaggggttggaggatggcgatggcatagagaggaaggtctcc
ggaggggtcttattcatcatgtagagcatatctacaacttggcgcatctcaaataggtca
cttagaaggggcctgtttgaaggattgatattcagcatgtaatagattgtgcaacgaagt
atgtctgtatactcctgaggaattggacgacgctctgctgctatgctctgcaagagggca
gcggtgtctctcttgtccatgctagaggggactacaaacagtggcttaaaggtacacaac
tcatagagtagcgcccctagagaccaaatatctgatgcagcagtatactcacctgttaga
aaccactccggagcagtgtaaacagcttgctgtggttcacgttgactatcctctgagggc
ttagggttaagcagcatatagtcataggaagaaacaggctcggtggacggttgacaaaga
aacttgttagggctgaaaacagaaaggaggtagttgccatctctggtcacgcagatggag
gaggggcggatgtccatatgaacaggtgggctatcgttcttgagacgctgattttcaatt
gggtcatgtattgatgctagcgcatacagaagctgtgcaaagatgtaccagatctttgcc
tcagagaggtgctctccttgactccgtgcgcttgctataagattaaccagtgtctcagtg
ctcggtctgtcagtaataacatatgatgatgaggaaccgttatgacgttgaacggaaaag
catttagtgatgtacgggttgataacaaatggaagatgccgtatcgaaagctccatatca
acgagctccatggtcttgagctcatcgcgcttgatgcggtttatgcaaacgggatgattg
tcatgagtacgtatggcttcatatatatcaagtgcatgatgctgccttacaagctttccc
agcaggtagccgtgtggcgtgtactctgtatgcattttgtttcttttcactattttccca
gacgtttccttttctgatccgttcatctatcgaagcttcaacgatcaactgtctcacaga
atagcatggggctttgatagccgctatattttggccgtacccgtcatgcatcacgtttcc
atcgatgctgaccaaaaatttatctataaaattctaaactcattcctggagcactaatgc
tcaatgcagggtctgttgacagttctatcattcatagcaccaccggatttagtttcagct
caacaggctctcttacatacactccaaatggtaatgtcatatctgtatcacctcttggac
ttattcgacatgctttaacagctactggtgcaaaagttgacaagatgtgccacatcggag
agtacgatcaagtgataactgctattcgttctcatccgcgagagagcattgtagcagcag
ctgtttatggatctacgcaaggctccattgcgatagtcaacacagacactatgacgcata
tttacgatattccgtggccctctatttttggcgagccatcagcactctgcttttcccacg
atgcaagcttcttagcagtcactacccgatcaccaggagccgtatactttataatgatgg
agatggatgctcatgttattgtcgcctctgtagaggggtttctcccagagggtgttccct
ttgctcctcagtattttgtcgctgacccaaccagcctcttatctgatgagccgtcattca
ttgtagaatcaggaatgacatgcatccatttgtccttacgtaaaaaattcaactatgata
agggtgacctctcacagttgtcatctagttacacatgcactgctcagtatattttgaata
tgacaggtgcaacctctgtagactttgcacccttttacactaacaactatctagtaggag
ggttccctgactcctccattgccttgtgtgctctgataagacaccctgacagtccttacc
gtagtaacttgaccgacagtatgttcaccaagtacctaccgaccaatgtatccggtgtag
tcgcgcgctcaggtcaaacatttggaaacatgacccttgctgagtgtcttacagcagata
cttacgttacttttaaggaaataaatagacggatcagcattccactcattatacctaaga
acgtccccaccccgcgatttggagtaagctcgatacgaggaattgttgggggaactgtct
acgtattaatgaaatctggaatgttttgttcgttttacatctctagtaccgaaaagagaa
gtgccgagctggatgacctgagcagtgatgacagtgatccagaggagcaagagcgtgaag
ttgatagtggtgcggctaggaagcgagacgttcgctttgatgccatggacagaccaatag
aggttaaaaagcctccacagacagaaaggcgcaccattgaattacagaccgccatgaaaa
ctggctacatgaacgttgcactcaacttctctgcttgcgtgttattgaatgccgaccttg
tgctatgtgattctggaaagaacggctcagtcacctccatcttctcaagggcatcatcga
tgattgatgaaataacatcatggagcgagcaccgatcaaacataagcttctgttctatga
ctgtggaccgcacagatctcacgactatcgcgtgcgtggtatatga--ccctgctacagg
ttcggcttatccagtttacatgaaccttccgcaggttaataacagaactgccctccagtg
tatcatgcgcccaatctgtacgcctttcatatctctctttggttatgttcatattaacac
tatctcggcagcgactccctatcttcgacaagtgtcccaaaccttttcatacatgagtaa
gcaggcgtcgctgattggctctgaggcgctcgcc-tctacacggtctcagcccctggttg
atccactggatagtacacctatcgcagatgaccctgttgctggttttga
>P458_contig1 complement(334594:340338)
cttttggagctgatgcgccaataccttccatcgtttggcttaccgattgcatcctgcatg
aactttgaggggtcccaactagaggctaaagcgcccatccaggagcagcactatagactt
attacacagcgtgctggtcatgtgccaatcatcccaatactgatggattgcatatctctt
ttagtgcactactcacggcctgcatttggatttggcgagggtttcttgatgcacctctct
gccatcatctattccaacctctacggagactttctctttgatagtgaagctgagcgttac
tttcttgctgtacctgagctcactgattctctttactcacaagagacaatagagcttctt
tgcaaaaggtttgagaccccaatcgttgtagactcccttgagctaagctcttggccaaca
attagcaaattttggtcgcttggtctagacttctcctaagcaactagcactactacgtta
aactgttaattgcgtgctacacactgtaaatgcacgaatcatacaaagagcattcgttta
ttcactcgtgtccatcatccacttcatggcggagtgaggcagtactctccgcagtccgga
tcggtgatgcactgagggcagttggtcggtggtagcgttccgcagtcgtcacagtcaacg
tctccgcacttgaagatgaactgcactccagttgcactgggacacacgagtccggtgtta
cagttgagataaacctccataagataggggagagtcataaggccaactgggacgtcgcca
gtcagctggttgcagtccaggtgaagctccttgaggaattgaagctcattgatgcaggtt
gggatagaaccagtaagggaattatcgctcatgtaccagaacattaagtgaacaagatcg
cacatgcactcaggaatgcttccagtgagaccagccttgttgatctgcagatactggagg
tttgttaactggcacaggccctccgggatgtcgccagtcagcgtattgctgctcagatac
agagtcttaaggtaagtgaggcaaccgatattctccggaattgcacccgtgaggctcatg
tccgagagatcaagggcaataacatagttgttcgaggcatcgcatgtaacacctgtccat
gtacagatagagtctccagagagccagttgttgcttttccagtttgctccgtcggtagca
tcgtagatttcgacgagcacctccctctgggtagtcgggcaagtgagggcaagaacagaa
cctgcaagggcaagaaaagcaagcatcatctctgatattttatttccgcgtttactgacc
tggtaattgtaaactgtagattgtagattgtagactgttaaccataaataaatacaaatg
gtacaggtgcgtctaggacagaagaatgacctattaaacagtttgctctgaagagtagtt
tgcgatcagagtcaatgcttccggagaccctagttctttggcaagctcgatccatgtctt
agaaccatctgaagataagactacagacttcttgcgttctaatggggaattggcaagtat
atactctgctgctgaataggctcgctgctctattgccaagagaagagcagtgtaacccgc
tcctttagggtagagactgtttgtttgcataccctcctccata--tgcaacagtaaacga
acacactcaagagaattagcatatgcagcacacatgagggcggtagtcccgtcaactttt
ttcagctttgcttcctctggcgccaaaagctcacagatgcttgcatgccccttgtgaaca
gcacacatcagtgctgtctggccttcagtggtctgcatctttatctctgcaggctgaagg
cttttaactatgtctagaaagcctttattagctgccaccataagagcagtctcaccggtg
tcgtcagcaataccggcctcaaaagaaacaaggctctcaacaatgtctaggtagccaaaa
ttagaagctatcttaagggcagtccatccatcctcgtctgtcagcccgtgttcaaagtgt
atgagaacgtcaacaacgttcttcttctgtgcctgagctgcaatcataagcgcagtctga
ccatcacgccgaacacactttgcttcgtagggcgctaatgccgtaacggcagaaatgagg
cctcgtctggccacctgcattaatgcagtctcaccctcgaaaatcctaggagctttcaaa
gccattttggcttccttgggggcaagtaatcgaacgacatcaatcatctcctgctcagca
gccaccataagagctgtacggccatctaatgttgcacgcccagcatgtgtgggaataagc
tgcataatcttttccacatcttttacctctacagcaagtatcaaagaattagccttgtcc
ggattgagctctgagattgacagcgttttatcgtcatagggatttgccttagaggaggca
gacgcatccttgataataggcgtcggtccctttggtggtgtggcaccatgcacccctgct
tccggtagagttagcttcaagggattgctaggagctgtgggtatcggtaattgattgtca
tctggagcctgcgcctcttcaaagttatctgacctattccgaagcttgcaagtggctgtg
ttagcactcttcggttcatagttcgccaccagaaaagaggacggggtagcaaggtccatg
atatccatcaggacatctggagacatgcgcgtctcaggtgtatcgcaaaggcgttctatt
gttttcattctggagatgaaggggttggaggatggcgatggcatagagaggaaggtctcc
ggaggggtcttattcatcatgtagagcatatctacaacttggcgcatctcaaataggtca
cttagaagaggcctgtttgaaggattgatattcagcatgtaatagattgtgcaacgaagt
atgtctgtatactcctggggaattggacgacgctctgctgctatgctctgcaagagggca
gcggtgtctctcttgtccatgctagaggggactacaaacagtggcttaaaggtacacaac
tcatagagtagcgcccctagagaccaaatatctgatgcagcagtatactcacctgttagg
aaccactccggagcagtgtaaatagcttgctgcggttcatgttgaccatcctctgagggc
ttagggttaagcagcatatagtcataggaagaaacaggctcggtggacggttgacaaaga
aatttgttagggctgaaaacagaaaggaggtagttgccatctctggtcacacagatggag
gagggacggatgtccatgtgaacaggtgggctatcgttcttgagacgctgattttcaatt
gggtcatgtattgatgctagcgcatacagaagctgtgcaaagatgtaccagatctttgcc
tcagagaggtgctctccttgactccgtgcgcttgctataagattaaccagtgtctcagtg
ctcggtctgtcagtaataacatacgatgatgaggaaccgttatgacgttgaacggaaaag
catttagtgatgtacgggttgataacaaatggaagatgccgtatcgaaagctccatatca
acgagctccatggttttgagctcatcgcgcttgatgcggtttatgcaaacgggatgattg
tcatgagtacgtatggcttcatatatatcaagtgcgtgatgctgctttacaagctttcct
agcaggtagccgtgtggtgtgtactctgtatgcattttgtttcttttcactattttccca
gacgtttccttttctgatccgttcatctatcgaagcttcaacgatcaactgtctcacaca
atagcatggggctttgatagccgctatattttggccgtacccgtcatgcattacgtttcc
atcggtgctgaccaaaaatttatctataaaattctaaactcattcctggagcactaatgc
tcgatgcagggtctgttgacagttctatcattcatagcaccaccggatttagtttcagct
caacgggctctcttacatacactccaaatggtaatatcatatctgtatcacctcttggac
ttattcgacatgctttaacagctactggtgcaaaagttgacaagatgtgccacatcggag
agtacgatcaagtgataactgcccttcgttctcatccgcgagagagcattgtagcagcag
ctgtttatggatctacgcaaggctccattgcgatagtcaacacagacactatgacgcata
tttacgatattccgtggccctctatttttggcgagccatcagcactctgcttttcccacg
atgcaagcttcttagcagtcactacccgatcaccaggagctgtatactttataatgatgg
agatggatgctcacgttattgtcgcctctgtagagggatttctcccagagggtgttccct
ttgctccccagtattttgtcgctgacccaaccagcctcttatctgatgagccatcattca
ttgtagaatcaggaatgacatgcatccatttgtccttgcgtaaaaaattcaactatgata
agggtgacctctcacagttgtcatctagctacacatgcactgctcaatatgttctgaata
tgacaggtgcaacctctttagattttgcacccttttacactaacaactatctagtcggag
ggttccctgactcatccattgccttgtgtgctctgataagacaccctgacagtccttacc
gtagtaacttgaccgacagtatgttcaccaagtacctaccgaccagtgtatccggtgtcg
tcgcgcgctcaggtcaaacatttggaaacatgacccttgttgagtgtcttacagcagata
cttacgttacttttaaagaaataaatagacggatcagcattccactcattatacctaaga
acgtccccaccccgcgatttggagtaagctcgatacgaggaattgttgggggaactgtct
acgtgttaatgaaatcgggaatgttttgttcgttttacatctctagtaccgaaaagagaa
gtgccgagctggatgacttgagcagtgatgacagtgatccagaggagcaagagcgtgaag
ctggtagtggtgcggctaggaagcgagacgttcgctttgatgccatggacagaccaatag
aggttagaaagcctccacagacagaagggcgcactattgaattacagaccgccatgaaaa
ctggctacatgaacgttgcactcaacttctctgcttgcgtgttattgaatgctgaccttg
tactatgtgattctggaaagaacggctcagtcacctccatcttctcaagggcatcatcaa
tgattgatgaaataacatcatggagcgagcaccgatcaaacataagcttctgttctatga
ctgtggaccgcacagatctcacgactatcgcgtgcgtggtatatga--ccctgctacagg
ttcggcttatccagtttacatgaaccttccgcaggttaataacagaactgcccttcagtg
catcatgcgcccaatctgtacgcctttcatatctctctttggttatgttcatattaacac
tatctcggcagcgactccttatcttcgacaagtgtcccaaaccttttcatacatgagtaa
gcaggcgtcgctgattggctctgaggcgctcgccttctacacggtctcagcccctggttg
atccactggatagtacacctattgcagatgaccctgttgctggttttga
