# Supplementary material for: High resolution multi-locus sequence typing scheme for Giardia duodenalis assemblage B outbreak and population analysis
Source: PLoS Negl Trop Dis. 2026 Jul 15;20(7):e0014528. doi: 10.1371/journal.pntd.0014528 (PMC13395364; doi:10.1371/journal.pntd.0014528)
Supplement: S2 Appendix — (ZIP) [file pntd.0014528.s002.zip › S2_Appendix/annotated_alignment_1531_k501_ash0.9_reads20_c5fae58a8e06ab8ea3bd9122779feb0c.fasta]

>POIs
---------------------------------------------------------------------------Y--Y--------------Y--YY--Y-------Y-YYYYYYY-----YYYYY----YYYYYYY--YYY--Y-YYYY--Y--Y----Y----YY-YY---Y-------Y---YYY--YYY----YYYY-----Y----YY---YYYYYY---Y---Y--Y---YYYY--Y--Y------------------------------------------------------------------------------------------------------------------------------------------------------------------------------------------------------------------------------------------------------------------------------------------------------------------------------------------------------------------------------------------------------------------------------------------------------------------------------------------------------------------------------------------------------------------------------------------------------------------------------------------------------------------------------------------------------------------------------------------------------------------------------------------------------------------------------------------------------------------------------------------------------------------------------------------------------------------------------------------------------------------------------------------------------------------------------------------------------------------------------------------------------------------------------------------------------------------------------------------------------------------------------------------------------------------------------------------------------------------------------------------------------------------------------------------------------------------------------------------------------------------------------------------------------------------------------------------------------------------------------------------------------------------------------------------------------------------------------------------------------------------------------------------------------------------------------------------------------------------------------------------------------------------------------------------------------------------------------------------------------------------------------------------------------------------------------------------------------------------------------------------------------------
>GCA_011634595.1_contig16 1483811:1486128
g--ttttttcagtttacttcggtatttaatgtaagagtaaataattacttcttccccttc
ttagagcccttccccttttgcacagtgctcggttgctgactgccaccctttgtatatgct
ccagatttgtcaaagaaatctggacgaagaagcttcattacttcacggttatctgtctct
tcggcaaaatcaaatgccgttttccccgtcacagtccgaatatgccgttcttcgttcatt
agcaacttcaccatatctatattacctatacttgctgcccacattaacgctgaagagccg
tcgtttttcatgcatttcacttcctttttcttcagaactttagcaaccttgatatttccg
tttctagctgcgctcatcaaggccgtccatccatctactttgacctttcctgcttctttt
gaggctagcttcaaagctaggtctgtgtaattgtgctcacaggcactcataagagccgtc
caaccgttgacggcattctttccagcttccttcagaagcatagtggccatctctagatgg
ccatgctcgcaagcgatcattagcgcagtaactccggaaatcgtctggagacccacttct
tttgctataagctgttttcctattgttatcagatcatgctgagcacagtacatcaatgat
gtccagccatcactgcgccgcattccggcttccttcttcatcaggtgtttgattacttcc
ccgtgcttcttttgaacggcctccattagagctgttgttccgtccttttgccgcattcca
ccctctttagccactagcattttgacacattcaacgtgacccatgttagcagcaatcata
agtgctgtgattccacctgggaggctctttcctgcatctgcagagatggtgtttttgaca
ctctttagatcatttctaatgaccgctttcatcaagtccgtatatggtagcgcatctgca
gtatatgattgggcatctatgaattggatagttctggtgacgtcactcccagtattgttt
tcagaaaagttgagctcggcttgtttaaaggcttgtagatcgtttggtatataaagctgt
cccgtt-ccttgaagccctgaattaagtggaacgttataatactgtgctggtcctgttgg
atatggtccataaatgtcgtcaccctgaggtagaggatacggaacatgaccactcatagg
ctccacgtgtgcctgatatgtgagctgatcgtcggatattggtacctttcgttggtt-gg
ctgagttgacggaattaacgtaatcaattggatagcatcgtaacatctcttggttgtcgg
ctacctgcttccggctagatagagtcaattgtggggtgccactaggagatgtttttctca
agtaagagctattctgtgtgcctgcaacagtaggacca-caatgtacagaattttttggg
gatgttctattgctagcctgtgtttggtagcggggaacagcttctcctgcactatttgtt
gtctgtatgacctctgttccgccatccctggcgattctgatgcgaacaacctgtggactc
atgtgacttgcaatgagctcggtgggatcatctgcaaaggcactcatgatctctccctct
ggattgcaacgggtttgcaggagttgcttggacggcgtcataccgtagggcagttcatct
tgagctagagattgcgatactcgacgaatgccaggcttttccttaatcacctctggactc
ggtacttcactgagcatcgtgtttggctcagttccgttgtactgataagcctttatgcgt
gatactacagcttgtgatgctgttagaggtgcatcaatggatttctctagaagcgtgtcg
tagcgatgtgcgcttggagcacgagaacgaccggcaagtcctgacccagaacgtacaggc
ccttcttgcgctagtgtagactcagccatcgttgaacacgtagaaaaaggttctggcact
ctctggacacctcgagaggatgagcgccgtccagtaactagcatagaaagaatgctatca
ttagccttgtcagccattttgtcattggtacgccccgtagacgtactccgaatacgcgag
ctagccttagctggagcatagttgaggtagctctgctcaccaacagtctgatctacgaga
agtagtgaatctggttgcggttttgcaataaaatctgctttgttgagtgcaaatggtgga
acagcagggataggatcctgagcagatcgagatgggcttgaccgatattgagattgggga
gccgttgagacgtccattaactcaggatgctcaacagatatcc
>GCA_001543975.1_contig176 914:3231
t--ttttttcagtttacttcggtatttaatgtaagagtaaataattacttcttccccttc
ttagaacccttccccttttgcacagtgctcggttgctgactgccaccctttgtatatgct
ccagatttgtcaaagaaatctggacgaagaagcttcattacttcacggttatctgtctcc
tcggcaaaatcaaatgccgttttccccgtcacagtccggatatgccgttcttcgttcatt
agcaacttcaccatatctatattacctatacttgctgcccacattaacgctgaagagccg
tcgtttttcatgcatttcacttcntttttcttcagaactttagcaaccttgatatttccg
ttcctagctgcgctcatcaaggccgtccatccatctactttgacctttcctgcttctttt
gaggctagcttcaaagctaggtctgtgtaattgtgctcacaggcactcataagagccgtc
caaccgttgacggcattctttccagcttccttcagaagcatagtggccatctctagatga
ccatgctcgcaagcgatcattagcgcagtaactccggaaatcgtctggagacccacttct
tttgctataagctgttttcctattgttatcagatcatgctgagcacagtacatcaatgat
gtccagccatcactgcgccgcattccggcttccttcttcatcaggtgtttgattacttcc
ccgtgcttcttttgaacggcctccattagagctgttgttccgtccttttgccgcattcca
ccctctttagccactagcattttgacacattcaacgtgacccatgttagcagcaatcata
agtgctgtgattccacctgggaggctctttcctgcatccgcagagatggtgtttttgaca
ctctttagatcatttctaatgaccgctttcatcaagtccgtatatggtagcgcatctgca
gtatatgattgggcatctatgaattggatagttctggtgacgtcactcccagtattgttt
tcagaaaagttgagctcggcttgtttaaaggcttgtagatcgtttggtatataaagctgt
cccgtt-ccttgaagccctgagttaagtggaacgttataatactgtgctggtcctgttgg
atatggtccataaatgtcgtcaccctgaggtagaggatacggaacatgaccactcatagg
ctccacgtgtgcctgatatgtgagctgatcgtcggatattggtacctttcgttggtt-gg
ctgagttgacggaattaacgtaatcaattggatagcatcgtaacatctcttggttgtcgg
ctacctgcttccggctagatagagtcaattgtggggtgccactaggagatgtttttctca
agtaagagctattctgtgtgcctgcaacagtaggacca-caatgtacagaattttttggg
gatgttctattgctagcctgtgtttggtagcggggaacagcttctcctgcactatttgtt
gtctgtatgacctctgttccgccatccctggcgattctgatgcgaacaacctgtggactc
atgtgacttgcaatgagctcggtgggatcatctgcaaaggcactcatgatctctccctct
ggattgcaacgggtttgcaggagttgcttggacggcgtcataccgtaggccagttcatct
tgagctagagattgcgatactcgacgaatgccaggcttttccttaatcacctctggactc
ggtacttcactgagcatcgtgtttggctctgttccgttgtactgataagcctttatgcgt
gatactacagcttgtgatgctgttagaggtgcatcaatggatttctctagaagcgtgtcg
tagcgatgtgcgcttggagcacgagaacgaccggcaagtcctgacccagaacgtacaggc
ccttcttgcgctagtgtagactcagccatcgttgaacacgtagaaaaaggttctggcact
ctctggacacctcgagaggatgagcgccgtccagtaactagcatagaaagaatgctatca
ttagccttgtcagccattttgtcattggtacgccccgtagacgtactccgaatacgcgag
ctagccttagctggagcatagttgaggtagctctgctcaccaacagtctgatctacgaga
agtagtgaatctggttgcggttttgcaataaaatctgctttgttgagtgcaaatggtgga
acagcagggataggatcctgagcagatcgagatgggcttgaccgatattgagattgggga
gccgttgagacgtccattaactcaggatgctcaacagatatcc
>Gerbil_contig018.1 85933:88250
g--ttttttcagtttacttcggtatttaatgtaagagtaaataattacttcttccccttc
ttagagcccttccccttttgcacagtgctcggctgctgactgccaccctttgtatatgct
ccagatttgtcaaagaaatctggacgaagaagcttcattacttcacggttatctgtctct
tcggcaaaatcaaatgccgttttccccgtcacagtccgaatatgccgttcttcgttcatt
agcaacttcaccatatctatattacctatacttgctgcccacattaacgctgaagagccg
tcgtttttcatgcatttcacttcctttttcttcagaactttagcaaccttgatatttccg
tttctagctgcgctcatcaaggccgtccatccatctactttgacctttcctgcttctttt
gaggctagcttcaaagctaggtctgtgtaattgtgctcacaggcactcataagagccgtc
caaccgttgacggcattctttccagcttccttcagaagcatagtggccatctctagatgg
ccatgctcgcaagcgatcattagcgcagtaactccggaaatcgtctggagacccacttct
tttgctataagctgttttcctattgttatcagatcatgctgagcacagtacatcaatgat
gtccagccatcactgcgccgcattccggcttccttcttcatcaggtgtttgattacttcc
ccgtgcttcttttgaacggcctccattagagctgttgttccgtccttttgccgcattcca
ccctctttagccactagcattttgacacattcaacgtgacccatgttagcagcaatcata
agtgctgtgattccacctgggaggctctttcctgcatccgcagagatggtgtttttgaca
ctctttagatcatttctaatgaccgctttcatcaaatccgtatatggtagcgcatctgca
gtatatgattgggcatctatgaattggatagttctggtgacgtcactcccagtattgttt
tcagaaaagttgagctcggcttgtttaaaggcttgtagatcgtttggtatataaagctgt
cccgtt-ccttgaagccctgagttaagtggaacgttataatactgtgctggtcctgttgg
atatggtccataaatgtcgtcaccctgaggtagaggatacggaacatgaccactcatagg
ctccacgtgtgcctgatatgtgagctgatcgtcggatattggtacctttcgttggtt-gg
ctgagttgacggaattaacgtaatcaattggatagcatcgtaacatctcttggttgtcgg
ctatctgcttccggctagatagagtcaattgtggggtgccactaggagatgtttttctca
agtaagaactattctgtgtgcctgcaacagtaggacca-caatgtacagaattttttggg
gatgttctattgctagcctgtgtttggtagcggggaacagcttctcctgcactatttgtt
gtctgtatgacctctgttccgccatccctggcgattctgatgcgaacaacctgtggactc
atgtgacttgcaatgagctcggtgggatcatctgcaaaggcactcatgatctctccctct
ggattgcaacgggtttgcaggagttgcttggacggcgtcataccgtagggcagttcatct
tgagctagagattgcgatactcgacgaatgccaggcttttccttaatcacctctggactc
ggtacttcactgagcatcgtgtttggctcagttccgttgtactgataagcctttatgcgt
gatactacagcttgtgatgctgttagaggtgcatcaatggatttctctagaagcgtatcg
tagcgatgtgcacttggagcacgagaacgaccggcaagtcctgacccagaacgtacaggc
ccttcttgcgctagtgtagactcagccatcgttgaacacgtagaaaaaggttctggcact
ctctggacacctcgagaggatgagcgccgtccagtaactagcatagaaagaatgctatca
ttagccttgtcagccattttgtcattggtacgccccgtagacgtactccgaatacgcgag
ctagccttagctggagcatagttgaggtagctctgctcaccaacagtctgatctacgaga
agtagtgaatctggttgcggttttgcaataaaatctgctttgttgagtgcaaatggtgga
acagcagggataggatcctgagcagatcgagatgggcttgaccgatattgagattgggga
gccgttgagacgtccattaactcaggatgctcaacagatatcc
>Gi-P132_contig018.1 85897:88214
g--ttttttcagtttacttcggtatttaatgtaagagtaaataattacttcttccccttc
ttagagcccttccccttttgcacagtgctcggctgctgactgccaccctttgtatatgct
ccagatttgtcaaagaaatctggacgaagaagcttcattacttcacggttatctgtctcc
tcggcaaaatcaaatgccgttttccccgtcacagtccggatatgccgttcttcgttcatt
agcaacttcaccatatctatattacctatacttgctgcccacattaacgctgaagagccg
tcgtttttcatgcayttcacytcctttttcttcagaactttagcaaccttgatatttccg
tttctagctgcgctcatcaaggccgtccatccatctactttgacctttcctgcttctttt
gaggctagcttcaaagctaggtctgtgtaattgtgctcacaggcactcataagagccgtc
caaccgttgacggcattctttccagcttccttcagaagcatagtggccatctctagatga
ccatgctcgcaagcgatcattagcgcagtaactccggaaatcgtctggagacccacttct
tttgccataagctgttttcctattgttatcagatcatgctgagcacagtacatcaatgat
gtccarccatcactgcgccgcattccggcttccttcttcatcaggtgtttgattacttcc
ccgtgcttcttttgaacggcctccattagagctgttgttccgtccttttgccgcattcca
ccctctttagccactagcattttgacacattcaacgtgacccatgttagcagcaatcata
agtgctgtgattccacctgggaggctctttcctgcatccgcagagatggtgtttttgaca
ctctttagatcatttctaatgaccgctttcatcaagtccgtatatggtagcgcatctgca
gtatatgattgggcatctatgaattggatagttctggtgacgtcactcccagtattgttt
tcagaaaagttgagctcggcttgtttaaaggcttgtagatcgtttggtatataaagctgt
cccgtt-ccttgaagccctgagttaagtggaacgttataatactgtgctggtcctgttgg
atatggtccataaatgtcgtcaccctgaggtagaggatayggaacatgaccactcatagg
ctccacgtgtgcctgatatgtgagctgatcgtcggatattggtacctttcgttggtt-gg
ctgagttgacggaattaacgtaatcaattggatagcatcgtaacatctcttggttgtcgg
ctacctgcttccggctagatagagtcaattgtggggtgccactaggagatgtttttctca
agtaagagctattctgtgtgcctgcaacagtaggacca-caatgtacagaattttttggg
gatgttctattgctagcctgtgtttggtagcggggaacagcttctcctgcactatttgtt
gtctgtatgacctctgttccgccatccctggcgattctgatgcgaacaacctgtggactc
atgtgacttgcaatgagctcggtgggatcatctgcaaaggcactcatgatctctccctct
ggattgcaacgggtttgcaggagttgcttggacggcgtcataccgtaggccagttcatct
tgagctagagattgcgatactcgacgaatgccaggcttttccttaatcacctctggactc
ggtacttcactgagcatcgtgtttggctctgttccgttgtactgataagcctttatgcgt
gatactacagcttgtgatgctgttagaggtgcatcaatggatttctctagaagcgtgtcg
tagcgatgtgcgcttggagcacgagaacgaccggcaagtcctgacccagaacgtacaggc
ccttcttgcgctagtgtagactcagccatcgttgaacacgtagaaaaaggttctggcact
ctctggacacctcgagaggatgagcgccgtccagtaactagcatagaaagaatgctatca
ttagccttgtcagccattttgtcattggtacgccccgtagacgtactccgaatacgcgag
ctagccttagctggagcatagttgaggtagctctgctcaccaacagtctgatctacgaga
agtagtgaatctggttgcggttttgcaataaaatctgctttgttgagtgcaaatggtgga
acagcagggataggatcctgagcagatcgagrtgggcttgaccgatattgagattgggga
gccgttgagacgtccattaactcaggatgctcaacagatatcc
>Gi-P289_contig018.1 85911:88230
gntttttttcagtttacttcggtatttaatgtaagagtaaataattacttcttccccttc
ttagagcccttccccttttgcacagtgctcggytgctgactgccaccctttgtatatgct
ccagatttgtcaaagaaatctggacgaagaagcttcattacttcacggttatctgtctcc
tcggcaaaatcaaatgccgttttccccgtcacagtccggatatgccgttcttcgttcatt
agcaacttcaccatatctatattacctatacttgctgcccacattaacgctgaagagccg
tcgtttttcatgcayttcacttcctttttcttcagaactttagcaaccttgatatttccg
tttctagctgcgctcatcaaggccgtccatccatctactttgacctttcctgcttctttt
gaggctagcttcaaagctaggtctgtgtaattgtgctcacaggcactcataagagccgtc
caaccgttgacggcattctttccagcttccttcagaagcatagtggccatctctagatga
ccatgctcgcaagcgatcattagcgcagtaactccggaaatcgtctggagacccacttct
tttgccataagctgttttcctattgttatcagatcatgctgagcacagtacatcaatgat
gtccagccatcactgcgccgcattccggcttccttcttcatcaggtgtttgattacttcc
ccgtgcttcttttgaacggcctccattagagctgttgttccgtccttttgccgcattcca
ccctctttagccactagcattttgacacattcaacgtgacccatgttagcagcaatcata
agtgctgtgattccacctgggaggctctttcctgcatccgcagagatggtgtttttgaca
ctctttagatcatttctaatgaccgctttcatcaagtccgtatatggtagcgcatctgca
gtatatgattgggcatctatgaattggatagttctggtgacgtcactcccagtattgttt
tcagaaaagttgagctcggcttgtttaaaggcttgtagatcgtttggtatataaagctgt
cccgtt-ccttgaagccctgagttaagtggaacgttataatactgtgctggtcctgttgg
atatggtccataaatgtcgtcaccctgaggtagaggatacggaacatgaccactcatagg
ctccacgtgtgcctgatatgtgagctgatcgtcggatattggtacctttcgttggtt-gg
ctgagttgacggaattaacgtaatcaattggatagcatcgtaacatctcttggttgtcgg
ctacctgcttccggctagatagagtcaattgtggggtgccactaggagatgtttttctca
agtaagagctattctgtgtgcctgcaacagtaggacca-caatgtacagaattttttggg
gatgttctattgctagcctgtgtttggtagcggggaacagcttctcctgcactatttgtt
gtctgtatgacctctgttccgccatccctggcgattctgatgcgaacaacctgtggactc
atgtgacttgcaatgagctcggtgggatcatctgcaaaggcactcatgatctctccttct
ggattgcaacgggtttgcaggagttgcttggacggcgtcataccgtaggccagttcatct
tgagctagagattgcgatactcgacgaatgccaggcttttccttaatcacctctggactc
ggtacttcactgagcatcgtgtttggctctgttccgttgtactgataagcctttatgcgt
gatactacagcttgtgatgctgttagaggtgcatcaatggatttctctagaagcgtgtcg
tagcgatgtgcgcttggagcacgagaacgaccggcaagtcctgacccagaacgtacaggc
ccttcttgcgctagtgtagactcagccatcgttgaacacgtagaaaaaggttctggcact
ctctggacacctcgagaggatgagcgccgtccagtaactagcatagaaagaatgctatca
ttagccttgtcagccattttgtcattggtacgccccgtagacgtactccgaatacgcgag
ctagccttagctggagcatagttgaggtagctctgctcaccaacagtctgatctacgaga
agtagtgaatctggttgcggttttgcaataaaatctgctttgttgagtgcaaatggtgga
acagcagggataggatcctgagcagatcgaggtgggcttgaccgatattgagattgggga
gccgttgagacgtccattaactcaggatgctcaacagatatcc
>Gi-P448_contig018.1 85914:88233
gntttttttcagtttacttcggtatttaatgtaagagtaaataattacttcttccccttc
ttagagcccttccccttttgcacagtgctcggctgctgactgccaccctttgtatatgct
ccagatttgtcaaagaaatctggacgaagaagcttcattacttcacggttatctgtctcc
tcggcaaaatcaaatgccgttttcccygtcacagtccggatatgccgttcttcgttcatt
agcaacttcaccatatctatattacctatacttgctgcccacattaacgctgaagagccg
tcgtttttcatgcayttcacttcctttttcttcagaactttagcaaccttgatatttccg
tttctagctgcgctcatcaaggccgtccatccatctactttgacctttcctgcttctttt
gaggctagcttcaaagctaggtctgtgtaattgtgctcacaggcactcataagagccgtc
caaccgttgacggcattctttccagcttccttcagaagcatagtggccatctctagatga
ccatgctcgcaagcgatcattagcgcagtaactccggaaatcgtctggagacccacttct
tttgctataagctgttttcctattgttatcagatcatgctgagcacagtacatcaatgat
gtccagccatcactgcgccgcattccggcttccttcttcatcaggtgtttgattacttcc
ccgtgcttcttttgaacggcctccattagagctgttgttccgtccttttgccgcattcca
ccctctttagccactagcattttgacacattcaacgtgacccatgttagcagcaatcata
agtgctgtrattccacctgggaggctctttcctgcatccgcagagatggtgtttttgrca
ctctttagatcatttctaatgaccgctttcatcaartccgtatatggtagcgcatctgca
gtatatgattgggcatctatgaattggatagttctggtgacgtcactcccagtattgttt
tcagaaaagttgagctcggcttgtttaaaggcttgtagatcgtttggtatataaagctgt
cccgtt-ccttgaagccctgagttaagtggaacgttataatactgtgctggtcctgttgg
atatggtccataaatgtcgtcaccctgaggtagaggatacggaacatgaccactcatagg
ctccacgtgtgcctgatatgtgagctgatcgtcggatattggtacctttcgttggtt-gg
ctgagttgacggaattaacgtaatcaattggatagcatcgtaacatctcttggttgtcgg
ctacctgcttccggctagatagagtcaattgtggggtgccactaggagatgtttttctca
agtaagagctattctgtgtgcctgcaacagtaggacca-caatgtacagaattttttggg
gatgttctattgctagcctgtgtttggtagcggggaacagcttctcctgcactatttgtt
gtctgtatgacctctgttccgccatccctggcgattctgatgcgaacaacctgtggactc
atgtgacttgcaatgagctcggtgggatcatctgcaaaggcactcatgatctctccctct
ggattgcaacgggtttgcaggagttgcttggacggcgtcataccgtaggccagttcatct
tgagctaragattgcgatactcgacgaatgccaggcttttccttaatcacctctggactc
ggtacttcactgagcatcgtgtttggctctgttccgttgtactgataagcctttatgcgt
gatactacagcttgtgatgctgttagaggtgcatcaatggatttctctagaagcgtgtcg
tagcgatgtgcgcttggagcacgagaacgaccggcaagtcctgacccagaacgtacaggc
ccttcttgcgctagtgtagactcagccatcgttgaacacgtagaaaaaggttctggcact
ctctggacacctcgagaggatgagcgccgtccagtaactagcatagaaagaatgctatca
ttagccttgtcagccattttgtcattggtacgccccgtagacgtactccgaatacgcgag
ctagccttagctggagcatagttgaggtagctctgctcaccaacagtctgatctacgaga
agtagtgaatctggttgcggttttgcaataaaatctactttgttgagtgcaaatggtgga
acagcagggataggatcctgagcagatcgaggtgggcttgaccgatattgagattgggga
gccgttgagacgtccattaactcaggatgctcaacagatatcc
>Gi-P514_contig018.1 85911:88228
g--ttttttcagtttacttcggtatttaatgtaagagtaaataattacttcttccccttc
ttagagcccttccccttttgcacagtgctcggctgctgactgccaccctttgtatatgct
ccagatttgtcaaagaaatctggacgaagaagcttcattacttcacggttatctgtctcc
tcggcaaaatcaaatgccgttttccccgtcacagtccggatatgccgttcttcgttcatt
agcaacttcaccatatctatattacctatacttgctgcccacattaacgctgaagagccg
tcgtttttcatgcacttcacttcctttttcttcagaactttagcaaccttgatatttccg
tttctagctgcgctcatcaaggccgtccatccatctactttgacctttcctgcttctttt
gaggctagcttcaaagctaggtctgtgtaattgtgctcacaggcactcataagagccgtc
caaccgttgacggcattctttccagcttccttcagaagcatagtggccatctctagatga
ccatgctcgcaagcgatcattagcgcagtaactccggaaatcgtctggagacccacttct
tttgccataagctgttttcctattgttatcagatcatgctgagcacagtacatcaatgat
gtccagccatcactgcgccgcattccggcttccttcttcatcaggtgtttgattacttcc
ccgtgcttcttttgaacggcctccattagagctgttgttccgtccttttgccgcattcca
ccctctttagccactagcattttgacacattcaacgtgacccatgttagcagcaatcata
agtgctgtgattccacctgggaggctctttcctgcatccgcagagatggtgtttttgaca
ctctttagatcatttctaatgaccgctttcatcaagtccgtatatggtagcgcatctgca
gtatatgattgggcatctatgaattggatagttctggtgacgtcactcccagtattgttt
tcagaaaagttgagctcggcttgtttaaaggcttgtagatcgtttggtatataaagctgt
cccgtt-ccttgaagccctgagttaagtggaacgttataatactgtgctggtcctgttgg
atatggtccataaatgtcgtcaccctgaggtagaggatacggaacatgaccactcatagg
ctccacgtgtgcctgatatgtgagctgatcgtcggatattggtacctttcgttggtt-gg
ctgagttgacggaattaacgtaatcaattggatagcatcgtaacatctcttggttgtcgg
ctacctgcttccggctagatagagtcaattgtggggtgccactaggagatgtttttctca
agtaagagctattctgtgtgcctgcaacagtaggacca-caatgtacagaattttttggg
gatgttctattgctagcctgtgtttggtagcggggaacagcttctcctgcactatttgtt
gtctgtatgacctctgttccgccatccctggcgattctgatgcgaacaacctgtggactc
atgtgacttgcaatgagctcggtgggatcatctgcaaaggcactcatgatctctccctct
ggattgcaacgggtttgcaggagttgcttggacggcgtcataccgtaggccagttcatct
tgagctagagattgcgatactcgacgaatgccaggcttttccttaatcacctctggactc
ggtacttcactgagcatcgtgtttggctctgttccgttgtactgataagcctttatgcgt
gatactacagcttgtgatgctgttagaggtgcatcaatggatttctctagaagcgtgtcg
tagcgatgtgcgcttggagcacgagaacgaccggcaagtcctgacccagaacgtacaggc
ccttcttgcgctagtgtagactcagccatcgttgaacacgtagaaaaaggttctggcact
ctctggacacctcgagaggatgagcgccgtccagtaactagcatagaaagaatgctatca
ttagccttgtcagccattttgtcattggtacgccccgtagacgtactccgaatacgcgag
ctagccttagctggagcatagttgaggtagctctgctcaccaacagtctgatctacgaga
agtagtgaatctggttgcggttttgcaataaaatctgctttgttgagtgcaaatggtgga
acagcagggataggatcctgagcagatcgagatgggcttgaccgatattgagattgggga
gccgttgagacgtccattaactcaggatgctcaacagatatcc
>Gi-P521_contig018.1 85911:88230
gntttttttcagtttacttcggtatttaatgtaagagtaaataattacttcttccccttc
ttagagcccttccccttttgcacagtgctcggttgctgactgccaccctttgtatatgct
ccagatttgtcaaagaaatctggacgaagaagcttcattacttcacggttatctgtctct
tcggcaaaatcaaatgccgttttccccgtcacagtccggatatgccgttcttcgttcatt
agcaacttcaccatatctatattacctatacttgctgcccacattaacgctgaagagccg
tcgtttttcatgcacttcacttcctttttcttcagaactttagcaaccttgatatttccg
tttctagctgcgctcatcaaggccgtccatccatctactttgacctttcctgcttctttt
gaggctagcttcaaagctaggtctgtgtaattgtgctcacaggcactcataagagccgtc
caaccgttgacggcattctttccagcttccttcagaagcatagtggccatctctagatga
ccatgctcgcaagcgatcattagcgcagtaactccggaaatcgtctggagacccacttct
tttgccataagctgttttcctattgttatcagatcatgctgagcacagtacatcaatgat
gtccagccatcactgcgccgcattccggcttccttcttcatcaggtgtttgattacttcc
ccgtgcttcttttgaacggcctccattagagctgttgttccgtccttttgccgcattcca
ccctctttagccactagcattttgacacattcaacgtgacccatgttagcagcaatcata
agtgctgtgattccacctgggaggctctttcctgcatccgcagagatggtgtttttgaca
ctctttagatcatttctaatgaccgctttcatcaagtccgtatatggtagcgcatctgca
gtatatgattgggcatctatgaattggatagttctggtgacgtcactcccagtattgttt
tcagaaaagttgagctcggcttgtttaaaggcttgtagatcgtttggtatataaagctgt
cccgtt-ccttgaagccctgagttaagtggaacgttataatactgtgctggtcctgttgg
atatggtccataaatgtcgtcaccctgaggtagaggatacggaacatgaccactcatagg
ctccacgtgtgcctgatatgtgagctgatcgtcggatattggtacctttcgttggtt-gg
ctgagttgacggaattaacgtaatcaattggatagcatcgtaacatctcttggttgtcgg
ctacctgcttccggctagatagagtcaattgtggggtgccactaggagatgtttttctca
agtaagagctattctgtgtgcctgcaacagtaggacca-caatgtacagaattttttggg
gatgttctattgctagcctgtgtttggtagcggggaacagcttctcctgcactatttgtt
gtctgtatgacctctgttccgccatccctggcgattctgatgcgaacaacctgtggactc
atgtgacttgcaatgagctcggtgggatcatctgcaaaggcactcatgatctctccttct
ggattgcaacgggtttgcaggagttgcttggacggcgtcataccgtaggccagttcatct
tgagctagagattgcgatactcgacgaatgccaggcttttccttaatcacctctggactc
ggtacttcactgagcatcgtgtttggctctgttccgttgtactgataagcctttatgcgt
gatactacagcttgtgatgctgttagaggtgcatcaatggatttctctagaagcgtgtcg
tagcgatgtgcgcttggagcacgagaacgaccggcaagtcctgacccagaacgtacaggc
ccttcttgcgctagtgtagactcagccatcgttgaacacgtagaaaaaggttctggcact
ctctggacacctcgagaggatgagcgccgtccagtaactagcatagaaagaatgctatca
ttagccttgtcagccattttgtcattggtacgccccgtagacgtactccgaatacgcgag
ctagccttagctggagcatagttgaggtagctctgctcaccaacagtctgatctacgaga
agtagtgaatctggttgcggttttgcaataaaatctactttgttgagtgcaaatggtgga
acagcagggataggatcctgagcagatcgagatgggcttgaccgatattgagattgggga
gccgttgagacgtccattaactcaggatgctcaacagatatcc
>Gi-P528_contig018.1 85926:88245
gnnttttttcagtttacttcggtatttaatgtaagagtaaataattacttcttccccttc
ttagagcccttccccttttgcacagtgctcggctgctgactgccaccctttgtatatgct
ccagatttgtcaaagaaatctggacgaagaagcttcattacttcacggttatctgtctct
tcggcaaaatcaaatgccgttttccctgtcacagtccggatatgccgttcttcgttcatt
agcaacttcaccatatctatattacctatacttgctgcccacattaacgctgaagagccg
tcgtttttcatgcacttcacttcctttttcttcagaactttagcaaccttgatatttccg
tttctagctgcgctcatcaaggccgtccatccatctactttgacctttcctgcttctttt
gaggctagcttcaaagctaggtctgtgtaattgtgctcacaggcactcataagagccgtc
caaccgttgacggcattctttccagcttccttcagaagcatagtggccatctctagatgg
ccatgctcgcaagcgatcattagcgcagtaactccggaaatcgtctggagacccacttct
tttgccataagctgttttcctattgttatcagatcatgctgagcacagtacatcaatgat
gtccagccatcactgcgccgcattccggcttccttcttcatcaggtgtttgattacttcc
ccgtgcttcttttgaacggcctccattagagctgttgttccgtccttttgccgcattcca
ccctctttagccactagcattttgacacattcaacgtgacccatgttagcagcaatcata
agtgctgtgattccacctgggaggctctttcctgcatccgcagagatggtgtttttgaca
ctctttaaatcatttctaatgaccgctttcatcaagtccgtatatggtagcgcatctgca
gtatatgattgggcatctatgaattggatagttctggtgacgtcactcccagtattgttt
tcagaaaagttgagctcggcttgtttaaaggcttgtagatcgtttggtatataaagctgt
cccgtt-ccttgaagccctgagttaagtggaacgttataatactgtgctggtcctgttgg
atatggtccataaatgtcgtcaccctgaggtagaggatacggaacatgaccactcatagg
ctccacgtgtgcctgatatgtgagctgatcgtcggatattggtacctttcgttggtt-gg
ctgagttgacggaattaacgtaatcaattggatagcatcgtaacatctcttggttgtcgg
ctacctgcttccggctagatagagtcaattgtggggtgccactaggagatgtttttctca
agtaagagctattctgtgtgcctgcaacagtaggacca-caatgtacagaattttttggg
gatgttctattgctagcctgtgtttggtagcggggaacagcttctcctgcactatttgtt
gtctgtatgacctctgttccgccatccctggcgattctgatgcgaacaacctgtggactc
atgtgacttgcaatgagctcggtgggatcatctgcaaaggcactcatgatctctccctct
ggattgcaacgggtttgcaggagttgcttggacggcgtcataccgtaggccagttcatct
tgagctagagattgcgatactcgacgaatgccaggcttttccttaatcacctctggactc
ggtacttcactgagcatcgtgtttggctctgttccgttgtactgataagcctttatgcgt
gatactacagcttgtgatgctgttagaggtgcatcaatggatttctctagaagcgtgtcg
tagcgatgtgcgcttggagcacgagaacgaccggcaagtcctgacccagaacgtacaggc
ccttcttgcgctagtgtagactcagccatcgttgaacacgtagaaaaaggttctggcact
ctctggacacctcgagaggatgagcgccgtccagtaactagcatagaaagaatgctatca
ttagccttgtcagccattttgtcattggtacgccccgtagacgtactccgaatacgcgag
ctagccttagctggagcatagttgaggtagctctgctcaccaacagtctgatctacgaga
agtagtgaatctggttgcggttttgcaataaaatctgctttgttgagtgcaaatggtgga
acagcagggataggatcctgagcagatcgagatgggcttgaccgatattgagattgggga
gccgttgagacgtccattaactcaggatgctcaacagatatcc
>Gi-P621_contig018.1 85911:88229
g-tttttttcagtttacttcggtatttaatgtaagagtaaataattacttcttccccttc
ttagagcccttccccttttgcacagtgctcggttgctgactgccaccctttgtatatgct
ccagatttgtcaaagaaatctggacgaagaagcttcattacttcacggttatctgtctct
tcggcaaaatcaaatgccgttttccccgtcacagtccggatatgccgttcttcgttcatt
agcaacttcaccatatctatattacctatacttgctgcccacattaacgctgaagagccg
tcgtttttcatgcatttcacttcttttttcttcagaactttagcaaccttgatatttccg
ttcctagctgcgctcatcaaggccgtccatccatctactttgacctttcctgcttctttt
gaggctagcttcaaagctaggtctgtgtaattgtgctcacaggcactcataagagccgtc
caaccgttgacggcattctttccagcttccttcagaagcatagtggccatctctagatga
ccatgctcgcaagcgatcattagcgcagtaactccggaaatcgtctggagacccacttct
tttgccataagctgttttcctattgttatcagatcatgctgagcacagtacatcaatgat
gtccagccatcactgcgccgcattccggcttccttcttcatcaggtgtttgattacttcc
ccgtgcttcttttgaacggcctccattagagctgttgttccgtccttttgccgcattcca
ccctctttagccactagcattttgacacattcaacgtgacccatgttagcagcaatcata
agtgctgtgattccacctgggaggctctttcctgcatccgcagagatggtgtttttgaca
ctctttagatcatttctaatgaccgctttcatcaagtccgtatatggtagcgcatctgca
gtatatgattgggcatctatgaattggatagttctggtgacgtcactcccagtattgttt
tcagaaaagttgagctcggcttgtttaaaggcttgtagatcgtttggtatataaagctgt
cccgtt-ccttgaagccctgagttaagtggaacgttataatactgtgctggtcctgttgg
atatggtccataaatgtcgtcaccctgaggtagaggatacggaacatgaccactcatagg
ctccacgtgtgcctgatatgtgagctgatcgtcggatattggtacctttcgttggtt-gg
ctgagttgacggaattaacgtaatcaattggatagcatcgtaacatctcttggttgtcgg
ctacctgcttccggctagatagggtcaattgtggagtgccactaggagatgtttttctca
agtaagagctattctgtgtgcctgcaacagtaggacca-caatgtacagaattttttggg
gatgttctattgctagcctgtgtttggtagcggggaacagcttctcctgcactatttgtt
gtctgtatgacctctgttccgccatccctggcgattctgatgcgaacaacctgtggactc
atgtgacttgcaatgagctcggtgggatcatctgcaaaggcactcatgatctctccctct
ggattgcaacgggtttgcaggagttgcttggacggcgtcataccgtaggccagttcatcc
tgagccagagattgcgatactcgacgaatgccaggcttttccttaatcacctctggactc
ggtacttcactgagcatcgtgtttggctcagttccgttgtactgataagcctttatgcgt
gatactacagcttgtgatgctgttagaggtgcatcaatggatttctctagaagcgtgtcg
tagcgatgtgcgcttggagcacgagaacgaccggcaagtcctgacccagaacgtacaggc
ccttcttgcgctagtgtagactcagccatcgttgaacacgtagaaaaaggttctggcact
ctctggacacctcgagaggatgagcgccgtccagtaactagcatagaaagaatgctatca
ttagccttgtcagccattttgtcattggtacgccccgtagacgtactccgaatacgcgag
ctagccttagctggagcatagttgaggtagctctgctcaccaacagtctgatctacgaga
agtagtgaatctggttgcggttttgcaataaaatctgctttgttgagtgcaaatggtgga
acagcagggataggatcctgagcagatcgaggtgggcttgaccgatattgagattgggga
gccgttgagacgtccattaactcaggatgctcaacagatatcc
>Gi-P676_contig018.1 85914:88233
gntttttttcagtttacttcggtatttaatgtaagagtaaataattacttcttccccttc
ttagagcccttccccttttgcacnnnnnnnnnctgctgactgccaccctttgtatatgct
ccagatttgtcaaagaaatctggacgaagaagcttcattacttcacggttatctgtctct
tcggcaaaatcaaatgccgttttccccgtcacagtccgaatatgccgttcttcgttcatt
agcaacttcaccatatctatattacctatacttgctgcccacattaacgctgaagagccg
tcgtttttcatgcatttcacttcctttttcttcagaactttagcaaccttgatatttccg
tttctagctgcgctcatcaaggccgtccatccatctactttgacctttcctgcttctttt
gaggctagcttcaaagctaggtctgtgtaattgtgctcacaggcactcataagagccgtc
caaccgttgacggcattctttccagcttccttcagaagcatagtggccatctctagatgg
ccatgctcgcaagcgatcattagcgcagtaactccggaaatcgtctggagacccacttct
tttgccataagctgttttcctattgttatcagatcatgctgagcacagtacatcaatgat
gtccagccatcactgcgccgcattccggcttcctttttcatcaggtgtttgattacttcc
ccgtgcttcttttgaacggcctccattagagctgttgttccgtccttttgccgcattcca
ccctctttagccactagcattttgacacattcaacgtgacccatgttagcagcaatcata
agtgctgtgattccacctgggaggctctttcctgcatccgcagagatggtgtttttgaca
ctctttagatcatttctaatgaccgctttcatcaagtccgtatatggtagcgcatctgca
gtatatgattgggcatctatgaattggatagttctggtgacgtcactcccagtattgttt
tcagaaaagttgagctcggcttgtttaaaggcttgtagatcgtttggtatataaagctgt
cccgtt-ccttgaagccctgagttaagtggaacgttataatactgtgctggtcctgttgg
atatggtccataaatgtcgtcaccctgaggtagaggatacggaacatgaccactcatagg
ctccacgtgtgcctgatatgtgagctgatcgtcggatattggtacctttcgttggtt-gg
ctgagttgacggaattaacgtaatcaattggatagcatcgtaacatctcttgattgtcgg
ctacctgcttccggctagatagagtcaattgtggggtgccactaggagatgtttttctca
agtaagaactattctgtgtgcctgcaacagtaggacca-caatgtacagaattttttggg
gatgttctattgctagcctgtgtttggtagcggggaacagcttcccctgcactatttgtt
gtctgtatgacctctgttccgccatccctggcgattctgatgcgaacaacctgtggactc
atgtgacttgcaatgagctcggtgggatcatctgcaaaggcactcatgatctctccctct
ggattgcaacgggtttgcaggagttgcttggacggcgtcataccgtaggccagttcatct
tgagctagagattgcgatactcgacgaatgccaggcttttccttaatcacctctggactc
ggtacttcactgagcatcgtgtttggctctgttccgttgtactgataagcctttatgcgt
gatactacagcttgtgatgctgttagaggcgcatcaatggatttctctagaagcgtgtcg
tagcgatgtgcgcttggagcacgagaacgaccggcaagtcctgacccagaacgtacaggc
ccttcttgcgctaatgtagattcagccatcgttgaacacgtagaaaaaggttctggcact
ctctggacacctcgagaggatgagcgccgtccagtaactagcatagaaagaatgctatca
ttaggcttgtcagccattttgtcattggtacgccccgtagacgtactccgaatacgcgag
ctagccttagctggagcatagttgaggtagctctgctcaccaacagtctgatctacgaga
agtagtgaatctggttgcggttttgcaataaaatctgctttgttgagtgcaaatggtgga
acagcagggataggatcctgagcagatcgaggtgggcttgaccgatattgagattgggga
gccgttgagacgtccattaactcaggatgctcaacagatatcc
>Gi-P678_contig018.1 85921:88240
gttttttttcagtttacttcggtatttaatgtaagagtaaataattacttcttccccttc
ttagaacccttccccttttgcacagtgctcggttgctgactgccaccctttgtatatgct
ccagatttgtcaaagaaatctggacgaagaagcttcattacttcacggttatctgtctct
tcggcaaaatcaaatgccgttttccccgtcacagtccgaatatgccgttcttcgttcatt
agcaacttcaccatatctatattacctatacttgctgcccacattaacgctgaagagccg
tcgtttttcatgcatttcacttcttttttcttcagaactttagcaaccttgatatttccg
tttctagctgcgctcatcaaggccgtccatccatctactttgacctttcctgcttctttt
gaggctagcttcaaagctaggtctgtgtaattgtgctcacaggcactcataagagccgtc
caaccgttgacggcattctttccagcttccttcagaagcatagtggccatctctagatga
ccatgctcgcaagcgatcattagcgcagtaactccggaaatcgtctggagacccacttct
tttgctataagctgttttcctattgttatcagatcatgctgagcacagtacatcaatgat
gtccagccatcactgcgccgcattccggcttccttcttcatcaggtgtttgattacttcc
ccgtgcttcttttgaacggcctccattagagctgttgttccgtccttttgccgcattcca
ccctctttagccactagcattttgacacattcaacgtgacccatgttagcagcaatcata
agtgctgtgattccacctgggaggctctttcctgcatccgcagagatggtgtttttgaca
ctctttagatcatttctaatgaccgctttcatcaagtccgtatatggtagcgcatctgca
gtatatgattgggcatctatgaattggatagttctggtgacgtcactcccagtattgttt
tcagaaaagttgagctcggcttgtttaaaggcttgtagatcgtttggtatataaagctgt
cccgtt-ccttgaagccctgagttaagtggaacgttataatactgtgctggtcctgttgg
atatggtccataaatgtcgtcaccctgaggtagaggatacggaacatgaccactcatagg
ctccacgtgtgcctgatatgtgagctgatcgtcggatattggtatctttcgttggtt-gg
ctgagttgacggaattaacgtaatcaattggatagcatcgtaacatctcttggttgtcgg
ctacctgcttccggctagatagattcaattgtggagtgccactaggagatgtttttctca
agtaagagctattctgtgtgcctgcaacagtaggacca-caatgtacagaattttttggg
gatgttctattgctagcctgtgtttggtagcggggaacagcttctcctgcactatttgtt
gtctgtatgacctctgttccgccatccctggcgattctgatgcgaacaacctgtggactc
atgtgacttgcaatgagctcggtgggatcatctgcaaaggcactcatgatctctccctct
ggattgcaacgggtttgcaggagttgcttggacggcgtcataccgtaggccagttcatct
tgagctagagattgcgatactcgacgaatgccaggcttttccttaatcacctctggactc
ggtacttcactgagcatcgtgtttggctctgttccgttgtactgataagcctttatgcgt
gatactacagcttgtgatgctgttagaggtgcatcaatggatttctctagaagcgtgtcg
tagcgatgtgcgcttggagcacgagaacgaccggcaagtcctgacccagaacgtacaggc
ccttcttgcgctagtgtagactcagccattgttgaacacgtagaaaaaggttctggcact
ctctggacacctcgagaggatgagcgccgtccagtaactagcatagaaagaatgctatca
ttagccttgtcagccattttgtcattggtacgccccgtagacgtactccgaatacgcgag
ctagccttagctggagcatagttgaggtagctctgctcaccaacagtctgatctacgaga
agtagtgaatctggttgcggttttgcaataaaatctgctttgttgagtgcaaatggtgga
acagcagggataggatcctgagcagatcgagatgggcttgaccaatattgagattgggga
gccgttgagacgtccattaactcaggatgctcaacagatatcc
>Gi-P680_contig018.1 85916:88233
t--ttttttcagtttacttcggtatttaatgtaagagtaaataattacttcttccccttc
ttagaacccttccccttttgcacagtgctcggttgctgactgccaccctttgtatatgct
ccagatttgtcaaagaaatctggacgaagaagcttcattacttcacggttatctgtctct
tcggcaaaatcaaatgccgttttccccgtcacagtccggatatgccgttcttcgttcatt
agcaacttcaccatatctatattacctatacttgctgcccacattaacgctgaagagccg
tcgtttttcatgcatttcacttcttttttcttcagaactttagcaaccttgatatttccg
ttcctagctgcgctcatcaaggccgtccatccatctactttgacctttcctgcttctttt
gaggctagcttcaaagctaggtctgtgtaattgtgctcacaggcactcataagagccgtc
caaccgttgacggcattctttccagcttccttcagaagcatagtggccatctctagatga
ccatgctcgcaagcgatcattagcgcagtaactccggaaatcgtctggagacccacttct
tttgctataagctgttttcctattgttatcagatcatgctgagcacagtacatcaatgat
gtccagccatcactgcgccgcattccggcttccttcttcatcaggtgtttgattacttcc
ccgtgcttcttttgaacggcctccattagagctgttgttccgtccttttgccgcattcca
ccctctttagccactagcattttgacacattcaacgtgacccatgttagcagcaatcata
agtgctgtgattccacctgggaggctctttcctgcatccgcagagatggtgtttttgaca
ctctttagatcatttctaatgaccgctttcatcaagtccgtatatggtagcgcatctgca
gtatatgattgggcatctatgaattggatagttctggtgacgtcactcccagtattgttt
tcagaaaagttgagctcggcttgtttaaaggcttgtagatcgtttggtatataaagctgt
cccgtt-ccttgaagccctgagttaagtggaacgttataatactgtgctggtcctgttgg
atatggtccataaatgtcgtcaccctgaggtagaggatacggaacatgaccactcatagg
ctccacgtgtgcctgatatgtgagctgatcgtcggatattggtacctttcgttggtt-gg
ctgagttgacggaattaacgtaatcaattggatagcatcgtaacatctcttggttgtcgg
ctacctgcttccggctagatagagtcaattgtggggtgccactaggagatgtttttctca
agtaagagctattctgtgtgcctgcaacagtaggacca-caatgtacagaattttttggg
gatgttctattgctagcctgtgtttggtagcggggaacagcttctcctgcactatttgtt
gtctgtatgacctctgttccgccatccctggcgattctgatgcgaacaacctgtggactc
atgtgacttgcaatgagctcggtgggatcatctgcaaaggcactcatgatctctccctct
ggattgcaacgggtttgcaggagttgcttggacggcgtcataccgtaggccagttcatct
tgagctagagattgcgatactcgacgaatgccaggcttttccttaatcacctctggactc
ggtacttcactgagcatcgtgtttggctctgttccgttgtactgataagcctttatgcgt
gatactacagcttgtgatgctgttagaggtgcatcaatggatttctctagaagcgtgtcg
tagcgatgtgcgcttggagcacgagaacgaccggcaagtcctgacccagaacgtacaggc
ccttcttgcgctagtgtagactcagccatcgttgaacacgtagaaaaaggttctggcact
ctctggacacctcgagaggatgagcgccgtccagtaactagcatagaaagaatgctatca
ttagccttgtcagccattttgtcattggtacgccccgtagacgtactccgaatacgcgag
ctagccttagctggagcatagttgaggtagctctgctcaccaacagtctgatctacgaga
agtagtgaatctggttgcggttttgcaataaaatctgctttgttgagtgcaaatggtgga
acagcagggataggatcctgagcagatcgagatgggcttgaccgatattgagattgggga
gccgttgagacgtccattaactcaggatgctcaacagatatcc
>P344_contig18 64166:66485
g--ttttttcagtttacttcggtatttaatgtaagagtaaataattacttcttccccttc
ttagagcccttccccttttgcacagtgctcggttgctgactgccaccctttgtatatgct
ccagatttgtcaaagaaatctggacgaagaagcttcattacttcacggttatctgtctcc
tcggcaaaatcaaatgccgttttccctgtcacagtccggatatgccgttcttcgttcatt
agcaacttcaccatatctatattacctatacttgctgcccacattaacgctgaagagccg
tcgtttttcatgcacttcacctcctttttcttcagaactttagcaaccttgatatttccg
tttctagctgcgctcatcaaggctgtccatccatctactttgacctttcctgcttctttt
gaggctagcttcaaagctaggtctgtgtaattgtgctcacaggcactcataagagccgtc
caaccgttgacggcattctttccagcttccttcagaagcatagtggccatctctagatga
ccatgctcgcaagcgatcattagcgcagtaactccggaaatcgtctggagacccacttct
tttgccataagctgttttcctattgttatcagatcatgctgagcacagtacatcaatgat
gtccaaccatcactgcgccgcattccagcttccttcttcatcaggtgtttgattacttcc
ccgtgcttcttttgaacggcctccattagagctgttgttccgtctttttgccgcattcca
ccctctttagccactagcattttgacacattcaacgtgacccatgttagcagcaatcata
agtgctgtgattccacctgggaggctctttcctgcatccgcagagatggtgtttttgaca
ctctttagatcatttctaatgaccgctttcatcaagtccgtatatggtaacgcttctgca
gtatatgattgggcatctatgaattgaatagttctggtgacatcactcccagtattgttt
tcagaaaagttgagctcggcttgtttaaaggcttgtagatcgtttggtatataaagctgt
cccgtt-ccttgaagccctgagttaagtggaacgttataatactgtgctggtcctgttgg
atatggtccataaatgtcgtcaccctgaggtagaggatatggaacatgaccactcatagg
ctccacgtgtgcctgatatgtgagctgatcgtcggatattggtacctttcgttggttagg
ctgaattgacggaattaacgtaatcaattggatagcatcgtaacatctcttggttgtcgg
ctacctgcttccggctagatagagtcaattgtggggtgccactaggagatgtttttctca
agtaagaactattctgtgtgcctgcaacagtaggaccgccaatgtacagaattttttgga
gatgttctattgctagcctgtgtttggtagcggggaacagcttctcctgcactatttgtt
gtctgtatgacctctgttccgccatccctagcgattctgatgcgaacaacctgtggactc
atgtgacttgcaatgagctcggtgggatcatctgcaaaggcactcatgatctctccctct
ggattgcaacgggtttgcaggagttgcttggacggcgtcataccgtaggccagttcatct
tgagctagagattgcgatactcgacgaatgccaggcttttccttaattacctctggactc
ggtacttcactgagcatcgtgtttggctctgttccgttgtactgataagcctttatgcgt
gatactacagcttgtgatgctgttagaggcgcatcaatggatttctctagaagcgtatcg
tagcgatgtgcgcttggagcacgagagcgaccggcaagtcctgacccagaacgtacaggt
ccttcttgcgctaatgtagattcaaccatcgttgaacacgtagaaaaaggttctggcact
ctctggacacctcgagaggatgagcgccgcccagtaactaacatagaaagaatactatca
ttaggcttgtcagccattttgtcattggtacgtcccgtagacgtactccgaatacgtgag
ctagccttagctggagcatagttgaggtagctctgctcaccaacagtctgatctacgaga
agtagtgaatctggttgcggttttgcaataaaatctgctttgttgagtgcaaatggtgga
acagcagggataggatcctgagcagatcgaggtgggcttgaccgatattgagattgggga
gccgttgagacgtccattaactcaggatgctcaacagatatcc
>P387_contig23 59317:61636
g-tttttttcagtttacttcggtatttaatgtaagagtaaataattacttcttctccttc
ttagaacccttccccttttgcacagtgctcggttgctgactgccaccctttgtatatgct
ccagatttatcaaagaaatctggacgaagaagcttcattacttcacggttatctgtctct
tcggcaaaatcaaatgccgttttccccgtcacagtccggatatgccgttcttcgttcatt
agcaacttcaccatatctatattacctatacttgctgcccacattaacgctgaagagccg
tcgtttttcatgcacttcacttcctttttcttcagaactttagcaaccttgatatttccg
tttctagctgcgctcatcaaggccgtccatccatctactttgacctttcctgcttctttt
gaggctagcttcaaagctaggtctgtgtaattgtgctcacaggcactcataagagccgtc
caaccgttgacggcattctttccagcttccttcagaagcatagtggccatctctagatga
ccatgctcgcaagcgatcattagcgcagtaactccggaaatcgtctggagacccacttct
tttgccataagctgttttcctattgttatcagatcatgctgagcacagtacatcaatgat
gtccagccatcactgcgccgcattccggcttccttcttcatcaggtgtttgattacttcc
ccgtgcttcttttgaacggcctccattagagctgttgttccgtccttttgccgcattccg
ccctctttagccactagcattttgacacattcaacgtgacccatgttagcagcaatcata
agtgctgtgattccacctgggaggctctttcctgcatccgcagagatggtgtttttgaca
ctctttagatcatttctaatgaccgctttcatcaagtccgtatatggtagcgcatctgca
gtatatgattgggcatctatgaattggatagttctggtgacgtcactcccagtattgttt
tcagaaaagttgagctcggcttgtttaaaggcttgtagatcgtttggtatataaagctgt
cctgttcccttgaagccctgagttaagtggaacgttataatactgtgctggtcctgttgg
atatggtccataaatgtcgtcaccctgaggtagaggatacggaacatgaccactcatagg
ctccacgtgtgcctgatatgtgagctgatcgtcggatattggtacctttcgttggtt-gg
ctgaattgacggaattaacgtaatcaattggatagcatcgtaacatctcttggttgtcgg
ctacctgcttccggctagatagagtcaattgtggggtgccactaggagatgtttttctca
agtaagaactattctgtgtgcctgcaacagtaggacca-caatgtacagaattttttggg
gatgttctattgctagcctgtgtttggtagcggggaacagcttcccctgcactatttgtt
gtctgtatgacctctgttccgccatccctggcgattctgatgcgaacaacctgtggactc
atgtgacttgcaatgagctcggtgggatcatctgcaaaggcactcatgatctctccttct
ggattgcaacgggtttgcaggagttgcttggacggcgtcataccgtaggccagttcatct
tgagctagagattgcgatactcgacgaatgccaggtttttccttaatcacctctggactc
ggtacttcactgagcatcgtgtttggctctgttccgttgtactgataagcctttatgcgt
gatactacagcttgtgatgctgttagaggcgcatcaatggatttctctagaagcgtgtcg
tagcgatgtgcgcttggagcacgagaacgaccggcaagtcctgacccagaacgtacaggc
ccttcttgcgctaatgtagactcaaccatcgttgaacacgtagaaaaaggttctggcact
ctctggacacctcgagaggatgagcgccgtccagtaactagcatagaaagaatactatca
ttagccttgtcagccattttgtcattggtacgccccgtagacgtactccgaatacgcgag
ctagccttagctggagcatagttgaggtagctctgctcaccaacagtctgatctacgaga
agtagtgaatctggttgcggttttgcaataaaatctgctttgttgagtgcaaatggtgga
acagcagggataggatcctgagcagatcgaggtgggcttgaccgatattgagattgggga
gccgttgagacgtccattaactcaggatgctcaacagatatcc
>P424_contig18 85909:88228
gttttttttcagtttacttcggtatttaatgtaagagtaaataattacttcttccccttc
ttagagcccttccccttttgcacagtgctcggctgctgactgccaccctttgtatatgct
ccagatttgtcaaagaaatctggacgaagaagcttcattacttcacggttatctgtctct
tcggcaaaatcaaatgccgttttccccgtcacagtccgaatatgccgttcttcgttcatt
agcaacttcaccatatctatattacctatacttgctgcccacattaacgctgaagagccg
tcgtttttcatgcatttcacttcttttttcttcagaactttagcaaccttgatatttccg
tttctagctgcgctcatcaaggccgtccatccatctactttgacctttcctgcttctttt
gaggctagcttcaaagctaggtctgtgtaattgtgctcacaggcactcataagagccgtc
caaccgttgacggcattctttccagcttccttcagaagcatagtggccatctctagatga
ccatgctcgcaagcgatcattagcgcagtaactccggaaatcgtctggagacccacttct
tttgctataagctgttttcctattgttatcagatcatgctgagcacagtacatcaatgat
gtccagccatcactgcgccgcattccggcttccttcttcatcaggtgtttgattacttcc
ccgtgcttcttttgaacggcctccattagagctgttgttccgtccttttgccgcattcca
ccctctttagccactagcattttgacacattcaacgtgacccatgttagcagcaatcata
agtgctgtgattccacctgggaggctctttcctgcatccgcagagatggtgtttttgaca
ctctttagatcatttctaatgaccgctttcatcaagtccgtatatggtagcgcatctgca
gtatatgattgggcatctatgaattggatagttctggtgacgtcactcccagtattgttt
tcagaaaagttgagctcggcttgtttaaaggcttgtagatcgtttggtatataaagctgt
cccgtt-ccttgaagccctgagttaagtggaacgttataatactgtgctggtcctgttgg
atatggtccataaatgtcgtcaccctgaggtagaggatacggaacatgaccactcatagg
ctccacgtgtgcctgatatgtgagctgatcgtcggatattggtacctttcgttggtt-gg
ctgagttgacggaattaacgtaatcaattggatagcatcgtaacatctcttggttgtcgg
ctacctgcttccggctagatagagtcaattgtggggtgccactaggagatgtttttctca
agtaagagctattctgtgtgcctgcaacagtaggacca-caatgtacagaattttttggg
gatgttctattgctagcctgtgtttggtagcggggaacagcttctcctgcactatttgtt
gtctgtatgacctctgttccgccatccctggcgattctgatgcgaacaacctgtggactc
atgtgacttgcaatgagctcggtgggatcatctgcaaaggcactcatgatctctccttct
ggattgcaacgggtttgcaggagttgcttggacggcgtcataccgtaggccagttcatct
tgagctagagattgcgatactcgacgaatgccaggcttttccttaatcacctctggactc
ggtacttcactgagcatcgtgtttggctctgttccgttgtactgataagcctttatgcgt
gatactacagcttgtgatgctgttagaggtgcatcaatggatttctctagaagcgtgtcg
tagcgatgtgcgcttggagcacgagaacgaccggcaagtcctgacccagaacgtacaggc
ccttcttgcgctagtgtagactcagccatcgttgaacacgtagaaaaaggttctggcact
ctctggacacctcgagaggatgagcgccgtccagtaactagcatagaaagaatgctatca
ttagccttgtcagccattttgtcattggtacgccccgtagacgtactccgaatacgcgag
ctagccttagctggagcatagttgaggtagctctgctcaccaacagtctgatctacgaga
agtagtgaatctggttgcggttttgcaataaaatctactttgttgagtgcaaatggtgga
acagcagggataggatcctgagcagatcgagatgggcttgaccgatattgagattgggga
gccgttgagacgtccattaactcaggatgctcaacagatatcc
>P427_contig20 78523:80841
g-tttttttcagtttacttcggtatttaatgtaagagtaaataattacttcttccccttc
ttagagcccttccccttttgcacagtgctcggttgctgactgccaccctttgtatatgct
ccagatttgtcaaagaaatctggacgaagaagcttcattacttcacggttatctgtctct
tcggcaaaatcaaatgccgttttccccgtcacagtccggatatgccgttcttcgttcatt
agcaacttcaccatatctatattacctatacttgctgcccacattaacgctgaagagccg
tcgtttttcatgcacttcacttcctttttcttcagaactttagcaaccttgatatttccg
tttctagctgcgctcatcaaggccgtccatccatctactttgacctttcctgcttctttt
gaggctagcttcaaagctaggtctgtgtaattgtgctcacaggcactcataagagccgtc
caaccgttgacggcattctttccagcttccttcagaagcatagtggccatctctagatga
ccatgctcgcaagcgatcattagcgcagtaactccggaaatcgtctggagacccacttct
tttgccataagctgttttcctattgttatcagatcatgctgagcacagtacatcaatgat
gtccagccatcactgcgccgcattccggcttccttcttcatcaggtgcttgattacttcc
ccgtgcttcttttgaacggcctccattagagctgttgttccgtccttttgccgcattcca
ccctctttagccactagcattttgacacattcaacgtgacccatgttagcagcaatcata
agtgctgtgattccacctgggaggctctttcctgcatccgcagagatggtgtttttgacg
ctctttagatcatttttaatgactgctttcatcaagtccgtatatggtagcgcatctgca
gtatatgattgggcatctatgaattggatagttctggtgacatcactcccagtattgttt
tcagaaaagttgagctcggcttgtttaaaggcttgtagatcgtttggtatataaagctgt
cccgtt-ccctgaagccctgagttaagtggaacgttataatactgtgctggtcctgtggg
atatggtccataaatgtcgtcaccctgaggtagaggatacggaacatgaccactcatagg
ctccacgtgtgcctgatatgtgagctgatcgtcggatattggtacctttcgttgatt-gg
ctgagttgacggaattaacgtaatcaattggatagcatcgtaacatctcttggttgtcgg
ctacctgcttccggctagatagagtcaattgtggggtgccactaggagatgtttttctca
agtaagagctattctgtgtgcctgcgacattaggaccg-ccatgtatagaattttttggg
gatgttctattgctagcctgtgtttggtagcagggaacagcttctcctgcactatttgtt
gtctgtatgacctctgttccgccatccctggcgactctgatgcgaacaacctgtggactc
atgtgacttgcaatgagctcggtgggatcatctgcaaaggcactcatgatctctccctct
ggattgcaacgggtttgcaggagttgcttggacggcgtcataccgtaggccagttcatct
tgagctagagattgcgatactcgacgaatgccaggcttttccttaatcacctctggactc
ggtacttcactgagcatcgtgtttggctctgttccgttgtactgataagcctttatgcgt
gatactacagcttgtgatgctgttagaggtgcatcaatggatttctctagaagcgtgtca
tagcgatgtgcgcttggagcacgagagcgaccggcaagtcctgacccagaacgtacaggt
ccttcttgcgctaatgtagattcaaccatcgttgaacacgtagaaaaaggttctggcact
ctctggacacctcgagaggatgagcgccgcccagtaactaacatagaaagaatactatca
ttaggcttgtcagccattttgtcattggtatgccccgtagacgtactccgaatacgcgag
ctagccttagctggagcatagttgaggtagctctgctcaccaacagtctgatctacgaga
agtagtgaatctggttgcggttttgcaataaaatctgctttgttgagtgcaaatggtgga
acagcagggataggatcctgagcagatcgagatgggcttgaccgatattgagattgggga
gccgttgagacgtccattaactcaggatgctcaacagatatcc
>P458_contig22 9383:11702
gttttttttcagtttacttcggtatttaatgtaagagtaaataattacttcttccccttc
ttagagcccttccccttttgcacagtgctcggctgctgactgccaccctttgtatatgct
ccagatttgtcaaagaaatctggacgaagaagcttcattacttcacggttatctgtctct
tcggcaaaatcaaatgccgttttccccgtcacagtccgaatatgccgttcttcgttcatt
agcaacttcaccatatctatattacctatacttgctgcccacattaacgctgaagagccg
tcgtttttcatgcatttcacttcctttttcttcagaactttagcaaccttgatatttccg
tttctagctgcgctcatcaaggccgtccatccatctactttgacctttcctgcttctttt
gaggctagcttcaaagctaggtctgtgtaattgtgctcacaggcactcataagagccgtc
caaccgttgacggcattctttccagcttccttcagaagcatagtggccatctctagatga
ccatgctcgcaagcgatcattagcgcagtaactccggaaatcgtctggagacccacttct
tttgctataagctgttttcctattgttatcagatcatgctgagcacagtacatcaatgat
gtccagccatcactgcgccgcattccggcttccttcttcatcaggtgtttgattacttcc
ccgtgcttcttttgaacggcctccattagagctgttgttccgtccttttgccgcattcca
ccctctttagccactagcattttgacacattcaacgtgacccatgttagcagcaatcata
agtgctgtgattccacctgggaggctctttcctgcatccgcagagatggtgtttttgaca
ctctttagatcatttctaatgaccgctttcatcaaatccgtatatggtagcgcatctgca
gtatatgattgggcatctatgaattggatagttctggtgacgtcactcccagtattgttt
tcagaaaagttgagctcggcttgtttaaaggcttgtagatcgtttggtatataaagctgt
cccgtt-ccttgaagccctgagttaagtggaacgttataatactgtgctggtcctgttgg
atatggtccataaatgtcgtcaccctgaggtagaggatacggaacatgaccactcatagg
ctccacgtgtgcctgatatgtgagctgatcgtcggatattggtacctttcgttggtt-gg
ctgagttgacggaattaacgtaatcaattggatagcatcgtaacatctcttggttgtcgg
ctacctgcttccggctagatagagtcaattgtggggtgccactaggagatgtttttctca
agtaagagctattctgtgtgcctgcaacagtaggacca-caatgtacagaattttttggg
gatgttctattgctagcctgtgtttggtagcggggaacagcttctcctgcactatttgtt
gtctgtatgacctctgttccgccatccctggcgattctgatgcgaacaacctgtggactc
atgtgacttgcaatgagctcggtgggatcatctgcaaaggcactcatgatctctccctct
ggattgcaacgggtttgcaggagttgcttggacggcgtcataccgtaggccagttcatct
tgagctagagattgcgatactcgacgaatgccaggcttttccttaatcacctctggactc
ggtacttcactgagcatcgtgtttggctctgttccgttgtactgataagcctttatgcgt
gatactacagcttgtgatgctgttagaggtgcatcaatggatttctctagaagcgtgtcg
tagcgatgtgcgcttggagcacgagaacgaccggcaagtcctgacccagaacgtacaggc
ccttcttgcgctagtgtagactcagccatcgttgaacacgtagaaaaaggttctggcact
ctctggacacctcgagaggatgagcgccgtccagtaactagcatagaaagaatgctatca
ttagccttgtcagccattttgtcattggtacgccccgtagacgtactccgaatacgcgag
ctagccttagctggagcatagttgaggtagctctgctcaccaacagtctgatctacgaga
agtagtgaatctggttgcggttttgcaataaaatctgctttgttgagtgcaaatggtgga
acagcagggataggatcctgagcagatcgagatgggcttgaccgatattgagattgggga
gccgttgagacgtccattaactcaggatgctcaacagatatcc
