# Supplementary material for: High resolution multi-locus sequence typing scheme for Giardia duodenalis assemblage B outbreak and population analysis
Source: PLoS Negl Trop Dis. 2026 Jul 15;20(7):e0014528. doi: 10.1371/journal.pntd.0014528 (PMC13395364; doi:10.1371/journal.pntd.0014528)
Supplement: S2 Appendix — (ZIP) [file pntd.0014528.s002.zip › S2_Appendix/annotated_alignment_1556_k501_ash0.9_reads20_c5fae58a8e06ab8ea3bd9122779feb0c.fasta]

>POIs
---------------------------------------------------------------------------------------------------------------------------------------------------------------------------------------------------------------------------------------------------------------------------------------------------------------------------------------------------------------------------------------------------------------------------------------------------------------------------------------------------------------------------------------------------------------------------------------------------------------------------------------------------------------------------------------------------------------------------------------------Y--Y-----Y-YY----------YYYY---YYYYYY---YYYYY------Y---------Y----Y--YYY------YY--Y-YYY---Y--YYYYYYYY-Y---Y-Y------Y---YY---Y-YY----Y--YYYYYYYY---YYY-----YYYYYY------------------------------------------------------------------------------------------------------------------------------------------------------------------------------------------------------------------------------------------------------------------------------------------------------------------------------
>GCA_011634595.1_contig16 1569015:1570208
gttgctccttttgtggtgggacgattaaaattgaatttatggctgatgaattgaaggctc
tggcaaatgaggcctttcgtgcaggtcactacccacgtgcagtagagctatatacgcagg
ccattgagcaattggatagtccccggccggaatactttacaaatagagcctcggcccact
ttcagaatggtgacttcgtggctgctaaggcagacgcagaagccgcgatcgatcttgatc
ctaacttcactaagggctactggaggattgcagagtgcgagcggattatgcatcagctgg
acaagtctgttgagtattatcgtcgcgctctggagaccaagccgaacaatcgcaaaattg
tccttgctatccgggatgtccaacgtcttatcgatattgcaaagccttctcacggcctga
ccgccaattctctcctccaggcccttcactctgtgcctgcctcgtctcgaccctccagca
gtggcatgagtatagggggctttggaggattccctgggatgggtggctttggaggctttg
gaagtagcggagatgccccagccaaggtggatgaatcttcgcgcaaggatacacccgagc
ttcctgccgacccagggctgcttactaccacagaggaggctcagaaggtctacacgcgtg
agtggtacgattcttcctttacttacatgaagtctgaactctttagaagtgatgtaatgc
gtgagcttgtgcgccgcgcaagtgagcttatgaacaaagagagcacatgtctctcacttt
ccatcgagtctgacgagcgtttagctatcgtgggagatatacatggttcactgccggatc
tttgtgctatcaatgaaaagcttgtacctaagatattttctgagaagatgaaggtggtct
ttcttggtgactatgtcgatagagggcccaagggacatacggttgtcacagccttgctct
gtcttaagctctgcttcccagatcgcgtctttctgctgcgtggcaaccatgagacagtat
caatgaacagcttctttgggtatcggccacaggttgatgagagctacggaacagagtctg
gcatgtttgataccatgacgtctctatttgctacaatgccactttgctgcctgattaaca
aggagatattttgcacgcatggtggagcacccctacgcgctgatgtttgcgggg
>GCA_001543975.1_contig118 complement(6883:8076)
gttgctccttttgtggtgggacgattaaaattgaatttatggctgatgaattgaaggctc
tggcaaatgaggcctttcgtgcaggtcactacccacgtgcagtagagctatatacgcagg
ccattgagcaattggatagtccccggccggaatactttacaaatagagcctcggcccact
ttcagaatggtgacttcgtggctgctaaagcagacgcagaagccgcgatcgatcttgatc
ctaacttcactaagggctactggaggattgcagagtgcgagcggattatgcatcagctgg
acaagtctgttgagtattatcgtcgcgctctggagaccaagccgaacaatcgaaaaattg
tccttgctatccgggatgtccaacgtcttatcgatattgcaaagccttctcacggcctga
ccgccaattctctcctccaggcccttcactctgtgcctgcctcgtctcgaccctccagca
gtggcatgagtatagggggctttggaggattccctgggatgggtggctttggaggctttg
gaagtagcggagatgccccagccaaggtggatgaatcttcgcgcaaggatacacccgagc
ttcctgtcgacccaggactgcttgctaccacagaggaggctcagaaggtctacacgcgtg
agtggtacgattcttcctttacttacatgaagtctgaactctttagaagtgatataatgc
gtgagcttgtgcgccgcgcaagtgagcttatgaacaaagagagcacatgtctctcacttt
ccatcgagtctgacgagcgtttagctatcgtgggagatatacatggttcactgccggatc
tttgtgctatcaatgaaaagcttgtacctaagatattttctgagaagatgaaggtggtct
ttcttggtgactatgtcgatagagggcccaagggacatacggttgtcacagccttgctct
gtcttaagctctgcttcccagatcgcgtctttctgctgcgtggcaaccatgagacagtat
caatgaacagcttctttgggtatcggccacaggttgatgagagctacggaacagagtctg
gcatgtttgataccatgacgtctctatttgctacaatgccactttgctgcctgattaaca
aggagatattttgcacgcatggtggagcacccctgcgcgctgatgtttgcgggg
>Gerbil_contig018.1 171129:172322
gttgctccttttgtggtgggacgattaaaattgaatttatggctgatgaattgaaggctc
tggcaaatgaggcctttcgtgcaggtcactacccacgtgcagtagagctatatacgcagg
ccattgagcaattggatagtccccggccggaatactttacaaatagagcctcggcccact
ttcagaatggtgacttcgtggctgctaaggcagacgcagaagccgcgatcgatcttgatc
ctaacttcactaagggctactggaggattgcagagtgcgagcggattatgcatcagctgg
acaagtctgttgagtattatcgtcgcgctctggagaccaagccgaacaatcgcaaaattg
tccttgctatccgggatgtccaacgtcttatcgatattgcaaagccttctcacggcctga
ccgccaattctctcctccaggcccttcactctgtgcctgcctcgtctcgaccctccagca
gtggcatgagtatagggggctttggaggattccctgggatgggtggctttggaggctttg
gaagtagcggagatgccccagccaaggtggatgaatcttcgcgcaaggatacacccgagc
ttcctgccgacccagggctgcttactaccacagaggaggctcagaaggtctacacgcgtg
agtggtacgattcttcctttacttacatgaagtctgaactctttagaagtgatgtaatgc
gtgagcttgtgcgccgcgcaagtgagcttatgaacaaagagagcacatgtctctcacttt
ccatcgagtctgacgagcgtttagctatcgtgggagatatacatggttcgctgccggatc
tttgtgctatcaatgaaaagcttgtacctaagatattttctgagaagatgaaggtggtct
ttcttggtgactatgtcgatagagggcccaagggacatacggttgtcacagccttgctct
gtcttaagctctgcttcccagatcgcgtctttctgctgcgtggcaaccatgagacagtat
caatgaacagcttctttgggtatcggccacaggttgatgagagctacggaacagagtctg
gcatgtttgataccatgacgtctctatttgctacaatgccactttgctgcctgattaaca
aggagatattttgcacgcatggtggagcacccctacgcgctgatgtttgcgggg
>Gi-P132_contig018.1 171067:172260
gttgctccttttgtggtgggacgattaaaattgaatttatggctgatgaattgaaggctc
tggcaaatgaggcctttcgtgcaggtcactacccacgtgcagtagagctatatacgcagg
ccattgagcaattggatagtccccggccggaatactttacaaatagagcctcggcccact
ttcagaatggtgacttcgtggctgctaaggcagacgcagaagccgcgatcgatcttgatc
ctaacttcactaagggctactggaggattgcagagtgcgagcggattatgcatcagctgg
acaagtctgttgagtattatcgtcgcgctctggagaccaagccgaacaatcgcaaaattg
tccttgctatccgggatgtccaacgtcttatcgatattgcaaagccttctcacggcctga
ccgccaattctctccttcaggcccttcactctgtgcctgcctcgtctcgaccctccagca
gtggcatgagtatagggggctttggaggattccctgggatgggtggctttggaggctttg
gaagtagcggagatgccccagccaaggtggatgaatcttcgcgcaaggatacacccgagc
ttcctgccgacccagggctgcttgctaccacagaggaggctcagaaggtctacacgcgtg
agtggtacgattcttcctttacttacatgaagtctgaactctttagaagtgatataatgc
gtgagcttgtgcgccgcgcaagtgagcttatgaacaaagagagcacatgtctctcacttt
ccatcgagtctgacgagcgtttggctatcgtgggagatatacatggttcgctgccggatc
tttgtgctatcaatgaaaagcttgtacctaagatattttctgagaagatgaaggtggtct
ttcttggtgactatgtcgatagagggcccaagggacatacggttgtcacatccttgctct
gtcttaagctctgcttcccagatcgcgtctttctgctgcgtggcaatcacgagacagtat
caatgaacagcttctttgggtatcggccacagrttgatgagagctacggaacagagtctg
gcatgtttgataccatgacgtctctatttgctacaatgccactttgctgcctgattaaca
aggagatattttgcacgcatggtggagcacccctgcgcgctgatgtttgcgggg
>Gi-P289_contig018.1 171084:172277
gttgctccttttgtggtgggacgattaaaattgaatttatggctgatgaattgaaggctc
tggcaaatgaggcctttcgtgcaggtcactacccacgtgcagtagagctatatacgcagg
ccattgagcaattggatagtccccggccggaatactttacaaatagagcctcggcccact
ttcagaatggtgacttcgtggctgctaaggcagacgcagaagccgcgatcgatcttgatc
ctaacttcactaagggctactggaggattgcagagtgcgagcggattatgcatcagctgg
acaagtctgttgagtattatcgtcgcgctctggagaccaagccgaacaatcgcaaaattg
tccttgctatccgggatgtccaacgtcttatcgatattgcaaagccttctcacggcctga
ccgccaattctctcctccaggcccttcactctgtgcctgcctcgtctcgaccctccagca
gtggcatgagtatagggggctttggaggattccctgggatgggtggctttggaggctttg
gaagtagcggagatgccccagccaaggtggatgaatcttcgcgcaaggatacacccgagc
ttcctgccgacccagggctgcttgctaccacagaggaggctcagaaggtctacacgcgtg
agtggtacgattcttcctttacttacatgaagtctgaactctttagaagtgatataatgc
gtgagcttgtgcgccgcgcaagtgagcttatgaacaaagagagcacatgtctctcacttt
ccattgagtctgacgagcgtttagctatcgtgggagatatacatggttcgctgccggatc
tttgtgctatcaatgaaaagcttgtacctaagatattttctgagaagatgaaggtggtct
ttcttggtgactatgtcgatagagggcccaagggacatacggttgtcacatccttgctct
gtcttaagctctgcttcccagatcgcgtctttctgctgcgtggcaatcatgagacagtat
caatgaacagcttctttgggtatcggccacaggttgatgagagctacggaacagagtctg
gcatgtttgataccatgacgtctctatttgctacaatgccactttgctgcctgattaaca
aggagatattttgcacgcatggtggagcacccctgcgcgctgatgtttgcgggg
>Gi-P448_contig018.1 171090:172283
attgctccttttgtggtgggacgattaaaattgaatttatggctgatgaattgaaggctc
tggcaaatgaggcctttcgtgcaggtcactacccacgtgcagtagagctatatacgcagg
ccattgagcaattggatagtccccggccggaatactttacaaatagagcctcggcccact
ttcagaatggtgacttcgtggctgctaaggcagacgcagaagcygcgatcgatcttgatc
ctaacttcactaagggctactggaggattgcagagtgcgagcggattatgcatcagctgg
acaagtctgttgagtattatcgtcgcgctctggagaccaagccgaataatcgcaaaattg
tccttgctatccgggatgtccaacgtcttatcgatattgcaaagccttctcacggcctga
ccgccaattctctcctccaggcccttcactctgtgcctgcctcgtctcgaccctccagca
gtggcatgagtatagggggctttggaggattccctgggatgggtggctttggaggctttg
gaagtagcggagatgccccagccaaggtggatgaatcttcgcgcaaggatacacccgagc
ttcctgccgacccagggctgcttgctaccacagaggaggctcagaaggtctacacgcgtg
agtggtacgattcttcctttacttacatgaagtctgaactctttagaagtgatataatgc
gtgagcttgtgcgccgcgcaagtgagcttatgaacaaagagagcacatgtctctcacttt
ccattgagtctgacgagcgtttagctatcgtgggagatatacatggctcgctgccggatc
tttgtgctatcaatgaaaagcttgtacctaagatattttctgagaagatgaaggtggtct
ttcttggtgactatgtcgatagagggcccaagggacatacggttgtcacagccttgctct
gtcttaagctctgcttcccagatcgcgtctttctgctgcgtggcaatcacgagacagtat
caatgaacagcttctttgggtatcggccacaggttgatgagagctacggaacagagtctg
gcatgtttgataccatgacgtctctatttgctacaatgccactttgctgcctgattaaca
aggagatattttgcacgcatggtggagcacccctgcgcgctgatgtttgcgggg
>Gi-P514_contig018.1 171090:172283
gttgctccttttgtggtgggacgattaaaattgaatttatggctgatgaattgaaggctc
tggcaaatgaggcctttcgtgcaggtcactacccacgtgcagtagagctatatacgcagg
ccattgagcaattggatagtccccggccggaatactttacaaatagagcctcggcccact
ttcagaatggtgacttcgtggctgctaaggcagacgcagaagccgcgatcgatcttgatc
ctaacttcactaagggctactggaggattgcagagtgcgagcggattatgcatcagctgg
acaagtctgttgagtattatcgtcgcgctctggagaccaagccgaacaatcgcaaaattg
tccttgctatccgggatgtccaacgtcttatcgatattgcaaagccttctcacggcctga
ccgccaattctctcctccaggcccttcactctgtgcctgcctcgtctcgaccctccagca
gtggcatgagtatagggggctttggaggattccctgggatgggtggctttggaggctttg
gaagtagcggagatgccccagccaaggtggatgaatcttcgcgcaaggatacacccgagc
ttcctgccgacccagggctgcttgctaccaccgaggaggctcagaaggtctacacgcgtg
agtggtacgattcttcctttacttacatgaagtctgaactctttagaagtgatataatgc
gtgagcttgtgcgccgcgcaagtgagcttatgaacaaagagagcacatgtctctcacttt
ccatcgagtctgacgagcgtttggctatcgtgggagatatacatggttcgctgccggatc
tttgtgctatcaatgaaaagcttgtacctaagatattttctgagaagatgaaggtggtct
ttcttggtgactatgtcgatagagggcccaagggacatacggttgtcacatccttgctct
gtcttaagctctgcttcccagatcgcgtctttctgctgcgtggcaaycacgagacagtat
caatgaacagcttctttgggtatcggccacaggttgatgagagctacggaacagagtctg
gcatgtttgataccatgacgtctctatttgctacaatgccactttgctgcctgattaaca
aggagatattttgcacgcatggtggagcacccctgcgcgctgatgtttgcgggg
>Gi-P521_contig018.1 171072:172265
gttgctccttttgtggtgggacgattaaaattgaatttatggctgatgaattgaaggctc
tggcaaatgaggcctttcgtgcaggtcactacccacgtgcagtagagctatatacgcagg
ccattgagcaattggatagtccccggccggaatactttacaaatagagcctcggcccact
ttcagaatggtgacttcgtggctgctaaggcagacgcagaagccgcgatcgatcttgatc
ctaacttcactaagggctactggaggattgcagagtgcgagcggattatgcatcagctgg
acaagtctgttgagtattatcgtcgcgctctggagaccaagccgaacaatcgcaaaattg
tccttgctatccgggatgtccaacgtcttatcgatattgcaaagccttctcacggcctga
ccgccaattctctccttcaggcccttcactctgtgcctgcctcgtctcgaccctccagca
gtggcatgagtatagggggctttggaggattccctgggatgggtggctttggaggctttg
gaagtagcggagatgccccagccaaggtggatgaatcttcgcgcaaggatacacccgagc
ttcctgccgacccagggctgcttgctaccacagaggaggctcagaaggtctacacgcgtg
agtggtacgattcttcctttacttacatgaagtctgaactctttagaagtgatataatgc
gtgagcttgtgcgccgcgcaagtgagcttatgaacaaagagagcacatgtctctcacttt
ccatcgagtctgacgagcgtttggctatcgtgggagatatacatggttcgctgccggatc
tttgtgctatcaatgaaaagcttgtacctaagatattttctgagaagatgaaggtggtct
ttcttggtgactatgtcgatagagggcccaagggacatacggttgtcacagccttgctct
gtcttaagctctgcttcccagatcgcgtctttctgctgcgtggcaatcatgagacagtat
caatgaacagcttctttgggtatcggccacaggttgatgagagctacggaacagagtctg
gcatgtttgataccatgacgtctctatttgctacaatgccactttgctgcctgattaaca
aggagatattttgcacgcatggtggagcacccctgcgcgctgatgtttgcgggg
>Gi-P528_contig018.1 171100:172293
gttgctccttttgtggtgggacgattaaaattgaatttatggctgatgaattgaaggctc
tggcaaatgaggcctttcgtgcaggtcactacccacgtgcagtagagctatatacgcagg
ccattgagcaattggatagtccacggccggaatactttacaaatagagcctcggcccact
ttcagaatggtgacttcgtggctgctaaggcagacgcagaagccgcgatcgatcttgatc
ctaacttcactaagggctactggaggattgcagagtgcgagcggattatgcatcagctgg
acaagtctgttgagtattatcgtcgcgctctggagaccaagccgaacaatcgcaaaattg
tccttgctatccgggatgtccaacgtcttatcgatattgcaaagccttctcacggcctga
ccgccaattctctcctccaggcccttcactctgtgcctgcctcgtctcgaccctccagca
gtggcatgagtatagggggctttggaggattccctgggatgggtggctttggaggctttg
gaagtagcggagatgccccagccaaggtggatgaatcttcgcgcaaggatacacccgagc
ttcctgccgacccagggctgcttgctaccacagaggaggctcagaaggtctacacgcgtg
agtggtacgattcttcctttacttacatgaagtctgaactctttagaagtgatataatgc
gtgagcttgtgcgccgcgcaagtgagcttatgaacaaagagagcacatgtctctcacttt
ccattgagtctgacgagcgtttagctatcgtgggagatatacatggttcactgccggatc
tttgtgctatcaatgaaaaacttgtacctaagatattttctgagaagatgaaggtggtct
ttcttggtgactatgtcgatagagggcccaagggacatacggttgtcacagccttgctct
gtcttaagctctgcttcccaaatcgcgtctttctgctgcgtggcaaccacgagacagtat
caatgaacagcttctttgggtatcggccacaggttgatgagagctacggaacagagtctg
gcatgtttgataccatgacgtctctatttgctacaatgccactttgctgtctgattaaca
aggagatattttgcacgcatggtggagcacccctgcgcgctgatgtttgcgggg
>Gi-P621_contig018.1 171081:172274
gttgctccttttgtggtgggacgattaaaattgaatttatggctgatgaattgaaggctc
tggcaaatgaggcctttcgtgcaggtcactacccacgtgcagtagagctatatacgcagg
ccattgagcaattggatagtccccggccggaatactttacaaatagagcctcggcccact
ttcagaatggtgacttcgtggctgctaaggcagacgcagaagccgcgatcgatcttgatc
ctaacttcactaagggctactggaggattgcagagtgcgagcggattatgcatcagctgg
acaagtctgttgagtattatcgtcgcgctctggagaccaagccgaacaatcgaaaaattg
tccttgctatccgggatgtccaacgtcttatcgatattgcaaagccttctcacggcctga
ccgccaattctctcctccaggcccttcactctgtgcctgcctcgtctcgaccctccagca
gtggcatgagtatagggggctttggaggattccctgggatgggtggctttggaggctttg
gaagtagcggagatgccccagccaaggtggatgaatcttcgcgcaaggatacacccgagc
ttcctgccgacccagggctgcttactatcacagaggaggctcagaaggtctacacgcgtg
agtggtacgattcttcctttacttacatgaagtctgaactctttagaagtgatataatgc
gtgagcttgtgcgccgcgcaagtgagcttatgaacaaagagagcacatgtctctcacttt
ccatcgagtctgacgagcgtttagctatcgtgggagatatacatggttcactgccggatc
tttgtgctatcaatgaaaagcttgtacctaagatattttctgagaagatgaaggtggtct
ttcttggtgactatgtcgatagagggcccaagggacatacggttgtcacatccttgctct
gtcttaagctctgcttcccagatcgcgtctttctgctgcgtggcaaccatgagacagtat
caatgaacagcttctttgggtatcggccacaggttgatgagagctacggaacagagtctg
gcatgtttgataccatgacgtctctatttgctacaatgccactttgctgcctgattaaca
aggagatattttgcacgcatggtggagcacccctgcgcgctgatgtttgcgggg
>Gi-P676_contig018.1 171088:172281
gttgctccttttgtggtgggacgattaaaattgaatttatggctgatgaattgaaggctc
tggcaaatgaggcctttcgtgcaggtcactacccacgtgcagtagagctatatacgcagg
ccattgagcaattggatagtccccggccggaatactttacaaatagagcctcggcccact
ttcagaatggtgacttcgtggctgctaaggcagacgcagaagccgcgatcgatcttgatc
ctaacttcactaagggctactggaggattgcagagtgcgagcggattatgcatcagctgg
acaagtctgttgagtattatcgtcgcgctctggagaccaagccgaacaatcgcaaaattg
tccttgctatccgggatgtccaacgtcttatcgatattgcaaagccttctcacggcctga
ccgccaattctctcctccaggcccttcactctgtgcctgcttcgtctcgaccctccagca
gtggcatgagtatagggggctttggaggattccctgggatgggtggctttggaggctttg
gaagtagcggagatgccccagccaaggtggatgaatcttcgcgcaaggatacacccgagc
ttcctgtcgacccaggattgcttgctaccacagaggaggctcagaaggtctacacgcgtg
agtggtacgattcttcctttacttacatgaagtctgaactctttagaagtgatataatgc
gtgagcttgtgcgccgcgcaagtgagcttatgaacaaagagagcacatgtctctcacttt
ccatcgagtctgacgagcgtttagctatcgtgggagatatacatggttcactgccggatc
tttgtgctatcaatgaaaagcttgtacctaagatattttctgagaagatgaaggtggtct
ttcttggtgactatgtcgatagagggcccaagggacatacggttgtcacagccttgctct
gtcttaagctctgcttcccagatcgcgtctttctgctgcgtggcaaccatgagacagtat
caatgaacagcttctttgggtatcggccacaggttgatgagagctacggaacagagtctg
gcatgtttgataccatgacgtctctatttgctacaatgcccctttgctgcctgattaaca
aggagatattttgcacgcatggtggagcacccctgcgcgctgatgtttgcgggg
>Gi-P678_contig018.1 171117:172310
gttgctccttttgtggtgggacgattaaaattgaatttatggctgatgaattgaaggctc
tggcaaatgaggcctttcgtgcaggtcactacccacgtgcagtagagctatatacgcagg
ccattgagcaattggatagtccccggccggaatactttacaaatagagcctcggcccact
ttcagaatggtgacttcgtggctgctaaggcagacgcagaagccgcgatcgatcttgatc
ctaacttcactaagggctactggaggattgcagagtgcgagcggattatgcatcagctgg
acaagtctgttgagtattatcgtcgcgctctggagaccaagccaaacaatcgcaaaattg
tccttgctatccgggatgtccaacgtcttatcgatattgcaaagccttctcacggcctga
ccgccaattctctccttcaggcccttcactctgtgcctgcctcgtctcgaccctccagca
gtggcatgagtatagggggctttggaggattccctgggatgggtggctttggaggctttg
gaagtagcggagatgccccagccaaggtggatgaatcttcgcgcaaggatacacccgagc
ttcctgtcgacccaggactgcttgctaccacagaggaggctcagaaggtctacacgcgtg
agtggtacgattcttcctttacttacatgaagtctgaactctttagaagtgatataatgc
gtgagcttgtgcgccgcgcaagtgagcttatgaacaaagagagcacatgtctctcacttt
ccattgagtctgatgagcgtttagctatcgtgggagatatacatggttcgctgccggatc
tttgtgctatcaatgaaaagcttgtacctaagatattttctgagaagatgaaggtggtct
ttcttggtgactatgtcgatagagggcccaagggacatacggttgtcacagccttgctct
gtcttaagctctgcttcccagatcgcgtctttctgctgcgtggcaaccatgagacagtat
caatgaacagcttctttgggtatcggccacaggttgatgagagctacggaacagagtctg
gcatgtttgataccatgacgtctctatttgctacaatgccactttgctgcctgattaaca
aggagatattttgcacgcatggtggagcacccctacgcgctgatgtttgcgggg
>Gi-P680_contig018.1 171085:172278
gttgctccttttgtggtgggacgattaaaattgaatttatggctgatgaattgaaggctc
tggcaaatgaggcctttcgtgcaggtcactacccacgtgcagtagagctatatacgcagg
ccattgagcaattggatagtccccggccggaatactttacaaatagagcctcggcccact
ttcagaatggtgacttcgtggctgctaaagcagacgcagaagccgcgatcgatcttgatc
ctaacttcactaagggctactggaggattgcagagtgcgagcggattatgcatcagctgg
acaagtctgttgagtattatcgtcgcgctctggagaccaagccgaacaatcgaaaaattg
tccttgctatccgggatgtccaacgtcttatcgatattgcaaagccttctcacggcctga
ccgccaattctctcctccaggcccttcactctgtgcctgcctcgtctcgaccctccagca
gtggcatgagtatagggggctttggaggattccctgggatgggtggctttggaggctttg
gaagtagcggagatgccccagccaaggtggatgaatcttcgcgcaaggatacacccgagc
ttcctgccgacccagggctgcttactatcacagaggaggctcagaaggtctacacgcgtg
agtggtacgattcttcctttacttacatgaagtctgaactctttagaagtgatataatgc
gtgagcttgtgcgccgcgcaagtgagcttatgaacaaagagagcacatgtctctcacttt
ccatcgagtctgacgagcgtttagctatcgtgggagatatacatggttcactgccggatc
tttgtgctatcaatgaaaagcttgtacctaagatattttctgagaagatgaaggtggtct
ttcttggtgactatgtcgatagagggcccaagggacatacggttgtcacagccttgctct
gtcttaagctctgcttcccagatcgcgtctttctgctgcgtggcaaccatgagacagtat
caatgaacagcttctttgggtatcggccacaggttgatgagagctacggaacagagtctg
gcatgtttgataccatgacgtctctatttgctacaatgccactttgctgcctgattaaca
aggagatattttgcacgcatggtggagcacccctgcgcgctgatgtttgcgggg
>P344_contig18 149074:150267
attgctccttttgtggtgggacgattaaaattgaatttatggctgatgaattgaaggctc
tggcaaatgaggcctttcgtgcaggtcactacccacgtgcagtagagctatatacgcagg
ccattgagcaattggatagtcctcggccggaatactttacaaatagagcctcggcccact
ttcagaatggtgacttcgtggctgctaaggcagacgcagaagctgcgatcgatcttgatc
ctaacttcactaagggctactggaggattgcagagtgcgagcggattatgcatcagctgg
acaagtctgttgagtattatcgtcgcgctctggagaccaagccgaataatcgcaaaattg
tccttgctatccgggatgtccaacgtcttatcgatattgcaaagccttctcacggcctga
ccgccaattctctcctccaggcccttcactctgtgcctgcctcgtctcgaccctccagca
gtggcatgagtatagggggctttggaggattccctgggatgggtggctttggaggctttg
gaagtagcggagatgccccagccaaggtggatgaatcttcgcgcaaggatacacccgagc
ttcctgccgacccagggctgcttgctaccaccgaggaggctcagaaggtctacacgcgtg
agtggtacgattcttcctttacttacatgaagtctgaactctttagaagtgatataatgc
gtgagcttgtgcgccgcgcaagtgagcttatgaacaaagagagcacatgtctctcacttt
ccattgagtctgacgagcgtttagctatcgtgggagatatacatggctcgctgccggatc
tttgtgctatcaatgaaaagcttgtacctaagatattttctgagaagatgaaggtggtct
ttcttggtgactatgtcgatagagggcccaagggacatacggtcgtcacagccttgctct
gtcttaagctctgcttcccagatcgtgtctttctgctgcgtggcaatcacgagacagtat
caatgaacagcttctttgggtatcggccacaggttgatgagagctacggaacagagtctg
gcatgtttgataccatgacgtctctatttgctacaatgccactttgctgcctgattaaca
aggagatattttgcacgcatggtggagcacccctacgcgctgatgtttgcgggg
>P387_contig23 144242:145435
gttgctccttttgtggtgggacgattaaaattgaatttatggctgatgaattgaaggctc
tggcaaatgaggcctttcgtgcaggtcactacccacgtgcagtagagctatatacgcagg
ccattgagcaattggatagtccccggccggaatactttacaaatagagcctcggcccact
ttcagaatggtgacttcgtggctgctaaggcagacgcagaagccgcgatcgatcttgatc
ctaacttcactaagggctactggaggattgcagagtgcgagcggattatgcatcagctgg
acaagtctgttgagtattatcgtcgcgctctggagaccaagccgaacaatcgcaaaattg
tccttgctatccgggatgtccaacgtcttatcgatattgcaaagccttctcacggcctga
ccgccaattctctccttcaggcccttcactctgtgcctgcctcgtctcgaccctccagca
gtggcatgagtatagggggctttggaggattccctgggatgggtggctttggaggctttg
gaagtagcggagatgccccagccaaggtggatgaatcttcgcgcaaggatacacccgagc
ttcctgccgacccaggactgcttgctaccacagaggaggctcagaaggtctacacgcgtg
agtggtacgattcttcctttacttacatgaagtctgaactctttagaagtgatataatgc
gtgagcttgtgcgccgcgcaagtgagcttatgaacaaagagagcacgtgtctctcacttt
ccattgagtctgatgagcgtttagctatcgtgggagatatacatggttcgctgccggatc
tttgtgctatcaatgaaaagcttgtacctaagatattttctgagaagatgaaggtggtct
ttctcggtgactatgtcgatagagggcccaagggacatacggttgtcacagccttgctct
gtcttaagctctgcttcccagatcgcgtctttctgctgcgtggcaaccatgagacagtat
caatgaacagcttctttgggtatcggccacaggttgatgagagctacggaacagagtctg
gcatgtttgataccatgacgtctctatttgctacaatgccactttgctgcctgattaaca
aggagatattttgcacgcatggtggagcacccctacgcgctgatgtttgcgggg
>P424_contig18 171079:172272
gttgctccttttgtggtgggacgattaaaattgaatttatggctgatgaattgaaggctc
tggcaaatgaggcctttcgtgcaggtcactacccacgtgcagtagagctatatacgcagg
ccattgagcaattggatagtccccggccggaatactttacaaatagagcctcggcccact
ttcagaatggtgacttcgtggctgctaaggcagacgcagaagccgcgatcgatcttgatc
ctaacttcactaagggctactggaggattgcagagtgcgagcggattatgcatcagctgg
acaagtctgttgagtattatcgtcgcgctctggagaccaagccgaacaatcgaaaaattg
tccttgctatccgggatgtccaacgtcttatcgatattgcaaagccttctcacggcctga
ccgccaattctctcctccaggcccttcactctgtgcctgcctcgtctcgaccctccagca
gtggcatgagtatagggggctttggaggattccctgggatgggtggctttggaggctttg
gaagtagcggagatgccccagccaaggtggatgaatcttcgcgcaaggatacacccgagc
ttcctgccgacccagggctgcttactatcacagaggaggctcagaaggtctacacgcgtg
agtggtacgattcttcctttacttacatgaagtctgaactctttagaagtgatataatgc
gtgagcttgtgcgccgcgcaagtgagcttatgaacaaagagagcacatgtctctcacttt
ccatcgagtctgacgagcgtttggctatcgtgggagatatacatggttcgctgccggatc
tttgtgctatcaatgaaaagcttgtacctaagatattttctgagaagatgaaggtggtct
ttcttggtgactatgtcgatagagggcccaagggacatacggttgtcacatccttgctct
gtcttaagctctgcttcccagatcgcgtctttctgctgcgtggcaatcatgagacagtat
caatgaacagcttctttgggtatcggccacaggttgatgagagctacggaacagagtctg
gcatgtttgataccatgacgtctctatttgctacaatgccactttgctgcctgattaaca
aggagatattttgcacgcatggtggagcacccctgcgcgctgatgtttgcgggg
>P427_contig20 163436:164629
gttgctccttttgtggtgggacgattaaaattgaatttatggctgatgaattgaaggctc
tggcaaatgaggcctttcgtgcaggtcactacccacgtgcagtagagctatatacgcagg
ccattgagcaattggatagtccccggccggaatactttacaaatagagcctcggcccact
ttcagaatggtgacttcgtggctgctaaggcagacgcagaagccgcgatcgatcttgatc
ctaacttcactaagggctactggaggattgcagagtgcgagcggattatgcatcagctgg
acaagtctgttgagtattatcgtcgcgctctggagaccaagccgaacaatcgcaaaattg
tccttgctatccgggatgtccaacgtcttatcgatattgcaaagccttctcacggcctga
ccgccaattctctccttcaggcccttcactctgtgcctgcctcgtctcgaccctccagca
gtggcatgagtatagggggctttggaggattccctgggatgggtggctttggaggctttg
gaagtagcggagatgccccagccaaggtggatgaatcttcgcgcaaggatacacccgaac
ttcctgccgacccagggctgcttgctaccacaaaggaggctcagaaggtctacacgcgtg
agtggtacgattcttcctttacttacatgaagtctgaactctttagaagtgatataatgc
gtgagcttgtgcgccgcgcaagtgagcttatgaacaaagagagcacatgtctctcacttt
ccattgagtctgatgagcgtttagctatcgtgggagatatacatggttcactgccggatc
tttgtgctatcaatgaaaagcttgtacctaagatattttctgagaagatgaaggtggtct
ttcttggtgactatgtcgatagagggcccaagggacatacggttgtcacagccttgctct
gtcttaagctctgcttcccagatcgcgtctttctgctgcgtggcaaccatgagacagtat
caatgaacagcttctttgggtatcggccacaggttgatgagagctacggaacagagtctg
gcatgtttgataccatgacgtctctatttgctacaatgccactttgctgcctgattaaca
aggagatattttgcacgcatggtggagcacccctgcgcgctgatgtttgcgggg
>P458_contig22 94610:95803
gttgctccttttgtggtgggacgattaaaattgaatttatggctgatgaattgaaggctc
tggcaaatgaggcctttcgtgcaggtcactacccacgtgcagtagagctatatacgcagg
ccattgagcaattggatagtccccggccggaatactttacaaatagagcctcggcccact
ttcagaatggtgacttcgtggctgctaaggcagacgcagaagccgcgatcgatcttgatc
ctaacttcactaagggctactggaggattgcagagtgcgagcggattatgcatcagctgg
acaagtctgttgagtattatcgtcgcgctctggagaccaagccgaacaatcgcaaaattg
tccttgctatccgggatgtccaacgtcttatcgatattgcaaagccttctcacggcctga
ccgccaattctctcctccaggcccttcactctgtgcctgcctcgtctcgaccctccagca
gtggcatgagtatagggggctttggaggattccctgggatgggtggctttggaggctttg
gaagtagcggagatgccccagccaaggtggatgaatcttcgcgcaaggatacacccgagc
ttcctgccgacccagggctgcttactaccacagaggaggctcagaaggtctacacgcgtg
agtggtacgattcttcctttacttacatgaagtctgaactctttagaagtgatgtaatgc
gtgagcttgtgcgccgcgcaagtgagcttatgaacaaagagagcacatgtctctcacttt
ccatcgagtctgacgagcgtttagctatcgtgggagatatacatggttcactgccggatc
tttgtgctatcaatgaaaagcttgtacctaagatattttctgagaagatgaaggtggtct
ttcttggtgactatgtcgatagagggcccaagggacatacggttgtcacagccttgctct
gtcttaaactctgcttcccagatcgcgtctttctgctgcgtggcaatcacgagacagtat
caatgaacagcttctttgggtatcggccacaggttgatgagagctacggaacagagtctg
gcatgtttgataccatgacgtctctatttgctacaatgccactttgctgcctgattaaca
aggagatattttgcacgcatggtggagcacccctgcgcgctgatgtttgcgggg
