# Supplementary material for: High resolution multi-locus sequence typing scheme for Giardia duodenalis assemblage B outbreak and population analysis
Source: PLoS Negl Trop Dis. 2026 Jul 15;20(7):e0014528. doi: 10.1371/journal.pntd.0014528 (PMC13395364; doi:10.1371/journal.pntd.0014528)
Supplement: S2 Appendix — (ZIP) [file pntd.0014528.s002.zip › S2_Appendix/annotated_alignment_1740_k501_ash0.9_reads20_c5fae58a8e06ab8ea3bd9122779feb0c.fasta]

>POIs
---------------------------------------------------------------------------------------------------------------------------------------------------------------------------------------------------------------------------------------------------------------------------------------------------------------------------------------------------------------------------------------------------------------------------------------------------------------------------------------------------------------------------------------------------------------------------------------------------------------------------------------------------------------------------------------------------------------------------------------------------------------------------------------------------------------------------------------------------------------------------------------------------------------------------------------------------------------------------------------------------------------------------------------------------------------------------------------------------------------------------------------------------------------------------------------------------------------------------------------------------------------------------------------------------------------------------------------------------------------------------------------------------------------------------------------------------------------------------------------------------------------------------------------------------------------------------------------------------------------------------------------------------------------------------------------------------------------------------------------------------------------------------------------------------------------------------------------------------------------------------------------Y---YY---Y------YY-----Y----Y--Y----------------------------------------------------------------------------------------------------------------------------------------------------------------------------------------------------------------------------------------------------------------------------------------------------------------------------------------------------------------------------------------------------------------------------------------------------------------------------------------------------------------------------------------------------------------------------------------------------------------------------------------------------------------------------------------------------------------------------------------------------------------------------------------------------------------------------------------------------------------------------
>GCA_011634595.1_contig2 539192:541879
gtgcatacgtgcaggttgttctcataatcatctcctgtgatctcattggttataacactt
agaatcaggttcttatgcacagacggtatggaagatatacgattttctgacgaagatagc
gtgtttagcgtgccttggttcatagtaggtaggtgcatgatacttgcagtttcaggcaga
cccttctgtttcaggttactgaagagttgtagacgagacacgcccccggcctcctttgct
tgagcatccatcttccttgttgcccaattggatattgtccgatagcaattgacatttatc
ttgctcagagtattgcatgtattcagaacatgatttttcattacgtcatgaatcataaca
ctgctagttctactcatgtgtatacctacacgagacatctctagggttcgcattgcagtg
gctgctaagcttccagcaacgacacccttaaacgccatgtactcaattgccacataatac
ttaccatcttctggagattgctggcgcgctccgcagaggaccacgtgtacaaagagagcc
cctggtatagatgaggggagg-cttagacactgtatttcatcggtattactaatgggaaa
gggctcggactcatagacatatccgttctttaagaggggtgtaaatgacatatagagctt
gatgaacttaggtgggtatgtgggtgaccctatatgggccgttatgcgcttaagtttgat
gtatacgtgccagaggtaggagagtggaggacacagagaaactgtgaatagcagggtctc
cgttgccgtgttcattggtagggacatgaagtacttatctgcactgttcaagaggatgta
ctcaagcttgttgtgtttgggtgaccttgattttagtggagagtagatgcacttggcgac
gttctgtacgcttcctgcattcaagagaaggccagagatattggatatggtgtctaggta
ttgctctggagccacaatgggagcgggctcgttgggcagataacagaatccgccctttgt
ataagctagaagcttacccaaatacgccagtgcgacctgctgagggtgttgctgactgat
tgtacggtactggtagaggagagagtcggcagacatgactttttatttacatagtgaagg
gtaaa-ggataacacctttggcttgcaaaacacaaatgtgttgagactgtagcattacga
atgtcactgcagcgtgagctcgtcagttctattttcaatcttttcggagatggtgtccag
ggtttcccgaagaatagcagagaactctctactaagctggtcaagtctgttcttcagatc
gagtatctcgttgtccttgcgctgaatgagctcatcgcgctctcgtagatcagactccag
ttggatcttctcctttgcattttgtgcacggacgacttctatgcctctctctctgtctgc
gatgtctttaagaagctcatcttgcatgctcttaaactggcgggtcatgtccacggcgac
atcatgtctatctgcacgttcccgctctatgtccgaggacagctgcttcacctgtgcctc
aaaaatccttatctcagacactagtcgtgcgttctcctctgtcttcattaaaatctcgcg
ttctaaagattc-aatgcgtgcagcagcctgtttaagcttttcttgcagctcaaactctt
ctgcttccagcttcttcttatccccggcaccagatttcggtggcattttttacttatgga
gactactggactggtttccgctagcgacagctttactacagcttactttgaaggccagga
cacactcgtcacggtagccatgcgagggaccattcgagagcctatcaaccttcttaacct
tcagatatacggacttcattgttatcgaagtgtagaggtgcccctctaccttgctcttca
gctgtttgagactcagcaggctacgatcagcatgccggagtggttgaagctggaccgaac
acgagcctatattagtaatgaaatggagagccctggccttcaagagctgcagcctcattt
ctttgaggtctcgaggaggctactgatcgtatttcgggaacaccctgacgagcatgcgtc
tgcagacctctcaggaggtgctaccctgctggcaattgaattcaatattaaccatctctt
tgatatccgtcgacagaagctaagggatattatcgacgcagctataggcaatcgtcgtgc
tccaaaccttaccaatgctaccaagttcgagctaattggcttagatgcctacaagcaatt
ctcagacagcttctcggagatccaccagctgtccctctacgattctgcggggactgcata
gacatacagcgagatcccagccatgggtctttgttctgtgtttactgatgcttatgaagc
ataccgaaaaggttagcctggttacgcctcaaaactcatccgattcaataaagggtacca
actgagatggctgcttgggtgcccactggtgcagatactttagaaatctgcggtatagga
accttttcttctcaaagtctacgaacacgtctttgtggtgaaagtatgcgtgggctaata
ttctatatgaccttctctctaagaagctgtacgttttctgtgcctcctgaaccatctgtt
tgttcccaggagatagaaagtcggcagagcagttctttacgaagctcggtt
>GCA_001543975.1_contig225 complement(3023:5710)
gtgcatacgtgtaggttgttctcataatcatctcctgtgatctcattggttataacactt
agaatcaggttcttatgcacagacggtatggaagatatacgattttctgacgaagatagc
gtgtttagcgtggcttggttcatagtaggtaggtgcatgatacttgcagtttcaggcaga
cccttctgtttcaggttactgaagagttgtagacgagacacgcccccggcctcctttgct
tgagcatccatcttccttgttgcccaattggatattgtccgatagcaattgacatttatc
ttgctcagagtattgcatgtattcagaacatgatttttcattacgtcatgaatcataaca
ctgctagttctactcatgtgtatacctacacgagacatctctagggttcgcattgcagtg
gctgctaagcttccagcaacgacacccttgaacgccatgtactcaattgccacataatac
ttaccatcttctggagattgctggcgcgctccgcagaggaccacgtgtacaaagagagcc
cctggtatagatgaggggagg-ctcagacattgtatttcatcggtattactaatgggaaa
gggctcggactcatagacatatccgttctttaagaggggtgtaaatgacatgtagagctt
gacgaacttaggtgggtatgtgggtgaccctatatgggccgttatgcgcttaagtttgat
gtatacgtgccagaggtaggagagtggaggacacagagaaactgtgaatagcagggtctc
cgttgccgtgttcattggtagggacatgaagtacttatctgcactgttcaagaggatgta
ctcaagcttgttgtgcttgggtgaccttgattttagtggagagtagatgcacttggcgac
gttctgtacgcttcctgcattcaagagaaggccagagatgttggatatggtgtctaggta
ttgctctggagccacaatgggagcgggctcgttgggcagataacagaatccgccctttgt
ataagctagaagcttacccaaatacgccaatgcgacctgctgagggtgttgctgactgat
tgtacggtactggtagaggagagagtcggcagacatgactttttatttacatgctgaagg
gtaaa-ggataacacctttggcttgcaaaacacaaatgtgttgagactgtagcattacga
gtgtcactgcagcgtgagctcgtcagttctgttttcaatcttttcggagatggtgtccag
ggtttcccgaagaatagcggagaactctctactaagctggtcaagtctgttcttcagatc
gagtatctcgttgtccttgcgctgaatgagctcatcgcgctctcgtagatcagactccag
ttggatcttctcctttgcattttgtgcacggacgacttctatgcctctctctctgtctgc
gatgtccttgagaagctcatcttgcatgctcttaaactggcgggtcatgtccacggcgac
atcatgtctatctgcacgctcccgctctatgtccgaggacagctgcttcacctgtgcctc
aaaaatccttatctcagacaccagtcgtgcgttctcctctgtcttcattaaaatctcgcg
ttctaaagattc-aatgcgtgcagcagcctgtttaagcttttcttgcagctcaaactctt
ctgcttccagcttcttcttatccccggcaccagatttcggtggcattttttacttatgga
gactactggactggtttccgctagcgacagctttactacagcttactttgaaggccagga
cacactcgtcacggtagccatgcgagggaccattcgcgagcctatcaaccttcttaacct
tcaaatacacggacttcattgctatcgaagtgtagaggtgcccctctaccttgctcttca
gctgtttgagacccagcaagctacgatcagcatgccggagtggttgaagctggaccgaac
acgagcctatattagcaatgaaatggagagccctggccttcaagagctgcagcctcattt
ctttgaggtctcgaggaggctactgatcgtatttcgggaacaccctgacgagcatgcgtc
tgcggacctctcaggaggtgctaccctgctggcaattgaattcaatcttaaccatctctt
tgatatccgtcgacagaagctaagggatattatcgacgcagctataggcaatcgccgtgc
tccaaaccttaccaatgctaccaagttcgagctaattggcttagatgcctacaagcaatt
ctcagacagtttctcggagatccaccagctgtccctctacgattctgcggggactgcata
gacatacagcgagatcccagccatgggtctttgttctgtgtttactgatgcttatgaagc
ataccgaaaagattagcctggttacgcctcaaaactcatccgattcaataaagggtacca
actgagatggctgcttgggtgcccactggtgcagatactttagaaatctgcggtatagga
accttttcttctcaaagtctacgaacacgtctttgtggtgaaagtatgcgtgggccaata
ttctatatgaccttctctctaagaagctgtacgttttctgtgcctcctgaaccatctgtt
tgttcccaggagatagaaagtcggcagagcagttcttcacgaagctcggct
>Gerbil_contig002.1 226385:229072
gtgcatacgtgcaggttgttctcataatcatctcctgtgatctcattggttataacactt
agaatcaggttcttgtgcacagacggtatggaagatatacgattttctgacgaagatagc
gtgcttagcgtgccttggttcatagtaggtaggtgcatgatacttgcagtttcaggcaga
cccttctgtttcaggttactgaagagttgtagacgagacacgcccccggcctcctttgct
tgagcatccatcttccttgttgcccaattggatattgtccgatagcaattgacatttatc
ttgctcagagtattgcatgtattcagaacatgatttttcattacgtcatgaatcataaca
ctgctagttctactcatgtgtatacctacacgagacatctctagggttcgcattgcagtg
gctgctaagcttccagcaacgacacccttaaacgccatgtactcaattgccacataatac
ttaccatcttctggagattgctggcgcgctccgcagaggaccacgtgtacaaagagagcc
cctggtatagatgaggggagg-cttagacactgtatttcatcggtattactaatgggaaa
gggctcggactcatagacatatccgttctttaagaggggtgtaaatgacatatagagctt
gatgaacttaggtgggtatgtgggtgaccctatatgggccgttatgcgcttaagtttgat
gtatacgtgccagaggtaggagagtggaggacacagagaaactgtgaatagcagggtctc
cgttgccgtgttcattggtagggacatgaagtacttatctgcactgttcaagaggatgta
ctcaagcttgttgtgcttgggtgaccttgattttagtggagagtagatgcacttggcgac
gttctgtacgcttcctgcattcaagagaaggccagagatgttggatatggtgtctaggta
ttgctctggagccacaatgggagcgggctcgttgggcagataacagaatccgccctttgt
ataagctagaagcttacccaaatacgccagtgcgacctgctgagggtgttgctgactgat
tgtacggtactggtagaggagagagtcggcagacatgactttttatttacatagtgaagg
gtaaa-ggataacacctttggcttgcaaaacacaaatgtgttgagactgtagcattacga
atgtcactgcagcgtgagctcgtcagttctattttcaatcttttcggagatggtgtccag
ggtttcccgaagaatagcagagaactctctactaagctggtcaagtctgttcttcagatc
gagtatctcgttgtccttgcgctgaatgagctcatcgcgctctcgtagatcagactccag
ttggatcttctcctttgcattttgtgcacggacgacttctatgcctctctctctgtctgc
gatgtccttaagaagctcatcttgcatgctcttaaactggcgggtcatgtccacggcgac
atcatgtctatctgcacgttcccgctctatgtctgaggacagctgcttcacctgtgcctc
aaaaatccttatctcagacactagtcgtgcgttctcctctgtcttcattaaaatctcgcg
ttctaaagattc-aatgcgtgcagcagcctgtttaagcttttcttgcagctcaaattctt
ctgcttccagcttcttcttatccccggcaccagatttcggtggcattttttacttatgga
gactactggactggtttccgctagcgacagctttactacagcttactttgaaggccagga
cacactcgtcacggtagccatgcgagggaccattcgcgagcctatcaaccttcttaacct
tcagatatacggacttcattgttatcgaagtgtagaggtgcccctctaccttgctcttca
gctgtttgagacccagcaagctacgatcagcatgccggagtggttgaagctggaccgaac
acgagcctatattagcaatgaaatggagagccctggccttcaagagctgcagcctcattt
ctttgaggtctcgaggaggctactgatcgtatttcgggaacaccctgacgagcatgcgtc
tgcagacctctcaggaggtgctaccctgctggcaattgaattcaatattaaccatctctt
tgatatccgtcgacagaagctaagggatattatcgacgcagctataggcaatcgtcgtgc
tccaaaccttaccaatgctaccaagttcgagctaattggcttagatgcctacaagcaatt
ctcagacagcttctcggagatccaccagttgtccctctacgattctgcggggactgcata
gacatacagcgagatcccagccatgggtctttgttctgtgtttactgatgcttatgaagc
ataccgaaaaggttagcctggttacgtctcaaaactcatccgattcaataaagggtacca
actgagatggctgcttgggtgcccactggtgcagatactttagaaatctgcggtatagga
accttttcttctcaaagtctacgaacacgtctttgtggtgaaagtatgcgtgggccaata
ttctatatgaccttctctctaagaagctgtacgttttctgtgcctcctgaaccatctgtt
tgttcccaggagatagaaagtcggcagagcagttcttcacgaagctcggct
>Gi-P132_contig002.1 226408:229095
gtgcatacgtgcaagttgttctcataatcatctcctgtgatctcattggttataacactt
agaatcaggttcttatgcacagacggtatggaagatatacgattttctgacgaagatagc
gtgtttagcgtgccttggttcacagtaggtaggtgcatgatacttgcagtttcaggcaga
cccttctgtttcaggttactgaagagttgtagacgagacacgcccccggcctcctttgct
tgagcatccatcttccttgttgcccaattggatattgtccgatagcaattgacatttatc
ttrctcagagtattgcatgtattcagaacatgatttttcattacgtcatgaatcataaca
ctgctagttctactcatgtgtatacctacacgagacatctctagggttcgcattgcrgtg
gctgctaagcttccagcaacgacacccttgaacgccatgtactcaattgccacataatac
ttaccatcttctggagattgctggcgcgctccgcagaggaccacgtgtacaaagagagcc
cctggtatagatgaggggagg-cttagacactgtatttcatcggtattactaatgggaaa
gggctcggactcatagacatatccgttctttaagaggggtgtaaatgacatatagagctt
gatgaacttaggtgggtatgtgggtgaccctatatgggccgttatgcgcttaagtttgat
gtatacgtgccagaggtaggagagtggaggacacagagaaactgtgaatagcagggtctc
cgttgccgtgttcattggtagggacatgaagtacttatctgcactgttcaagagratgta
ctcaagcttgttgtgtttgggtgaccttgattttagtggagagtagatgcacttggcgac
gttctgtacgcttcctgcattcaagagaaggccagagatgttggatatggtgtctaggta
ttgctctggagccacaatgggagcgggctcgttgggcagataacagaatccgccctttgt
ataagctagaagcttacccaaatacgccagtgcgacctgctgagggtgttgctgactgat
tgtacggtactggtagaggagagagtcggcagacatgactttttatttacatagtgaagg
gtaaa-ggataacacctttggcttgcaaaacacaaatgtgttgagactgtagcattacga
atgtcactgcagcgtgagctcgtcagttctattttcaatcttttcggagatggtgtccag
ggtttcccgaagaatagcagagaactctctactaagctggtcaagtctgttcttcagatc
gagtatctcgttgtccttgcgctgaataagctcatcgcgctctcktagatcagactccag
ttggatcttctcctttgcattttgtgcacggacgacttctatgcctctctctctgtctgc
gatgtccttaagaagctcatcttgcatgctcttaaactggcgggtcatgtccacggcgac
atcatgtctatctgcacgttcccgctctatgtccgaggacagctgcttcacctgtgcctc
aaaaatccttatctcagacactagtcgtgcgttctcctctgtcttcattaaaatctcgcg
ttctaaagattc-aatgcgtgcagcagcctgtttaagcttttcttgcagctcaaactctt
ctgcttccagcttcttcttatccccggcaccagatttcggtggcattttttacttatgga
gactactggactggtttccgctagcgacagctttactacagcttactttgaaggccagga
cacactcgtcacggtakccatgcgagggaccattcgcgagcctatcaaccttcttaacct
tcagatacacggacttcattgctatcgaagtgtagaggtgcccctctaccttgctcttca
gctgtttgagacccagcargctacgatcagcatgccggagtggttgaagctggaccgaac
acgagcctatattagcaatgaaacggagagccctggccttcaagagctgcagcctcattt
ctttgaggtctcgaggaggctattgatcgtatttcgggaacatcctgacgaacatgcgtc
tgcagacctctcaggaggtgctaccctgctggcaattgaattcaatattaaccatctctt
tgacatccgtcgacagaagctaagggatattatcgacgcagctataggcaatcgtcgtgc
tccaaaccttaccaatgctaccaagttcgagctaattggcttagatgcctacaagcaatt
ctcagacagcttctcggagatccaccagctgtccctctacgattctgcggggactgcata
gacatacagcgaaatcccagccacgggtctttgttctgtgtttactgatgcttatgaagc
ataccgaaaaggttagcctggttacgcctcaaaactcatccgattcaataaagggtacca
actgagatggctgcttgggtgcccactggtgcagatactttagaaatctgcggtatagga
accttttcttctcaaagtctacgaacacgtctttgtggtgaaagtatgcgtgggctaata
ttctatatgaccttctctctaagaagctgtacgttttctgtgcctcctgaaccatctgtt
tgttcccaggagatagaaagtcggcagagcagttcttcacgaagctcggct
>Gi-P289_contig002.1 226414:229101
gtgcatacgtgcaagttgttctcataatcatctcctgtgatctcattggttataacactt
agaatcaggttcttatgcacagacggtatggaagatatacgattttctgacgaagatagc
gtgtttagcgtgccttggttcacagtaggtaggtgcatgatacttgcagtttcrggcaga
cccttctgtttcaggttactgaagagttgtagacgagacacgcccccggcctcctttgct
tgagcatccatcttccttgttgcccaattggatattgtccgatagcaattgacatttatc
ttactcagagtattgcatgtattcagaacatgatttttcattacgtcatgaatcataaca
ctgctagttctactcatgtgtatacctacgcgagacatctctagggttcgcattgcrgtg
gctgctaagcttccagcaacgacacccttgaacgccatgtactcaattgccacataatac
ttaccatcttctggagattgctggcgcgctccgcagaggaccacgtgtacaaagagagcc
cctggtatagatgaggggagg-yttagacactgtatttcatcggtattactaatgggaaa
gggctcggactcatagacatatccgttctttaagaggggtgtaaatgacatgtagagctt
gacgaacttaggtgggtatgtgggtgaccctatatgggccgttatgcgcttaagtttgat
gtatacgtgccagaggtaggagagtggaggacacagagaaactgtgaatagcagggtctc
cgttgccgtgttcattggtagggacatgaagtacttatctgcactgttcaagaggatgta
ctcaagcttgttgtgtttgggtgaccttgattttagtggagagtagatgcacttggcgac
gttctgtacgcttcctgcattcaagagaaggccagagatgttggatatggtgtctaggta
ttgctctggagccacaatgggagcgggctcgttgggcagataacagaatccgccctttgt
ataagctagaagcttacccaaatacgccagtgcgacctgctgagggtgttgctgactgat
tgtacggtactgrtagaggagagagtcggcagacatgactttttatttacatagtgaagg
gtaaa-ggataacacctttggcttgcaaaacacaaatgtgttgagactgtagcattacga
atgtcactgcagcgtgagctcgtcagttctattttcaatcttttcggagatggtgtccag
ggtttcccgaagaatagcagagaactctctactaagctggtcaagtctgttcttcagatc
gagtatctcgttgyccttgcgctgaatragctcatcgcgctctcgtagatcagactccag
ttggatcttctcctttgcattttgtgcacggacgacttctatgcctctctctctgtctgc
gatgtccttaagaagctcatcttgcatgctcttaaactggcgggtcatgtccacggcgac
atcatgtctatctgcacgttcccgctctatgtccgaggacagctgcttcacctgtgcctc
aaaaatccttatctcagacactagtcgtgcgttctcctctgtcttcattaaaatctcrcg
ttctaaagattc-aatgcgtgcagcagcctgtttaagcttttcttgcagctcaaactctt
ctgcttccagcttcttcttatccccggcaccagatttcggtggcattttttacttatgga
gactactggactggtttccgctagcgacagctttactacagcttactttgaaggccagga
cacactcgtcacggtagccatgcgagggaccattcgcgagcctatcaaccttcttaacct
tcagatacacggacttcattgctatcgaagtgtagaggtgcccctctaccttgctcttca
gctgtttgagacccagcaggctacgatcagcatgccggagtggttgaagctggaccgaac
acgagcctatattagcaatgaaatggagagccctggccttcaagagctgcagcctcattt
ctttgaggtctcgaggaggctattgatcgtatttcgggaacatcctgacgaacatgcgtc
tgcagacctctcaggaggtgctaccctgctggcaattgaattcaatmttaaccatctctt
tgatatccgtcgacagaagctaagggatattatcgacgcagctataggcaatcgtcgtgc
tccaaaccttaccaatgctaccaagttcgagctaattggcttagatgcctacaarcaatt
ctcagacagcttctcggagatccaccagctgtccctctacgattctgcggggactgcata
gacatacagcgagatcccagccatgggtctttgttctgtgtttactgatgcttatgaagc
ataccgaaaaggttagcctggttacgcctcaaaactcatccgattcaataaagggtacca
actgagatggctgcttgggtgcccactggtgcagatactttagaaatctgcggtatagga
accttttcttctcaaagtctacgaacacgtctttgtggtgaaagtatgcgtgggctaata
ttctatatgaccttctctctaagaagctgtacgttttctgtgcctcctgaaccatctgtt
tgttcccaggagatagaaagtcggcagagcagttcttcacgaagctcggct
>Gi-P448_contig002.1 226418:229105
gtgcatacgtgcaagttgttctcataatcatctcctgtgatctcattggttataacactt
agaatcaggttcttatgcacagacggtatggaagatatacgattttctgacgaagatagc
gtgtttagcgtgccttggttcacagtaggtaggtgcatgatacttgcagtttcaggcaga
cccttctgtttcaggttactaaagagttgtagacgagacacgcccccggcctcctttgct
tgagcatccatcttccttgttgcccaattggatattgtccgatagcaattgacatttatc
ttgctcagagtattgcatgtattcagaacatgatttttcattacgtcatgaatcataaca
ctgctagttctactcatgtgtatacctacacgagacatctctagggttcgcattgcggtg
gctgctaagcttccagcaacgacacccttgaacgccatgtactcaattgccacataatac
ttaccatcttctggagattgctggcgcgctccgcagaggaccacgtgtacaaagagagcc
cctggtatagatgaggggagg-cttagacactgtatttcatcggtattactaatgggaaa
gggctcggactcatagacatatccgttctttaagaggggtgtaaatgacatatagagctt
gacgaacttaggtgggtatgtgggtgaccctatatgggccgttatgcgcttaagtttgat
gtatacgtgccagaggtaggagagtggaggacacagagaaactgtgaatagcagggtctc
cgttgccgtgttcattggtagggacatgaagtacttatctgcactgttcaagaggatgta
ctcaagcttgttgtgtttgggtgaccttgattttagtggagagtagatgcacttggcgac
gttctgtacgcttcctgcattcaagagaaggccagagatgttggatatggtgtctaggta
ttgctctggagccacaatgggagcgggctcgttgggcagataacagaatccgccctttgt
ataagctagaagcttacccaaatacgccagtgcgacctgctgagggtgttgctgactgat
tgtacggtactgrtagaggagagagtcggcagacatgactttttatttacatagtgaagg
gtaaa-ggataacacctttggcttgcaaaacacaaatgtgttgagactgtagcattacga
atgtcactgcagcgtgagctcgtcagttctattttcaatcttttcggagatggtgtccag
ggtttcccgaagaatagcggagaactctctactaagctggtcaagtctgttcttcagatc
gagtatctcgttgtccttgcgctgaatgagctcatcgcgctctcgtagatcagactccag
ttggatcttctcctttgcattttgtgcacggacgacttctatgcctctctctctgtctgc
gatgtccttgagaagctcatcttgcatgctcttaaactggcgggtcatgtccacggcgac
atcatgtctatctgcacgttcccgctctatgtccgaggacagctgcttcacctgtgcctc
aaaaatccttatctcagacactagtcgtgcgttctcctctgtcttcattaaaatctcgcg
ttctaaagattc-aatgcgtgcagcagcctgtttaagcttttcttgcagctcaaactctt
ctgcttccagcttcttcttatccccggcaccagatttcggtggcattttttacttatgga
gactactggactggtttccgctagcgacagctttactacagcttactttgaaggccagga
cacactcgtcacggtagccatgcgagggaccattcgcgagcctatcaaccttcttaacct
tcagatatacggacttcattgttatcgaagtgtagaggtgcccctctaccttgctcttca
gctgtttgagacccagcaagctacgatcagcatgccggagtggttgaagctggaccgaac
acgagcctatattagcaatgaaatggagagccctggccttcaagagctgcagcctcattt
ctttgaggtctcgaggaggctattgatcgtatttcgggaacatcctgacgaacatgcgtc
tgcagacctctcaggaggtgctaccctgctggcaattgaattcaatattaaccatctctt
tgatatccgtcgacagaagctaagggatattatcgacgcagctataggcaatcgtcgtgc
tccaaaccttaccaatgctaccaagttcgagctaattggcttagatgcctacaagcaatt
ctcagacagcttctcggagatccaccagctgtccctctacgattctgcggggactgcata
gacatacagcgagatcccagccacgggtctttgttctgtgtttactgatgcttatgaagc
ataccgaaaaggttagcctggttacgcctcaaaactcatccgattcaataaagggtacca
actgagatggctgcttgggcgcccactggtgcagatactttagaaatctgcggtatagga
accttttcttctcaaagtctacgaacacgtctttgtggtgaaagtatgcgtgggctaata
ttctatatgaccttctctctaagaagctgtacgttttctgtgcctcctgaaccatctgtt
tgttcccaggagatagaaagtcggcagagcagttcttcacgaagctcggct
>Gi-P514_contig002.1 226385:229072
gtgcatacgtgcaagttgttctcataatcatctcctgtgatctcattggttataacactt
agaatcaggttcttatgcacagacggtatggaagatatacgattttctgacgaagatagc
gtgtttagcgtgccttggttcacagtaggtaggtgcatgatacttgcagtttcaggcaga
cccttctgtttcaggttactaaagagttgtagacgagacacgcccccggcctcctttgct
tgagcatccatcttccttgttgcccaattggatattgtccgatagcaattgacatttatc
ttgctcagagtattgcatgtattcagaacatgatttttcattacgtcatgaatcataaca
ctgctagttctactcatgtgtatacctacgcgagacatctctagggttcgcattgcggtg
gctgctaagcttccagcaacgacacccttgaacgccatgtactcaattgccacataatac
ttaccatcttctggagattgctggcgcgctccgcagaggaccacgtgtacaaagagagcc
cctggtatagatgaggggagg-tttagacactgtatttcatcggtattactaatgggaaa
gggctcggactcatagacatatccgttctttaagaggggtgtaaatgacatgtagagctt
gacgaacttaggtgggtatgtgggtgaccctatatgggccgttatgcgcttaagtttgat
gtatacgtgccagaggtaggagagtggaggacacagagaaactgtgaatagcagggtctc
cgttgccgtgttcattggtagggacatgaagtacttatctgcactgttcaagaggatgta
ctcgagcttgttgtgtttgggtgaccttgattttagtggagagtagatgcacttggcgac
gttctgtacgcttcctgcattcaagagaaggccagagatgttggatatggtgtctaggta
ttgctctggagccacaatgggagcgggctcgttgggcagataacagaatccgccctttgt
ataagctagaagcttacccaaatacgccagtgcgacctgctgagggtgttgctgactgat
tgtacggtactggtagaggagagagtcggcagacatgactttttatttacatagtgaagg
gtaaa-ggataacacctttggcttgcaaaacacaaatgtgttgagactgtagcattacga
atgtcactgcagcgtgagctcgtcagttctattttcaatcttttcggagatggtgtccag
ggtttcccgaagaatagcagagaactctctactaagctggtcaagtctgttcttcagatc
gagtatctcgttgtccttgcgctgaatgagctcatcgcgctctcgtagatcagactccag
ttggatcttctcctttgcattttgtgcacggacgacttctatgcctctctctctgtctgc
gatgtccttaagaagctcatcttgcatgctcttaaactggcgggtcatgtccacggcgac
atcatgtctatctgcacgttcccgctctatgtccgaggacagctgcttcacctgtgcctc
aaaaatccttatctcagacactagtcgtgcgttctcctctgttttcattaaaatctcgcg
ttctaaagattc-aatgcgtgcagcagcctgtttaagcttttcttgcagctcaaactctt
ctgcttccagcttcttcttatccccggcaccagatttcggtggcattttttacttatgga
gactactggactggtttccgctagcgacagctttactacagcttactttgaaggccagga
cacactcgtcacggtagccatgcgagggaccattcgcgagcctatcaaccttcttaacct
tcagatacacggacttcattgctatcgaagtgtagaggtgcccctctaccttgctcttca
gctgtttgagacccagcaggctacgatcagcatgccggagtggttgaagctggaccgaac
acgagcctatattagcaatgaaatggagagccctggccttcaagagctgcagcctcattt
ctttgaggtctcgaggaggctattgatcgtatttcgggaacatcctgacgaacatgcgtc
tgcagacctctcaggaggtgctaccctgctggcaattgaattcaatattaaccatctctt
tgacatccgtcgacagaagctaagggatattatcgacgcagctataggcaatcgtcgtgc
tccaaaccttaccaatgctaccaagttcgagctaattggcttagatgcctacaagcaatt
ctcagacagcttctcggagatccaccagctgtccctctacgattctgcggggactgcata
gacatacagcgaaatcccagccacgggtctttgttctgtgtttactgatgcttatgaagc
ataccgaaaaggttagcctggttacgcctcaaaactcatccgattcaataaagggtacca
actgagatggctgcttgggtgcccactggtgcagatactttagaaatctgcggtatagga
accttttcttctcaaagtctacgaacacgtctttgtggtgaaagtatgcgtgggctaata
ttctatatgaccttctctctaagaagctgtacgttttctgtgcctcctgaaccatctgtt
tgttcccaggagatagaaagtcggcagagcagttcttcacgaagctcggct
>Gi-P521_contig002.1 226387:229074
gtgcatacgtgcaagttgttctcataatcatctcctgtgatctcattggttataacactt
agaatcaggttcttatgcacagacggtatggaagatatacgattttctgacgaagatagc
gtgtttagcgtgccttggttcacagtaggtaggtgcatgatacttgcagtttcaggcaga
cccttctgtttcaggttactaaagagttgtagacgagacacgcccccggcctcctttgct
tgagcatccatcttccttgttgcccaattggatattgtccgatagcaattgacatttatc
ttgctcagagtattgcatgtattcagaacatgatttttcattacgtcatgaatcatgaca
ctgctagttctactcatgtgtatacctacgcgagacatctctagggttcgcattgcggtg
gctgctaagcttccagcaacgacacccttgaacgccatgtactcaattgccacataatac
ttaccatcttctggagattgctggcgcgctccgcagaggaccacgtgtacaaagagagcc
cctggtatagatgaggggagg-tttagacactgtatttcatcggtattactaatgggaaa
gggctcggactcatagacatatccgttctttaagaggggtgtaaatgacatatagagctt
gatgaacttaggtgggtatgtgggtgaccctatatgggccgttatgcgcttaagtttgat
gtatacgtgccagaggtaggagagtggaggacacagagaaactgtgaatagcagggtctc
cgttgccgtgttcattggtagggacatgaagtacttatctgcactgttcaagaggatgta
ctcgagcttgttgtgtttgggtgaccttgattttagtggagagtagatgcacttggcgac
gttctgtacgcttcctgcattcaagagaaggccagagatgttggatatggtgtctaggta
ttgctctggagccacaatgggagcgggctcgttgggcagataacagaatccgccctttgt
ataagctagaagcttacccaaatacgccagtgcgacctgctgagggtgttgctgactgat
tgtacggtactggtagaggagagagtcggcagacatgactttttatttacatagtgaagg
gtaaa-ggataacacctttggcttgcaaaacacaaatgtgttgagactgtagcattacga
atgtcactgcagcgtgagctcgtcagttctattttcaatcttttcggagatggtgtccag
ggtttcccgaagaatagcagagaactctctactaagctggtcaagtctgttcttcagatc
gagtatctcgttgtccttgcgctgaatgagctcatcgcgctctcgtagatcagactccag
ttggatcttctcctttgcattttgtgcacggacgacttctatgcctctctctctgtctgc
gatgtccttgagaagctcatcttgcatgctcttaaactggcgggtcatgtccacggcgac
atcatgtctatctgcacgttcccgctctatgtccgaggacagctgcttcacctgtgcctc
aaaaatccttatctcagacactagtcgtgcattctcctctgtcttcattaaaatctcgcg
ttctaaagattc-aatgcgtgcagcagcctgtttaagcttttcttgcagctcaaactctt
ctgcttccagcttcttcttatccccggcaccagatttcggtggcattttttacttatgga
gactactgggctggtttccgctagcgacagctttactacagcttactttgaaggccagga
cacactcgtcacggtagccatgcgagggaccattcgcgagcctatcaaccttcttaacct
tcagatatacggacttcattgttatcgaagtgtagaggtgcccctctaccttgctcttca
gctgtttgagacccagcaagctacgatcagcatgccggagtggttgaagctggaccgaac
acgagcctatattagcaatgaaatggagagccctggccttcaagagctgcagcctcattt
ctttgaggtctcgaggaggctattgatcgtatttcgggaacatcctgacgaacatgcgtc
tgcagacctctcaggaggtgctaccctgctggcaattgaattcaatattaaccatctctt
tgatatccgtcgacagaagctaagggatattatcgacgcagctataggcaatcgtcgtgc
tccaaaccttaccaatgctaccaagttcgagctaattggcttagatgcctacaagcaatt
ctcagacagcttctcggagatccaccagctgtccctctacgattctgcggggactgcata
gacatacagcgaaatcccagccacgggtctttgttctgtgtttactgatgcttatgaagc
ataccgaaaaggttagcctggttacgcctcaaaactcatccgattcaataaagggtacca
actgagatggctgcttgggtgcccactggtgcagatactttagaaatctgcggtatagga
accttttcttctcaaagtctacgaacacgtctttgtggtgaaagtatgcgtgggctaata
ttctatatgaccttctctctaagaagctgtacgttttctgtgcctcctgaaccatctgtt
tgttcccaggagatagaaagtcggcagagcagttcttcacgaagctcggct
>Gi-P528_contig002.1 226410:229097
gtgcatacgtgcaggttgttctcataatcatctcctgtgatctcattggttataacactt
agaatcaggttcttatgcacagacggtatggaagatatacgattttctgacgaagatagc
gtgtttagcgtgccttggttcatagtaggtaggtgcatgatacttgcagtttcaggcaga
cccttctgtttcaggttactgaagagttgtagacgagacacgcccccggcctcctttgct
tgagcatccatcttccttgttgcccaattggatattgtccgatagcaattgacatttatc
ttgctcagagtattgcatgtattcagaacatgatttttcattacgtcatgaatcataaca
ctgctagttctactcatatgtatacctacacgagacatctctagggttcgcattgcagtg
gctgctaagcttccagcaacgacacccttaaacgccatgtactcaattgccacataatac
ttaccatcttctggagattgctggcgcgctccgcagaggaccacgtgtacaaagagagcc
cctggtatagatgaggggagg-cttagacactgtatttcatcggtattactaatgggaaa
gggctcggactcatagacatatccgttctttaagaggggtgtaaatgacatatagagctt
gatgaacttaggtgggtatgtgggtgaccctatatgggccgttatgcgcttaagtttgat
gtatacgtgccagaggtaggagagtggaggacacagagaaactgtgaatagcagggtctc
cgttgccgtgttcattggtagggacatgaagtacttatctgcactgttcaagaggatgta
ctcaagcttgttgtgcttgggtgaccttgattttagtggagagtagatgcacttggcgac
gttctgtacgcttcctgcattcaagagaaggccagagatgttggatatggtgtctaggta
ttgctctggagccacaatgggagcgggctcgttgggcagataacagaatccgccctttgt
ataagctagaagcttacccaaatacgccagtgcgacctgctgagggtgttgctgactgat
tgtacggtactggtagaggagagagtcggcagacatgactttttatttacatagtgaagg
gtaaa-ggataacacctttggcttgcaaaacacaaatgtgttgagactgtagcattacga
atgtcactgcagcgtgagctcgtcagttctattttcaatcttttcggagatggtgtccag
ggtttcccgaagaatagcagagaactctctactaagctggtcaagtctgttcttcagatc
gagtatctcgttgtccttgcgctgaatgagctcatcgcgctctcgtagatcagactccag
ttggatcttctcctttgcattttgtgcacggacgacttctatgcctctctctctgtctgc
gatgtccttaagaagctcatcttgcatgctcttaaactggcgggtcatgtccacggcgac
atcatgtctatctgcacgttcccgctctatgtccgaggacagctgcttcacctgtgcctc
aaaaatccttatctcagacactagtcgtgcgttctcctctgtcttcattaaaatctcgcg
ttctaaagattc-aatgcgtgcagcagcctgtttaagcttttcttgcagctcaaattctt
ctgcttccagcttcttcttatccccggcaccagatttcggtggcattttttacttatgga
gactactggactggtttccgctagcgacagctttactacagcttactttgaaggccagga
cacactcgtcacgatagccatgcgagggaccattcgcgagcctatcaaccttcttaacct
tcagatatacggacttcattgttatcgaagtgtagaggtgcccctctaccttgctcttca
gctgtttgagacccagcaagctacgatcagcatgccggagtggttgaagctggaccgaac
acgagcctatattagcaatgaaatggagagccctggccttcaagagctgcagcctcattt
ctttgaggtctcgaggaggctattgatcgtatttcgggaacatcctgacgaacatgcgtc
tgcagacctctcaggaggtgctaccctgctggcaattgaattcaatattaaccatctctt
tgatatccgtcgacagaagctaagggatattatcgacgcagctataggcaatcgtcgtgc
tccaaaccttaccaatgctaccaagttcgagctaattggcttagatgcctacaagcaatt
ctcagacagcttctcggagatccaccagctgtccctctacgattctgcggggactgcata
gacatacagcgagatcccagccatgggtctttgttctgtgtttactgatgcttatgaagc
ataccgaaaaggttagcctggttacgcctcaaaactcatccgattcaataaagggtacca
actgagatggctgcttgggtgcccactggtgcagatactttagaaatctgcggtatagga
accttttcttctcaaagtctacgaacacgtctttgtggtgaaagtatgcgtgggccaata
ttctatatgaccttctctctaagaagctgtacgttttctgtgcctcctgaaccatctgtt
tgttcccaggagatagaaagtcggcagagcagttcttcacgaagctcggct
>Gi-P621_contig002.1 226432:229119
gtgcatacgtgtaggttgttctcataatcatctcctgtgatctcattggttataacactt
agaatcaggttcttatgcacagacggtatggaagatatacgattttctgacgaagatagc
gtgtttagcgtggcttggttcatagtaggtaggtgcatgatacttgcagtttcaggcaga
cccttctgtttcaggttactgaagagttgtagacgagacacgcccccggcctcctttgct
tgagcatccatcttccttgttgcccaattggatattgtccgatagcaattgacatttatc
ttgctcagagtattgcatgtattcagaacatgatttttcattacgtcatgaatcataaca
ctgctagttctactcatgtgtatacctacacgagacatctctagggttcgcattgcagtg
gctgctaagcttccagcaacgacacccttgaacgccatgtactcaattgccacataatac
ttaccatcttctggagattgctggcgcgctccgcagaggaccacgtgtacaaagagagcc
cctggtatagatgaggggagg-ctcagacattgtatttcatcggtattactaatgggaaa
gggctcggactcatagacatatccgttctttaagaggggtgtaaatgacatgtagagctt
gacgaacttaggtgggtatgtgggtgaccctatatgggccgttatgcgcttaagtttgat
gtatacgtgccagaggtaggagagtggaggacacagagaaactgtgaatagcagggtctc
cgttgccgtgttcattggtagggacatgaagtacttatctgcactgttcaagaggatgta
ctcaagcttgttgtgcttgggtgaccttgattttagtggagagtagatgcacttggcgac
gttctgtacgcttcctgcattcaagagaaggccagagatgttggatatggtgtctaggta
ttgctctggagccacaatgggagcgggctcgttgggcagataacagaatccgccctttgt
ataagctagaagcttacccaaatacgccaatgcgacctgctgagggtgttgctgactgat
tgtacggtactggtagaggagagagtcggcagacatgactttttatttacatgctgaagg
gtaaa-ggataacacctttggcttgcaaaacacaaatgtgttgagactgtagcattacga
gtgtcactgcagcgtgagctcgtcagttctgttttcaatcttttcggagatggtgtccag
ggtttcccgaagaatagcagagaactctctactaagctggtcaagtctgttcttcagatc
gagtatctcgttgtccttgcgctgaatgagctcatcgcgctctcgtagatcagactccag
ttggatcttctcctttgcattttgtgcacggacgacttctatgcctctctctctgtctgc
gatgtccttgagaagctcatcttgcatgctcttaaactggcgggtcatgtccacggcgac
atcatgtctatctgcacgttcccgctctatgtccgaggacagctgcttcacctgtgcctc
aaaaatccttatctcagacactagtcgtgcgttctcttctgttttcattaaaatctcgcg
ttctaaagattc-aatgcgtgcagcagcctgtttaagcttttcttgcagctcaaactctt
ctgcttctagcttcttcttatccccggcaccagatttcggtggcattttttacttatgga
gactactggactggtttccgctagcgacagctttactacagcttactttgaaggccagga
cacactcgtcacggtagccatgcgagggaccattcgcgagcctatcaaccttcttaacct
tcaaatacacggacttcattgctatcgaagtgtagaggtgcccctctaccttgctcttca
gctgtttgagacccagcaagctacgatcagcatgccggagtggttgaagctggaccgaac
acgagcctatattagcaatgaaatggagagccctggccttcaagagctgcagcctcattt
ctttgaggtctcgaggaggctactgatcgtatttcgggaacatcctgacgaacatgcgtc
tgcagacctctcaggaggtgctaccctgctggcaattgaattcaatcttaaccatctctt
tgatatccgtcgacagaagctaagggatattatcgacgcagctataggcaatcgccgtgc
tccaaaccttaccaatgctaccaagttcgagctaattggcttagatgcctacaagcaatt
ctcagacagtttctcggagatccaccagctgtccctctacgattctgcggggactgcata
gacatacagcgagatcccagccatgggtctttgttctgtgtttactgatgcttatgaagc
ataccgaaaaggttagcctggttacgcctcaaaactcatccgattcaataaagggtacca
actgagatggctgcttgggtgcccactggtgcagatactttagaaatctgcggtatagga
accttttcttctcaaagtctacgaacacgtctttgtggtgaaagtatgcgtgggccaata
ttctatatgaccttctctctaagaagctgtacgttttctgtgcctcctgaaccatctgtt
tgttcccaggagatagaaagtcggcagagcagttcttcacgaagctcggct
>Gi-P676_contig002.1 226443:229130
gtgcatacgtgcaggttgttctcataatcatctcctgtgatctcattggttataacactt
agaatcaggttcttatgcacagacggtatggaagatatacgattttctgacgaagatagc
gtgtttagcgtgccttggttcatagtaggtaggtgcatgatacttgcagtttcaggcaga
cccttctgtttcaggttactgaagagttgtagacgagacacgcccccggcctcctttgct
tgagcatccatcttccttgttgcccaattggatattgtccgatagcaattgacatttatc
ttgctcagagtattgcatgtatttagaacatgattcttcattacgtcatgaatcataaca
ctgctagttctactcatgtgtatacctacacgagacatctctagggttcgcattgcagtg
gctgctaagcttccagcaacgacacccttaaacgccatgtactcaattgccacataatac
ttaccatcttctggagattgctggcgcgctccgcagaggaccacgtgtacaaagagagcc
cctggtatagatgaggggagg-cttagacactgtatttcatcggtattactaatgggaaa
gggctcggactcatagacatatccgttctttaagaggggtgtaaatgacatatagagctt
gatgaacttaggtgggtatgtgggtgaccctatatgggccattatgcgcttaagtttgat
gtatacgtgccagaggtaggagagtggaggacacagagaaactgtgaataacagggtctc
cgttgccgtgttcattggtagggacatgaagtacttatctgcactgttcaagaggatgta
ctcaagcttgttgtgcttgggtgaccttgattttagtggagagtagatgcacttggcgac
gttctgcacgcttcctgcattcaagagaaggccagagatgttggatatggtgtctaggta
ttgctctggagccacaatgggagcgggctcgttgggcagataacagaatccgccctttgt
ataagctagaagcttacccaaatacgccagtgcgacctgctgagggtgttgctgactgat
tgtacggtactggtagaggagagagtcggcagacatgactttttatttacatagtgaagg
gtaaa-ggataacacctttggcttgcaaaacacaaatgtgttgagactgtagcattacga
atgtcactgcagcgtgagctcgtcagttctgttttcaatcttttcggagatggtgtccag
ggtttcccgaagaatagcagagaactctctactaagctggtcaagtctgttcttcagatc
gagtatctcgttgtccttgcgctgaatgagctcatcgcgctctcgtagatcagactccag
ttggatcttctcctttgcattttgtgcacggacgacttctatgcctctctctctgtctgc
gatgtccttaagaagctcatcttgcatgctcttaaactggcgggtcatgtccacggcgac
atcatgtctatctgcacgttcccgctctatgtccgaggacagctgcttcacctgtgcctc
aaaaatccttatctcagacactagtcgtgcgttctcctctgtcttcattaaaatctcgcg
ttctaaagattc-aatgcgtgcagcagcctgtttaagcttttcttgcagctcaaactctt
ctgcttccagcttcttcttatccccggcaccagatttcggtggcattttttacttatgga
gactactggactggtttccgctagcgacagctttactacagcttactttgaaggccagga
cacactcgtcacggtagccatgcgagggaccattcgcgagcctatcaaccttcttaacct
tcagatatacggacttcattgttatcgaagtgtagaggtgcccctctaccttgctcttca
gctgtttgagacccagcaggctacgatcagcatgccggagtggttgaagctggaccgaac
acgagcctatattagcaatgaaatggagagccctggccttcaagagctgcagcctcattt
ctttgaggtctcgaggaggctactgatcgtatttcgggaacaccctgacgagcatgcgtc
tgcagacctctcaggaggtgctaccctgctggcaattgaattcaatattaaccatctctt
tgatatccgtcgacagaagctaagggatattatcgacgcagctataggcaatcgtcgtgc
tccaaaccttaccaatgctaccaagttcgagctaattggcttagatgcctacaagcaatt
ctcagacagcttctcggagatccaccagctgtccctctacgattctgcggggactgcata
gacatacagcgaaatcccagccatgggtctttgttctgtgtttactgatgcttatgaagc
ataccgaaaaggttagcctggttacgcctcaaaactcatccgattcaataaagggtacca
actgagatggctgcttgggtgcccactggtgcagatactttagaaatctgcggtatagga
accttttcttctcaaagtctacgaatacgtctttgtggtgaaagtatgcgtgggctaata
ttctatatgaccttctctctaagaagctgtacgttttctgtgcctcctgaaccatctgtt
tgttcccaggagatagaaagtcggcagagcagttcttcacgaagctcggtt
>Gi-P678_contig002.1 226399:229086
gtgcatacgtgcaggttgttctcataatcatctcctgtgatctcattggttataacactt
agaatcaggttcttatgcacagacggtatggaagatatacgattttctgacgaagatagc
gtgtttagcgtgccttggttcacagtaggtaggtgcatgatacttgcagtttcaggcaga
cccttctgtttcaggttactgaagagttgtagacgagacacgcccccggcctcctttgct
tgagcatccatcttccttgttgcccaattggatattgtccgatagcaattgacatttatc
ttgctcagagtattgcatgtattcagaacatgatttttcattacgtcatgaatcataaca
ctgctagttctactcatgtgtatacctacacgagacatctctagggttcgcattgcagtg
gctgctaagcttccagcaacgacacccttaaacgccatgtactcaattgccacataatac
ttaccatcttctggagattgctggcgcgctccgcagaggaccacgtgtacaaagagagcc
cctggtatagatgaggggagg-cttagacactgtatttcatcggtattactaatgggaaa
gggctcggactcatagacatatccgttctttaagaggggtgtaaatgacatatagagctt
gatgaacttaggtgggtatgtgggtgaccctatatgggccgttatgcgcttaagtttgat
gtatacgtgccagaggtaggagagtggaggacacagagaaactgtgaatagcagggtctc
cgttgccgtgttcattggtagggacatgaagtacttatctgcactgttcaagaggatgta
ctcaagcttgttgtgtttgggtgaccttgattttagtggagagtagatgcacttggcgac
gttctgtacgcttcctgcattcaagagaaggccagagatgttggatatggtgtctaggta
ttgctctggagccacaatgggagcgggctcgttgggcagataacagaatccgccctttgt
ataagctagaagcttacccaaatacgccagtgcgacctgctgagggtgttgctgactgat
tgtacggtactggtagaggagagagtcggcagacatgactttttatttacatagtgaagg
gtaaa-ggataacacctttggcttgcaaaacacaaatgtgttgagactgtagcattacga
atgtcactgcagcgtgagctcgtcagttctattttcaatcttttcggagatggtgtccag
ggtttcccgaagaatagcagagaactctctactaagctggtcaagtctgttcttcagatc
gagtatctcgttgtccttgcgctgaatgagctcatcgcgctctcgtagatcagactccag
ttggatcttctcctttgcattttgtgcacggacgacttctatgcctctctctctgtctgc
gatgtccttaagaagctcatcttgcatgctcttaaactggcgggtcatgtccacggcgac
atcatgtctatctgcacgttcccgctctatgtccgaggacagctgcttcacctgtgcctc
aaaaatccttatctcagacactagtcgtgcgttctcctctgttttcattaaaatctcgcg
ttctaaagattc-aatgcgtgcagcagcctgtttaagcttttcttgcagctcaaactctt
ctgcttccagcttcttcttatccccggcaccagatttcggtggcattttttacttatgga
gactactggactggtttccgctagcgacagctttactacagcttactttgaaggccagga
cacactcgtcacggtagccatgcgagggaccattcgcgagcctatcaaccttcttaacct
tcagatatacggacttcattgttatcgaagtgtagaggtgcccctctaccttgctcttca
gctgtttgagacccagcaagctacgatcagcatgccggagtggttgaagctggaccgaac
acgagcctatattagcaatgaaatggagagccctggccttcaagagctgcagcctcattt
ctttgaggtctcgaggaggctactgatcgtatttcgggaacatcctgacgaacatgcgtc
tgcagacctctcaggaggtgctaccctgctggcaattgaattcaatattaaccatctctt
tgatatccgtcgacagaagctaagggatattatcgacgcagctataggcaatcgtcgtgc
tccaaaccttaccaatgctaccaagttcgagctaattggcttagatgcctacaagcaatt
ctcagacagcttctcggagatccaccagctgtccctctacgattctgcggggactgcata
gacatacagcgaaatcccagccatgggtctttgttctgtgtttactgatgcttatgaagc
ataccgaaaaggttagcctggttacgcctcaaaactcatccgattcaataaagggtacca
actgagatggctgcttgggtgcccactggtgcagatactttagaaatctgcggtatagga
accttttcttctcaaagtctacgaacacgtctttgtggtgaaagtatgcgtgggctaata
ttctatatgaccttctctctaagaagctgtacgttttctgtgcctcctgaaccatctgtt
tgttcccaggagatagaaagtcggcagagcagttcttcacgaagctcggct
>Gi-P680_contig002.1 226431:229118
gtgcatacgtgtaggttgttctcataatcatctcctgtgatctcattggttataacactt
agaatcaggttcttatgcacagacggtatggaagatatacgattttctgacgaagatagc
gtgtttagcgtggcttggttcatagtaggtaggtgcatgatacttgcagtttcaggcaga
cccttctgtttcaggttactgaagagttgtagacgagacacgcccccggcctcctttgct
tgagcatccatcttccttgttgcccaattggatattgtccgatagcaattgacatttatc
ttgctcagagtattgcatgtattcagaacatgatttttcattacgtcatgaatcataaca
ctgctagttctactcatgtgtatacctacacgagacatctctagggttcgcattgcagtg
gctgctaagcttccagcaacgacacccttgaacgccatgtactcaattgccacataatac
ttaccatcttctggagattgctggcgcgctccgcagaggaccacgtgtacaaagagagcc
cctggtatagatgaggggagg-ctcagacattgtatttcatcggtattactaatgggaaa
gggctcggactcatagacatatccgttctttaagaggggtgtaaatgacatgtagagctt
gacgaacttaggtgggtatgtgggtgaccctatatgggccgttatgcgcttaagtttgat
gtatacgtgccagaggtaggagagtggaggacacagagaaactgtgaatagcagggtctc
cgttgccgtgttcattggtagggacatgaagtacttatctgcactgttcaagaggatgta
ctcaagcttgttgtgcttgggtgaccttgattttagtggagagtagatgcacttggcgac
gttctgtacgcttcctgcattcaagagaaggccagagatgttggatatggtgtctaggta
ttgctctggagccacaatgggagcgggctcgttgggcagataacagaatccgccctttgt
ataagctagaagcttacccaaatacgccaatgcgacctgctgagggtgttgctgactgat
tgtacggtactggtagaggagagagtcggcagacatgactttttatttacatgctgaagg
gtaaa-ggataacacctttggcttgcaaaacacaaatgtgttgagactgtagcattacga
gtgtcactgcagcgtgagctcgtcagttctgttttcaatcttttcggagatggtgtccag
ggtttcccgaagaatagcggagaactctctactaagctggtcaagtctgttcttcagatc
gagtatctcgttgtccttgcgctgaatgagctcatcgcgctctcgtagatcagactccag
ttggatcttctcctttgcattttgtgcacggacgacttctatgcctctctctctgtctgc
gatgtccttgagaagctcatcttgcatgctcttaaactggcgggtcatgtccacggcgac
atcatgtctatctgcacgctcccgctctatgtccgaggacagctgcttcacctgtgcctc
aaaaatccttatctcagacaccagtcgtgcgttctcctctgtcttcattaaaatctcgcg
ttctaaagattc-aatgcgtgcagcagcctgtttaagcttttcttgcagctcaaactctt
ctgcttccagcttcttcttatccccggcaccagatttcggtggcattttttacttatgga
gactactggactggtttccgctagcgacagctttactacagcttactttgaaggccagga
cacactcgtcacggtagccatgcgagggaccattcgcgagcctatcaaccttcttaacct
tcaaatacacggacttcattgctatcgaagtgtagaggtgcccctctaccttgctcttca
gctgtttgagacccagcaagctacgatcagcatgccggagtggttgaagctggaccgaac
acgagcctatattagcaatgaaatggagagccctggccttcaagagctgcagcctcattt
ctttgaggtctcgaggaggctattgatcgtatttcgggaacatcctgacgaacatgcgtc
tgcagacctctcaggaggtgctaccctgctggcaattgaattcaatcttaaccatctctt
tgatatccgtcgacagaagctaagggatattatcgacgcagctataggcaatcgccgtgc
tccaaaccttaccaatgctaccaagttcgagctaattggcttagatgcctacaagcaatt
ctcagacagtttctcggagatccaccagctgtccctctacgattctgcggggactgcata
gacatacagcgagatcccagccatgggtctttgttctgtgtttactgatgcttatgaagc
ataccgaaaaggttagcctggttacgcctcaaaactcatccgattcaataaagggtacca
actgagatggctgcttgggtgcccactggtgcagatactttagaaatctgcggtatagga
accttttcttctcaaagtctacgaacacgtctttgtggtgaaagtatgcgtgggccaata
ttctatatgaccttctctctaagaagctgtacgttttctgtgcctcctgaaccatctgtt
tgttcccaggagatagaaagtcggcagagcagttcttcacgaagctcggct
>P344_contig1 200554:203241
gtgcatacgtgtaggttgttctcataatcatctcctgtgatctcattggttataacactt
agaatcaagttcttatgcacagacggtatggaagatatacgattttctgaggaagatagc
gtgtttagtgtgccttggttcatagtaggtaggtgcatgatacttgcagtttcaggtaga
cccttctgtttcaggttactaaagagttgtagacgagacacgcccccggcttcctttgct
tgagcatccatcttccttgttgcccaattggatattgtccgatagcaattgacatttatc
ttgctcagagtattgcatgtattcagaacatgatttttcattacgtcatgaatcatgaca
ctgctagttctactcatgtgtatacctacgcgagacatctctagggttcgcattgcggtg
gctgctaagcttccagcaacgacacccttgaacgccatgtactcaattgccacataatac
ttaccatcttctggagattgctggcgcgctccgcagaggaccacgtgtacaaagagagcc
cctggtatagatgaggggagg-tttagacactgtatttcatcggtattactaatgggaaa
gggctcggactcatagacatatccgttctttaagaggggtgtaaatgacatgtagagctt
gacgaacttaggtgggtatgtgggtgacccgatatgggccgttatgcgcttaagtttgat
gtatacgtgccagaggtaggagagtggaggacacagagaaactgtgaatagcagggtctc
cgttgccgtgttcattggtagggacatgaagtacttatctgcactgttcaagagaatgta
ctcgagcttgttgtgtttgggtgaccttgattttagtggagagtagacgcacttggcaac
gttctgtacgcttcctgcattcaacagaaggccagagatgttggatatggtgtctaggta
ttgctctggagccacaatgggagcgggctcgttgggcagataacagaatccgccctttgt
ataagctagaagcttacccaaatacgccagtgcgacctgctgagggtgttgctgactgat
tgtacggtactggtagaggagagagtcggcagacatgactttttatttacacagtgaagg
gtaaa-ggataacacctttggcttgcaaaacataaatgtgttgagactgtagcattacga
atgtcactgcatagtgagctcgtcagttctattttcaatcttttcggagatggtgtccag
agtctcccgaagaatagcggagaactctctactaagctggtcaagtctgttcttcagatt
gagtatctcgttgtccttgcgctgaataagctcatcgcgctctcttagatcagactccag
ttggatcttctcctttgcattttgtgcacggacgacttctatgcctctctctctgtctgc
gatgtccttgagaagctcatcttgcatgctcttaaactggcgggtcatgtccacggcgac
atcatgcctatctgcacgctcccgctctatgtccgaggacagctgcttcacctgtgcctc
aaaaatccttatctcagacactagtcgtgcattctcctctgtcttcattaaaatctcgcg
ttctaaagattc-aatgcgtgcagcagcctgtttaagcttttcttgcagctcaaactctt
ctgcttccagcttcttcttatccccggcaccagatttcggtggcattttttacttatgga
gactactgggctggtttccgctagcgacagctttactacggcttactttgaaggccagga
cacactcgtcacggtatccatgcgagggaccattcgcgagcctatcaaccttcttaacct
tcagatacacggacttcattgctatcgaagtgtagaggtgcccctctaccttgctcttca
actgtttgagacccagcaggctacgatcagcatgccggagtggttgaagctggaccgaac
acgagcctatattagcaatgaaacggagagccctggccttcaagagctgcagcctcattt
ctttgaggtctcgaggaggctactgatcgtatttcgggaacaccctgacgagcatgcgtc
tgcagacctctcaggaggtgctaccctgctggcaattgaattcaatattaaccatctctt
tgacatccgtcgacagaagctaagggatattatcgacgcagctataggcaatcgtcgtgc
tccaaaccttaccaatgctaccaagttcgagctaattggcttagatgcctacaagcaatt
ctcagacagcttctcggagatccaccagctgtccctctacgattctgcggggactgcata
gtcatacagcgaggtcccaaccataggtctttattctgtgtttactgatgcttatgaagc
ataccgaaaaggttagcctggttacgcctcaaaactcatccgattcaataaagggtacca
actgagatggctgcttgggtgcccactggtgcagatactttagaaatctgcggtatagga
accttttcttctcaaagtctacgaacacgtctttgtggtgaaagtatgcgtgggccaata
ttctatatgaccttctctctaagaagctgtacgttttctgtgcctcctgaaccatctgtt
tgttcccaggagatagaaagtcggcagagcagttcttcacgaagctcggct
>P387_contig49 complement(15143:17832)
gtgcatacgtgtaggttgttctcatgatcatctcctgtgatctcattggttataacactt
agaatcaagttcttatgcacagacggtatggaagatatacgattttctgaggaagatagc
gtgtttagtgtgccttggttcatagtgggtaggtgcatgatacttgcagtttcgggcaga
cccttctgtttcaggttactgaagagttgtagacgagacacgcccccggcctcctttgct
tgagcatccatcttccttgttgcccaattggatatcgtccgatagcaattgacatttatc
ttactcagagtattgcatgtattcagaacatgatttttcattacgtcatgaatcataaca
ctgctagttctactcatgtgtatacctacgcgagacatctctagggttcgcattgcggtg
gctgctaagcttccagcaacgacacccttgaacgccatgtactcaattgccacataatac
ttaccatcttctggagattgctggcgcgctccgcagaggaccacgtgtacaaagagagcc
cctggtatagatgaggggaggctttagacactgtatttcatcggtattactaatgggaaa
gggctcggactcatagacatatccgttctttaagaggggtgtaaatgacatgtagagctt
gacgaacttaggtgggtatgtgggtgaccctatatgggccgttatgcgcttaagtttgat
gtatacgtgccagaggtaggagagtggaggacacagagaaactgtgaatagcagggtctc
cgttgccgtgttcattggtagggatatgaagtacttatctgcactgttcaagaggatgta
ctcgagcttgttgtgtttgggtgaccttgattttagtggagagtagatgcacttggcgac
gttctgtacgcttcctgcattcaagagaaggccagagatgttggatatggtgtctaggta
ttgctctggagccacaatgggagcgggctcgttgggcagataacagaatccgccctttgt
ataagctagaagcttacccaaatacgccagtgcgacctgctgagggtgttgctgactgat
tgtacggtactggtagaggagagagtcggcagacatgactttttatttacatagtgaagg
gtaaa-ggataacacctttggcttgcaaaacacaaatgtgttgagactgtagcattacga
atgtcactgcagcgtgagctcgtcagttctattttcaatcttttcggagatggtgtccag
ggtttcccgaagaatagcggagaactctctactaagctggtcaagtctgttcttcagatc
gagtatctcgttgtccttgcgctgaataagctcatcgcgctctcttagatcagactccag
ttggatcttctcctttgcattttgtgcacggacgacttctatgcctctctctctgtctgc
gatgtctttaagaagctcatcttgcatgctcttaaactggcgggtcatgtccacggcaac
atcatgcctatctgcacgctcccgctctatgtccgaggacagctgcttcacctgtgcctc
aaaaatccttatctcagacactagtcgtgcattctcctctgtcttcattaaaatctcgcg
ttctaaagattctaatgcgtgcagcagcctgtttaagcttctcttgcagctcaaactctt
ctgcttccagcttcttcttatctccggcaccagatttcggtggcattttttacttatgga
gactactgggctggtttccgttagcgacagctttactacagcttactttgaaggccagga
cacactcgtcacggtagccatgcgagggaccattcgcgagcctatcaaccttcttaacct
tcagatacacggacttcattgctatcggagtgtagaggtgcccctctaccttgctcttca
gctgtttgagacccagcaggctacgatcagcatgccggagtggttgaagctggaccgaac
acgagcctatattagcaatgaaacggagagccctggccttcaagagctgcagcctcattt
ctttgaggtctcgaggaggctactgatcgtatttcgggaacactctgacgagcatgcgtc
tgcagacctctcaggaggtgctaccctgctggcaattgaattcaatattaaccatctctt
tgatatccgtcgacagaagctacgggatattatcgacgcagctataggcaatcgtcgtgc
tccaaaccttaccaatgctaccaagttcgagctaattggcttagatgcctacaagcaatt
ctcagacagcttctcggagatccaccagctgtccctctacgattctgcggggactgcata
gacatacagcgagatcccagccacgggtctttgctctgtgtttactgatgcttatgaagc
ataccgaaaaggttagcctggttacgcctcaaaactcatccgattcaataaagggtacca
actgagatggctgcttgggtgcccactggtgcagatactttaggaatctgcggtatagga
accttttcttctcaaagtctacgaacacgtctttgtggtgaaagtatgcgtgggccaata
ttctatatgaccttctctccaagaaactgtacgttttctgtgcctcctgaaccatctgtt
tgttcccaggagatagaaagtcggcagagcagttcttcacgaagcttggtt
>P424_contig2 226400:229087
gtgcatacgtgcaagttgttctcataatcatctcctgtgatctcattggttataacactt
agaatcaggttcttatgcacagacggtatggaagatatacgattttctgacgaagatagc
gtgtttagcgtgccttggttcacagtaggtaggtgcatgatacttgcagtttcaggcaga
cccttctgtttcaggttactaaagagttgtagacgagacacgcccccggcctcctttgct
tgagcatccatcttccttgttgcccaattggatattgtccgatagcaattgacatttatc
ttgctcagagtattgcatgtattcagaacatgatttttcattacgtcatgaatcataaca
ctgctagttctactcatgtgtatacctacacgagacatctctagggttcgcattgcagtg
gctgctaagcttccagcaacgacacccttaaacgccatgtactcaattgccacataatac
ttaccatcttctggagattgctggcgcgctccgcagaggaccacgtgtacaaagagagcc
cctggtatagatgaggggagg-cttagacactgtatttcatcggtattactaatgggaaa
gggctcggactcatagacatatccgttctttaagaggggtgtaaatgacatatagagctt
gatgaacttaggtgggtatgtgggtgaccctatatgggccgttatgcgcttaagtttgat
gtatacgtgccagaggtaggagagtggaggacacagagaaactgtgaatagcagggtctc
cgttgccgtgttcattggtagggacatgaagtacttatctgcactgttcaagaggatgta
ctcaagcttgttgtgtttgggtgaccttgattttagtggagagtagatgcacttggcgac
gttctgtacgcttcctgcattcaagagaaggccagagatgttggatatggtgtctaggta
ttgctctggagccacaatgggagcgggctcgttgggcagataacagaatccgccctttgt
ataagctagaagcttacccaaatacgccagtgcgacctgctgagggtgttgctgactgat
tgtacggtactggtagaggagagagtcggcagacatgactttttatttacatagtgaagg
gtaaa-ggataacacctttggcttgcaaaacacaaatgtgttgagactgtagcattacga
atgtcactgcagcgtgagctcgtcagttctattttcaatcttttcggagatggtgtccag
ggtttcccgaagaatagcagagaactctctactaagctggtcaagtctgttcttcagatc
gagtatctcgttgtccttgcgctgaatgagctcatcgcgctctcgtagatcagactccag
ttggatcttctcctttgcattttgtgcacggacgacttctatgcctctctctctgtctgc
gatgtccttaagaagctcatcttgcatgctcttaaactggcgggtcatgtccacggcgac
atcatgtctatctgcacgttcccgctctatgtccgaggacagctgcttcacctgtgcctc
aaaaatccttatctcagacactagtcgtgcgttctcctctgttttcattaaaatctcgcg
ttctaaagattc-aatgcgtgcagcagcctgtttaagcttttcttgcagctcaaactctt
ctgcttccagcttcttcttatccccggcaccagatttcggtggcattttttacttatgga
gactactggactggtttccgctagcgacagctttactacagcttactttgaaggccagga
cacactcgtcacggtagccatgcgagggaccattcgcgagcctatcaaccttcttaacct
tcagatatacggacttcattgttatcgaagtgtagaggtgcccctctaccttgctcttca
gctgtttgagacccagcaagctacgatcagcatgccggagtggttgaagctggaccgaac
acgagcctatattagcaatgaaatggagagccctggccttcaagagctgcagcctcattt
ctttgaggtctcgaggaggctattgatcgtatttcgggaacatcctgacgaacatgcgtc
tgcagacctctcaggaggtgctaccctgctggcaattgaattcaatattaaccatctctt
tgatatccgtcgacagaagctaagggatattatcgacgcagctataggcaatcgtcgtgc
tccaaaccttaccaatgctaccaagttcgagctaattggcttagatgcctacaagcaatt
ctcagacagcttctcggagatccaccagctgtccctctacgattctgcggggactgcata
gacatacagcgaaatcccagccacgggtctttgttctgtgtttactgatgcttatgaagc
ataccgaaaaggttagcctggttacgcctcaaaactcatccgattcaataaagggtacca
actgagatggctgcttgggtgcccactggtgcagatactttagaaatctgcggtatagga
accttttcttctcaaagtctacgaacacgtctttgtggtgaaagtatgcgtgggctaata
ttctatatgaccttctctctaagaagctgtacgttttctgtgcctcctgaaccatctgtt
tgttcccaggagatagaaagtcggcagagcagttcttcacgaagctcggct
>P427_contig1 506315:509003
gtgcatacgtgtaggttgttctcataatcatctcctgtgatctcattggttataacactt
agaatcaggttcttatgcacagacggtatggaagatatacgattttctgacgaagatagc
gtgtttagcgtgccttggttcatagtaggtaggtgcatgatacttgcagtttcaggtaga
cccttctgtttcaggttactgaagagttgtagacgagacacgcccccggcttcctttgct
tgagcatccatcttccttgttgcccagttggatattgtccgatagcaattgacatttatc
ttactcagagtattgcatgtattcagaacatgatttttcattacgtcatgaatcataaca
ctgctagttctactcatgtgtatacctacgcgagacatctctagggttcgcattgcggtg
gctgctaagcttccagcaacgacacccttgaacgccatgtactcaattgccacataatac
ttaccatcttctggagattgctggcgcgctccgcaaaggaccacgtgtacaaagagagcc
cctggtatagatgaggggagg-tttagacactgtatttcatcggtattactaatgggaaa
gggctcggactcatagacatatccgttctttaagaggggtgtaaatgacatgtagagctt
gacgaacttaggtgggtatgtgggtgaccctatatgggccgttatgcgcttaagtttgat
gtatacgtgccagaggtaggagagtggaggacacagagaaactgtgaatagcagggtctc
cgttgccgtgttcattggtagggacatgaagtacttatctgcactgttcaagagaatgta
ctcgagcttgttgtgtttgggtgaccttgattttagtggagagtagatgcacttggcgac
gttctgtacgcttcctgcattcaagagaaggccagagatgttggatatggtgtctaggta
ttgctctggagccacaatgggagcgggctcgttgggcagataacagaatccgccctttgt
ataagctagaagcttacccaaatacgctagtgcgacctgctgagggtgttgctgactgat
tgtacggtactggtagaggagagagtcggcagacatgactttttatttacatagtgaagg
gtaaatggataacacctttggcttgcaaaacacaaatgtgttgagactgtagcattacga
atgtcactgcagcgtgagctcgtcagttctattttcaatcttttcggagatggtgtccag
ggtttcccgaagaatagcggagaactctctactaagctggtcaagtctgttcttcagatc
gagtatctcgttgtccttgcgctgaataagctcatcgcgctctcttagatcagactccag
ttggatcttctcctttgcattttgtgcacggacgacttctatgcctctctctctgtctgc
gatgtccttgagaagctcatcctgcatgctcttaaactgacgggtcatgtccacggcgac
atcatgtctatctgcacgctcccgctctatgtccgaggacagctgcttcacctgtgcctc
aaaaatccttatctcagacactagtcgtgcgttctcctctgtcttcattaaaatctcgcg
ttctaaagattc-tatgcgtgcagcagcctgtttaagcttttcttgcagctcaaactctt
ctgcttccagcttcttcttatccccggcaccagatttcggtggcattttttacttatgga
gactactgggctggtttccgctagcgacagctttactacagcttactttgaaggccagga
cacactcgtcacggtagccatgcgagggaccattcgcgagcctatcaaccttcttaacct
tcagatatacggacttcattgctatcgaagtgtagaggtgcccctctaccttgctcttca
gctgtttgagacccagcaggctacgatcagcatgccggagtggttgaagctggaccgaac
acgagcctatattagcaatgaaatggagagccctggccttcaggagctgcagcctcattt
ctttgaggtctcgaggaggctactgatcgtatttcgggaacaccctgacgagcatgcgtc
tgcagacctctcaggaggtgctaccctgctggcaattgaattcaatattaaccatctctt
tgacatccgtcgacagaagctacgggatattatcgacgcagctataggcaatcgtcgtgc
tccaaaccttaccaatgctaccaagttcgagctaattggcttagatgcctacaagcaatt
ctcagacagcttctcggagatccaccagctgtccctctacgattctgcggggactgcata
gacatacagcgagatcccagccacgggtctttgttctgtgtttactgatgcttatgaagc
ataccgaaaaggttagcctggttacgcctcaaaactcatccgattcaataaagggtacca
actgagatggctgcttgggtgcccactggtgcagatactttagaaatctgcggtatagga
accttttcttctcaaagtctacgaacacgtctttgtggtgaaagtatgcgtgggctaata
ttctgtatgacctcctctctaagaagctgtacgttttctgtgcctcctgaaccatctgtt
tgttcccaggagatagaaagtcggcagagcagttcttcacgaagctcggtt
>P458_contig1 1519791:1522478
gtgcatacgtgcaggttgttctcataatcatctcctgtgatctcattggttataacactt
agaatcaggttcttatgcacagacggtatggaagatatacgattttctgacgaagatagc
gtgtttagcgtgccttggttcatagtaggtaggtgcatgatacttgcagtttcaggcaga
cccttctgtttcaggttactgaagagttgtagacgagacacgcccccggcctcctttgct
tgagcatccatcttccttgttgcccaattggatattgtccgatagcaattgacatttatc
ttgctcagagtattgcatgtattcagaacatgatttttcattacgtcatgaatcataaca
ctgctagttctactcatgtgtatacctacacgagacatctctagggttcgcattgcagtg
gctgctaagcttccagcaacgacacccttaaacgccatgtactcaattgccacataatac
ttaccatcttctggagattgctggcgcgctccgcagaggaccacgtgtacaaagagagcc
cctggtatagatgaggggagg-cttagacactgtatttcatcggtattactaatgggaaa
gggctcggactcatagacatatccgttctttaagaggggtgtaaatgacatatagagctt
gatgaacttaggtgggtatgtgggtgaccctatatgggccgttatgcgcttaagtttgat
gtatacgtgccagaggtaggagagtggaggacacagagaaactgtgaatagcagggtctc
cgttgccgtgttcattggtagggacatgaagtacttatctgcactgttcaagaggatgta
ctcaagcttgttgtgtttgggtgaccttgattttagtggagagtagatgcacttggcgac
gttctgtacgcttcctgcattcaagagaaggccagagatattggatatggtgtctaggta
ttgctctggagccacaatgggagcgggctcgttgggcagataacagaatccgccctttgt
ataagctagaagcttacccaaatacgccagtgcgacctgctgagggtgttgctgactgat
tgtacggtactggtagaggagagagtcggcagacatgactttttatttacatagtgaagg
gtaaa-ggataacacctttggcttgcaaaacacaaatgtgttgagactgtagcattacga
atgtcactgcagcgtgagctcgtcagttctattttcaatcttttcggagatggtgtccag
ggtttcccgaagaatagcagagaactctctactaagctggtcaagtctgttcttcagatc
gagtatctcgttgtccttgcgctgaatgagctcatcgcgctctcgtagatcagactccag
ttggatcttctcctttgcattttgtgcacggacgacttctatgcctctctctctgtctgc
gatgtctttaagaagctcatcttgcatgctcttaaactggcgggtcatgtccacggcgac
atcatgtctatctgcacgttcccgctctatgtccgaggacagctgcttcacctgtgcctc
aaaaatccttatctcagacactagtcgtgcgttctcctctgtcttcattaaaatctcgcg
ttctaaagattc-aatgcgtgcagcagcctgtttaagcttttcttgcagctcaaactctt
ctgcttccagcttcttcttatccccggcaccagatttcggtggcattttttacttatgga
gactactggactggtttccgctagcgacagctttactacagcttactttgaaggccagga
cacactcgtcacggtagccatgcgagggaccattcgcgagcctatcaaccttcttaacct
tcagatatacggacttcattgttatcgaagtgtagaggtgcccctctaccttgctcttca
gctgtttgagactcagcaggctacgatcagcatgccggagtggttgaagctggaccgaac
acgagcctatattagtaatgaaatggagagccctggccttcaagagctgcagcctcattt
ctttgaggtctcgaggaggctactgatcgtatttcgggaacaccctgacgagcatgcgtc
tgcagacctctcaggaggtgctaccctgctggcaattgaattcaatattaaccatctctt
tgatatccgtcgacagaagctaagggatattatcgacgcagctataggcaatcgtcgtgc
tccaaaccttaccaatgctaccaagttcgagctaattggcttagatgcctacaagcaatt
ctcagacagcttctcggagatccaccagctgtccctctacgattctgcggggactgcata
gacatacagcgagatcccagccatgggtctttgttctgtgtttactgatgcttatgaagc
ataccgaaaaggttagcctggttacgcctcaaaactcatccgattcaataaagggtacca
actgagatggctgcttgggtgcccactggtgcagatactttagaaatctgcggtatagga
accttttcttctcaaagtctacgaacacgtctttgtggtgaaagtatgcgtgggctaata
ttctatatgaccttctctctaagaagctgtacgttttctgtgcctcctgaaccatctgtt
tgttcccaggagatagaaagtcggcagagcagttctttacgaagctcggtt
