# Supplementary material for: High resolution multi-locus sequence typing scheme for Giardia duodenalis assemblage B outbreak and population analysis
Source: PLoS Negl Trop Dis. 2026 Jul 15;20(7):e0014528. doi: 10.1371/journal.pntd.0014528 (PMC13395364; doi:10.1371/journal.pntd.0014528)
Supplement: S2 Appendix — (ZIP) [file pntd.0014528.s002.zip › S2_Appendix/annotated_alignment_2004_k501_ash0.9_reads20_c5fae58a8e06ab8ea3bd9122779feb0c.fasta]

>POIs
----------------------------------------------------------------------------------------------------------------------------------------------------------------------------------------------------------------------------------------------------------------------------------------------------------------------------------------------------------------------------------------------------------------------------------------------------------------------------------------------------------------------------------------------------------------------------------------------------------------------------------------------------------------------------------------------------------------------------------------------------------------------------------------------------------------------------------------------------------------------------------------------------------------------------------------------------------------------------------YYYY----------------Y------------------------------------------------------------------------------------------------------------------------------------------------------------------------------------------------------------------------------------------------------------------------------------------------------------------------------------------------------------------------------------------------------------------------------------------------------------------------------------------------------------------------------------------------------------------------------------------------------------------------------------------------------------------------------------------------------------------------------------------------------------------------------------------------------------------------------------------------------------------------------------------------------------------------------------------------------------------------------------------------------------------------------------------------------------------------------------------------------------------------------------------------------------------------------------------------------------------------------------------------------------------------------------------------------------------------------------------------------------------------------------------------------------------------------------------------------------------------------------------------------------------------------------------------------------------------------------------------------------------------------------------------------------------------------------------------------
>GCA_011634595.1_contig4 193053:195655
ctgtatgtgttgtagaagataaatgataaaaacgcggctagtaataagttcaagttggta
atcaatgcgttcctgtgcatctagcagctccttctcttgcgactctgtgcatttacacac
ccagtcgtagacaggggtcatctgcttaaacaagtcctctatgctacctcgattcatttt
aatttacagagcctgttgaaaggttaaataaaccgtaaagccatccataataatcacagt
gagcgaccggatgtcttgatagttgcatatttcttatgtttttagctgaaaaatggtccg
taacttctccaaaagttcatctcgagaaaccactcccttaaatgtatctggatacagctc
ggaaagataagtgacaacataacgctctcctaatggtactgtcggaccaagattaaagcg
ggccctgatcttagaactatgctgttcagccaaattatagaccattctgattagtgcacg
ttccagattaaactccagaggagcaattttcattttcctgaatagctgtttctgggtttc
aaatagctgtctccgcatgttgctggtcattttgtcatcaatgggcgtagtattaaagga
tagacaggtaggattccaacagcgcagtgggacaatgtgtggttgatctacgaatgagtc
cccacattcatagcacatataactagagaggtttgcgataatttcaggaggccgtcttgt
tatttcgaaaagctcacgcattcggacttcaaactctgctcgcatagttggatacaaaat
aagcttcttacaagatggacactggtatgagcattcagcgacagattttgcataacacgg
agtgtgtgcataatgagagccacacggcataagaagtgattctcgctgatcgtcgataga
acccatgcaaaactgacacgcaccttcttcagtgggctcgttacttacatgtagctgaca
gcgattttcaacaccagggagtgcgttgctgtacaagacgcaaacgccacatgtactgca
gtgtccacgaggatgcatttcttgacccgcatcgcagtacaataaacatttggagcaata
atacttggcaaagttactaccacacgaagaacaggttgaagtcggaagtgaaaccgcccc
acatagaacacactttatctgtggggtagtgcaagaagagccaacacactccattgcgtg
atcttgattggcttcgtcatggcactgtctgcaaaagtaaaacttactacaaacaacaca
gtaaatttgacacttgcgtaaataatgcttacatccaaacccgtacccccttgtataata
tttaaatactaactcatcatctttgcaagccgaaatagcctctgcccgctcattcaaaga
cgtaaaggccatgttaaaagcattctgcatctgcagacaagtatgcgctggagcataaaa
agacaatggaaagatgggccgaacactgccttccaatctaatcatagcatcagtgcaaat
ctcacccaaaacgacttcaggaaatgatcggagagtaatgtggtcacagttatttgccaa
agttccccctgatttgacctgaaaaagtgtagcgagaagaaaagaagtccgatactccac
tggaatatcactcgcttcaaaatctaaagtagtgtttagaggaaactcaggtggcatagt
atcagtagattgcgcccactttgctaaagatgatgactgattgcggtgtattgatagagc
tgggccacgtttgaccaagacctctcaactaattttttaaattttgaatcagttttttat
ttcccttgagaacgtgattgtgtccgaattaaactatacctttttataaaatatctgtta
gctgagggcacactttctgcttctaattgcttaagtaaggtagtgtaaaggtcactataa
taccgctcctttgtcgttatggccactagatgcaccatagttataagtgcaacataccca
gagctttttagcataaacagtattccatactttccttcgaagattagatccgcaactgca
tctagatgcggagctgccgtgcacagcaccttgttgagatccgctctctgttcctcatca
gctacaaagagcagaagatctagaggaataactaaaagattgaaaaggagcagtacgctc
tgaactagggaaaagggggaatg--tgttggatctgctaaagcaagagcaagcctatgta
aaatccatcgcatagactgaaccaccacctccataagcactctactactagttcccaata
gtaatgtctttaggttatcatttccttggtcttttgtgcgacgcagatagcactcaggac
tcttgaggtcatcatacaatcctaatgggttggccgtcgtggacatatatgtttgtacag
aataatacatcattcccatcaccctcagcaatggcaggtggctgctcccattggaaagtg
tgctaatatgtcttcttaaagcatctgaagcggaaatatgcatcaagtggtcattgcata
tataaagccaatcattaagcagtgcatccctggtgttcagttcttccattagcttgataa
tttccttacgtgctgtatcatactt
>GCA_001543975.1_contig36 complement(56789:59391)
ctgtatgtgttgtagaagataaatgataaaaacgcggctagtaataagttcaagttggta
atcaatgcgttcctgtgcatctagcagctccttctcttgcgactctgtgcatttacacac
ccagtcgtagacaggggtcatctgcttaaacaagtcctctatgctacctcgattcatttt
aatttacagagcctgttgaaaggttaaataaaccgtaaagccatccataataatcacagt
gagcgaccggatgtcttgatagttgcatatttcttatgtttttagctgaaaaatggtccg
taacttctccaaaagttcatctcgagaaaccactcccttgaatgcatctggatacagctc
ggaaagataagtgacaacataacgctctcctaatggtactgtcggaccaagattaaagcg
ggccctgatcttagaactatgctgttcagccaaattatagaccattctgattagtgcacg
ttccagattaaactccagaggagcaattttcattttcctgaatagctgtttctgggtttc
aaatagctgtctccgcatgttgctggtcattttgtcatcaatgggcgtagtattaaagga
tagacaggtaggattccaacagcgcagtgggacaatgtgtggttgatctacgaatgagtc
cccacattcatagcacatataactagagaggtttgcgataatttcaggaggccgtcttgt
tatttcgaaaagctcacgcattcggacttcaaactctgctcgcatagttggatacaaaat
aagcttcttacaagatggacactggtatgagcattcagcgacagattttgcataacacgg
agtgtgtgcataatgagagccacacggcataagaaatgattctcgctgatcgtcgataga
acccatgcaaaactgacacgcaccttctttagtgggctcgttacttacatgtagctgaca
gcgattttcaacaccagggagtgcgttgctgtacaagacgcaaacgccacatgtactgca
gtgtccacgaggatgcatttcttgacccgcatcgcagtacaataaacatttggagcaata
atacttggcaaagttactaccacacgaagaacaggttgaagtcggaagtgaaaccgcccc
acatagaacacactttatctgtggggtagtgcaagaagagccaacacactccattgtgtg
atcttgattggcttcgtcatggcactgtctgcaaaagtaaaacttactacaaacaacaca
gtaaatttgacacttgcgtaaataatgcttacatccaaacccgtacccccttgtataata
tttaaataccaactcatcatctttgcaagccgaaatagcctctgcccgctcattcaaaga
cgtaaaggccatgttaaaagcattctgcatctgcagacaagtatgcgctggagcataaaa
agacaatggaaagatgggccgaacactgccttccaatctaatcatagcatcagtgcaaat
ctcacccaaaacgacttcaggaaatgatcggagagtaatgtggtcacagttatttgccaa
agttccccctgatttgacctgaaaaagtgtagcgagaagaaaagaagtccgatactccac
tggaatatcactcgcttcaaaatctaaagtagtgtttagaggaaactcaggtggcatagt
atcagtagattgcgcccactttgctaaagatgatgactgattgcggtgtattgatagagc
tgggccacgtttgaccaagacccctcaactaattttttaaattttgaatcagttttttat
ttcccttgagaacgtgattgtgtccgaattaaactatacctttttataaaatatctgtta
gctgagggcacactttccgcttctaattgcttaagtaaggtagtgtaaaggtcactataa
taccgctcctttgtcgttatggccactagatgcaccatagttataagtgcaacataccca
gagctttttagcataaacagtattccatactttccttcgaagattagatccgcaactgca
tctagatgtggagctgccgtgcacagcaccttgttgagatccgctctctgttcctcatca
gctacaaagagcagaagatctagaggaataactaaaagattgaaaaggagcagtacgctc
tgaactagggaaaagggggaatg--tgttggatctgctaaagcaagagcaagcctatgta
aaatccatcgcatagactgaaccgccacctccataagcactctactactagttcccaata
gtaatgtctttaggttatcatttccttggtcttttgtgcgacgcagatagcactcaggac
tcttgaggtcatcatacaatcctaatgggttggccgtcgtggacatatatgtttgtacag
aataatacatcattcccatcaccctcagcaatggcaggtggctgctcccattggaaagtg
tgctaatatgtcttcttaaagcatctgaagcggaaatatgcatcaagtggtcattgcata
tataaagccaatcattaagcagtgcatccctggtgctcagttcttccatcagcttgataa
tttccttacgtgctgtatcatactt
>Gerbil_contig003.1 complement(781421:784023)
ctgtatgtgttgtagaagataaatgataaaaacgcggctagtaataagttcaagttggta
atcaatgcgttcctgtgcatctagcagctccttctcttgcgtctctgtgcatttacacac
ccagtcgtagacaggggtcatctgcttaaacaagtcctctatgctacctcgattcatttt
aatttacagagcctgttgaaaggttaaataaaccgtaaagccatccataataatcacagt
gagcgaccggatgtcttgatagctgcatatttcttatgtttttagctgaaaaatggtccg
taacttctccaaaagttcatctcgagaaaccactcccttgaatgcatctggatacagctc
ggaaagataagtgacaacataacgctctcctaatggtactgtcggaccaagattaaagcg
ggccctgatcttagaaccatgctgttcagccaaattatagaccattctgattagtgcacg
ttccagattaaactccagaggagcaattttcattttcctgaatagctgtttctgggtttc
aaatagctgtctccgcatgttgctggtcattttgtcatcaatgggcgtagtattaaagga
tagacaggtaggattccaacagcgcagtgggacaatgtgtggttgatctacgaatgagtc
cccacattcatagcacatataactagagaggtttgcgataatttcaggaggccgtcgtgt
tatttcgaaaagctcacgcattcggacttcaaactctgctcgcatagttggatacaaaat
aagcttcttacaagatggacactggtatgagcattcagcgacagattttgcataacacgg
agtgtgtgcataatgagagccacacggcataagaaatgattctcgctgatcgtcgataga
acccatgcaaaactgacacgcaccttcttcagtgggctcgttacttacatgtagctgaca
gcgattttcaacaccagggagtgcgttgctgtacaagacgcaaacgccacatgtactgca
gtgtccacgaggatgcatttcttgacccgcatcgcagtacaataaacatttggagcaata
gtacttggcaaagttactaccacacgaagaacaggttgaagtcggaagtgaaaccgcctc
acatagaacacactttatctgtggggtagtgcaagaagagccaacacactccattgcgtg
atcttgattggcttcgtcatggcactgtctgcaaaagtaaaacttactacaaacaacaca
gtaaatttgacacttgcgtaaataatgcttacatccaaacccgtacccccttgtataata
tttaaatactaactcatcatctttgcaagccgaaatagcctctgcccgctcattcaaaga
cgtaaaggccatgttaaaagcattctgcatctgcagacaagtatgcgctggagcataaaa
agacaatggaaagatgggccgaacactgccttccaatctaatcatagcatcagtgcaaat
ctcacccaaaacgacttcaggaaatgatcggagagtaatgtggtcacagttatttgccaa
agttccccctgatttgacctgaaaaagtgtagcgagaagaaaagaagtccgatactccac
tggaatatcactcgcttcaaaatctaaagtagtgtttagaggaaactcaggtggcatagt
atcagtagattgcgcccactttgctaaagatgatgactgattgcggtgtattgatagagc
tgggccacgtttgaccaagacctctcaactaattttttaaattttgaatcagttttttat
ttcccttgagaacgtgattgtgtccgaattaaactatacctttttataaaatatctgtta
gctgagggcacactttccgcttctaattgcttaagtaaggtagtgtaaaggtcactataa
taccgctcctttgtcgttatggccactagatgcaccatagttataagtgcaacataccca
gagctttttagcataaacagtattccatactttccttctaagattagatccgcaactgca
tctagatgcggagctgtcgtgcacagcaccttgttgagatccgctctctgttcctcatca
gctacaaagagcagaagatctagaggaataactaaaagattgaaaaggagcagtacgctc
tgaactagggaaaagggggaatg--tgttggatctgctaaagcaagagcaagcctatgta
aaatccatcgcatagactgaaccgccacctccataagcactctactactagttcccaata
gtaatgtctttaggttatcatttccttggtcttttgtgcgacgcagatagcactcaggac
tcttgaggtcatcatacaatcctaatgggttggccgtcgtggacatatatgtttgtacag
aataatacatcattcccatcaccctcagcaatggcaggtggctgctcccattggaaagtg
tgctaatatgtcttcttaaagcatctgaagcggaaatatgcatcaagtggtcattgcata
tataaagccaatcattaagcagtgcatccctggtgttcagttcttccatcagcttgataa
tttccttacgtgctgtatcatactt
>Gi-P132_contig003.1 complement(781508:784110)
ctgtatgtgttgtagaagataaatgataaaaacgcggctagtaataagttcaagttggta
atcaatgcgttcctgtgcatctagcagctccttctcttgcgtctctgtgcatttacacac
ccagtcgtagacaggggtcatctgcttaaacaagtcctctatgctacctcgattcatttt
aatttacagagcctgttgaaaggttaaataaaccgtaaagccatccataataatcacagt
gagcgaccggatgtcttgatagytgcatatttcttatgtttttagctgaaaaatggtccg
taacttctccaaaagttcatctcgagaaaccactcccttgaatgcatctggatacagctc
ggaaagataagtgacaacataacgctctcctaatggtactgtcggaccaagattaaagcg
ggccctgatcttagaaccatgctgttcagccaaattatagaccattctgattagtgcacg
ttccagattaaactccagaggagcaattttcattttcctgaacagctgtttctgggtttc
aaatagctgtctccgcatgttgctggtcattttgtcatcaatgggcgtagtattaaagga
tagacaggtaggattccaacagcgcagtgggacaatgtgtggttgatctacgaatgagtc
cccacattcgtagcacatataactagagaggtttgcgataatttcaggaggccgtcttgt
tatttcgaaaagctcacgcattcggacttcaaactctgctcgcatagttggatacaaaat
aagcttcttacaagatggacactggtatgagcattcagcgacagattttgcataacacgg
agtgtgtgcataatgagagccacacggcataagaaatgattctcgctgatcgtcgataga
acccatgcaaaactgacacgcaccttcttyagtgggctcgttacttacatgtagctgaca
gcgattttcaacaccagggagtgcgttgctgtacaagacgcaaacgccacatgtactgca
gtgtccacgaggatgcatttcttgacccgcatcgcagtacaataaacatttggagcaata
gtacttggcaaagttactaccacacgaagaacaggttgaagtcggaagtgaaaccgcccc
acatagaacacactttatctgtggggtagtgcaagaagagccaacacactccattgtgtg
atcttgattggcttcgtcatggcactgtctgcaaaagtaaaacttactacaaacaacaca
gtaaatttgacacttgcgtaaataatgcttacatccaaacccgtacccccttgtataata
tttaaataccaactcatcatctttgcaagccgaaatagcctctgcccgctcattcaaaga
cgtaaaggccatgttaaaagcattctgcatctgcagacaagtatgcgctggagcataaaa
agacaatggaaagatgggccgaacactgccttccaatctaatcatagcatcagtgcaaat
ctcacccaaaacgacttcaggaaatgatcggagagtaatgtggtcacagttatttgccaa
agttccccctgatttgacctgaaaaagtgtagcgagaagaaaagaagtccgatactccac
tggaatatcactcgcttcaaaatctaaagtagtgtttagaggaaactcaggtggcatagt
atcagtagattgcgcccactttgctaaagatgatgactgattgcggtgtattgatagagc
tgggccacgtttgaccaagacccctcaactaattttttaaattttgaatcagttttttat
ttcccttgagaacgtgattgtgtccgaattaaactatacctttttataaaatatctgtta
gctgagggcacactttccgcttctaattgcttaagtaaggtagtgtaaaggtcactataa
taccgctcctttgtcgttatggccactagatgcaccatagttataagtgcaacataccca
gagctttttagcataaacagtattccatactttccttckaagattagatccgcaactgca
tctagatgcggagctgccgtgcacagcaccttgttgagatccgctctctgttcctcatca
gctacaaagagcagaagatctagaggaataactaaaagattgaaaaggagcagtacgctc
tgaactagggaaaagggggaatg--tgttggatctgctaaagcaagagcaagcctatgta
aaatccatcgcatagactgaaccgccacctccataagcactctactactagttcccaata
gtaatgtctttaggttatcatttccttgatcttttgtgcgacgcagatagcactcaggac
tcttgaggtcatcatacaatcctaatgggttggccgtcgtggacatatatgtttgtacag
aataatacatcattcccatcaccctcagcaatggcaggtggctgctcccattggaaagtg
tgctaatatgtcttcttaaagcatctgaagcggaaatatgcatcaagtggtcattgcata
tataaagccaatcattaagcagtgcatccctggtgttcagttcttccatcagcttgataa
tttccttacgtgctgtatcatactt
>Gi-P289_contig003.1 complement(781484:784086)
ctgtatgtgttgtagaagataaatgataaaaacgcggctagtaataagttcaagttggta
atcaatgcgttcctgtgcatctagcagctccttctcttgcgactctgtgcatttacacac
ccagtcgtagacaggggtcatctgcttaaacaagtcctctatgctacctcgattcatttt
aatttacagagcctgttgaaaggttaaataaaccgtaaagccatccataataatcacagt
gagcgaccggatgtcttgatagttgcatatttcttatgtttttagctgaaaaatggtccg
taacttctccaaaagttcatctcgagaaaccactcccttgaatgcatctggatacagctc
ggaaagataagtgacaacataacgctctcctaatggtactgtcggaccaagattaaagcg
ggccctgatcttagaaccatgctgttcagccaaattatagaccattctgattagtgcacg
ttccagattaaactccagaggagcaattttcattttcctgaatagctgtttctgggtttc
aaatagctgtctccgcatgttgctggtcattttgtcatcaatgggcgtagtattaaagga
tagacaggtaggattccaacagcgcagtgggacaatgtgtggttgatctacgaatgagtc
cccacattcrtagcacatataactagagaggtttgcgataatttcaggaggccgtcttgt
tatttcgaaaagctcacgcattcggacttcaaactctgctcgcatagttggatacaaaat
aagcttcttacaagatggacactggtatgagcattcagcracagattttgcataacacgg
agtgtgtgcataatgagagccacacggcataagaagtgattctcgctgatcgtcgataga
acccatgcaaaactgacacgcaccttcttcagtgggctcgttacttacatgtagctgaca
gcgattttcaacaccagggagtgcgttgctgtacaagacgcaaacgccacatgtactgca
gtgtccacgaggatgcatttcttgacccgcatcgcagtacaataaacatttggagcaata
gtacttggcaaagttactaccacacgaagaacaggttgaagtcggaagtgaaaccgcccc
acatagaacacactttatctgtggggtagtgcaagaagagccaacacactccattgtgtg
atcttgattggcttcgtcatggcactgtctgcaaaagtaaaacttactacaaacaacaca
gtaaatttgacacttgcgtaaataatgcttacatccaaacccgtacccccttgtataata
tttaaataccaactcatcatctttgcaagccgaaatagcctctgcccgctcattcaaaga
cgtaaaggccatgttaaaagcattctgcatctgcagacaagtatgcgctggagcataaaa
agacaatggaaagatgggccgaacactgccttccaatctaatcatagcatcagtgcaaat
ctcacccaaaacgacttcaggaaatgatcggagagtaatgtggtcacagttatttgccaa
agttccccctgatttgacctgaaaaagtgtagcgagaagaaaagaagtccgatactccac
tggaatatcactcgcttcaaaatctaaagtagtgtttagaggaaactcaggtggcatagt
atcagtagattgcgcccactttgctaaagatgatgactgattgcggtgtattgatagagc
tgggccacgtttgaccaagacccctcaactaattttttaaattttgaatcagttttttat
ttcccttgagaacgtgattgtgtccgaattaaactatacctttttataaaatatctgtta
gctgagggcacactttccgcttctaattgcttaagtaaggtagtgtaaaggtcactataa
taccgctcctttgtcgttatggccactagatgcaccatagttataagtgcaacataccca
gagctttttagcataaacagtattccatactttccttctaagattagatccgcaactgca
tctagatgcggagctgccgtgcacagcaccttgttgagatccgctctctgttcctcatca
gctacaaagagcagaagatctagaggaataactaaaagattgaaaaggagcagtacgctc
tgaactagggaaaagggggaatg--tgttggatctgctaaagcaagagcaagcctatgta
aaatccatcgcatagactgaaccgccacctccataagcactctactactagttcccaata
gtaatgtctttaggttatcatttccttgatcttttgtgcgacgcagatagcactcaggac
tcttgaggtcatcatacaatcctaatgggttggccgtcgtggacatatatgtttgtacag
aataatacatcattcccatcaccctcagcaatggcaggtggctgctcccattggaaagtg
tgctaatatgtcttcttaaagcatctgaagcggaaatatgcatcaagtggtcattgcata
tataaagccaatcattaagcagtgcatccctggtgttcagttcttccatcagcttgataa
tttccttacgtgctgtatcatactt
>Gi-P448_contig003.1 complement(781470:784072)
ctgtatgtgttgtagaagataaatgataaaaacgcggctagtaataagttcaagttggta
atcaatgcgttcctgtgcatctagcagctccttctcttgcgactctgtgcatttacacac
ccagtcgtagacaggggtcatctgcttaaacaagtcctctatgctacctcgattcatttt
aatttacagagcctgttgaaaggttaaataaaccgtaaagccatccataataatcacagt
gagcgaccggatgtcttgatagttgcatatttcttatgtttttagctgaaaaatggtccg
taacttctccaaaagttcatctcgagaaaccactcccttgaatgcatctggatacagctc
ggaaagataagtgacaacataacgctctcctaatggtactgtcggaccaagattaaagcg
ggccctgatcttagaaccatgctgttcagccaaattatagaccattctgattagtgcacg
ttccagattaaactccagaggagcaattttcattttcctgaatagctgtttctgggtttc
aaatagctgtctccgcatgttgctggtcattttgtcatcaatgggcgtagtattaaagga
tagacaggtaggattccaacagcgcagtgggacaatgtgtggttgatctacgaatgagtc
cccacattcgtagcacatataactagagaggtttgcgataatttcaggaggccgtcttgt
tatttcgaaaagctcacgcattcggacttcaaactctgctcgcatagttggatacaaaat
aagcttcttacaagatggacactggtatgagcattcagcgacagattttgcataacacgg
agtgtgtgcataatgagagccacacggcataagaaatgattctcgctgatcgtcgataga
acccatgcaaaactgacacgcaccttcttcagtgggctcgttacttacatgtagctgaca
gcgattttcaacaccagggagtgcgttgctgtacaagacgcaaacgccacatgtactgca
gtgtccacgaggatgcatttcttgacccgcatcgcagtacaataaacatttggagcaata
gtacttggcaaagttactaccacacgaagaacaggttgaagtcggaagtgaaaccgcccc
acatagaacacactttatctgtggggtagtgcaagaagagccaacacactccattgtgtg
atcttgattggcttcgtcatggcactgtctgcaaaagtaaaacttactacaaacaacaca
gtaaatttgacacttgcgtaaataatgcttacatccaaacccgtacccccttgtataata
tttaaataccaactcatcatctttgcaagccgaaatagcctctgcccgctcattcaaaga
cgtaaaggccatgttaaaagcattctgcatctgcagacaagtatgcgctggagcataaaa
agacaatggaaagatgggccgaacactgccttccaatctaatcatagcatcagtgcaaat
ctcacccaaaacgacttcaggaaatgatcggagagtaatgtggtcacagttatttgccaa
agttccccctgatttgacctgaaaaagtgtagcgagaagaaaagaagtccgatactccac
tggaatatcactcgcttcaaaatctaaagtagtgtttagaggaaactcaggtggcatagt
atcagtagattgcgcccactttgctaaagatgatgactgattgcggtgtattgatagagc
tgggccacgtttgaccaagacccctcaactaattttttaaattttgaatcagttttttat
ttcccttgagaacgtgattgtgtccgaattaaactatacctttttataaaatatctgtta
gctgagggcacactttccgcttctaattgcttaagtaaggtagtgtaaaggtcactataa
taccgctcctttgtcgttatggccactagatgcaccatagttataagtgcaacataccca
gagctttttagcataaacagtattccatactttccttctaagattagatccgcaactgca
tctagatgcggagctgccgtgcacagcaccttgttgagatccgctctctgttcctcatca
gctacaaagagcagaagatctagaggaataactaaaagattgaaaaggagcagtacgctc
tgaactagggaaaagggggaatg--tgttggatctgctaaagcaagagcaagcctatgta
aaatccatcgcatagactgaaccgccacctccataagcactctactactagttcccaata
gtaatgtctttaggttatcatttccttgatcttttgtgcgacgcagatagcactcaggac
tcttgaggtcatcatacaatcctaatgggttggccgtcgtggacatatatgtttgtacag
aataatacatcattcccatcaccctcagcaatggcaggtggctgctcccattggaaagtg
tgctaatatgtcttcttaaagcatctgaagcggaaatatgcatcaagtggtcattgcata
tataaagccaatcattaagcagtgcatccctggtgttcagttcttccatcagcttgataa
tttccttacgtgctgtatcatactt
>Gi-P514_contig003.1 complement(781486:784088)
ctgtatgtgttgtagaagataaatgataaaaacgcggctagtaataagttcaagttggta
atcaatgcgttcctgtgcatctagcagctccttctcttgcgactctgtgcatttacacac
ccagtcgtagacaggggtcatctgcttaaacaagtcctctatgctacctcgattcatttt
aatttacagagcctgttgaaaggttaaataaaccgtaaagccatccataataatcacagt
gagcgaccggatgtcttgatagttgcatatttcttatgtttttagctgaaaaatggtccg
taacttctccaaaagttcatctcgagaaaccactcccttgaatgcatctggatacagctc
ggaaagataagtgacaacataacgctctcctaatggtactgtcggaccaagattaaagcg
ggccctgatcttagaaccatgctgttcagccaaattatagaccattctgattagtgcacg
ttccagattaaactccagaggagcaattttcattttcctgaatagctgtttctgggtttc
aaatagctgtctccgcatgttgctggtcattttgtcatcaatgggcgtagtattaaagga
tagacaggtaggattccaacagcgcagtgggacaatgtgtggttgatctacgaatgagtc
cccacattcgtagcacatataactagagaggtttgcgataatttcaggaggccgtcttgt
tatttcaaaaagctcacgcattcggacttcaaactctgctcgcatagttggatacaaaat
aagcttcttacaagatggacactggtatgagcattcagcgacagattttgcataacacgg
agtgtgtgcataatgagagccacacggcataagaaatgattctcgctgatcgtcgataga
acccatgcaaaactgacacgcaccttcttcagtgggctcgttacttacatgtagctgaca
gcgattttcaacaccagggagtgcgttgctgtacaagacgcaaacgccacatgtactgca
gtgtccacgaggatgcatttcttgacccgcatcgcagtacaataaacatttggagcaata
gtacttggcaaagttactaccacacgaagaacaggttgaagtcggaagtgaaaccgcccc
acatagaacacactttatctgtggggtagtgcaagaagagccaacacactccattgtgtg
atcttgattggcttcgtcatggcactgtctgcaaaagtaaaacttactacaaacaacaca
gtaaatttgacacttgcgtaaataatgcttacatccgaacccgtacccccttgtataata
tttaaataccaactcatcatctttgcaagccgaaatagcctctgcccgctcattcaaaga
cgtaaaggccatgttaaaagcattctgcatctgcagacaagtatgcgctggagcataaaa
agacaatggaaagatgggccgaacactgccttccaatctaatcatagcatcagtgcaaat
ctcacccaaaacgacttcaggaaatgatcggagagtaatgtggtcacagttatttgccaa
agttccccctgatttgacctgaaaaagtgtagcgagaagaaaagaagtccgatactccac
tggaatatcactcgcttcaaaatctaaagtagtgtttagaggaaactcaggtggcatagt
atcagtagattgcgcccactttgctaaagatgatgactgattgcggtgtattgatagagc
tgggccacgtttgaccaagacccctcaactaattttttaaattttgaatcagttttttat
ttcccttgagaacgtgattgtgtccgaattaaactatacctttttataaaatatctgtta
gctgagggcacactttccgcttctaattgcttaagtaaggtagtgtaaaggtcactataa
taccgctcctttgtcgttatggccactagatgcaccatagttataagtgcaacataccca
gagctttttagcataaacagtattccatactttccttctaagattagatccgcaactgca
tctagatgcggagctgccgtgcacagcaccttgttgagatccgctctctgttcctcatca
gctacaaagagcagaagatctagaggaataactaaaagattgaaaaggagcagtacgctc
tgaactagggaaaagggggaatg--tgttggatctgctaaagcaagagcaagcctatgta
aaatccatcgcatagactgaaccgccacctccataagcactctactactagttcccaata
gtaatgtctttaggttatcatttccttgatcttttgtgcgacgcagatagcactcaggac
tcttgaggtcatcatacaatcctaatgggttggccgtcgtggacatatatgtttgtacag
aataatacatcattcccatcaccctcagcaatggcaggtggctgctcccattggaaagtg
tgctaatatgtcttcttaaagcatctgaagcggaaatatgcatcaagtggtcattgcata
tataaagccaatcattaagcagtgcatccctggtgttcagttcttccatcagcttgataa
tttccttacgtgctgtatcatactt
>Gi-P521_contig003.1 complement(781487:784089)
ctgtatgtgttgtagaagataaatgataaaaacgcggctagtaataagttcaagttggta
atcaatgcgttcctgtgcatctagcagctccttctcttgcgtctctgtgcatttacacac
ccagtcgtagacaggggtcatctgcttaaacaagtcctctatgctacctcgattcatttt
aatttacagagcctgttgaaaggttaaataaaccgtaaagccatccataataatcacagt
gagcgaccggatgtcttgatagttgcatatttcttatgtttttagctgaaaaatggtccg
taacttctccaaaagttcatctcgagaaaccactcccttgaatgcatctggatacagctc
ggaaagataagtgacaacataacgctctcctaatggtactgtcggaccaagattaaagcg
ggccctgatcttagaaccatgctgttcagccaaattatagaccattctgattagtgcacg
ttccagattaaactccagaggagcaattttcattttcctgaatagctgtttctgggtttc
aaatagctgtctccgcatgttgctggtcattttgtcatcaatgggcgtagtattaaagga
tagacaggtaggattccaacagcgcagtgggacaatgtgtggttgatctacgaatgagtc
cccacattcgtagcacatataactagagaggtttgcgataatttcaggaggccgtcttgt
tatttcgaaaagctcacgcattcggacttcaaactctgctcgcatagttggatacaaaat
aagcttcttacaagatggacactggtatgagcattcagcgacagattttgcataacacgg
agtgtgtgcataatgagagccacacggcataagaaatgattctcgctgatcgtcgataga
acccatgcaaaactgacacgcaccttcttcagtgggctcgttacttacatgtagctgaca
gcgattttcaacaccagggagtgcgttgctgtacaagacgcaaacgccacatgtactgca
gtgtccacgaggatgcatttcttgacccgcatcgcagtacaataaacatttggagcaata
gtacttggcaaagttactaccacacgaagaacaggttgaagtcggaagtgaaaccgcccc
acatagaacacactttatctgtggggtagtgcaagaagagccaacacactccattgcgtg
atcttgattggcttcgtcatggcactgtctgcaaaagtaaaacttactacaaacaacaca
gtaaatttgacacttgcgtaaataatgcttacatccaaacccgtacccccttgtataata
tttaaataccaactcatcatctttgcaagccgaaatagcctctgcccgctcattcaaaga
cgtaaaggccatgttaaaagcattctgcatctgcagacaagtatgcgctggagcataaaa
agacaatggaaagatgggccgaacactgccttccaatctaatcatagcatcagtgcaaat
ctcacccaaaacgacttcaggaaatgatcggagagtaatgtggtcacagttatttgccaa
agttccccctgatttgacctgaaaaagtgtagcgagaagaaaagaagtccgatactccac
tggaatatcactcgcttcaaaatctaaagtagtgtttagaggaaactcaggtggcatagt
atcagtagattgcgcccactttgctaaagatgatgactgattgcggtgtattgatagagc
tgggccacgtttgaccaagacctctcaactaattttttaaattttgaatcagttttttat
ttcccttgagaacgtgattgtgtccgaattaaactatacctttttataaaatatctgtta
gctgagggcacactttccgcttctaattgcttaagtaaggtagtgtaaaggtcactataa
taccgctcctttgtcgttatggccactagatgcaccatagttataagtgcaacataccca
gagctttttagcataaacagtattccatactttccttctaagattagatccgcaactgca
tctagatgcggagctgccgtgcacagcaccttgttgagatccgctctctgttcctcatca
gctacaaagagcagaagatctagaggaataactaaaagattgaaaaggagcagtacgctc
tgaactagggaaaagggggaatg--tgttggatctgctaaagcaagagcaagcctatgta
aaatccatcgcatagactgaaccgccacctccataagcactctactactagttcccaata
gtaatgtctttaggttatcatttccttggtcttttgtgcgacgcagatagcactcaggac
tcttgaggtcatcatacaatcctaatgggttggccgtcgtggacatatatgtttgtacag
aataatacatcattcccatcaccctcagcaatggcaggtggctgctcccattggaaagtg
tgctaatatgtcttcttaaagcatctgaagcggaaatatgcatcaagtggtcattgcata
tataaagccaatcattaagcagtgcatccctggtgttcagttcttccatcagcttgataa
tttccttacgtgctgtatcatactt
>Gi-P528_contig003.1 complement(781475:784077)
ctgtatgtgttgtagaagataaatgataaaaacgcggctagtaataagttcaagttggta
atcaatgcgttcctgtgcatctagcagctccttctcttgcgactctgtgcatttacacac
ccagtcgtagacaggggtcatctgcttaaacaagtcctctatgctacctcgattcatttt
aatttacagagcctgttgaaaggttaaataaaccgtaaagccatccataataatcacagt
gagcgaccggatgtcttgatagttgcatatttcttatgtttttagctgaaaaatggtccg
taacttctccaaaagttcatctcgagaaaccactcccttgaatgcatctggatacagctc
ggaaagataagtgacaacataacgctctcctaatggtactgtcggaccaagattaaagcg
ggccctgatcttagaaccatgctgttcagccaaattatagaccattctgattagtgcacg
ttccagattaaactccagaggagcaattttcattttcctgaatagctgtttctgggtttc
aaatagctgtctccgcatgttgctggtcattttgtcatcaatgggcgtagtattaaagga
tagacaggtaggattccaacagcgcagtgggacaatgtgtggttgatctacgaatgagtc
cccacattcgtagcacatataactagagaggtttgcgataatttcaggaggccgtcttgt
tatttcgaaaagctcacgcattcggacttcaaactctgctcgcatagttggatacaaaat
aagcttcttacaagatggacactggtatgagcattcagcgacagattttgcataacacgg
agtgtgtgcataatgagagccacacggcataagaagtgattctcgctgatcgtcgataga
acccatgcaaaactgacacgcaccttcttcagtgggctcgttacttacatgtagctgaca
gcgattttcaacaccagggagtgcgttgctgtacaagacgcaaacgccacatgtaatgca
gtgtccacgaggatgcatttcttgacccgcatcacagtacaataaacatttggagcaata
gtacttggcaaagttactaccacacgaagaacaggttgaagtcggaagtgaaaccgcccc
acatagaacacactttatctgtggggtagtgcaagaagagccaacacactccattgtgtg
atcttgattggcttcgtcatggcactgtctgcaaaagtaaaacttactacaaacaacaca
gtaaatttgacacttgcgtaaataatgcttacatccaaacccgtacccccttgtataata
tttaaataccaactcatcatctttgcaagccgaaatagcctctgcccgctcattcaaaga
cgtaaaggccaggttaaaagcattctgcatctgcagacaagtatgcgctggagcataaaa
agacaatggaaagatgggccgaacactgccttccaatctaatcatagcatcagtgcaaat
ctcacccaaaacgacttcaggaaatgatcggagagtaatgtggtcacagttatttgccaa
agttccccctgatttgacctgaaaaagtgtagcgagaagaaaagaagtccgatactccac
tggaatatcactcgcttcaaaatctaaagtagtgtttagaggaaactcaggtggcatagt
atcagtagattgcgcccactttgctaaagatgatgactgattgcggtgtattgatagagc
tgggccacgtttgaccaagacccctcaactaattttttaaattttgaatcagttttttat
ttcccttgagaacgtgattgtgtccgaattaaactatacctttttataaaatatctgtta
gctgagggcacactttccgcttctaattgcttaagtaaggtagtgtaaaggtcactataa
taccgctcctttgtcgttatggccactagatgcaccatagttataagtgcaacataccca
gagctttttagcataaacagtattccatactttccttcgaagattagatccgcaactgca
tctagatgcggagctgccgtgcacagcaccttgttgagatccgctctctgttcctcatca
gctacaaagagcagaagatctagaggaataactaaaagattgaaaaggagcagtgcgctc
tgaactagggaaaagggggaatg--tgttggatctgctaaagcaagagcaagcctatgta
aaatccatcgcatagactgaaccgccacctccataagcactctactactagttcccaata
gtaatgtctttaggttatcatttccttggtcttttgtgcgacgcagatagcactcaggac
tcttgaggtcatcatacaatcctaatgggttggccgtcgtggacatatatgtttgtacag
aataatacatcattcccatcaccctcagcaatggcaggtggctgctcccattggaaagtg
tgctaatatgtcttcttaaagcatctgaagcggaaatatgcatcaagtggtcattgcata
tataaagccaatcattaagcagtgcatccctggtgttcagttcttccatcagcttgataa
tttccttacgtgctgtatcatactt
>Gi-P621_contig003.1 complement(781460:784062)
ctgtatgtgttgtagaagataaatgataaaaacgcggctagtaataagttcaagttggta
atcaatgcgttcctgtgcatctagcagctccttctcttgcgactctgtgcatttacacac
ccagtcgtagacaggggtcatctgcttaaacaagtcctctatgctacctcgattcatttt
aatttacagaacctgttgaaaggttaaataaaccgtaaagccatccataataatcacagt
gagcgaccggatgtcttgatagttgcatatttcttatgtttttagctgaaaaatggtccg
taacttctccaaaagttcatctcgagaaaccactcccttgaatgcatctggatacagctc
ggaaagataagtgacaacataacgctctcctaatggtactgtcggaccaagattaaagcg
ggccctgatcttagaaccatgctgttcagccaaattatagaccattctgattagtgcacg
ttccagattaaactccagaggagcaattttcattttcctgaatagctgtttctgggtttc
aaatagctgtctccgcatgttgctggtcattttgtcatcaatgggcgtagtattaaagga
tagacaggtaggattccaacagcgcagtgggacaatgtgtggttgatctacgaatgagtc
cccacattcatagcacatataactagagaggtttgcgataatttcaggaggccgtcttgt
tatttcgaaaagctcacgcattcggacttcaaactctgctcgcatagttggatacaaaat
aagcttcttacaagatggacactggtatgagcattcagcgacagattttgcataacacgg
agtgtgtgcataatgagagccacacggcataagaaatgattctcgctgatcgtcgataga
acccatgcaaaactgacacgcaccttcttcagtgggctcgttacttacatgtagctgaca
gcgattttcaacaccagggagtgcgttgctgtacaagacgcaaacgccacatgtactgca
gtgtccacgaggatgcatttcttgacccgcatcgcagtacaataaacatttggagcaata
gtacttggcaaagttactaccacacgaagaacaggttgaagtcggaagtgaaaccgcctc
acatagaacacactttatctgtggggtagtgcaagaagagccaacacactccattgcgtg
atcttgattggcttcgtcatggcactgtctgcaaaagtaaaacttactacaaacaacaca
gtaaatttgacacttgcgtaaataatgcttacatccaaacccgtacccccttgtataata
tttaaataccaactcatcatctttgcaagccgaaatagcctctgcccgctcattcaaaga
cgtaaaggccatgttaaaagcattctgcatctgcagacaagtatgcgctggagcataaaa
agacaatggaaagatgggccgaacactgccttccaatctaatcatagcatcagtgcaaat
ctcacccaaaacgacttcaggaaatgatcggagagtaatgtggtcacagttatttgccaa
agttccccctgatttgacctgaaaaagtgtagcgagaagaaaagaagtccgatactccac
tggaatatcactcgcttcaaaatctaaagtagtgtttagaggaaactcaggtggcatagt
atcagtagattgcgcccactttgctaaagatgatgactgattgcggtgtattgatagagc
tgggccacgtttgaccaagacctctcaactaattttttaaattttgaatcagttttttat
ttcccttgagaacgtgattgtgtccgaattaaactatacctttttataaaatatctgtta
gctgagggcacactttccgcttctaattgcttaagtaaggtagtgtaaaggtcactataa
taccgctcctttgtcgttatggccactagatgcaccatagttataagtgcaacataccca
gagctttttagcataaacagtattccatactttccttctaagattagatccgcaactgca
tctagatgcggagctgccgtgcacagcaccttgttgagatccgctctctgttcctcatca
gctacaaagagcagaagatctagaggaataactaaaagattgaaaaggagcagtacgctc
tgaactagggaaaagggggaatg--tgttggatctgctaaagcaagagcaagcctatgta
aaatccatcgcatagactgaaccgccacctccataagcactctactactagttcccaata
gtaatgtctttaggttatcatttccttggtcttttgtgcgacgcagatagcactcaggac
tcttgaggtcatcatacaatcctaatgggttggccgtcgtggacatatatgtttgtacag
aataatacatcattcccatcaccctcagcaatggcaggtggctgctcccattggaaagtg
tgctaatatgtcttcttaaagcatctgaagcggaaatatgcatcaagtggtcattgcata
tataaagccaatcattaagcagtgcatccctggtgttcagttcttccatcagcttgataa
tttctttacgtgctgtatcatactt
>Gi-P676_contig003.1 complement(781535:784137)
ctgtatgtgttgtagaagataaatgataaaaacgcggctagtaataagttcaagttggta
atcaatgcgttcctgtgcatctagcagctccttctcttgcgactctgtgcatttacacac
ccagtcgtagacaggggtcatctgcttaaacaagtcctctatgctacctcgattcatttt
aatttacagagcctgttgaaaggttaaataaaccgtaaagccatccataataatcacagt
gagcgaccggatgccttgatagttgcatatttcttatgtttttagctgaaaaatggtccg
taacttctccaaaagttcatctcgagaaaccactcccttgaatgcatctggatacagctc
ggaaagataagtgacaacataacgctctcctaatggtactgtcggaccaagattaaagcg
ggccctgatcttagaaccatgctgttcagccaaattatagaccattctgattagtgcacg
ttccagattaaactccagaggagcaattttcattttcctgaatagctgtttctgggtttc
aaatagctgtctccgcatgttgctggtcattttgtcatcaatgggggtagtattaaagga
tagacaggtaggattccaacagcgcagtgggacaatgtgtggttgatctacgaatgagtc
cccacattcatagcacatataactagagaggtttgcgataatttcaggaggccgtcttgt
tatttcgaaaagctcacgcattcggacttcaaactctgctcgcatagttggatacaaaat
aagcttcttacaagatggacactggtatgagcattcagcgacagattttgcataacacgg
agtgtgtgcataatgagagccacacggcataagaaatgattctcgctgatcgtcgataga
acccatgcaaaactgacacgcaccttcttcagtgggctcgttacttatatgtagctgaca
gcgattttcaacaccagggagtgcgttgctgtacaagacgcaaacgccacatgtactgca
gtgtccacgaggatgcatttcttgacccgcatcgcagtacaataaacatttggagcaata
atacttggcaaagttactaccacacgaagaacaggttgaagtcggaagtgaaaccgcccc
acatagaacacactttatctgtggggtagtgcaagaagagccaacacactccattgcgtg
atcttgattggcttcgtcatggcactgtctgcaaaagtaaaacttactacaaacaacaca
gtaaatttgacacttgcgtaaataatgcttacatccaaacccgtacccccttgtataata
tttaaatactaactcatcatctttgcaagccgaaatagcctctgcccgctcattcaaaga
cgtaaaggccatgttaaaagcattctgcatctgcagacaagtatgcgctggagcataaaa
agacaatggaaagatgggccgaacactgccttccaatctaatcatagcatcagtgcaaat
ctcacccaaaacgacttcaggaaatgatcggagagtaatgtggtcacagttatttgccaa
agttccccctgatttgacctgaaaaagtgtagcgagaagaaaagaagtccgatactccac
tggaatatcactcgcttcaaaatctaaagtagtgtttagaggaaactcaggtggcatagt
atcagtagattgcgcccactttgctaaagatgatgactgattgcggtgtattgatagagc
tgggccacgtttgaccaagacctctcaactaattttttaaattttgaatcagttttttat
ttcccttgagaacgtgattgtgtccgaattaaactatacctttttataaaatatctgtta
gctgagggcacactttccgcttctaattgcttaagtaaggtagtgtaaaggtcactataa
taccgctcctttgtcgttatggccactagatgcaccatagttataagtgcaacataccca
gagctttttagcataaacagtattccatactttccttctaagattagatccgcaactgca
tctagatgcggagctgccgtgcacagcaccttgttgagatccgctctctgttcctcatca
gctacaaagagcagaagatctagaggaataactaaaagattgaaaaggagcagtacgctc
tgaattagggaaaagggggaatg--tgttggatctgctaaagcaagagcaagcctatgta
aaatccatcgcatagactgaaccgccacctccataagcactctactactagttcccaata
gtaatgtctttaggttatcatttccttggtcttttgtgcgacgcagatagcactcaggac
tcttgaggtcatcatacaatcctaatgggttggccgtcgtggacatatatgtttgtacag
aataatacatcattcccatcaccctcagcaatggcaggtggctgctcccattggaaagtg
tgctaatatgtcttcttaaagcatctgaagcggaaatatgcatcaagtggtcattgcata
tataaagccaatcattaagcagtgcatccctggtgttcagttcttccatcagcttgataa
tttccttacgtgctgtatcatactt
>Gi-P678_contig003.1 complement(781524:784126)
ctgtatgtgttgtagaagataaatgataaaaacgcggctagtaataagttcaagttggta
atcaatgcgttcctgtgcatctagcagctccttctcttgcgtctctgtgcatttacacac
ccagtcgtagacaggggtcatctgcttaaacaagtcctctatgctacctcgattcatttt
aatttacagagcctgttgaaaggttaaataaaccgtaaagccatccataataatcacagt
gagcgaccggatgtcttgatagctgcatatttcttatgtttttagctgaaaaatggtccg
taacttctccaaaagttcatctcgagaaaccactcccttgaatgtatctggatacagctc
ggaaagataagtgacaacataacgctctcctaatggtactgtcggaccaagattaaagcg
ggccctgatcttagaaccatgctgttcagccaaattatagaccattctgattagtgcacg
ttccagattaaactccagaggagcaattttcattttcctgaacagctgtttctgggtttc
aaatagctgtctccgcatgttgctggtcattttgtcatcaatgggcgtagtattaaagga
tagacaggtaggattccaacagcgcagtgggacaatgtgtggttgatctacgaatgagtc
cccacattcgtagcacatataactagagaggtttgcgataatttcaggaggccgtcttgt
tatttcgaaaagctcacgcattcggacttcaaactctgctcgcatagttggatacaaaat
aagcttcttacaagatggacactggtatgagcattcagcgacagattttgcataacacgg
agtgtgtgcataatgagagccacacggcataagaaatgattctcgctgatcgtcgataga
acccatgcaaaactgacacgcaccttcttcagtgggctcgttacttacatgtagctgaca
gcgattttcaacaccagggagtgcgttgctgtacaagacgcaaacgccacatgtactgca
gtgtccacgaggatgcatttcttgacccgcatcgcagtacaataaacatttggagcagta
gtacttggcaaagttactaccacacgaagaacaggttgaagtcggaagtgaaaccgcctc
acatagaacacactttatctgtggggtagtgcaagaagagccaacacactccattgcgtg
atcttgattggcttcgtcatggcactgtctgcaaaagtaaaacttactacaaacaacaca
gtaaatttgacacttgcgtaaataatgcttacatccaaacccgtacccccttgtataata
tttaaatactaactcatcatctttgcaagccgaaatagcctctgcccgctcattcaaaga
cgtaaaggccatgttaaaagcattctgcatctgcagacaagtatgcgctggagcataaaa
agacaatggaaagatgggccgaacactgccttccaatctaatcatagcatcagtgcaaat
ctcacccaaaacgacttcaggaaatgatcggagagtaatgtggtcacagttatttgccaa
agttccccctgatttgacctgaaaaagtgtagcgagaagaaaagaagtccgatactccac
tggaatatcactcgcttcaaaatctaaagtagtgtttagaggaaactcaggtggcatagt
atcagtagattgcgcccactttgctaaagatgatgactgattgcggtgtattgatagagc
tgggccacgtttgaccaagacctctcaactaattttttaaattttgaatcagttttttat
ttcccttgagaacgtgattgtgtccgaattaaactatacctttttataaaatatctgtta
gctgagggcacactttctgcttctaattgcttaagtaaggtagtgtaaaggtcactataa
taccgctcctttgtcgttatggccactagatgcaccatagttataagtgcaacataccca
gagctttttagcataaacagtattccatactttccttctaagattagatccgcaactgca
tctagatgcggagctgccgtgcacagcaccttgttgagatccgctctctgttcctcatca
gctacaaagagcagaagatctagaggaataactaaaagattgaaaaggagcagtacgctc
tgaactagggaaaaggaggaatg--tgttggatctgctaaagcaagagcaagcctatgta
aaatccatcgcatagactgaaccgccacctccataagcactctactactagttcccaata
gtaatgtctttaggttatcatttccttggtcttttgtgcgacgcagatagcactcaggac
tcttgaggtcatcatacaatcctaatggattggccgtcgtggacatatatgtttgtacag
aataatacatcattcccatcaccctcagcaatggcaggtggctgctcccattggaaagtg
tgctaatatgtcttcttaaagcatctgaagcggaaatatgcatcaagtggtcattgcata
tataaagccaatcattaagcagtgcatccctggtgttcagttcttccatcagcttgataa
tttccttacgtgctgtatcatactt
>Gi-P680_contig003.1 complement(781464:784066)
ctgtatgtgttgtagaagataaatgataaaaacgcggctagtaataagttcaagttggta
atcaatgcgttcctgtgcatctagcagctccttctcttgcgactctgtgcatttacacac
ccagtcgtagacaggggtcatctgcttaaacaagtcctctatgctacctcgattcatttt
aatttacagaacctgttgaaaggttaaataaaccgtaaagccatccataataatcacagt
gagcgaccggatgtcttgatagttgcatatttcttatgtttttagctgaaaaatggtccg
taacttctccaaaagttcatctcgagaaaccactcccttgaatgcatctggatacagctc
ggaaagataagtgacaacataacgctctcctaatggtactgtcggaccaagattaaagcg
ggccctgatcttagaaccatgctgttcagccaaattatagaccattctgattagtgcacg
ttccagattaaactccagaggagcaattttcattttcctgaatagctgtttctgggtttc
aaatagctgtctccgcatgttgctggtcattttgtcatcaatgggcgtagtattaaagga
tagacaggtaggattccaacagcgcagtgggacaatgtgtggttgatctacgaatgagtc
cccacattcatagcacatataactagagaggtttgcgataatttcaggaggccgtcttgt
tatttcgaaaagctcacgcattcggacttcaaactctgctcgcatagttggatacaaaat
aagcttcttacaagatggacactggtatgagcattcagcgacagattttgcataacacag
agtgtgtgcataatgagagccacacggcataagaaatgattctcgctgatcgtcgataga
acccatgcaaaactgacacgcaccttcttcagtgggctcgttacttacatgtagctgaca
gcgattttcaacaccagggagtgcgttgctgtacaagacgcaaacgccacatgtactgca
gtgtccacgaggatgcatttcttgacccgcatcgcagtacaataaacatttggagcaata
gtacttggcaaagttactaccacacgaagaacaggttgaagtcggaagtgaaaccgcctc
acatagaacacactttatctgtggggtagtgcaagaagagccaacacactccattgcgtg
atcttgattggcttcgtcatggcactgtctgcaaaagtaaaacttactacaaacaacaca
gtaaatttgacacttgcgtaaataatgcttacatccaaacccgtacccccttgtataata
tttaaataccaactcatcatctttgcaagccgaaatagcctctgcccgctcattcaaaga
cgtaaaggccatgttaaaagcattctgcatctgcagacaagtatgcgctggagcataaaa
agacaatggaaagatgggccgaacactgccttccaatctaatcatagcatcagtgcaaat
ctcacccaaaacgacttcaggaaatgatcggagagtaatgtggtcacagttatttgccaa
agttccccctgatttgacctgaaaaagtgtagcgagaagaaaagaagtccgatactccac
tggaatatcactcgcttcaaaatctaaagtagtgtttagaggaaactcaggtggcatagt
atcagtagattgcgcccactttgctaaagatgatgactgattgcggtgtattgatagagc
tgggccacgtttgaccaagacctctcaactaattttttaaattttgaatcagttttttat
ttcccttgagaacgtgattgtgtccgaattaaactatacctttttataaaatatctgtta
gctgagggcacactttccgcttctaattgcttaagtaaggtagtgtaaaggtcactataa
taccgctcctttgtcgttatggccactagatgcaccatagttataagtgcaacataccca
gagctttttagcataaacagtattccatactttccttctaagattagatccgcaactgca
tctagatgcggagctgccgtgcacagcaccttgttgagatccgctctctgttcctcatca
gctacaaagagcagaagatctagaggaataactaaaagattgaaaaggagcagtacgctc
tgaactagggaaaagggggaatg--tgttggatctgctaaagcaagagcaagcctatgta
aaatccatcgcatagactgaaccgccacctccataagcactctactactagttcccaata
gtaatgtctttaggttatcatttccttggtcttttgtgcgacgcagatagcactcaggac
tcttgaggtcatcatacaatcctaatgggttggccgtcgtggacatatatgtttgtacag
aataatacatcattcccatcaccctcagcaatggcaggtggctgctcccattggaaagtg
tgctaatatgtcttcttaaagcatctgaagcggaaatatgcatcaagtggtcattgcata
tataaagccaatcattaagcagtgcatccctggtgttcagttcttccatcagcttgataa
tttctttacgtgctgtatcatactt
>P344_contig6 complement(327565:330167)
ctgtatgtgttgtagaagataaatgataaaaacgcggctagtaataagttcaagttggta
atcaatgcgttcctgtgcatctagcagctccttctcttgcgtctctgtgcatttacacac
ccagtcgtagacaggggtcatctgcttaaacaagtcctctatgctacctcgattcatttt
aatttacagagcctgttgaaaggttaaataaaccgtaaagccatccataataatcacagt
gagcgaccggatgtcttgatagctgcatatttcttatgtttttagctgaaaaatggtccg
taacttctccaaaagttcatctcgagaaaccactcccttgaatgcatctggatacagctc
ggaaagataagtgacaacataacgctctcctaatggtactgtcggaccaagattaaagcg
ggccctgatcttagaactatgctgttcagccaaattatagaccattctgattagtgcacg
ttccagattaaactccagaggagcaattttcattttcctgaacagctgtttctgggtttc
aaatagctgtctccgcatgttgctggtcattttgtcatcaatgggggtagtattaaagga
tagacaggtaggattccaacagcgcagtgggacaatgtgtggttgatctacgaatgagtc
cccacattcgtagcacatataactagagaggtttgcgataatttcaggaggccgtcttgt
tatttcaaaaagctcacgcattcggacttcaaactctgctcgcatagttggatacaaaat
aagcttcttacaagatggacactggtatgagcattcagcgacagattttgcataacacgg
agtgtgtgcataatgagagccacacggcataagaaatgattctcgctgatcgtcgataga
acccatgcaaaactgacacgcaccttctttagtgggctcgttacttacatgtagctgaca
gcgattttcaacaccagggagtgcgttgctgtacaagacgcaaacgccacatgtaatgca
gtgtccacgaggatgcatttcttgacccgcatcgcagtacaataaacatttggagcaata
atacttggcaaagttactaccacacgaagaacaggttgaagtcggaagtgaaaccgcccc
acatagaacacactttatctgtggggtagtgcaagaagagccaacacactccattgtgtg
atcttgattggcttcgtcatggcactgtctgcaaaagtaaaacttactacaaacaacaca
gtaaatttgacacttgcgtaaataatgcttacatccaaacccgtacccccttgtataata
tttaaataccagctcatcatctttgcaagccgaaatagcctctgcccgctcattcaaaga
cgtaaaggccaggttaaaagcattctgcatctgcagacaagtatgcgctggagcataaaa
agacaatggaaagatgggccgaacactgccttccaatctaatcatagcatcagtgcaaat
ctcacccaaaacgacttcaggaaatgatcggagagtaatgtggtcacagttatttgccaa
agttccccctgatttgacctgaaaaagtgtagcgagaagaaaagaagtccgatactccac
tggaatatcactcgcttcaaaatctaaagtagtgtttagaggaaactcaggtggcatagt
atcagtagattgcgcccactttgctaaagatgatgactgattgcggtgtattgatagagc
tgggccacgtttgaccaagacctctcaactaattttttaaattttggatcagttttttat
ttcccttgagaacgcgattgtgtctgaattaaactatacctttttataaaatatctgtta
gctgaaggcacgctttctgtttctaattgcttaagtaaggtagtataaaggtcactataa
taccgctcctttgtcgttatagccactagctgtaccatagttataagtgcaacataccca
gagctttttagcataaacagtattccatgttttccttctaagattagatccgcaactgca
tctagatgcggagctgccgcgcacagcatcttgttgagatccgctctctgttcctcatca
gctacaaagagcagaagatctagaggaataactaaaagattgaaaaggagcagcacgctc
tgaactagggaaaagggggaata--tattggatctgctaaagcaagagcaagcctgtgta
agatccatcgcatagactgaaccgccacctccataagcactctactactagtccccaata
gtaatgtctttaggttatcatttccttggtcttttatgcgactcagatagcactcaggac
tcttgaggtcatcatacaatcctaatgggttgaccgtcgtggacatatatgtttgcacag
aataatacatcattcccatcaccctcagcaatggcaggtggctgctcccattggaaagtg
tgctaatatgtcttcttaaagcatctgaagcggaaatatgcatcaagtggtcattgcata
tataaagccaatcattaagcagtgcatccctggtgttcaattcctccatcagcttgataa
tttccttacgtgctgtatcatattt
>P387_contig4 complement(338132:340734)
ctgtatgtgttgtagaagataaatgataaaaacgcggctagtaataagttcaagttggta
atcaatgcgttcctgtgcatctagcagctccttctcttgcgtctctgtgcatttacacac
ccagtcgtagacaggggtcatctgcttaaacaaatcctctatgctacctcgattcatttt
aatttacagagcctgttgaaaggttaaataaaccgtaaaaccacccataataatcacagt
gagcgaccggatgtcttgatagttgcacacttcttatgtttttggttgaaaaacggtccg
taacttctccaaaagtccatctcgagaaacaactcccttgaatgcatctggatacagctc
ggaaagataggtgacaacataacgctcccctaatggtgctgtcggaccaagattaaagcg
ggccctgattttagaaccatgctgttcagccaaattataaaccattctgattagtgcacg
ttccaaattaaactccagaggagcaattttcattttcctgaacagctgtttctgggtttc
aaatagctgtctccgcatgttgctggtcattttgtcatcaatgggggtagtattaaagga
tagacaggtaggattccaacagcgcagtgggacaatgtgtggttgatctacgaatgagtc
cccacattcgtagcacatataactagagaggtttgcgataatttcaggaggccgtcttgt
tatttcaaaaagctcacgcattcggacttcaaactctgctcgcatagttggatacaaaat
aagcttcttacaagatggacactggtatgagcattcagcgacagattttgcataacacgg
agtgtgtgcataatgagagccacacggcataagaaatgattctcgctgatcgtcgataga
acccatgcaaaactgacacgcaccttctttagtgggctcgttacttacatgtagctgaca
gcgattttcaacaccagggagtgcgttgctgtacaagacgcaaacgccacatgtactgca
gtgtccacgaggatgcatttcttgacccgcatcgcagtacaataaacatttggagcaata
atacttggcaaagttactaccacacgaagaacaggttgaagtcggaagtgaaaccgcctc
acatagaacacactttatctgtggggtagtgcaagaagagccaacacactccattgcgtg
atcttgattggcttcgtcatggcactgtctgcaaaagtaaaacttactacaaacaacaca
gtaaatttgacacttgcgtaaataatgcttacatccaaacccgtacccccttgtataata
tttaaatactaactcatcatctttgcaagccgaaatagcctctgcccgctcattcaaaga
cgtaaaggccatgttaaaagcattctgcatctgcagacaagtatgcgctggagcataaaa
agacaatggaaagatgggccgaacactgccttccaatctaatcatagcatcagtgcaaat
ctcacccaaaacgacttcaggaaatgatcggagagtaatgtggtcacagttatttgccaa
agttccccctgatttgacctgaaaaagtgtagcgagaagaaaagaagtccgatactccac
tggaatatcactcgcttcaaaatctaaagtagtgtttagaggaaactcaggtggcatagt
atcagtagattgcgcccactttgctaaagatgatgactgattgcggtgtattgatagagc
tgggccacgtttgaccaagacttctcaactaattttttaaattttgaatcagttttttat
ttcccttgagaacgtgattgtgtccgaattaaactatacctttttataaaatatctgtta
gctgagggcacactttctgcttctaattgcttaagtaaggtagtgtaaaggtcactataa
taccgctcctttgtcgttatggccactagatgcaccatagttataagtgcaacataccca
gagctttttagcataaacagtattccatactttccttctaagattagatccgcaactgca
tctagatgcggagctgccgtgcacagcaccttgttgagatccgctctctgttcctcatca
gctacaaagagcagaagatctagaggaataactaaaagattgaaaaggagcagtacgctc
tgaactagggaaaagggggaatg--tattggatctgctaaagcaagagcaagcctatgta
aaatccatcgcatagactgaaccgccacctccataagcactctactactagttcccaata
gtaatgtctttaggttatcatttccttggtcttttgtgcgacgcagatagcactcaggac
tcttgaggtcatcatacaatcctaatgggttggccgtcgtggacatatatgtttgtacag
aataatacatcattcccatcaccctcagcaatggcaggtggctgctcccattggaaagtg
tgctaatatgtcttcttaaagcatctgaagcggaaatatgcatcaagtggtcattgcata
tataaagccaatcattaagcagtgcatccctggtgttcagttcttccatcagcttgataa
tttccttacgtgctgtatcatactt
>P424_contig3 complement(781465:784067)
ctgtatgtgttgtagaagataaatgataaaaacgcggctagtaataagttcaagttggta
atcaatgcgttcctgtgcatctagcagctccttctcttgcgactctgtgcatttacacac
ccagtcgtagacaggggtcatctgcttaaacaagtcctctatgctacctcgattcatttt
aatttacagagcctgttgaaaggttaaataaaccgtaaagccatccataataatcacagt
gagcgaccggatgtcttgatagttgcatatttcttatgtttttagctgaaaaatggtccg
taacttctccaaaagttcatctcgagaaaccactcccttgaatgcatctggatacagctc
ggaaagataagtgacaacataacgctctcctaatggtactgtcggaccaagattaaagcg
ggccctgatcttagaaccatgctgttcagccaaattatagaccattctgattagtgcacg
ttccagattaaactccagaggagcaattttcattttcctgaatagctgtttctgggtttc
aaatagctgtctccgcatgttgctggtcattttgtcatcaatgggcgtagtattaaagga
tagacaggtaggattccaacagcgcagtgggacaatgtgtggttgatctacgaatgagtc
cccacattcgtagcacatataactagagaggtttgcgataatttcaggaggccgtcttgt
tatttcgaaaagctcacgcattcggacttcaaactctgctcgcatagttggatacaaaat
aagcttcttacaagatggacactggtatgagcattcagcgacagattttgcataacacgg
agtgtgtgcataatgagagccacacggcataagaagtgattctcgctgatcgtcgataga
acccatgcaaaactgacacgcaccttcttcagtgggctcgttacttacatgtagctgaca
gcgattttcaacaccagggagtgcgttgctgtacaagacgcaaacgccacatgtactgca
gtgtccacgaggatgcatttcttgacccgcatcgcagtacaataaacatttggagcaata
gtacttggcaaagttactaccacacgaagaacaggttgaagtcggaagtgaaaccgcccc
acatagaacacactttatctgtggggtagtgcaagaagagccaacacactccattgtgtg
atcttgattggcttcgtcatggcactgtctgcaaaagtaaaacttactacaaacaacaca
gtaaatttgacacttgcgtaaataatgcttacatccaaacccgtacccccttgtataata
tttaaataccaactcatcatctttgcaagccgaaatagcctctgcccgctcattcaaaga
cgtaaaggccatgttaaaagcattctgcatctgcagacaagtatgcgctggagcataaaa
agacaatggaaagatgggccgaacactgccttccaatctaatcatagcatcagtgcaaat
ctcacccaaaacgacttcaggaaatgatcggagagtaatgtggtcacagttatttgccaa
agttccccctgatttgacctgaaaaagtgtagcgagaagaaaagaagtccgatactccac
tggaatatcactcgcttcaaaatctaaagtagtgtttagaggaaactcaggtggcatagt
atcagtagattgcgcccactttgctaaagatgatgactgattgcggtgtattgatagagc
tgggccacgtttgaccaagacccctcaactaattttttaaattttgaatcagttttttat
ttcccttgagaacgtgattgtgtccgaattaaactatacctttttataaaatatctgtta
gctgagggcacactttccgcttctaattgcttaagtaaggtagtgtaaaggtcactataa
taccgctcctttgtcgttatggccactagatgcaccatagttataagtgcaacataccca
gagctttttagcataaacagtattccatactttccttcgaagattagatccgcaactgca
tctagatgcggagctgccgtgcacagcaccttgttgagatccgctctctgttcctcatca
gctacaaagagcagaagatctagaggaataactaaaagattgaaaaggagcagtacgctc
tgaactagggaaaagggggaatg--tgttggatctgctaaagcaagagcaagcctatgta
aaatccatcgcatagactgaaccgccacctccataagcactctactactagttcccaata
gtaatgtctttaggttatcatttccttgatcttttgtgcgacgcagatagcactcaggac
tcttgaggtcatcatacaatcctaatgggttggccgtcgtggacatatatgtttgtacag
aataatacatcattcccatcaccctcagcaatggcaggtggctgctcccattggaaagtg
tgctaatatgtcttcttaaagcatctgaagcggaaatatgcatcaagtggtcattgcata
tataaagccaatcattaagcagtgcatccctggtgttcagttcttccatcagcttgataa
tttccttacgtgctgtatcatactt
>P427_contig13 complement(195332:197936)
ctgtatgtgttgtagaagataaatgataaaaacgcggctagtaataagttcaagttggta
atcaatgcgttcctgtgcatctagcagctccttctcttgcgtctctgtgcatttacacac
ccagtcgtagacaggggtcatctgcttaaacaagtcctctatgctacctcgattcatttt
aatttacagagcctgttgaaaggttaaataaaccgtaaagccatccataataaccacagt
gagcgaccggatgtcttgatagctgcatatttcttatgtttttggttgaaaaacggtccg
taacttctccaaaagttcatctcgagaaaccactcccttgaatgcatctggatacagctc
ggaaagataggtgacaacataacgctctcctaatggtactgtcggaccaagattaaagcg
ggccctgatcttagaaccatgctgttcagccaaattatagaccattctgattagtgcacg
ttccagattaaactccagaggagcaattttcattttcctgaatagctgtttctgggtttc
aaatagctgtctccgcatgttgctggtcattttgtcatcaatgggcgtagtattaaagga
tagacaggtaggattccaacagcgcagtgggacaatgtgtggctgatctacgaatgagtc
tccacattcatagcacatataactagagaggtttgcgataatttcaggaggccgtcttgt
tatttcaaaaagctcacgcattcggacttcaaactctgctcgcatagttggatacaaaat
aagcttcttacaagatggacactggtatgagcattcagcaacagattttgcataacacgg
agtgtgtgcataatgagagccacacggcataagaaatgattctcgctgatcgtcgataga
acccgtgcaaaactgacacgcaccttcttcagtgggcccgttacttacatgtagctgaca
gcagttttcaacaccagggagtgcgttgctgtacaagacgcaaacgccacatgtactgca
gtgtccacgaggatgcatttcttgacccgcatcgcagtacaataaacatttggagcaata
atacttggcaaagttactaccacacgaagaacaggttgaagtcggaagtgaaaccgcccc
acatagaacacactttatctgtggggtagtgcaagaagaaccaacacactccattgtgtg
atcttgattggcttcgtcatggcactgtctgcaaaagtaaaacttactacaaacaacaca
gtaaatttgacacttgcgtaaataatgcttacatccaaacccgtacccccttgtataata
tttaaataccaactcatcatctttgcaagccgaaatagcctctgcccgctcattcaaaga
cgtaaaggccaggttaaaagcattctgcatctgcagacaagtatgcgctggagcataaaa
agacaatggaaagatgggccgaacactgccttccaatctaatcatagcatcagtgcaaat
ctcacccaaaacgacttcaggaaatgatcggagagtaatgtggtcacagttatttgccaa
agttccccctgatttgacctgaaaaagtgtagcgagaagaaaagaagtccgatactccac
tggaatatcactcgcttcaaaatctaaagtagtgtttagaggaaactcggatggcatagt
atcagtagattgcgcccactttgctaaagatgatggctgattgtggtgtattgatagagt
tgggccacgtttgatcaagacctttcaactaattttttaaattttggatcagttttttat
ttccctttagaacgtgattgtgtccgaattaaactatacctttttataaaatatctgtta
gctgagggcacactttctgcttctaattgcttaagtaaggtagtgtaaaggtcactataa
taccgctcctttgtcgttatggccactagatgcaccatagttataagtgcaacataccca
gagctttttagcataaacagtattccatactttccttctaagattagatccgcaactgca
tctagatgcggagctgccgcgcacagcaccttgttgagatccgctctctgttcctcatca
gctacaaagagcagaagatctagaggaataactaaaagattgaaaaggagcagcacgctc
tgaactagggaaaaagggggatgtatattggatctgctaaagcaagagcaagcctgtgta
agatccatcgcatagactgaaccgccacctccataagcactctactactagtccccaata
gtaatgtctttaggttatcatttccttggtcttttatgcgacgcagatagcactcaggac
tcttgaggtcatcatacaatcctaatgggttgaccgtcgtggacatatatgtttgcacag
aataatacatcattcccatcaccctcagcaatggcaggtggctgctcccattggaaagtg
tgctaatatgtcttcttaaagcatctgaagcggaaatatgcatcaagtggtcattgcata
tataaagccaatcattaagcagtgcatccctggtgttcagttcctccatcagcttgataa
tttccttacgtgctgtatcatactt
>P458_contig3 complement(792560:795162)
ctgtatgtgttgtagaagataaatgataaaaacgcggctagtaataagttcaagttggta
atcaatgcgttcctgtgcatctagcagctccttctcttgcgactctgtgcatttacacac
ccagtcgtagacaggggtcatctgcttaaacaagtcctctatgctacctcgattcatttt
aatttacagagcctgttgaaaggttaaataaaccgtaaagccatccataataatcacagt
gagcgaccggatgtcttgatagttgcatatttcttatgtttttagctgaaaaatggtccg
taacttctccaaaagttcatctcgagaaaccactcccttaaatgtatctggatacagctc
ggaaagataagtgacaacataacgctctcctaatggtactgtcggaccaagattaaagcg
ggccctgatcttagaaccatgctgttcagccaaattatagaccattctgattagtgcacg
ttccagattaaactccagaggagcaattttcattttcctgaatagctgtttctgggtttc
aaatagctgtctccgcatgttgctggtcattttgtcatcaatgggcgtagtattaaagga
tagacaggtaggattccaacagcgcagtgggacaatgtgtggttgatctacgaatgagtc
cccacattcatagcacatataactagagaggtttgcgataatttcaggaggccgtcttgt
tatttcgaaaagctcacgcattcggacttcaaactctgctcgcatagttggatacaaaat
aagcttcttacaagatggacactggtatgagcattcagcgacagattttgcataacacgg
agtgtgtgcataatgagagccacacggcataagaagtgattctcgctgatcgtcgataga
acccatgcaaaactgacacgcaccttcttcagtgggctcgttacttacatgtagctgaca
gcgattttcaacaccagggagtgcgttgctgtacaagacgcaaacgccacatgtactgca
gtgtccacgaggatgcatttcttgacccgcatcgcagtacaataaacatttggagcaata
gtacttggcaaagttactaccacacgaagaacaggttgaagtcggaagtgaaaccgcctc
acatagaacacactttatctgtggggtagtgcaagaagagccaacacactccattgcgtg
atcttgattggcttcgtcatggcactgtctgcaaaagtaaaacttactacaaacaacaca
gtaaatttgacacttgcgtaaataatgcttacatccaaacccgtacccccttgtataata
tttaaatactaactcatcatctttgcaagccgaaatagcctctgcccgctcattcaaaga
cgtaaaggccatgttaaaagcattctgcatctgcagacaagtatgcgctggagcataaaa
agacaatggaaagatgggccgaacactgccttccaatctaatcatagcatcagtgcaaat
ctcacccaaaacgacttcaggaaatgatcggagagtaatgtggtcacagttatttgccaa
agttccccctgatttgacctgaaaaagtgtagcgagaagaaaagaagtccgatactccac
tggaatatcactcgcttcaaaatctaaagtagtgtttagaggaaactcaggtggcatagt
atcagtagattgcgcccactttgctaaagatgatgactgattgcggtgtattgatagagc
tgggccacgtttgaccaagacctctcaactaattttttaaattttgaatcagttttttat
ttcccttgagaacgtgattgtgtccgaattaaactatacctttttataaaatatctgtta
gctgagggcacactttctgcttctaattgcttaagtaaggtagtgtaaaggtcactataa
taccgctcctttgtcgttatggccactagatgcaccatagttataagtgcaacataccca
gagctttttagcataaacagtattccatactttccttcgaagattagatccgcaactgca
tctagatgcggagctgccgtgcacagcaccttgttgagatccgctctctgttcctcatca
gctacaaagagcagaagatctagaggaataactaaaagattgaaaaggagcagtacgctc
tgaactagggaaaagggggaatg--tgttggatctgctaaagcaagagcaagcctatgta
aaatccatcgcatagactgaaccaccacctccataagcactctactactagttcccaata
gtaatgtctttaggttatcatttccttggtcttttgtgcgacgcagatagcactcaggac
tcttgaggtcatcatacaatcctaatgggttggccgtcgtggacatatatgtttgtacag
aataatacatcattcccatcaccctcagcaatggcaggtggctgctcccattggaaagtg
tgctaatatgtcttcttaaagcatctgaagcggaaatatgcatcaagtggtcattgcata
tataaagccaatcattaagcagtgcatccctggtgttcagttcttccattagcttgataa
tttccttacgtgctgtatcatactt
