# Supplementary material for: High resolution multi-locus sequence typing scheme for Giardia duodenalis assemblage B outbreak and population analysis
Source: PLoS Negl Trop Dis. 2026 Jul 15;20(7):e0014528. doi: 10.1371/journal.pntd.0014528 (PMC13395364; doi:10.1371/journal.pntd.0014528)
Supplement: S2 Appendix — (ZIP) [file pntd.0014528.s002.zip › S2_Appendix/annotated_alignment_2082_k501_ash0.9_reads20_c5fae58a8e06ab8ea3bd9122779feb0c.fasta]

>POIs
-----------------------------------------------------------------------------------------------------------------------------------------------------------------------------------------------------------------------------------------------------------------------------------------------------------------------------------------------------------------------------------------------------------------------------------------------------------------------------------------------------YY--YY-YY--YYYYY---Y------------Y--YYY-Y-----YY--YYYYYY----YYYY--Y-----YYYY-YY----YY--YY---YY-Y--Y----YYYYYY--Y----YY--Y-YYYYYYYY---Y----Y-Y-YY-Y-YYYY----Y--YY-YY----YYY-YY-YYYYY--Y-Y----Y-YYYYYYY---Y--YYYY--YYY--YYYYY--YYYY--YYYYYY--YYYY-----YYYY-Y--Y-YYYYYYYYY----YY---Y--YYYY----Y-------YY--YY--Y---Y-YY--YY--------Y-------Y----------------------------------------------------------------------------------------------------------------------------------------------------------------------------------------------------------------------------------------------------------------
>GCA_011634595.1_contig4 518059:519123
tgaggtattatctgcactgtcgtcaccggcattagtgtcgcttccgatggcagccaaaat
cactccagaaatggacttacgaatcccgagcgcgacatgc--gtaacaatttcatccaga
ttgatcgccatatctctgcatcgtgtgatatacatccgttcaaattcttccaaagaaaac
ggatagttatgtgtttgaatgttagctaatgatctgagtgcatgccgggtggcacccgag
cccgccttgctcggggagtcaggtcgagatgacgctccattatgaggctcagcttcatca
tcgtaagtgcgttcgtcatcagaatatccggtcattccatcatcgtgctgattcacctta
agccgtctttt-gagagcctctaactcttcatctgtgaggatcaagacaaaagacttaat
attaatgcagttgtcataaacaccataaagggcttgacggagaagaggattgagatagaa
gaggtttgcatctagattcccgtatgcgcgagtgcgccgattcttgagaacagccttctt
gagcaaccgtagtggtttccacagcctaaaattggcaaaaattgggatctttcgaagcgt
ctgcaacatcactaggtcgtgtaaccattcatttaggtctgaaaactgtgacattccatt
aacgaaatgcgtaacacctttggcagatattgtatagtaatccgatttcgatatccactc
atatgggcaaactagaacatcccactcgtgaaagtctgcatcagggctgagtgtatagcc
agctggaaactgaatttgcgtgaagcgggacatgtagaaaaagctaccgggaggtgcgtc
tgcgagaatctttgccgactcagagggatgaacgacatctgttactattggacgggtcag
tgccttcttctgcataacagatgcccccggctttagtgccttctcaatagcggtagtcag
ggtaggtattgtgtttaattgggagtaatgatctgcccctggctggctcatgtttgtaaa
ttgccagcctttctgagtgcgtacgcgacgcggaagatttgtgttcgg
>GCA_001543975.1_contig17 complement(27597:28661)
tgaggtattatctgcactgtcgtcaccggcattagtgtcgcttccgatggcagccagaat
cactccagaaatggacttacgaatcccgagcgcgacatgc--gtaacaatttcatccaga
ttgatcgccatatctctgcatcgtgtgatatacatccgttcaaattcttccaaagaaaac
ggatagttatgtgtttgaatgttagctaatgatctgagtgcatgccgggtggcacccgag
cccgccttgctcggggagtcaggtcgagatgacgctccattatgaggctcagcttcatca
tcgtaagtgcgttcgtcatcagaatatccggtcattccatcatcgtgctgattcacctta
agccgtctttt-gagagcctctaactcttcatctgtgaggatcaagacaaaagacttaat
attaatgcagttgtcataaacaccataaagggcttgacggagaagaggattgagatagaa
gaggtttgcatctagattcccgtatgcgcgagtgcgccgattcttgagaacagccttctt
gagcaaccgtagtggtttccacagcctaaaattggcaaaaattgggatctttcgaagcgt
ctgcaacatcactaggtcgtgcaaccattcatttaggtctgaaaactgtgacattccatt
aacgaaatgcgtaacacctttggcagatattgtatagtaatccgatttcgatatccactc
atatgggcaaactagaatatcccactcgtgaaagtctgcatcagggctgagtgtatagcc
agctggaaactgaatttgcgtgaagcgggacatgtagaaaaagctaccgggaggtgcgtc
tgcgagaatctttgccgactcagagggatgaacgacatctgttactattggacgggtcag
tgctttcttctgcataacagatgcccccggctttagtgccttctcaatagcggtagtcag
ggtaggtattgtgtttaattgggagtaatgatctgcccctggctggctcatgtttgtaaa
ttgccagcctttctgagtgcgtacgcgacgcggaagatttgtgttcgg
>Gerbil_contig003.1 complement(456647:457711)
tgaggtattatctgcactgtcgtcaccggcattagtgtcgcttccgatggcagccagaat
cactccagaaatggacttacgaatcccgagggcgacatgc--gtaacaatttcatccaga
ttgatcgccatatctctgcatcgtgtgatatacatccgttcaaattcttccaaagaaaac
ggatagttatgtgtttgaatgttagctaatgatctgagtgcatgccgggtggcacccgag
cccgccttgctcggagattcaggtcgagatgacgctccattatgaggctcagcttcatca
tcgtaagtgcgttcgtcatcagaatatccggtcattccatcatcgtgctgattcacctta
agccgtctttt-gagagcctctaactcttcatctgtgaggatcaagacaaaagacttaat
attaatgcagttgtcataaacaccataaagggcttgacggagaagaggattgagatagaa
gaggtttgcatctagattcccgtatgcgcgagtgcgccgattcttgagaacagccttctt
gagcaaccgtagtggtttccacagcctaaaattggcaaaaattgggatctttcgaagcgt
ctgcaacatcactaggtcgtgcaaccattcatttaggtctgaaaactgtgacattccatt
aacgaaatgcgtaacacctttggcagatattgtatagtaatccgatttcgatatccactc
atatgggcaaactagaacatcccactcgtgaaagtctgcatcagggctgagtgtatagcc
agctggaaactgaatttgtgtgaagcgggacatgtagaaaaagctaccgggaggtgcgtc
tgcgagaatctttgccgactcagagggatgaacgacatctgttactattggacgggtcag
tgctttcttctgcataacagatgcccccggcttcagtgccttctcaatagcggtagtcag
ggtaggtattgtgtttaattgggagtaatgatctgcccctggctggctcatgtttgtaaa
ttgccagcctttctgagtgcgtacgcgacgcggaagatttgtgttcgg
>Gi-P132_contig003.1 complement(456651:457715)
tgaggtattatctgcactgtcgtcaccggyattagtgtcgcttccgatggcagccagaat
cactccagaaatggacttacgaatcccgagcgcgacatgc--gtaacratttcatccaga
ttgatcgccatatctctgcatcgcgtgatatacatccgttcaaattcttccaaagaaaac
ggatagttatgtgtttgaatgttagctaatgatctgagtgcatgccgggtggcacccgag
cccgccttgctcggggagtcaggtcgagatgacgctccattatgaggctcagcttcatca
tcgtaagtgcgttcgtcatcagaatatccggtcattccatcatcgtgctgattcatctta
agccgtctttt-gagagcctctaactcttcatctgtaaggatcaagacaaaagacttaat
attaatgcagttgtcataaacaccataaagggcttgacggagaagaggattgagatagaa
gaggtttgcatctagattcccgtatgcgcgagtgcgccgattcttgagaacagccttctt
gagcaaccgtagtggtttccacagcctaaaattggcaaaaattgggatctttcgaagcgt
ctgcaacatcactaggtcgtgcaaccattcatttagatctgaaaactgtgacattccatt
aacgaaatgcgtaacacctttggcagatattgtatagtaatccgatttcgatatccactc
atatgggcaaaccagaatatcccactcgtgaaagtctgcatcagggctgagtgtatagcc
agctggaaactgaatttgtgtgaagcgggacatgtagaaaaagctaccgggaggtgcgtc
tgcgagaatctttgccgactcagagggatgaacgacatctgttactattggacgggtcag
tgccttcttctgcataacagatgcccccggctttagtgccttctcaatagcggtagtcag
ggtaggtattgtgtttaattgggagtaatgatctgcccctggctggctcatgtttgtaaa
ttgccagcctttctgagtgcgtacgcgacgcggaagatttgtgttcgg
>Gi-P289_contig003.1 complement(456592:457656)
tgaggtattatctgcactgtcgtcaccggcattagtgtcgcttccgatggcagccagaat
cactccagaaatggacttacgaatcccgagcgcgacatgc--gtaacaatttcatccaga
ttgatcgccatatctctgcatcgcgtgatatacatccgttcaaattcttccaaagaaaac
ggatagttatgtgtttgaatgttagctaatgatctgagtgcatgccgggtggcacccgag
cccgccttgctcggggagtcaggtcgagatgacgctccattatgaggctcagcttcatca
tcgtaagtgcgttcgtcatcagaatatccagtcattccatcatcgtgctgattcacctta
agccgtctttt-gagagcctctaactcttcatctgtgaggatcaagacaaaagacttaat
attaatgcagttgtcataaacaccataaagggcttgacggagaagaggattgagatagaa
gaggtttgcatctagattcccgtatgcacgagtgcgccgattcttgagaacagccttctt
gagcaaccgtagtggtttccacagtctaaaattggcaaaaattgggatctttcgaagcgt
ctgcaacatcactaggtcgtgcaaccattcatttaggtctgaaaactgtgacattccatt
aacgaaatgcgtaacacctttggcagatattgtatagtaatccgatttcgatatccactc
atatggrcaaactagaatatcccactcgtgaaagtctgcatcagggctgagtgtatagcc
agctggaaactgaatttgtgtgaagcgggacatgtagaaaaagctaccgggaggtgcgtc
tgcgagaatctttgccgactcagagggatgaacgacatctgttactattggacgggtcag
tgccttcttctgcataacagatgcccccggctttagtgccttctcaatagcggtagtcag
agtaggtattgtgtttaattgggagtaatgatctgcccctggctggctcatgtttgtaaa
ttgccagcctttctgagtgcgtacgcgacgcggaagatttgtgttcgg
>Gi-P448_contig003.1 complement(456608:457672)
tgaggtattatctgcactgtcgtcaccggcattagtgtcgcttccgatggcagccagaat
cactccagaaatggacttacgaatcccgagcgcgacatgc--gtaacaatttcatccaga
ttgatcgccatatctctgcatcgtgtgatatacatccgttcaaattcttccaaagaaaac
ggatagttatgtgtttgaatgttagctaatgatctgagtgcatgccgggtggcacccgag
cccgccttgctcggggagtcaggtcgagatgacgctccattatgaggctcagcttcatca
tcgtaagtgcgttcgtcatcagaatatccagtcattccatcatcgtgctgattcacctta
agccgtctttt-gagagcctctaactcttcatctgtgaggatcaagacaaaagacttaat
attaatgcagttgtcataaacaccataaagggcttgacggagaagaggattgagatagaa
gaggtttgcatctagattcccgtatgcrcgagtgcgccgattcttgagaacagccttctt
gagcaaccgtagtggtttccacagyctaaaattggcaaaaattgggatctttcgaagcgt
ctgcaacatcactaggtcgtgcaaccattcatttaggtctgaaaactgtgacattccatt
aacgaaatgcgtaacacctttggcagatattgtatagtaatccgatttcgatatccactc
atatgggcaaactagaatatcccactcgtgaaagtctgcatcagggctgagtgtatagcc
agctggaaactgaatttgtgtgaagcgggacatgtagaaaaagctaccgggaggtgcgtc
tgcgagaatctttgccgactcagagggatgaacgacatctgttactattggacgggtcag
tgccttcttctgcataacagatgcccccggctttagtgccttctcaatagcggtagtcag
agtaggtattgtgtttaattgggagtaatgatctgcccctggctggctcatgtttgtaaa
ttgccagcctttctgagtgcgtacgcgacgcggaagatttgtgttcgg
>Gi-P514_contig003.1 complement(456587:457651)
tgaggtattatctgcactgtcgtcaccggcattagtgtcgcttccgatggcagccagaat
cactccagaaatggacttacgaatcccgagcgcgacatgc--gtaacaatttcatccaga
ttgatcgccatatctctgcatcgcgtgatatacatccgttcaaattcttccaaagaaaac
ggatagttatgtgtttgaatgttagctaatgatctgagtgcatgccgggtggcacccgag
cccgccttgctcggggagtcaggtcgagatgacgctccattatgaggctcagcttcatca
tcgtaagtgcgttcgtcatcagaatatccagtcattccatcatcgtgctgattcacctta
agccgtctttt-gagagcctctaactcttcatctgtgaggatcaagacaaaagacttaat
attaatgcagttgtcataaacaccataaagggcttgacggagaagaggattgagatagaa
gaggtttgcatctagattcccgtatgcacgagtgcgccgattcttgagaacagccttctt
gagcaaccgtagtggtttccacagtctaaaattggcaaaaattgggatctttcgaagcgt
ctgcaacatcactaggtcgtgcaaccattcatttaggtctgaaaactgtgacattccatt
aacgaaatgcgtaacacctttggcagatattgtatagtaatccgatttcgatatccactc
atatggacaaaccagaatatcccactcgtgaaagtctgcatcagggctgagtgtatagcc
agctggaaactgaatttgtgtgaagcgggacatgtagaaaaagctaccgggaggtgcgtc
tgcgagaatctttgccgactcagagggatgaacgacatctgttactattggacgggtcag
tgccttcttctgcataacagatgcccccggctttagtgccttctcaatagcggtagtcag
agtaggtattgtgtttaattgggagtaatgatctgcccctggctggctcatgtttgtaaa
ttgccagcctttctgagtgcgtacgcgacgcggaagatttgtgttcgg
>Gi-P521_contig003.1 complement(456615:457679)
tgaggtattatctgcactgtcgtcaccggcattagtgtcgcttccgatggcagccagaat
cactccagaaatggacttacgaatcccgagcgcgacatgc--gtaacaatttcatccaga
ttgatcgccatatctctgcatcgcgtgatatacatccgttcaaattcttccaaagaaaac
ggatagttatgtgtttgaatgttagctaatgatctgagtgcatgccgggtggcacccgag
cccgccttgctcggggagtcaggtcgagatgacgctccattatgaggctcagcttcatca
tcgtaagtgcgttcatcatcagaatatccggtcattccatcatcgtgctgattcayctta
agccgtctttt-gagagcctctaactcttcatctgtraggatcaagacaaaagacttaat
attaatgcagttgtcataaacaccataaagggcttgacggagaagaggattgagatagaa
gaggtttgcatctagattcccgtatgcgcgagtgcgccgattcttgagaacagccttctt
gagcaaccgtagtggtttccacagcctaaaattggcaaaaattgggatctttcgaagcgt
ctgcaacatcactaggtcgtgcaaccattcatttaggtctgaaaactgtgacattccatt
aacgaaatgcgtaacacctttggcagatattgtatagtaatccgatttcgatatccactc
atatgggcaaaccagaatatcccactcgtgaaagtctgcatcagggctgagtgtatagcc
agctggaaactgaatttgtgtgaagcgggacatgtagaaaaagctaccgggaggtgcgtc
tgcgagaatctttgccgactcagagggatgaacgacatctgttactattggacgggtcag
tgccttcttctgcataacagatgcccccggcttyagtgccttctcaatagcggtagtcag
ggtaggtattgtgtttaattgggagtaatgatctgcccctggctggctcatgtttgtaaa
ttgccagcctttctgagtgcgtacgcgacgcggaagatttgtgttcgg
>Gi-P528_contig003.1 complement(456632:457696)
tgaggtattatctgcactgtcgtcaccggcattagtgtcgcttccgatggcagccagaat
cactccagaaatggacttacgaatcccgagcgcgacatgc--gtaacaatttcatccaga
ttgatcgccatatctctgcatcgtgtgatatacatccgttcaaattcttccaaagaaaac
ggatagttatgtgtttgaatgttagctaatgatctgagtgcatgccgggtggcacccgag
cccgccttgctcggggagtcaggtcgagatgacgctccattatgaggctcagcttcatca
tcgtaagtgcgttcgtcatcagaatatccggtcattccatcatcgtgctgattcacctta
agccgtctttt-gagagcctctaactcttcatctgtgaggatcaagacaaaagacttaat
attaatgcagttgtcataaacaccataaagggcttgacggagaagaggattgagatagaa
gaggtttgcatctagattcccgtatgcgcgagtgcgccgattcttgagaacagccttctt
gagcaaccgtagtggtttccacagcctaaaattggcaaaaattgggatctttcgaagcgt
ctgcaacatcactaggtcgtgcaaccattcatttaggtctgaaaactgtgacattccatt
aacgaaatgcgtaacacctttggcagatattgtatagtaatccgatttcgatatccactc
atatgggcaaactaaaatatcccactcgtgaaagtctgcatcagggctgagtgtatagcc
agctggaaactgaatttgcgtgaagcgggacatgtagaaaaagctaccgggaggtgcgtc
tgcgagaatctttgccgactcagagggatgaacgacatctgttactattggacgggtcag
tgctttcttctgcataacagatgcccccggcttcagtgccttctcaatagcggtagtcag
ggtaggtattgtgtttaattgggagtaatgatctgcccctggctggctcatgtttgtaaa
ttgccagcctttctgagtgcgtacgcgacgcggaagatttgtgttcgg
>Gi-P621_contig003.1 complement(456628:457692)
tgaggtattatctgcactgtcgtcaccggcattagtgtcgcttccgatggcagccagaat
cactccagaaatggacttacgaatcccgagcgcgacatgc--gtaacaatttcatccaga
ttgatcgccatatctctgcatcgtgtgatatacatccgttcaaattcttccaaagaaaac
ggatagttatgtgtttgaatgttagctaatgatctgagtgcatgccgggtggcacccgag
cccgccttgctcggggagtcaggtcgagatgacgctccattatgaggctcagcttcatca
tcgtaagtgcgttcgtcatcagaatatctggtcattccatcatcgtgctgattcacctta
agccgtctttt-gagagcctctaactcttcatctgtgaggatcaagacaaaagacttaat
attaatgcagttgtcataaacaccataaagggcttgacggagaagaggattgagatagaa
gaggtttgcatctagattcccgtatgcgcgagtgcgccgattcttgagaacagccttctt
gagcaaccgtagtggtttccacagcctaaaattggcaaaaattgggatctttcgaagcgt
ctgcaacatcactaggtcgtgtaaccattcatttaggtctgaaaactgtgacattccatt
aacaaaatgcgtaacacctttggcagatattgtatagtaatccgatttcgatatccactc
atatgggcaaactagaacatcccactcgtgaaagtctgcatcagggctgagtgtatagcc
agctggaaactgaatttgcgtgaagcgggacatgtagaaaaagctaccgggaggtgcgtc
tgcgagaatctttgccgactcagagggatgaacgacatctgttactattggacgggtcag
tgccttcttctgcataacagatgcccccggctttagtgccttctcaatagcggtagtcag
ggtaggtattgtgtttaattgggagtaatgatctgcccctggctggctcatgtttgtaaa
ttgccagcctttctgagtgcgtacgcgacgcggaagatttgtgttcgg
>Gi-P676_contig003.1 complement(456641:457705)
tgaggtattatctacactgtcgtcaccggcattagtgtcgcttccgatggcagccagaat
cactccagaaatggatttacgaatcccgagcgcgacatgc--gtaacaatttcatccaga
ttgatcgccatatctctgcatcgtgtgatatacatccgttcaaattcttccaaagaaaac
ggatagttatgtgtttgaatgttagctaatgatctgagtgcatgccgggtggcacccgag
cccgccttgctcggggagtcaggtcgagatgacgctccattatgaggctcagcttcatca
tcgtaagtgcgttcgtcatcagaatatccagtcattccatcatcgtgctgattcacctta
agccgtctttt-gagagcctctaactcttcatctgtgaggatcaagacaaaagacttaat
attaatgcagttgtcataaacaccataaagggcttgacggagaagaggattgagatagaa
gaggtttgcatctagattcccgtatgcacgagtgcgccgattcttgagaacagccttctt
gagcaaccgtagtggtttccacagcctaaaattggcaaaaattgggatctttcgaagcgt
ctgcaacatcactaggtcgtgtaaccattcatttaggtctgaaaactgtgacattccatt
aacgaaatgcgtaacacctttggcagatattgtatagtaatccgatttcgatatccactc
atatgggcaaactagaacatcccactcgtgaaagtctgcatcagggctgagtgtatagcc
agctggaaactgaatttgcgtgaagcgggacatgtagaaaaagctaccgggaggtgcgtc
tgcgagaatctttgccgactcagagggatgaacgacatctgttactattggacgggtcag
tgccttcttctgcataacagatgcccccggcttcagtgccttctcaatagcggtagtcag
ggtaggtattgtgtttaattgggagtaatgatctgcccctggctggctcatgtttgtaaa
ttgccagcctttctgagtgcgtacgcgacgcggaagatttgtgttcgg
>Gi-P678_contig003.1 complement(456659:457723)
tgaggtattatctgcactgtcgtcaccggcattagtgtcgcttccgatggcagccagaat
cactccagaaatggacttacgaatcccgagcgcgacatgc--gtaacaatttcatccaga
ttgatcgccatatctctgcatcgtgtgatatacatccgttcaaattcttccaaagaaaac
ggatagttatgtgtttgaatgttagctaatgatctgagtgcatgccgggtggcacccgag
cccgccttgctcggggagtcaggtcgagatgacgctccattatgaggctcagcttcatca
tcgtaagtgcgttcgtcatcagaatatccagtcattccatcatcgtgctgattcacctta
agccgtctttt-gagagcctctaactcttcatctgtgaggatcaagacaaaagacttaat
attaatgcagttgtcataaacaccataaagggcttgacggagaagaggattgagatagaa
gaggtttgcatctagattcccgtatgcgcgagtgcgccgattcttgagaacagccttctt
gagcaaccgtagtggtttccacagcctaaaattggcaaaaattgggatctttcgaagcgt
ctgcaacatcactaggtcgtgcaaccattcatttaggtctgaaaactgtgacattccatt
aacgaaatgcgtaacacctttggcagatattgtatagtaatccgatttcgatatccactc
atatgggcaaactagaatatcccactcgtgaaagtctgcatcagggctgagtgtatagcc
agctggaaactgaatttgtgtgaagcgggacatgtagaaaaagctaccgggaggtgcgtc
tgcgagaatctttgccgactcagagggatgaacgacatctgttactattggacgggtcag
tgccttcttctgcataacagatgcccccggctttagtgccttctcaatagcggtagtcag
agtaggtattgtgtttaattgggagtaatgatctgcccctggctggctcatgtttgtaaa
ttgccagcctttctgagtgcgtacgcgacgcggaagatttgtgttcgg
>Gi-P680_contig003.1 complement(456619:457683)
tgaggtattatctgcactgtcgtcaccggcattagtgtcgcttccgatggcagccagaat
cactccagaaatggacttacgaatcccgagcgcgacatgc--gtaacaatttcatccaga
ttgatcgccatatctctgcatcgtgtgatatacatccgttcaaattcttccaaagaaaac
ggatagttatgtgtttgaatgttagctaatgatctgagtgcatgccgggtggcacccgag
cccgccttgctcggggagtcaggtcgagatgacgctccattatgaggctcagcttcatca
tcgtaagtacgttcgtcatcagaatatccggtcattccatcatcgtgctgattcacctta
agccgtctttt-gagagcctctaactcttcatctgtgaggatcaagacaaaagacttaat
attaatgcagttgtcataaacaccataaagggcttgacggagaagaggattgagatagaa
gaggtttgcatctagattcccgtatgcgcgagtgcgccgattcttgagaacagccttctt
gagcaaccgtagtggtttccacagcctaaaattggcaaaaattgggatctttcgaagcgt
ctgcaacatcactaggtcgtgcaaccattcatttaggtctgaaaactgtgacattccatt
aacgaaatgcgtaacacctttggcagatattgtatagtaatccgatttcgatatccactc
atatgggcaaactagaacatcccactcgtgaaagtctgcatcagggctgagtgtatagcc
agctggaaactgaatttgcgtgaagcgggacatgtagaaaaagctaccgggaggtgcgtc
tgcgagaatctttgccgactcagagggatgaacgacatctgttactattggacgggtcag
tgccttcttctgcataacagatgcccccggctttagtgccttctcaatagcggtagtcag
agtaggtattgtgtttaattgggagtaatgatctgcccctggctggctcatgtttgtaaa
ttgccagcctttctgagtgcgtacgcgacgcggaagatttgtgttcgg
>P344_contig6 complement(22557:23623)
tgaggtattatctgcactgtcgtcaccggcattagtgtcgcttccgatggcagccagaat
cactccagaaatggacttacgaatcccgagcgcgacatgcgtgtaacaatttcatccaga
ttgatcgccatatctctgcatcgcgtgatatacatccgttcaaattcttccaaagaaaac
ggatagttatgtgtttgaatgttagctaatgatctgagtgcatgcctggtggcacccgag
ctcgccttgctcggggagttaggtcgagatgatgctccatcatgagggtcagcctcatca
tcgtaagtgcgttcatcatcagaatatccggtcattccatcatcgtgctgattcacctta
agccgtctttt-gagagcctctaactcttcatctgtaaggatcaagacaaaagacttaat
attaatgcagttgtcataaacaccataaagggcttgacggagaagaggattgagatagaa
gaggtttgcatctagattcccgtatgcacgagtgcgccgattcttgagaacagccttctt
gagcaaccgtagtggtttccacagtctaaaattggcaaaaattgggatctttcgaagcgt
ctgcaacatcactaggtcgtgcaaccattcatttagatctgaaaactgtgacattccatt
aacgaaatgcgtaacacctttggcagatattgtatagtaatccgatttcgatatccactc
atatggacaaactagaatatcccactcgtgaaagtctgcatcagggctgagtgtatagcc
agctggaaactgaatttgtgtgaagcgggacatgtagaaaaagctaccgggaggtgcgtc
tgcgagaatctttgccgactcagagggatgaacgacatctgttactattggacgggtcag
tgccttcttctgcacaacagacgcccccggcttcagtgccttctcaatagcagtagtcag
ggtaggtattgtgtttaattgggagtaatgatctgcccctggctggctcatgtttgtaaa
ttgccagcctttctgagtgcgtacgcgacgcggaagatttgtgttcgg
>P387_contig4 complement(25538:26603)
tgaggtattatctgcactgtcgtcaccggcattagtgtcgcttccgatggcagccagaat
cactccagaaatggacttacgaatcccgagcgcgacatgc--gtaacaatttcatccaga
ttgatcgccatatctctgcatcgcgtgatatacatccgttcaaattcttccaaagaaaac
ggatagttatgtgtttgaatgttagctaatgatctgagtgcatgccgggtggcacccgag
cccgccttgctcggggagtcaggtcgagatgacgctccattatgaggctcagcttcatca
tcgtaagtgcgttcatcatcagaatatccggtcattccatcatcgtgctgattcacctta
agccgtcttttagagagcctctaactcttcatctgtaaggatcaagacaaaagacttaat
attaatgcagttgtcataaacaccataaagggcttgacggagaagaggattgagatagaa
gaggtttgcatctagattcccgtatgcacgagtgcgccgattcttgagaacagccttctt
gagcaaccgtagtggtttccacagtctaaaattggcaaaaattgggatctttcgaagcgt
ctgcaacatcactaggtcgtgcaaccattcatttaggtctgaaaactgtgacattccatt
aacgaaatgcgtaacacctttggcagatattgtatagtaatccgatttcgatatccactc
atatggacaaactagaatatcccactcgtgaaagtctgcatcagggctgagtgtatagcc
agctggaaactgaatttgtgtgaagcgggacatgtagaaaaagctaccgggaggtgcgtc
tgcgagaatctttgccgactcagagggatgaacgacatctgttactattggacgggtcag
tgccttcttctgcacaacagacgcccccggcttcagtgccttctcaatagcagtagtcag
ggtaggtattgtgtttaattgggagtaatgatctgcccctggctggctcatgtttgtaaa
ttgccagcctttctgagtgcgtacgcgacgcggaagatttgtgttcgg
>P424_contig3 complement(456622:457686)
tgaggtattatctgcactgtcgtcaccggcattagtgtcgcttccgatggcagccagaat
cactccagaaatggacttacgaatcccgagcgcgacatgc--gtaacaatttcatccaga
ttgatcgccatatctctgcatcgtgtgatatacatccgttcaaattcttccaaagaaaac
ggatagttatgtgtttgaatgttagctaatgatctgagtgcatgccgggtggcacccgag
cccgccttgctcggggagtcaggtcgagatgacgctccattatgaggctcagcttcatca
tcgtaagtgcgttcgtcatcagaatatccagtcattccatcatcgtgctgattcacctta
agccgtctttt-gagagcctctaactcttcatctgtgaggatcaagacaaaagacttaat
attaatgcagttgtcataaacaccataaagggcttgacggagaagaggattgagatagaa
gaggtttgcatctagattcccgtatgcgcgagtgcgccgattcttgagaacagccttctt
gagcaaccgtagtggtttccacagcctaaaattggcaaaaattgggatctttcgaagcgt
ctgcaacatcactaggtcgtgtaaccattcatttaggtctgaaaactgtgacattccatt
aacgaaatgcgtaacacctttggcagatattgtatagtaatccgatttcgatatccactc
atatgggcaaaccagaatatcccactcgtgaaagtctgcatcagggctgagtgtatagcc
agctggaaactgaatttgcgtgaagcgggacatgtagaaaaagctaccgggaggtgcgtc
tgcgagaatctttgccgactcagagggatgaacgacatctgttactattggacgggtcag
tgccttcttctgcataacagatgcccccggctttagtgccttctcaatagcggtagtcag
agtaggtattgtgtttaattgggagtaatgatctgcccctggctggctcatgtttgtaaa
ttgccagcctttctgagtgcgtacgcgacgcggaagatttgtgttcgg
>P427_contig26 complement(45025:46089)
tgatgtattatctgcactgtcgtcaccggtattagtgtcgcttccgatggcagccagaat
cactccagaaatggacttacgaatcccgagcgcgacatgc--gtaacgatttcatccaga
ttgatcgccatatctctgcatcgcgtgatatacatccgttcaaattcttctaaagaaaac
ggatagttatgtgtttgaatgttagctaatgatctgagtgcatgccgggtggcacccgag
cccgccttgctcggggagtcaggtcgagatgacgctccattatgagggtcagcttcatca
tcgtaagtgcgttcgtcatcagaatatccggtcattccatcatcgtgctgattcatctta
agccgtctttt-gagagcctctaactcttcatctgtaaggatcaagacaaaagacttaat
attaatgcagttgtcataaacaccataaagggcttgacggagaagaggattgagatagaa
gaggtttgcatctagattcccgtatgcgcgagtgcgccgattcttgagaacagccttctt
gagcaaccgtagtggtttccacagcctaaaattggcaaaaattgggatctttcgaagcgt
ctgcaacatcactaggtcgtgcaaccattcatttagatctgaaaactgtgacattccatt
aacgaaatgcgtaacacctttggcagatattgtatagtaatccgatttcgatatccactc
atatgggcaaactagaatatcccactcgtgaaagtctgcatcagggctgagtgtatagcc
agctggaaactgaatttgcgtgaagcgggacatgtagaaaaagctaccgggaggtgcgtc
tgcgagaatctttgccgactcagagggatgaacaacatctgttactattggacgggtcag
tgccttcttctgcataacagatgcccccggctttagtgccttctcaatagcggtagtcag
ggtaggtattgtgtttaattgagagtaatgatctgcccctggctggctcatgtttgtaaa
ttgccagcctttctgagtgcgtacgcgacgcggaagatttgtgttcgg
>P458_contig3 complement(462931:463995)
tgaggtattatctgcactgtcgtcaccggcattagtgtcgcttccgatggcagccagaat
cactccagaaatggacttacgaatcccgagcgcgacatgc--gtaacaatttcatccaga
ttgatcgccatatctctgcatcgtgtgatatacatccgttcaaattcttccaaagaaaac
ggatagttatgtgtttgaatgttagctaatgatctgagtgcatgccgggtggcacccgag
cccgccttgctcggggagtcaggtcgagatgacgctccattatgaggctcagcttcatca
tcgtaagtgcgttcgtcatcagaatatccggtcattccatcatcgtgctgattcacctta
agccgtctttt-gagagcctctaactcttcatctgtgaggatcaagacaaaagacttaat
attaatgcagttgtcataaacaccataaagggcttgacggagaagaggattgagatagaa
gaggtttgcatctagattcccgtatgcgcgagtgcgccgattcttgagaacagccttctt
gagcaaccgtagtggtttccacagcctaaaattggcaaaaattgggatctttcgaagcgt
ctgcaacatcactaggtcgtgtaaccattcatttaggtctgaaaactgtgacattccatt
aacgaaatgcgtaacacctttggcagatattgtatagtaatccgatttcgatatccactc
atatgggcaaactaaaatatcccactcgtgaaagtctgcatcagggctgagtgtataacc
agctggaaactgaatttgtgtgaagcgggacatgtagaaaaagctaccgggaggtgcgtc
tgcgagaatctttgccgactcagagggatgaacgacatctgttactattggacgggtcag
tgccttcttctgcataacagatgcccccggctttagtgccttctcaatagcggtagtcag
ggtaggtattgtgtttaattgggagtaatgatctgcccctggctggctcatgtttgtaaa
ttgccagcctttctgagtgcgtacgcgacgcggaagatttgtgttcgg
