# Supplementary material for: High resolution multi-locus sequence typing scheme for Giardia duodenalis assemblage B outbreak and population analysis
Source: PLoS Negl Trop Dis. 2026 Jul 15;20(7):e0014528. doi: 10.1371/journal.pntd.0014528 (PMC13395364; doi:10.1371/journal.pntd.0014528)
Supplement: S2 Appendix — (ZIP) [file pntd.0014528.s002.zip › S2_Appendix/annotated_alignment_2089_k501_ash0.9_reads20_c5fae58a8e06ab8ea3bd9122779feb0c.fasta]

>POIs
---------------------------------------------------------------------------------------------------------------------------------------------------------------------------------------------------------------------------------------------------------------------------------------------------------------------------------------------------------------------------------------------------------------------------------------------------------------------------------------------------------------------------------------------------------------------------------------------------------------------------------------------------------------------------------------------------------------Y-Y-------Y-----Y--Y--Y---Y-----YY----YY----Y-Y--Y-Y--Y--Y--Y-Y-------Y---Y-Y-------Y-Y--Y---Y--Y--Y-Y-YY-Y--Y--Y--Y-YYY---YY-------------Y---Y---Y---------------------------------------------------------------------------------------------------------------------------------------------------------------------------------------------------------------------------------------------------------------------------------------------------------------
>GCA_011634595.1_contig6 70622:71756
aataatgattgcagacgcgctgtcgatgtcatgagagtggatgcggatatgctcacatgg
ttttatagtcttaagagaaagctggagacacggaagtgatgccatttgtagtgctatcag
gcattggttgtagatttcaaagaagcactttgatgcccccttgtcaaacttgagtgcagg
aggaaatttagccctgttctcttcatacttttctaaattatatgcttttgaccatagaac
atcagtttgtaaggcatcacttttagtaggttttgggggcatgcttaaattttctattta
attgcaactaaaatgaacgatgcagatcctactggcgtctccggaggccttacacaggca
gctgaagacgaggtagacgttgacgtagccgctgcatttaaagccttcacagacccagcc
atttataaccagcccatcaaggaggacgtgaagacagatccaactctctctaccacgaag
gtgggccgtatgcagaagctgtcgaagcttgagatcagtgaacagcagtccaggacactt
atcctgaccaatgttgctgtatcaactacccgcaaagccctcgaacagacgttcttggtt
ctcatcaagaatcttaccggacagacaataagcattgtacgccccagtacgcggcacgac
tacgcagccatagatgccatggagtcgtctgcgccactggcacaggtcgatcctatccgt
tttccttccatagaggtcatttactatagaggcattgaggtagacgacacgtctgcagtg
actagctgtcttgacaagaagctcatagccatcagtggcggcgggagcaaggcaccgggg
gcgaccaagttggcactagtgcgattcaccaacgacactttgatagacactattatcaca
cagttctctggtcgcataaagattgatggccgc--catattcatgtacccaggcaaatta
gaacacgcagagcttaagcaatctcagagcatcttcataagtggtttaacagacaagaag
atggatatagagctgttactagactatttggaaaagaagtacaaattcattcttaccaat
ttgcgcatcttcaaagagcagaacacaaatgaacggcgcagcttttgcatagtagag
>GCA_001543975.1_contig77 complement(35331:36467)
aataatgattgcagacgcgctgtcgatgtcgtgagagtggatgcggatatgctcacatgg
ttttatagtcttaagagaaagctggagacacggaagtgatgccatttgtagtgctatcag
gcattggttgtagatttcaaagaagcactttgatgcccccttgtcaaacttgagtgcagg
aggaaatttagccctgttctcttcatacttttctaaattatatgcttttgaccatagaac
atcagtttgtaaggcatcacttttagtaggttttgggggcatgcttaaattttctattta
attgcaactaaaatgaacgatgcagatcctactggcgtctccggaggccttacacaggca
gctgaagacgaggtagacgttgacgtagccgctgcatttaaagccttcacagacccagcc
atttataaccagcccatcaaggaggacgtgaagatagatccaactctctctaccacgaag
gtgggccgtatgcagaagctgtcgaagcttgagatcagtgaacagcagtccaggacactt
atcctgaccaatgttgctgtatcaactacccgcaaagccctcgaacagacgttcttggtt
ctcatcaagaatcttaccggacagacaataagcattgtacgccccagtacgcggcacgac
tacgcagccatagatgccatggagtcgtctgcgccactggcacaggtcgatcctatccgn
tttccttccatagaggtcatttactatagaggcattgaggtagacgacacgtctgcagtg
actagctgtcttgacaagaagctcatagccatcagtggtggcggaagcaaggcaccggga
gcaaccaagttggcactggtgcgattcaccaacgacactttgatagacactattatcaca
cagttctctggtcgcataaagattgatggccgccacatattcatgtacccaggcaaatta
gaacacgcagagcttaagcaatctcagagcatcttcataagcggtttaacagacaagaag
atggatatagagctgttgctagactatttggaaaagaagtacaaattcattcttaccaat
ttgcgcatcttcaaagagcagaacacaaatgaacggcgcagcttttgcatagtagag
>Gerbil_contig026.1 69545:70681
aataatgattgcagacgcgctgtcgatgtcgtgagagtggatgcggatatgctcacatgg
ttttatagtcttaagagaaagctggagacacggaagtgatgccatttgtagtgctatcag
gcattggttgtagatttcaaagaagcactttgatgcccccttgtcaaacttgagtgtagg
aggaaatttagccctgttctcttcatacttttctaaattatatgcttttgaccatagaac
atcagtttgtaaggcatcacttttagtaggttttgggggcatgcttaaattttctattta
attgcaactaaaatgaacgatgcagatcctactggcgtctccggaggccttacacaggca
gctgaagacgaggtagacgttgacgtagccgctgcatttaaagccttcacagatccagct
atttataaccagcccatcaaggaggacgtgaagacagatccaactctctctaccacgaag
gtgggccgtatgcagaagctgtcgaagcttgagatcagtgaacagcagtccaggacactt
atcctgaccaatgttgctgtatcaactacccgcaaagccctcgaacagacgttcttggtt
ctcatcaagaatcttaccggacagacaataagcattgtacgccccagtacgcggcacgac
tacgcagccatagatgccatggagtcgtctgcgccactggcacaggtcgatcctatccgt
tttccttccatagaggtcatttactatagaggcattgaggtagacgacacgtctgcagtg
actagctgtcttgataagaagctcatagccatcagcggcggcgggagcaaggcaccgggg
gcgaccaagttggcactagtgcgattcaccaacgacactttgatagacaccattatcaca
cagttctctggtcgcataaagattgatggccgccatatattcatgtacccaggcaaatta
gaacacgcagagcttaagcaatctcagagcatcttcataagtggtttaacagacaagaag
atggatatagagctgttactagactatttggaaaagaagtacaaattcattcttaccaat
ttgcgcatcttcaaagagcagaacacaaatgaacggcgcagcttttgcatagtagag
>Gi-P132_contig026.1 69559:70695
aataatgattgcagacgcgctgtcgatgtcgtgagagtggatgcggatatgctcacatgg
ttttatagtcttaagagaaagctggagacacggaagtgatgccatttgtagtgctatcag
gcattggttgtagatttcaaagaagcactttgatgcccccttgtcaaacttgagtgcagg
aggaaatttagccctgttctcttcatacttttctaaattatatgcttttgaccatagaac
atcagtttgtaaggcatcacttttagtaggttttgggggcatgcttaaattttctattta
attgcaactaaaatgaacgatgcagatcctactggcgtctccggaggccttacacaggca
gctgaagacgaggtagacgttgacgtagccgctgcatttaaagccttcacagatccagcc
atttataaccagcccatcaaggaggacgtgaagacagatccaactctctctaccacgaag
gtgggccgtatgcagaagctgtcaaagcttgagatcagtgaacaacagtccaggacactt
atcctgaccaatgttgctgtatcaactacccgcaaagctctcgaacagacattcttggtt
ctcatcaagaatcttaccggacagacaataagcattgtacgccccagtacgcggcacgac
tacgcagccatagatgccatggagtcgtctgcaccactggcacaggtcgatcctatccgt
tttccttccatagaggtcatttactatagaggcattgaggtagacgacacgtctgcagtg
accagctgtcttgacaagaagctcatagccatcagtggcggcgggagcaaggcaccgggg
gcgaccaagttggcactagtgcgattcaccaacgacactttgatagacactattattaca
cagttctctggtcgcataaagattgatggccgccacatattcatgtacccaggcaaatta
gaacacgcagagcttaagcaatctcagagcatcttcataagtggtttaacagacaagaag
atggatatagagctgttactagactatttggaaaagaagtacaaattcattcttaccaat
ttgcgcatcttcaaagaacagaacacaaatgaacggcgcagcttttgcatagtagag
>Gi-P289_contig026.1 69536:70672
aataatgattgcagacgcgctgtcgatgtcgtgagagtggatgcggatatgctcacatgg
ttttatagtcttaagagaaagctggagacacggaagtgatgccatttgtagtgctatcag
gcattggttgtagatttcaaagaagcactttgatgcccccttrtcaaacttgagtgcagg
aggaaatttagccctgttctcttcatacttttctaaattatatgcttttgaccatagaac
atcagtttgtaaggcatcacttttagtaggttttgggggcatgcttaaattttctattta
attgcaactaaaatgaacgatgcagatcctactggcgtctccggaggccttacacaggca
gctgaagacgaggtagacgttgacgtagccgctgcatttaaagccttcacagatccagcc
atttataaccagcccatcaaggaggacgtgaagacagatccaactctctctaccacgaag
gtgggccgtatgcagaagctgtcaaagcttgagatcagtgaacaacagtccaggacactt
atcctgaccaatgttgctgtatcaactacccgcaaagctctcgaacagacattcttggtt
ctcatcaagaatcttaccggacagacaataagcattgtacgccccagtacgcggcacgac
tacgcagccatagatgccatggagtcgtctgcaccactggcacaggtcgatcctatccgt
tttccttccatagaggtcatttactatagaggcattgaggtagacgacacgtctgcagtg
actagctgtcttgacaagaagctcatagccatcagtggcggcgggagcaaggcaccgggg
gcgaccaagttggcactagtgcgattcaccaacgacactttgatagacaccattatcaca
cagttctctggtcgcataaagattgatggccgccacatattcatgtacccaggcaaatta
gaacacgcagagcttaagcaatctcagagcatcttcataagtggtttaacagacaagaag
atggatatagagctgttactagactatttggaaaagaagtacaaattcattcttaccaat
ttgcgcatcttcaaagagcagaacacaaatgaacggcgcagcttttgcatagtagag
>Gi-P448_contig026.1 69566:70702
aataatgattgcagacgcgctgtcgatgtcatgagagtggatgcggatatgctcacatgg
ttttatagtcttaagagaaagctggagacacggaagtgatgccatttgtagtgctatcag
gcattggttgtagatttcaaagaagcactttgatgcccccttgtcaaacttgagtgcagg
aggaaatttagccctgttctcttcatacttttctaaattatatgcttttgaccatagaac
atcagtttgtaaggcatcacttttagtaggttttgggggcatgcttaaattttctattta
attgcaactaaaatgaacgatgcagatcctactggcgtctccggaggccttacacaggca
gctgaagacgaggtagacgttgacgtagccgctgcatttaaagccttcacagatccagcc
atttataaccagcccatcaaggaggacgtgaagacagatccaactctctctaccacgaag
gtgggccgtatgcagaagctgtcaaagcttgagatcagtgaacaacagtccaggacactt
atcctgaccaatgttgctgtatcaactacccgcaaagctctcgaacagacattcttggtt
ctcatcaagaatcttaccggacagacaataagcattgtacgccccagtacgcggcacgac
tacgcagccatagatgccatggagtcgtctgcaccactggcacaggtcgatcctatccgt
tttccttccatagaggtcatttactatagaggcattgaggtagacgacacgtctgcagtg
actagctgtcttgacaagaagctcatagccatcagtggtggcgggagcaaggcaccgggg
gcgaccaagttggcactagtgcgattcaccaacgacactttgatagacactattatyaca
cagttctctggtcgcataaagattgatggccgccacatattcatgtacccaggcaaatta
gaacacgcagagcttaagcaatctcagagcatcttcataagtggtttaacagacaagaag
atggatatagagctgttactagactatttggaaaagaagtacaaattcattcttaccaat
ttgcgcatcttcaaagagcagaacacaaatgaacggcgcagcttttgcatagtagag
>Gi-P514_contig026.1 69577:70713
aataatgattgcagacgcgctgtcgatgtcgtgagagtggatgcggatatgttcacatgg
ttttatagtcttaagagaaagctggagacacggaagtgatgccatttgtagtgctatcag
gcattggttgtagatttcaaagaagcactttgatgcccccttgtcaaacttgagtgcagg
aggaaatttagccctgttctcttcatacttttctaaattatatgcttttgaccatagaac
atcagtttgtaaggcatcacttttagtaggttttgggggcatgcttaaattttctattta
attgcaactaaaatgaacgatgcagatcctactggcgtctccggaggccttacacaggca
gctgaagacgaggtagacgttgacgtagccgctgcatttaaagccttcacagatccagcy
atttataaccagcccatcaaggaggacgtgaagacagatccaactctctctaccacgaag
gtgggccgtatgcagaagctgtcgaagcttgagatcagtgaacagcagtccaggacactt
atcctgaccaatgttgctgtatcaactacccgcaaagccctcgaacagacgttcttggtt
ctcatcaagaatcttaccggacagacaataagcattgtacgccccagtacgcggcacgac
tacgcagccatagatgccatggagtcgtctgcgccactggcacaggtcgatcctatccgt
tttccttccatagaggtcatttactatagaggcattgaggtagacgacacgtctgcagtg
accagctgtcttgacaagaagctcatagccatcagtggcggcgggagcaaggcaccgggg
gcgaccaagttggcactagtgcgattcaccaacgacactttgatagacactattatcaca
cagttctctggtcgcataaagattgatggccgccacatattcatgtacccaggcaaatta
gaacacgcagagcttaagcaatctcagagcatcttcataagtggtttaacagacaagaag
atggatatagagctgttactagactatttggaaaagaagtacaaattcattcttaccaat
ttgcgcatcttcaaagarcagaacacaaatgaacggcgcagcttttgcatagtagag
>Gi-P521_contig026.1 69568:70704
aataatgattgcagacgcgctgtcgatgtcgtgagagtggatgcggatatgytcacatgg
ttttatagtcttaagagaaagctggagacacggaagtgatgccatttgtagtgctatcag
gcattggttgtagatttcaaagaagcactttgatgcccccttgtcaaacttgagtgcagg
aggaaatttagccctgttctcttcatacttttctaaattatatgcttttgaccatagaac
atcagtttgtaaggcatcacttttagtaggttttgggggcatgcttaaattttctattta
attgcaactaaaatgaacgatgcagatcctactggcgtctccggaggccttacacaggca
gctgaaracgaggtagacgttgacrtagcygctgcatttaaagccttcacagatccagcc
atttataaccagcccatcaaggaggacgtgaagacagatccaactctctctaccacgaag
gtgggccgtatgcagaagctgtcgaagcttgagatcagtgaacagcagtccaggacactt
atcctgaccaatgttgctgtatcaactacccgcaaagccctcgaacagacgttcttggtt
ctcatcaagaatcttaccggacagacaataagcattgtacgccccagtacgcggcacgac
tacgcagccatagatgccatggagtcgtctgcaccactggcacaggtcgatcctatccgt
tttccttccatagaggtcatttactatagaggcattgaggtagacgacacgtctgcagtg
actagctgtcttgacaagaagctcatagccatcagtggcggcgggagcaaggcaccgggg
gcgaccaagttggcactagtgcgattcaccaacgacactttgatagacaccattatcaca
cagttctctggtcgcataaagattgatggccgccacatattcatgtacccaggcaaatta
gaacacgcagagcttaagcaatctcagagcatcttcataagtggtttaacagacaagaag
atggatatagagctgttactagactatttggaaaagaagtacaaattcattcttaccaat
ttgcgcatcttcaaagagcagaacacaaatgaacggcgcagcttttgcatagtagag
>Gi-P528_contig026.1 69547:70683
aataatgattgcagacgcgctgtcgatgtcatgagagtggatgcggatatgctcacatgg
ttttatagtcttaagagaaagctggagacacggaagtgatgccatttgtagtgctatcag
gcattggttgtagatttcaaagaagcactttgatgcccccttgtcaaacttgagtgcagg
aggaaatttagccctgttctcttcatacttttctaaattatatgcttttgaccatagaac
atcagtttgtaaggcatcacttttagtaggttttgggggcatgcttaaattttctattta
attgcaactaaaatgaacgatgcagatcctactggcgtctccggaggccttacacaggca
gctgaagacgaggtagacgttgacgtagccgctgcatttaaagccttcacagacccagcc
atttataaccagcccatcaaggaggacgtgaagacagatccaactctctctaccacgaag
gtgggccgtatgcagaagctgtcgaagcttgagatcagtgaacagcagtccaggacactt
atcctgaccaatgttgctgtatcaactacccgcaaagccctcgaacagacgttcttggtt
ctcatcaagaatcttaccggacagacaataagcattgtacgccccagtacgcggcacgac
tacgcagccatagatgccatggagtcgtctgcgccactggcacaggtcgatcctatccgt
tttccttccatagaggtcatttactatagaggcattgaggtagacgacacgtctgcagtg
actagctgtcttgacaagaagctcatagccatcagtggtggcgggagcaaggcaccgggg
gcgaccaagttggcactagtgcgattcaccaacgacactttgatagacactattatcaca
cagttctctggtcgcataaagattgatggccgccacatattcatgtacccaggcaaatta
gaacacgcagagcttaagcaatctcagagcatcttcataagtggtttaacagacaagaag
atggatatagaactgttactagactatttggaaaagaagtacaaattcattcttaccaat
ttgcgcatcttcaaagagcagaacacaaatgaacggcgcagcttttgcatagtagag
>Gi-P621_contig026.1 69539:70675
aataatgattgcagacgcgctgtcgatgtcatgagagtggatgcggatatgctcacatgg
ttttatagtcttaagagaaagctggagacacggaagtgatgccatttgtagtgctatcag
gcattggttgtagatttcaaagaagcactttgatgcccccttgtcaaacttgagtgcagg
aggaaatttagccctgttctcttcatacttttctaaattatatgcttttgaccatagaac
atcagtttgtaaggcatcacttttagtaggttttgggggcatgcttaaattttctattta
attgcaactaaaatgaacgatgcagatcctactggcgtctccggaggccttacacaggca
gctgaagacgaggtagacgttgacgtagccgctgcatttaaagccttcacagacccagcc
atttataaccagcccatcaaggaggacgtgaagatagatccaactctctctaccacgaag
gtgggccgtatgcagaagctgtcgaagcttgagatcagtgaacagcagtccaggacactt
atcctgaccaatgttgctgtatcaactacccgcaaagccctcgaacagacgttcttggtt
ctcatcaagaatcttaccggacagacaataagcattgtacgccccagtacgcggcacgac
tacgcagccatagatgccatggagtcgtctgcgccactggcacaggtcgatcctatccgt
tttccttccatagaggtcatttactatagaggcattgaggtagacgacacgtctgcagtg
actagctgtcttgacaagaagctcatagccatcagtggcggcgggagcaaggcaccgggg
gcgaccaagttggcactagtgcgattcaccaacgacactttgatagacaccattatcaca
cagttctctggtcgcataaagattgatggccgccatatattcatgtacccaggcaaatta
gaacacgcagagcttaagcaatctcagagcatcttcataagcggtttaacagacaagaag
atggatatagagctgttgctagactatttggaaaagaagtacaaattcattcttaccaat
ttgcgcatcttcaaagagcagaacacaaatgaacggcgcagcttttgcatagtagag
>Gi-P676_contig026.1 69530:70666
aataatgattgcagacgcgctgtcgatgtcatgagagtggatgcggatatgctcacatgg
ttttatagtcttaagagaaagctggagacacggaagtgatgccatttgtagtgctatcag
gcattggttgtagatttcaaagaagcactttgatgcccccttgtcaaacttgagtgcagg
aggaaatttagccctgttctcttcatacttttctaaattatatgcttttgaccatagaac
atcagtttgtaaggcatcacttttagtaggttttgggggcatgcttaaattttctattta
attgcaactaaaatgaacgatgcagatcctactggcgtctccggaggccttacacaggca
gctgaagacgaggtagacgttgacgtagccgctgcatttaaagccttcacagacccagcc
atttataaccagcccatcaaggaggacgtgaagacagatccaactctctctaccacgaag
gtgggccgtatgcagaagctgtcgaagcttgagatcagtgaacagcagtccaggacactt
atcctgaccaatgttgctgtatcaactacccgcaaagccctcgaacagacgttcttggtt
ctcatcaagaatcttaccggacagacaataagcattgtacgccccagtacgcggcatgat
tacgcagccatagatgccatggagtcgtctgcgccactggcacaggtcgatcctatccgt
tttccttccatagaggtcatttactatagaggtattgaggtagacgacacgtctgcagtg
actagctgtcttgacaagaagctcatagccatcagtggcggcgggagcaaggcaccgggg
gcgaccaagttggcactagtgcgattcaccaacgacactttgatagacactattatcaca
cagttctctggtcgcataaagattgatggccgccacatattcatgtacccaggcaaatta
gaacacgcagagcttaagcaatctcagagcatcttcataagtggtttaacagacaagaag
atggatatagagctgttactagactatttggaaaagaagtacaaattcattcttaccaat
ttgcgcatcttcaaagagcagaacacaaatgaacggcgcagcttttgcatagtagag
>Gi-P678_contig026.1 69544:70680
aataatgattgcagacgcgctgtcgatgtcatgagagtggatgcggatatgctcacatgg
ttttatagtcttaagagaaagctggagacacggaagtgatgccatttgtagtgctatcag
gcattggttgtagatttcaaagaagcactttgatgcccccttgtcaaacttgagtgcagg
aggaaatttagccctgttctcttcatacttttctaaattatatgcttttgaccatagaac
atcagtttgtaaggcatcacttttagtaggttttgggggcatgcttaaattttctattta
attgcaactaaaatgaacgatgcagatcctactggcgtctccggaggccttacacaggca
gctgaagacgaggtagacgttgacgtagccgctgcatttaaagccttcacagatccagcc
atttataaccagcccatcaaggaggacgtgaagacagatccaactctctctaccacgaag
gtgggccgtatgcagaagctgtcgaagcttgagatcagtgaacagcagtccaggacactt
atcctgaccaatgttgctgtatcaactacccgcaaagccctcgaacagacgttcttggtt
ctcatcaagaatcttaccggacagacaataagcattgtacgccccagtacgcggcacgac
tacgcagccatagatgccatggagtcgtctgcgccactggcacaggtcgatcctatccgt
tttccttccatagaggtcatttactatagaggcattgaggtagacgacacgtctgcagtg
actagctgtcttgacaagaagctcatagccatcagtggcggcgggagcaaggcaccgggg
gcgaccaagttggcactagtgcgattcaccaacgacactttgatagacactattatcaca
cagttctctggtcgcataaagattgatggccgccacatattcatgtacccaggcaaatta
gaacacgcagagcttaagcaatctcagagcatcttcataagtggtttaacagacaagaag
atggatatagagctgttactagactatttggaaaagaagtacaaattcattcttaccaat
ttgcgcatcttcaaagagcagaacacaaatgaacggcgcagcttttgcatagtagag
>Gi-P680_contig026.1 69553:70689
aataatgattgcagacgcgctgtcgatgtcgtgagagtggatgcggatatgctcacatgg
ttttatagtcttaagagaaagctggagacacggaagtgatgccatttgtagtgctatcag
gcattggttgtagatttcaaagaagcactttgatgcccccttgtcaaacttgagtgcagg
aggaaatttagccctgttctcttcatacttttctaaattatatgcttttgaccatagaac
atcagtttgtaaggcatcacttttagtaggttttgggggcatgcttaaattttctattta
attgcaactaaaatgaacgatgcagatcctactggcgtctccggaggccttacacaggca
gctgaagacgaggtagacgttgacgtagccgctgcatttaaagccttcacagacccagcc
atttataaccagcccatcaaggaggacgtgaagatagatccaactctctctaccacgaag
gtgggccgtatgcagaagctgtcgaagcttgagatcagtgaacagcagtccaggacactt
atcctgaccaatgttgctgtatcaactacccgcaaagccctcgaacagacgttcttggtt
ctcatcaagaatcttaccggacagacaataagcattgtacgccccagtacgcggcacgac
tacgcagccatagatgccatggagtcgtctgcgccactggcacaggtcgatcctatccgt
tttccttccatagaggtcatttactatagaggcattgaggtagacgacacgtctgcagtg
actagctgtcttgacaagaagctcatagccatcagtggcggcgggagcaaggcaccgggg
gcgaccaagttggcactagtgcgattcaccaacgacactttgatagacaccattatcaca
cagttctctggtcgcataaagattgatggccgccacatattcatgtacccaggcaaatta
gaacacgcagagcttaagcaatctcagagcatcttcataagcggtttaacagacaagaag
atggatatagagctgttgctagactatttggaaaagaagtacaaattcattcttaccaat
ttgcgcatcttcaaagagcagaacacaaatgaacggcgcagcttttgcatagtagag
>P344_contig21 complement(41824:42960)
aataatgattgcagacgcgctgtcgatgtcgtgagagtggatgcggatatgctcacatgg
ttttatagtcttaagagaaagctggagacacggaagtgatgccatttgtagtgctatcag
gcattggttgtagatttcaaagaagcactttgatgcccccttgtcaaacttgagtgcagg
aggaaatttagccctgttctcttcatacttttctaaattatatgcttttgaccatagaac
atcagtttgtaaggcatcacttttagtaggttttgggggcatgcttaaattttctattta
attgcaactaaaatgaacgatgcagatcctactggcgtctccggaggccttacacaggca
gctgaagatgaggtagacgttgacgtagccgctgcatttaaagccttcacagatccagcc
atttataaccagcccatcaaggaggacgtgaagacagatccaactctctctaccacgaag
gtgggccgtatgcagaagctgtcgaagcttgagatcagtgaacagcagtccaggacactt
atcctgaccaatgttgctgtctcaactacccgcaaagccctcgaacagacgttcttggtt
ctcatcaagaatcttaccggacagacaataagcattgtacgccccagtacgcggcacgac
tacgcagccatagatgccatggagtcgtctgcaccactggcacaggtcgatcctatccgt
tttccttccatagaggtcatttactatagaggcattgaggtagacgacacgtctgcagtg
actagctgtcttgacaagaagctcatagccatcagtggtggcgggagcaaggcaccgggg
gcgaccaagttggcactagtgcgattcaccaacgacactttgatagacactattatcaca
cagttctctggtcgcataaagattgatggccgccacatattcatgtacccaggcaaatta
gaacacgcagagcttaagcaatctcagagcatcttcataagtggtttaacagacaagaag
atggatatagagctgttactagactatttggaaaagaagtacaaattcattcttaccaat
ttgcgcatcttcaaagagcagaacacaaatgaacggcgcagcttttgcatagtagag
>P387_contig65 complement(40713:41849)
aataatgattgcagacgcgctgtcgatgtcgtgagagtggatgcggatatgctcacatgg
ttttatagtcttaagagaaagctggagacacggaagtgatgccatttgtagtgctatcag
gcattggttgtagatttcaaagaagcactttgatgcccccttatcaaacttgagtgcagg
aggaaatttagccctgttctcttcatacttttctaaattgtatgcttttgaccatagaac
atcagtttgtaaggcatcacttttagtaggttttgggggcatgcttaaattttctattta
attgcaactaaaatgaacgatgcagatcctactggcgtctccggaggccttacacaggca
gctgaagacgaggtagacgttgacgtagccgctgcatttaaagccttcacagatccagct
atttataaccagcccatcaaggaggacgtgaagacagatccaactctctctaccacgaag
gtgggccgtatgcagaagctgtcgaagcttgagatcagtgaacagcagtccaggacactt
atcctgaccaatgttgctgtctcaactacccgcaaagccctcgaacagacgttcttggtt
ctcatcaagaatcttaccggacagacaataagcattgtacgccccagtacgcggcacgac
tacgcagccatagatgccatggagtcgtctgcaccactggcacaggtcgatcctatccgt
tttccttccatagaggtcatttactatagaggcattgaggcagacgacacgtctgcagtg
actagctgtcttgacaagaagctcatagccatcagtggcggcgggagcaaggcaccgggg
gcgaccaagttggcactagtgcgattcaccaacgacactttgatagacactattattaca
cagttctctggtcgcataaagattgatggccgccacatattcatgtacccaggcaaatta
gaacacgcagagcttaagcaatctcagagcatcttcataagtggtttaacagacaagaag
atggatatagagctgttactagactatttggaaaagaagtacaaattcattcttaccaat
ttgcgcatcttcaaagagcagaacacaaatgaacggcgcagcttttgcatagtagag
>P424_contig26 69532:70668
aataatgattgcagacgcgctgtcgatgtcatgagagtggatgcggatatgctcacatgg
ttttatagtcttaagagaaagctggagacacggaagtgatgccatttgtagtgctatcag
gcattggttgtagatttcaaagaagcactttgatgcccccttgtcaaacttgagtgcagg
aggaaatttagccctgttctcttcatacttttctaaattatatgcttttgaccatagaac
atcagtttgtaaggcatcacttttagtaggttttgggggcatgcttaaattttctattta
attgcaactaaaatgaacgatgcagatcctactggcgtctccggaggccttacacaggca
gctgaagacgaggtagacgttgacgtagccgctgcatttaaagccttcacagatccagcc
atttataaccagcccatcaaggaggacgtgaagacagatccaactctctctaccacgaag
gtgggccgtatgcagaagctgtcaaagcttgagatcagtgaacaacagtccaggacactt
atcctgaccaatgttgctgtatcaactacccgcaaagctctcgaacagacattcttggtt
ctcatcaagaatcttaccggacagacaataagcattgtacgccccagtacgcggcacgac
tacgcagccatagatgccatggagtcgtctgcgccactggcacaggtcgatcctatccgt
tttccttccatagaggtcatttactatagaggcattgaggtagacgacacgtctgcagtg
actagctgtcttgacaagaagctcatagccatcagtggcggcgggagcaaggcaccgggg
gcgaccaagttggcactagtgcgattcaccaacgacactttgatagacaccattatcaca
cagttctctggtcgcataaagattgatggccgccatatattcatgtacccaggcaaatta
gaacacgcagagcttaagcaatctcagagcatcttcataagtggtttaacagacaagaag
atggatatagagctgttactagactatttggaaaagaagtacaaattcattcttaccaat
ttgcgcatcttcaaagagcagaacacaaatgaacggcgcagcttttgcatagtagag
>P427_contig41 complement(39976:41112)
aataatgattgcagacgcgctgtcgatgtcgtgagagtggatgcggatatgctcacatgg
ttttatagtcttaagagaaagctggagacacggaagtgatgccatttgtagtgctatcag
gcattggttgtagatttcaaagaagcactttgatgcccccttatcaaacttgagtgcagg
aggaaatttagccctgttctcttcatacttttctaaattatatgcttttgaccatagaac
atcagtttgtaaggcatcacttttagtaggttttgggggcatgcttaaattttctattta
attgcaactaaaatgaacgatgcagatcctactggcgtctccggaggccttacacaggca
gctgaagacgaggtagacgttgacgtagccgctgcatttaaagccttcacagatccagcc
atttataaccagcccatcaaggaggacgtgaagacagatccaactctctctaccacgaag
gtgggccgtatgcagaagctgtcgaagcttgagatcagtgaacagcagtccaggacactt
atcctgaccaatgttgctgtctcaactacccgcaaagccctcgaacagacgttcttggtt
ctcatcaagaatcttaccggacagacaataagcattgtacgccccagtacgcggcacgac
tacgcagccatagatgccatggagtcgtctgcaccactggcacaggtcgatcctatccgt
tttccttccatagaggtcatttactatagaggcattgaggtagacgacacgtctgcagtg
accagctgtcttgacaagaagctcatagccatcagcggcggcgggagcaaggcaccgggg
gcgaccaagttggcactagtgcgattcaccaacgacactttgatagacactattatcaca
cagttctctggtcgcataaagattgatggccgccacatatttatgtacccaggcaaatta
gaacacgcagagcttaagcaatctcagagcatcttcataagtggtttaacagacaagaag
atggatatagagctgttactagactatttggaaaagaagtacaaattcattcttaccaat
ttgcgcatcttcaaagagcagaacacaaatgaacggcgcagcttttgcatagtagag
>P458_contig21 59831:60967
aataatgattgcagacgcgctgtcgatgtcgtgagagtggatgcggatatgctcacatgg
ttttatagtcttaagagaaagctggagacacggaagtgatgccatttgtagtgctatcag
gcattggttgtagatttcaaagaagcactttgatgcccccttgtcaaacttgagtgcagg
aggaaatttagccctgttctcttcatacttttctaaattatatgcttttgaccatagaac
atcagtttgtaaggcatcacttttagtaggttttgggggcatgcttaaattttctattta
attgcaactaaaatgaacgatgcagatcctactggcgtctccggaggccttacacaggca
gctgaagacgaggtagacgttgacgtagccgctgcatttaaagccttcacagacccagcc
atttataaccagcccatcaaggaagacgtgaagacagatccaactctctctaccacgaag
gtgggccgtatgcagaagctgtcgaagcttgagatcagtgaacagcagtccaggacactt
atcctgaccaatgttgctgtatcaactacccgcaaagccctcgaacagacgttcttggtt
ctcattaagaatcttaccggacagacaataagcattgtacgccccagtacgcggcacgac
tacgcagccatagatgccatggagtcgtctgcgccactggcacaggtcgatcctatccgt
tttccttccatagaggtcatttactatagaggcattgaggtagacgacacgtctgcagtg
actagctgtcttgacaagaagctcatagccatcagtggcggcgggagcaaggcaccgggg
gcgaccaagttggcactagtgcgattcaccaacgacactttgatagacactattatcaca
cagttctctggtcgcataaagattgatggccgccatatattcatgtacccaggcaaatta
gaacacgcagagcttaagcaatctcagagcatcttcataagtggtttaacagacaagaag
atggatatagagctgttactagactatttggaaaagaagtacaaattcattcttaccaat
ttgcgcatcttcaaagagcagaacacaaatgaacggcgcagcttttgcatagtagag
