# Supplementary material for: High resolution multi-locus sequence typing scheme for Giardia duodenalis assemblage B outbreak and population analysis
Source: PLoS Negl Trop Dis. 2026 Jul 15;20(7):e0014528. doi: 10.1371/journal.pntd.0014528 (PMC13395364; doi:10.1371/journal.pntd.0014528)
Supplement: S2 Appendix — (ZIP) [file pntd.0014528.s002.zip › S2_Appendix/annotated_alignment_2098_k501_ash0.9_reads20_c5fae58a8e06ab8ea3bd9122779feb0c.fasta]

>POIs
-------------------------------------------------------------------------------------------------------------------------------------------------------------------------------------------------------------------------------------------------------------------------------------------------------------------------------------------------------------------------------------------------------------------------------------------------------------------------------------------------------------------------------------------------------------------------------------------------------------------------------------------------------------------------------------------------------------------------------------------Y-Y--Y-------Y-Y-Y--YY--Y-YY--YY---YY--Y-----Y-YYYY---Y--Y--YY--Y---YY--Y-Y--YY--Y--Y-Y-Y---Y-YY--Y---Y--YYYY--YY-Y-----Y-Y---------------------------------------------------------------------------------------------------------------------------------------------------------------------------------------------------------------------------------------------------------------------------------------------------------------------------------------------------------------------------------------------------------------------------------------------------------------------------------------------------------------------------------------------------------------------------------------------------------------------------------------------------------------------------------------------------------------------------------------------------------------------------------------------------------------------------------------------------------------------------------------------------------------------------------------------------------------------------------------------------------------------------------------------------------------------------------------------------------------------------------------------------------------------------------------------------------------------------------------------------------------------------------------------------------------
>GCA_011634595.1_contig6 88758:90857
catcggtttgattctcaccacctttaccgtgaccacccttgcgctctccatacgacggat
tgtttggcttgcggtcgttcttggtgggctcgtgtcggattgtggcgtggtcgggcttcc
cttttccttggtccttgtgctcctcactcatgggatttcaaattaagttgatatgttaat
caattagtaaaattttacacatctgtaaaatatatactatcaataagtttttacactacg
actcagtcttagactcttccctgtaaagcattgaggggctgtgatgagcattctggcagc
atcgattattgatggagatggatcggtttctgtttcaagaacatacatacccgggtccgt
cggatcatcggcttctcactggaacacgctatacaggtttcttaaagatccttcactcgg
tgttgagaataaggcagcgggatccatggaggtggaagggctcatttgcacttatcggaa
gcttctatatggaaattatcttgccttgctctgcaaacggcacgcaaatattgcagacgt
tgctgacacggctactgtacttgttgatttgattaatgggcttgggccactagataaccg
aggagtcctcttcgatgctctatttgctttagatgagacagtgcaatttggtttt-gcag
acaggcctatctccttagcatctgtgcaagagcgcctaggtatgcacagtgctgcagagg
aggccgctatagaggaacgaaaagcaaaggaagcagaggcagaaaagattcgtcgaaaga
aggaagctgagtttgctgctcagagggatatcgaagcaggaataggaactggcgcacttg
gtttgtttaacaaagcaaaaggctggctgggtctgggtgaggcaaagccagagaaaaagt
ggggccatgggattccagaagcagaactagagaggctacggaggaagaatccccagggag
taggcgcagtcgcttctaaggtagctgagagcagcagcgaagagacgtccactgatagta
gcagagaccagaactggacttccgccaagccaaaggtagagcatcctaaagagagcgctt
ctgtagcgtcagtacctttagacaaaaggtctaactctgaaagtagtagcgatagcagca
gcgagccccctccaccagacaaacgaccagttggccgtggaataactcttacgaagcgaa
agtaaacatgcgagctgtaccaagcttgttataagaaaatgccactctgtacccccaaac
ctacgtctgcaagcactgccaaggtttctgatatatgccgagcattttacgggtccaagc
ggggaggccttctgttccgatatacccttaaacaggctaagcggcatccattagcccttc
tcaaataccatgatctggagggaaatcatgtgctgcatcattgtgctcttagaagggcaa
cggctgatgtgcaatcgctgatgaattctattgcaatttcgagatttgaaaggcttgaaa
gttgtagtgcagtgaatgcgaagggacaaactgccctacatatcgcagtgctaaatggag
actctgcaatggtccagctcttactgaagtacggtgtcaatccactagttcgaaatacaa
atggatatacatgtgtccatgaagcctgtagacaccatgactgtcaaaccatgattacaa
tggtcaacattttcttctcgtggaatccacagctggtctccgtaacctcagaacacggcc
agacaccgcttatgcttgccgttcaagaatgcaaccttgtcttgacgaggacaatcctgt
ctcatttagttgctttcacgaaatatactccattgctttcagatgaggcagcaacaccga
ggcaaagcacgacctcctctttgggagagtattttcgaataggcaatctaacagaatact
ttcaatctacaatagaagacaatcacaccgttttccacatcgcgaccatcaaccgcagcg
cagatatactgagattgcttctagatgtctctggcatcactgaattcacttactcggcca
cgggctacttgcctatccactatgcatgccaaaatggagacctagatactctcacagtac
t
>GCA_001543975.1_contig77 complement(16234:18333)
catcggtttgattctcaccacctttaccgtgaccacccttgcgctctccatacgacggat
tgtttggcttgcggtcgttcttggtgggctcgtgtcggattgtggcgtggtcgggcttcc
cctttccttggtccttgtgctcctcactcatgggatttcaaattaagttgatatgttaat
caattagtaaaattttacacatctgtaaaatatatactatcaataagtttttacactacg
actcagtcttagactcttccctgtaaagcattgaggggctgtgatgagcattctggcagc
atcgattattgatggagatggatcggtttctgtttcaagaacatacatacccgggtccgt
cgggtcatcggcttctcactggaacacgctatacagatttcttaaagatccttcactcgg
tgttgagaataaggcagcgggatccatggaggtggaagggctcatttgcacttatcggaa
gcttctatatggaaattatcttgccttgctctgcaaacggcatgcgaatattgcagacgt
tgctgacacggccactgtacttgttgatttgattaatgggcttgggccactggataaccg
aggagtcctcttcgatgctctatttgctttagatgagacagtgcaatttggtttt-gcag
acaggcctatctccttagcatctgtgcaagagcgcctaggtatgcacagtgctgcagagg
aggccgctatagaggaacgaaaagcaaaggaagcagaggcagaaaagattcgtcgaaaga
aagaagctgagtttgctgctcagagggatatcgaggcaggaataggaactggcgcacttg
gcttgtttaacaaagcaaaaggctggctgggtctgggtgaggcaaagccagagaaaaagt
ggggccatgggattccagaagcagaactagagcggttgcggaggaagaatcctcagggag
caggcgcagtcgcttctaaggtagctgagagcagcagcgaagagacgtccactgatagta
gcagagaccagaactggacttccgccaagccaaaggtagagcatcctaaagagagcgctt
ctgtaacgtcagtacctttagacaaaaggtctaactctgaaagtagtagcgatagcagca
gcgagccccctctaccagacagacgaccagttggccgtggaataactcttacgaagcgaa
agtaaacatgcgagctgtaccaagcttgttataagaaaatgccactctgtgcccccaaac
ctacgtctgcaagcactgccaaggtttctgatatatgccgagcgttttatgggtccaagc
ggggaggccttctgttccgatatacccttaaacaagctaagcggcatccattggcccttc
tcaaataccatgatctggagggaaatcatgtgctacatcattgtgctcttagaagggcaa
cagctgatgtgcaatcgctgatgaattctattgcaatttcgagatttgaagggcttgaaa
gttgtagtgcagtgaatgcgaagggacaaactgccctacatatcgcagtgctaaatggag
actctgcaatggtccagctcttactgaagtacggtgtcaatccactagttcgaaatacaa
ctggatatacatgtgtccatgaagcctgtagataccatgactgtcaaaccatgattacaa
tggtcaacattttcttctcgtggaatccacagctggtctccgtaacctcagaacacggcc
agacaccgcttatgcttgccgttcaagaatgcaaccttatcttgacgaggacaatcctgt
ctcatttagttgctttcacgaaatatactccattgctttcagatgaggcagcaacaccga
ggcaaagcacgacctcctctttgggagagtattttcgaataggcaatctaacagaatact
ttcaatctacaatagaagacaatcacaccgttttccacatcgcggccatcaaccgcagcg
cagagatattgagattgcttctagatgtctctggcatcactgaattcacttactcggcta
cgggctacttgcctatccactatgcatgccaaaatggagacctagatactctcacagtac
t
>Gerbil_contig026.1 87677:89776
catcggtttgattctcaccacctttaccgtgaccacccttgcgctctccatacgacggat
tgtttggcttgcggtcgttcttggtgggctcgtgtcggattgtggcgtggtcgggcttcc
cctttccttggtccttgtgctcctcactcatgggatttcaaattaagttgatatgttaat
caattagtaaaattttacacatctgtaaaatatatactatcaataagtttttacactacg
actcagtcttagactcttccctgtaaagcattgaggggctgtgatgagcattctggcagc
atcgattattgatggagatggatcggtttctgtttcaagaacatacatacccgggtccgt
cgggtcatcggcttctcactggaacacgctatacagatttcttaaagatccttcactcgg
tgttgagaataaggcagcgggatccatggaggtggaagggctcatttgcacttatcggaa
gcttctatatggaaattatcttgccttgctctgcaaacggcatgcgaatattgcagacgt
tgctgacacggccactgtacttgttgatttgattaatgggcttgggccactggataaccg
aggagtcctcttcgatgctctatttgctttagatgagacagtgcaatttggtttt-gcag
acaggcctatctccttagcatctgtgcaagagcgcctaggtatgcacagtgctgcagagg
aggccgctatagaggaacgaaaagcaaaggaagcagaggcagaaaagattcgtcgaaaga
aggaagctgagtttgctgctcagagggatatcgagacaggaataggaactggcgcacttg
gtttgtttaacaaagcaaaaggctggctgggtctgggtgaggcaaagccagagaaaaagt
ggggccatgggattccagaagcagaactagagaggctacggaggaagaatcctcagggag
caggcacagtcgcttctaaggtagctgagagcagcagcgaagagacgtccactgatagta
gcagagaccagaactggacttccgccaagccaaaggtagagcatcctaaagagagcgctt
ctgtaacgtcagtacctttagacaaaaggtctaactctgaaagtagtagcgatagcagca
gcgagccccctctaccagacagacgaccagttggccgtggaataactcttacgaagcgaa
agtaaacatgcgagctgtaccaagcttgttataagaaaatgccactctgtgcccccaaac
ctacgtctgcaagcactgccaaggtttctgatatatgccgagcgttttatgggtccaagc
ggggaggccttctgttccgatatacccttaaacaagctaagcggcatccattggcccttc
tcaaataccatgatctggagggaaatcatgtgctacatcattgtgctcttagaagggcaa
cggctgatgtgcaatcgctgatgaattctattgcaatttcgagatttgaagggcttgaaa
gttgtagtgcagtgaatgcgaagggacaaactgccctacatatcgcagtgctaaatggag
actctgcaatggtccagctcttactgaagtacggtgtcaatccactagttcgaaatacaa
ctggatatacatgtgtccatgaagcctgtagataccatgactgtcaaaccatgattacaa
tggtcaacattttcttctcgtggaatccacagctggtctccgtaacctcagaacacggcc
agacaccgcttatgcttgccgttcaagaatgcaaccttgtcttgacgaggacaatcctgt
ctcatttagttgctttcacgaaatatactccattgctttcagatgaggcagcaacaccga
ggcaaagcacgacctcctctttgggagagtattttcgaataggcaatctaacagaatact
ttcaatctacaatagaagacaatcacaccgttttccacatcgcggccatcaaccgcagcg
cagagatattgagattgcttctagatgtctctggcatcactgaattcacttactcggcta
cgggctacttgcctatccactatgcatgccaaaatggagacctagatactctcacagtac
t
>Gi-P132_contig026.1 87685:89784
catcggtttgattctcaccacctttaccgtgaccacccttgcgctctccatacgacggat
tgtttggcttgcggtcgttcttggtggactcgtgtcggattgtggcgtggtcgggcttcc
cctttccttggtccttgtgctcctcactcatgggatttcaaattaagttgatatgttaat
caattagtaaaattttacacatctgtaaaatatatactatcaataagtttttacattacg
actcagtcttagactcttccctgtaaagcattgaggggctgtgatgagcattctggcagc
atcgattattgatggagatggatcggtttctgtttcaagaacatacatacccgggtccgt
cgggtcatcggcttctcactggaacacactatacagatttcttaaagatccttcactcgg
tgttgagaataaggcagcgggatccatggaggtggaagggctcatttgcacttatcggaa
gcttctatatggaaattatcttgccttgctctgcaaacggcatgcgaatattgcagacgt
tgctgacacggccactgtacttgttgatttgattaatgggcttgggccactrgataaccg
aggagtcctcttcgatgctctatttgctttagatgagacagtgcaatttggtttt-gcag
acaggcctatctccttggcatctgtgcaagagcgcctaggcatgcacagtgctgcagagg
aggccgctatagaggaacgaaaagcaaaggaagcagaggcagaaaagattcgtcgaaaga
aggaagctgagtttgctgctcagagggatatcgaggcaggaataggaactggcgcacttg
gtttgtttaacaaagcaaaaggctggctgggtctgggtgaggcaaagccagagaaaaagt
ggggccatgggattccagaagcagaactagagaggctacggaggaagaatcctcagggag
caggcacagtcgcttctaaggtagctgagagcagcagcgaagagacgtccactgatagta
gcagagaccagaactggacttccgccaagccaaaggtagagcatcctaaagagagcgctt
ctgtagcgtcagtacctttagacaaaaggtctaactctgaaagtagtagcgatagcagca
gcgagccccctccaccagacagacgaccagttggccgtggaataacccttacgaagcgaa
agtaaacatgcgagctgtaccaagcttgttataagaaaatgccactctgtgcccccaaac
ctacgtctgcaagcactgccaaggtttctgatatatgccgagcattttatgggtccaagc
ggggaggccttctgttccgatatacccttaaacaagctaagcggcatccattggcccttc
tcaaataccatgatctggagggaaatcatgtgctacatcattgtgctcttagaagggcaa
cggctgatgtgcaatcgctgatgaattctattgcaatttcgagatttgaagggcttgaaa
gttgtagtgcagtgaatgcgaagggacaaactgccctacatatcgcagtgctaaatggag
actctgcaatggtccagctcttactgaagtacggtgtcaatccactagttcgaaatacaa
ctggatatacatgtgtccatgaagcctgtagataccatgactgtcagaccatgattacaa
tggtcaacattttcttctcgtggaatccacagctggtctccgtaacctcagaacacggcc
agacaccgcttatgcttgccgttcaagaatgcaaccttatcttgacgaggacaatcctgt
ctcatttagttgctttcacgaaatatactccattgctttcagatgaggcagcaacaccga
ggcaaagcacgacctcctctttgggagagtattttcgaataggcaatctaacagaatact
ttcaatctacaatagaagacaatcacaccgttttccacatcgcggccatcaaccgcagcg
cagagatattgagattgcttctagatgtctctggcatcactgaattcacttactcggcta
cgggctacttgcctatccactatgcatgccaaaatggagacctagatactctcacagtac
t
>Gi-P289_contig026.1 87668:89767
catcagtttgattctcaccacctttaccgtgaccacccttgcgctctccatacgacggat
tgtttggcttgcggtcgttcttggtggactcgtgtcggattgtggcgtggtcgggcttcc
cctttccttggtccttgcgctcctcactcatgggatttcaaattaagttgatatgttaat
caattagtaaaattttacacatctgtaaaatatatactatcaataagtttttacactacg
actcagtcttagactcttccctgtaaagcattgaggggctgtgatgagcattctggcagc
atcgattattgatggagatggatcggtttctgtttcaagaacatacatacccgggtccgt
cgggtcatcggcttctcactggaacacactatacagatttcttaaagatccttcactcgg
tgttgagaataaggcagcgggatccatggaggtggaagggctcatttgcacttatcggaa
gcttctatatggaaattatcttgccttgctctgcaaacggcacgcaaatattgcagacgt
tgctgacacggccactgtacttgttgatttgattaatgggcttgggccactrgataaccg
aggagtcctcttcgatgctctatttgctttagatgagacagtgcaatttggtttt-gcag
acaggcctatctccttagcatctgtgcaagagcgcctaggcatgcacagtgctgcagagg
aggccgctatagaggaacgaaaagcaaaggaagcagaggcagaaaagattcgtcgaaaga
aggaagctgagtttgctgctcagagggatatcgaggcaggaataggaactggcgcacttg
gtttgtttaacaaagcaaaaggctggctgggtctgggtgaggcaaagccagagaaaaagt
ggggccatgggattccagaagcagaactagagaggctacggaggaagaatcctcagggag
caggcacagtcgcttctaaggtagctgagagcagcagcgaagagacgtccactgatagta
gcagagaccagaactggacttccgccaagccaaaggtagagcatcctaaagagagcgctt
ctgtaacgtcagtacctttagacaaaaggtctaactctgaaagtagtagcgatagcagca
gcgagccccctctaccagacagacgaccagttggccgtggaataactcttacgaagcgaa
agtaaacatgcgagctgtaccaagcttgttataagaaaatgccactctgtgcccccaaac
ctacgtctgcaagcactgccaaggtttctgatatatgccgagcgttttatgggtccaagc
ggggaggccttctgttccgatatacccttaaacaagctaagcggcatccattggcccttc
tcaaataccatgatctggagggaaatcatgtgctacatcattgtgctcttagaagggcaa
cggctgatgtgcaatcgctgatgaattctattgcaatttcgagatttgaagggcttgaaa
gttgtagtgcagtgaatgcgaagggacaaactgccctacatatcgcagtgctaaatggag
actctgcaatggtccagctcttactgaagtacggtgtcaatccactagttcgaaatacaa
ctggatatacatgtgtccatgaagcctgtagataccatgactgtcagaccatgattacaa
tggtcaacattttcttctcgtggaatccacagctggtctccgtaacctcagaacacggcc
agacaccgcttatgcttgccgttcaagaatgcaaccttatcttgacgaggacaatcctgt
ctcatttagttgctttcacgaaatatactccattgctttcagatgaggcagcaacaccga
ggcaaagcacgacctcctctttgggagagtattttcgaataggcaatctaacagaatact
ttcaatctacaatagaagacaatcacaccgttttccacatcgcggccatcaaccgcagcg
cagagatattgagattgcttctagatgtctctggcatcactgaattcacttactcggcta
cgggctacttgcctatccactatgcatgccaaaatggagacctagatactctcacagtac
t
>Gi-P448_contig026.1 87698:89797
catcggtttgattctcaccacctttaccgtgaccacccttgcgctctccatacgacggat
tgtttggcttgcggtcgttcttggtggactcgtgtcggattgtggcgtggtcgggcttcc
cctttccttggtccttgygctcctcactcatgggatttcaaattaagttgatatgttaat
caattagtaaaattttacacatctgtaaaatatatactatcaataagtttttacactacg
actcagtcttagactcttccctgtaaagcattgaggggctgtgatgagcattctggcagc
atcgattattgatggagatggatcggtttctgtttcaagaacatacatacccgggtccgt
cgggtcatcggcttctcactggaacacactatacagatttcttaaagatccttcactcgg
tgttgagaataaggcagcgggatccatggaggtggaagggctcatttgcacttatcggaa
gcttctatatggaaattatcttgccttgctctgcaaacggcacgcaaatattgcagacgt
tgctgacacggctactgtacttgttgatttgattaatgggcttgggccactagataaccg
aggagtcctcttcgatgctctatttgctttagatgagacagtgcaatttggtttt-gcag
acaggcctatctccttagcatctgtgcaagagcgcctaggtatgcacagtgctgcagagg
aggccgctatagaggaacgaaaagcaaaggaagcagaggcagaaaagattcgtcgaaaga
aggaagctgagtttgctgctcagagggatatcgaggcaggaataggaactggcgcacttg
gtttgtttaacaaagcaaaaggctggctgggtctgggtgaggcaaagccagagaaaaagt
ggggccatgggattccagaagcagaactagagaggctacggaggaagaatcctcagggag
caggcacagtcgcttctaaggtagctgagagcagcagcgaagagacgtccactgatagta
gcagagaccagaactggacttccgccaagccaaaggyagagcatcctaaagagagcgctt
ctgtagcgtcagtacctttagacaaaaggtctaactctgaaagtagtagcgatagcagca
gcgagccccctccaccagacagacgaccagttggccgtggaataacycttacgaagcgaa
agtaaacatgcgagctgtaccaagcttgttataagaaaatgccactctgtgcccccaaac
ctacgtctgcaagcactgccaaggtttctgatatatgccgagcattttatgggtccaagc
ggggaggccttctgttccgatatacccttaaacaagctaagcggcatccattggcccttc
tcaaataccatgatctggagggaaatcatgtgctacatcattgtgctcttagaagggcaa
cggctgatgtgcaatcgctgatgaattctattgcaatttcgagatttgaagggcttgaaa
gttgtagtgcagtgaatgcgaagggacaaactgccctacatatcgcagtgctaaatggag
actctgcaatggtccagctcttactgaagtacggtgtcaatccactagttcgaaatacaa
ctggatatacatgtgtccatgaagcctgtagataccatgactgtcagaccatgattacaa
tggtcaacattttcttctcgtggaatccacagctggtctccgtaacctcagaacacggcc
agacaccgcttatgcttgccgttcaagaatgcaaccttatcttgacgaggacaatcctgt
ctcatttagttgctttcacgaaatatactccattgctttcagatgaggcagcaacaccga
ggcaaagcacgacctcctctttgggagagtattttcgaataggcaatctaacagaatact
ttcaatctacaatagaagacaatcacaccgttttccacatcgcggccatcaaccgcagcg
cagagatattgagattgcttctagatgtctctggcatcactgaattcacttactcggcta
cgggctacttgcctatccactatgcatgccaaaatggagacctagatactctcacagtac
t
>Gi-P514_contig026.1 87709:89808
catcrgtttgattctcaccacctttaccgtgaccacccttgcgctctccatacgacggat
tgtttggcttgcggtcgttcttggtggactcgtgtcggattgtggcgtggtcgggcttcc
cctttccttggtccttgcgctcctcactcatgggatttcaaattaagttgatatgttaat
caattagtaaaattttacacatctgtaaaatatatactatcaataagtttttacattacg
actcagtcttagactcttccctgtaaagcattgaggggctgtgatgagcattctggcagc
atcgattattgatggagayggatcggtytctgtttcaagaacatacatacccgggtccgt
cgggtcatcggcttctcactggaacacactatacagatttcttaaagatccttcactcgg
tgttgagaataaggcagcgggatccatggaggtggaagggctcatttgcacttatcgaaa
gcttctatatggaaattatcttgccttgctctgcaaacggcacgcaaatattgcagacgt
tgctgacacggctactgtacttgttgatttgattaatgggcttgggccactagataaccg
aggagtcctcttcgatgctctatttgctttagatgagacagtgcaatttggtttt-gcag
acaggcctatctccttagcatctgtgcaagagcgcctaggcatgcacagtgctgcagagg
aggccgctatagaggaacgaaaagcaaaggaagcagaggcagaaaagattcgtcgaaaga
aggaagctgagtttgctgctcagagggatatcgaggcaggaataggaactggcgcacttg
gtttgtttaacaaagcaaaaggctggctgggtctgggtgaggcaaagccagagaaaaagt
ggggccatgggattccagaagcagaactagagaggctacggaggaagaatcctcagggag
caggcgcagtcgcttctaaagtagctgagagcagcagcgaagagacgtccactgatagta
gcagagaccagaactggacttccgccaagccaaaggtagagcatcctaaagagagcgctt
ctgtaacgtcagtacctttagacaaaaggtctaactctgaaagtagtagcgatagcagca
gcgagccccctccaccagacagacgaccagttggccgtggaataacccttacgaagcgaa
agtaaacatgcgagctgtaccaagcttgttataagaaaatgccactctgtgcccccaaac
ctacgtctgcaagcactgccaaggtttctgatatatgccgagcgttttatgggtccaagc
ggggaggccttctgttccgatatacccttaaacaagctaagcggcatccattggcccttc
tcaaataccatgatctggagggaaatcatgtgctacatcattgtgctcttagaagggcaa
cggctgatgtgcaatcgctgatgaattctattgcaatttcgagatttgaagggcttgaaa
gttgtagtgcagtgaatgcgaagggacaaactgccctacatatcgcagtgctaaatggag
actctgcaatggtccagctcttactgaagtacggtgtcaatccactagttcgaaatacaa
ctggatatacatgtgtccatgaagcctgtagataccatgactgtcagaccatgattacaa
tggtcaacattttcttctcgtggaatccacagctggtctccgtaacctcagaacacggcc
agacaccgcttatgcttgccgttcaagaatgcaaccttatcttgacgaggacaatcctgt
ctcatttagttgctttcacgaaatatactccattgctttcagatgaggcagcaacaccga
ggcaaagcacgacctcctctttgggagagtattttcgaataggcaatctaacagaatact
ttcaatctacaatagaagacaatcacaccgttttccacatcgcggccatcaaccgcagcg
cagagatattgagattgcttctagatgtctctggcatcactgaattcacttactcggcta
cgggctacttgcctatccactatgcatgccaaaatggagacctagatactctcacagtac
t
>Gi-P521_contig026.1 87694:89793
catcggtttgattctcaccacctttaccgtgaccacccttgcgctctccatacgacggat
tgtttggcttgcggtcgttcttggtgggctcgtgtcggattgtggcgtggtcgggcttcc
cctttccttggtccttgtgctcctcactcatgggatttcaaattaagttgatatgttaat
caattagtaaaattttacacatctgtaaaatatatactatcaataagtttttacattacg
actcagtcttagactcttccctgtaaagcattgaggggctgtgatgagcattctggcagc
atcgattattgatggagatggatcggtttctgtttcaagaacatacatacccgggtccgt
cgggtcatcggcttctcactggaacacactatacagatttcttaaagatccttcactcgg
tgttgagaataaggcagcgggatccatggaggtggaagggctcatttgcacttatcggaa
gcttctatatggaaattatcttgccttgctctgcaaacggcatgcgaatattgcagacgt
tgctgacacggccactgtacttgttgatttgattaatgggcttgggccactggataaccg
aggagtcctcttcgatgctctatttgctttagatgagacagtgcaatttggtttt-gcag
acaggcctatctccttagcatctgtgcaagagcgcctaggtatgcacagtgctgcagagg
aggccgctatagaggaacgaaaagcaaaggaagcagaggcagaaaagattcgtcgaaaga
aggaagctgagtttgctgctcagagggatatcgaggcaggaataggaactggcgcacttg
gtttgtttaacaaagcaaaaggctggctgggtctgggtgaggcaaagccagagaaaaagt
ggggccatgggattccagaagcagaactagagaggctacggaggaagaatcctcagggag
caggcgcagtcgcttctaaggtagctgagagcagcagcgaagagacgtccactgatagta
gcagagaccagaactggacttccgccaagccaaaggtagagcatcctaaagagagcgctt
ctgtaacgtcagtacctttagacaaaaggtctaactctgaaagtagtagcgatagcagca
gcgagccccctctaccagacagacgaccagttggccgtggaataactcttacgaagcgaa
agtaaacatgcgagctgtaccaagcttgttataagaaaatgccactctgtgcccccaaac
ctacgtctgcaagcactgccaaggtttctgatatatgccgagcgttttatgggtccaagc
ggggaggccttctgttccgatatacccttaaacaagctaagcggcatccattggcccttc
tcaaataccatgatctggagggaaatcatgtgctacatcattgtgctcttagaagggcaa
cggctgatgtgcaatcgctgatgaattctattgcaatttcgagatttgaagggcttgaaa
gttgtagtgcagtgaatgcgaagggacaaactgccctacatatcgcagtgctaaatggag
actctgcaatggtccagctcttactgaagtacggtgtcaatccactagttcgaaatacaa
ctggatatacatgtgtccatgaagcctgtagataccatgactgtcagaccatgattacaa
tggtcaacattttcttctcgtggaatccacagctggtctccgtaacctcagaacacggcc
agacaccgcttatgcttgccgttcaagaatgcaaccttatcttgacgaggacaatcctgt
ctcatttagttgctttcacgaaatatactccattgctttcagatgaggcagcaacaccga
ggcaaagcacgacctcctctttgggagagtattttcgaataggcaatctaacagaatact
ttcaatctacaatagaagacaatcacaccgttttccacatcgcggccatcaaccgcagcg
cagagatattgagattgcttctagatgtctctggcatcactgaattcacttactcggcta
cgggctacttgcctatccactatgcatgccaaaatggagacctagatactctcacagtac
t
>Gi-P528_contig026.1 87679:89778
catcggtttgattctcaccacctttaccgtgaccacccttgcgctctccatacgacggat
tgtttggcttgcggtcgttcttggtgggctcgtgtcggattgtggcgtggtcgggcttcc
cctttccttggtccttgtgctcctcactcatgggatttcaaattaagttgatatgttaat
caattagtaaaattttacacatctgtaaaatatatactatcaataagtttttacactacg
actcagtcttagactcttccctgtaaagcattgaggggctgtgatgagcattctggcagc
atcgattattgatggagatggatcggtttctgtttcaagaacatacatacccgggtccgt
cgggtcatcggcttctcactggaacacgctatacagatttcttaaagatccttcactcgg
tgttgagaataaggcagcgggatccatggaggtggaagggctcatttgcacttatcggaa
gcttctatatggaaattatcttgccttgctctgcaaacggcatgcgaatattgcagacgt
tgctgacacggccactgtacttgttgatttgattaatgggcttgggccactggataaccg
aggagtcctcttcgatgctctatttgctttagatgagacagtgcaatttggtttt-gcag
acaggcctatctccttagcatctgtgcaagagcgcctaggtatgcacagtgctgcagagg
aggccgctatagaggaacgaaaagcaaaggaagcagaggcagaaaagattcgtcgaaaga
aggaagctgagtttgctgctcagagggatatcgaagcaggaataggaactggcgcacttg
gtttgtttaacaaagcaaaaggctggctgggtctgggtgaggcaaagccagagaaaaagt
ggggccatgggattccagaagcagaactagagaggctacggaggaagaatcctcagggag
taggcgcagtcgcttctaaggtagctgagagcagcagcgaagagacgtccactgatagta
gcagagaccagaactggacttccgctaagccaaaggtagagtatcctaaagagagcgctt
ctgtaacgtcagtacctttagacaaaaggtctaactctgaaagtagtagcgatagcagca
gcgagccccctccaccagacagacgaccagttggccgtggaataactcttacgaagcgaa
agtaaacatgcgagctgtaccaagcttgttataagaaaatgccactctgtgcccccaaac
ctacgtctgcaagcactgccaaggtttctgatatatgccgagcattttatgggtccaagc
ggggaggccttctgttccgatatacccttaaacaagctaagcggcatccattagcccttc
tcaaataccatgatctggagggaaatcatgtgctgcatcattgtgctcttagaagggcaa
cggctgatgtgcaatcgctgatgaattctattgcaatttcaagatttgaaaggcttgaaa
gttgtagtgcagtgaatgcgaagggacaaactgccctacatatcgcagtgctaaatggag
actctgcaatggtccagctcttactgaagtacggtgtcaatccactagttcgaaatacaa
atggatatacatgtgtccatgaagcctgtagataccatgactgtcaaaccatgattacaa
tggtcaacattttcttctcgtggaatccacagctggtctccgtaacctcagaacacggcc
agacaccgcttatgcttgccgttcaagaatgcaaccttatcttgacgaggacaatcctgt
ctcatttagttgctttcacgaaatatactccattgctttcagatgaggcagcaacaccga
ggcaaagcacgacctcctctttgggagagtattttcgaataggcaatctaacagaatact
ttcaatctacaatagaagacaatcacaccgttttccacatcgcggccatcaaccgcaacg
cagatatattgagattgcttctagatgtctctggcatcactgaattcacttactcggcta
cgggctacttgcctatccactatgcatgccaaaatggagacctagatactctcacagtac
t
>Gi-P621_contig026.1 87671:89770
catcggtttgattctcaccacctttaccgtgaccacccttgcgctctccatacgacggat
tgtttggcttgcggtcgttcttggtgggctcgtgtcggattgtggcgtggtcgggcttcc
cctttccttggtccttgtgctcctcactcatgggatttcaaattaagttgatatgttaat
caattagtaaaattttacacatctgtaaaatatatactatcaataagtttttacactacg
actcagtcttagactcttccctgtaaagcattgaggggctgtgatgagcattctggcagc
atcgattattgatggagatggatcggtttctgtttcaagaacatacatacccgggtccgt
cgggtcatcggcttctcactggaacacgctatacagatttcttaaagatccttcactcgg
tgttgagaataaggcagcgggatccatggaggtggaagggctcatttgcacttatcggaa
gcttctatatggaaattatcttgccttgctctgcaaacggcatgcgaatattgcagacgt
tgctgacacggccactgtacttgttgatttgattaatgggcttgggccactggataaccg
aggagtcctcttcgatgctctatttgctttagatgagacagtgcaatttggtttt-gcag
acaggcctatctccttagcatctgtgcaagagcgcctaggtatgcacagtgctgcagagg
aggccgctatagaggaacgaaaagcaaaggaagcagaggcagaaaagattcgtcgaaaga
aagaagctgagtttgctgctcagagggatatcgaggcaggaataggaactggcgcacttg
gtttgtttaacaaagcaaaaggctggctgggtctgggtgaggcaaagccagagaaaaagt
ggggccatgggattccagaagcagaactagagaggctacggaggaagaatcctcagggag
caggcacagtcgcttctaaggtagctgagagcagcagcgaagagacgtccactgatagta
gcagagaccagaactggacttccgccaagccaaaggtagagcatcctaaagagagcgctt
ctgtaacgtcagtacctttagacaaaaggtctaactctgaaagtagtagcgatagcagca
gcgagccccctctaccagacagacgaccagttggccgtggaataactcttacgaagcgaa
agtaaacatgcgagctataccaagcttgttataagaaaatgccactctgtgcccccaaac
ctacgtctgcaagcactgccaaggtttctgatatatgccgagcgttttatgggtccaagc
ggggaggccttctgttccgatatacccttaaacaagctaagcggcatccattggcccttc
tcaaataccatgatctggagggaaatcatgtgctacatcattgtgctcttagaagggcaa
cagctgatgtgcaatcgctgatgaattctattgcaatttcgagatttgaagggcttgaaa
gttgtagtgcagtgaatgcgaagggacaaactgccctacatatcgcagtgctaaatggag
actctgcaatggtccagctcttactgaagtacggtgtcaatccactagttcgaaatacaa
ctggatatacatgtgtccatgaagcctgtagataccatgactgtcaaaccatgattacaa
tggtcaacattttcttctcgtggaatccacagctggtctccgtaacctcagaacacggcc
agacaccgcttatgcttgccgttcaagaatgcaaccttatcttgacgaggacaatcctgt
ctcatttagttgctttcacgaaatatactccattgctttcagatgaggcagcaacaccga
ggcaaagcacgacctcctctttgggagagtattttcgaataggcaatctaacagaatact
ttcaatctacaatagaagacaatcacaccgttttccacatcgcggccatcaaccgcagcg
cagagatattgagattgcttctagatgtctctggcatcactgaattcacttactcggcta
cgggctacttgcctatccactatgcatgccaaaatggagacctagatactctcacagtac
t
>Gi-P676_contig026.1 87662:89761
catcggtttgattctcaccacctttaccgtgaccacccttgcgctctccatacgacggat
tgtttggcttgcggtcgttcttggtgggctcgtgtcggattgtggcgtggtcgggcttcc
cctttccttggtccttgtgctcctcactcatgggatttcaaattaagttgatatgttaat
caattagtaaaattttacacatctgtaaaatatatactatcaataagtttttacattacg
actcagtcttagactcttccctgtaaagcattgaggggctgtgatgagcattctggcagc
atcgattattgatggagatggatcggtttctgtttcaagaacatacatacccgggtccgt
cgggtcatcggcttctcactggaacacgctatacagatttcttaaagatccttcactcgg
tgttgagaataaggcagcgggatccatggaggtggaagggctcatttgcacttatcggaa
gcttctatatggaaattatcttgccttgctctgcaaacggcacgcaaatattgcagacgt
tgctgacacggccactgtacttgttgatttgattaatgggcttgggccactggataaccg
aggagtcctcttcgatgctctatttgctttagatgagacagtgcaatttggtttt-gcag
acaggcctatctccttagcatctgtgcaagagcgcctaggtatgcacagtgctgcagagg
aggccgctatagaggaacgaaaagcaaaggaagcagaggcagaaaagattcgtcgaaaga
aggaagctgagtttgctgctcagagggatatcgaagcaggaataggaactggcgcacttg
gtttgtttaacaaagcaaaaggctggctgggtctgggtgaggcaaagccagagaaaaagt
ggggccatgggattccagaagcagaactagagaggttgcggaggaagaatcctcagggag
caggcgcagtcgcttctaaggtagctgagagcagcagcgaagagacgtccactgatagta
gcagagaccagaactggacttccgccaagccaaaggtagagtatcctaaagagagcgctt
ctgtagcgtcagtacctttagacaaaaggtctaactctgaaagtagtagcgatagcagca
gcgagccccctccaccagacagacgaccagttggccgtggaataactcttacgaagcgaa
agtaaacatgcgagctgtaccaagcttgttataagaaaatgccactctgtgcccccaaac
ctacgtctgcaagcactgccaaggtttctgatatatgccgagcattttatgggtccaagc
ggggaggccttctgttccgatatacccttaaacaagctaagcggcatccattggcccttc
tcaaataccatgatctggagggaaatcatgtgctacatcattgtgctcttagaagggcaa
cggctgatgtgcaatcgctgatgaattctattgcaatttcgagatttgaaaggcttgaaa
gttgtagtgcagtgaatgcgaagggacaaactgccctacatatcgcagtgctaaatggag
actctgcaatggtccagctcttactgaagtacggtgtcaatccactagttcgaaatacaa
ctggatatacatgtgtccatgaagcctgtagataccatgactgtcaaaccatgattacaa
tggtcaacattttcttctcgtggaatccacagctggtctccgtaacctcagaacacggcc
agacaccgcttatgcttgccgttcaagaatgcaaccttgtcttgacgaggacaatcctgt
ctcatttagttgctttcacgaaatatactccattgctttcagatgaggcagcaacaccga
ggcaaagcacgacctcctctttgggagagtattttcgaataggcaatctaacagaatact
ttcaatctacaatagaagacaatcacaccgttttccacatcgcgaccatcaaccgcagcg
cagatatactgagattgcttctagatgtctctggcatcactgaattcacttactcggcca
cgggctacttgcctatccactatgcatgccaaaatggagacctagatactctcacagtac
t
>Gi-P678_contig026.1 87676:89775
catcggtttgattctcaccacctttaccgtgaccacccttgcgctctccatacgacggat
tgtttggcttgcggtcgttcttggtgggctcgtgtcggattgtggcgtggtcgggcttcc
cctttccttggtccttgtgctcctcactcatgggatttcaaattaagttgatatgttaat
caattagtaaaattttacacatctgtaaaatatatactatcaataagtttttacattacg
actcagtcttagactcttccctgtaaagcattgaggggctgtgatgagcattctggcagc
atcgattattgatggagatggatcggtttctgtttcaagaacatacatacccgggtccgt
cgggtcatcggcttctcactggaacacgctatacagatttcttaaagatccttcactcgg
tgttgagaataaggcagcgggatccatggaggtggaagggctcatttgcacttatcggaa
gcttctatatggaaattatcttgccttgctctgcaaacggcatgcgaatattgcagacgt
tgctgacacggccactgtacttgttgatttgattaatgggcttgggccactggataaccg
aggagtcctcttcgatgctctatttgctttagatgagacagtgcaatttggtttt-gcag
acaggcctatctccttagcatctgtgcaagagcgcctaggtatgcacagtgctgcagagg
aggccgctatagaggaacgaaaagcaaaggaagcagaggcagaaaagattcgtcgaaaga
aggaagctgagtttgctgctcagagggatatcgaagcaggaataggaactggcgcacttg
gtttgtttaacaaagcaaaaggctggctgggtctgggtgaggcaaagccagagaaaaagt
ggggccatgggattccagaagcagaactagagaggctacggaggaagaatcctcagggag
caggcgcagtcgcttctaaggtagctgagagcagcagcgaagagacgtccactgatagta
gcagagaccagaactggacttccgccaagccaaaggtagagcatcctaaagagagcgctt
ctgtaacgtcagtacctttagacaaaaggtctaactctgaaagtagtagcgatagcagca
gcgagccccctctaccagacagacgaccagttggccgtggaataactcttacgaagcgaa
agtaaacatgcgagctgtaccaagcttgttataagaaaatgccactctgtgcccccaaac
ctacgtctgcaagcactgccaaggtttctgatatatgccgagcattttatgggtccaagc
ggggaggccttctgttccgatatacccttaaacaagctaagcggcatccattggcccttc
tcaaataccatgatctggagggaaatcatgtgctacatcattgtgctcttagaagggcaa
cggctgatgtgcaatcgctgatgaattctattgcaatttcgagatttgaagggcttgaaa
gttgtagtgcagtgaatgcgaagggacaaactgccctacatatcgcagtgctaaatggag
actctgcaatggtccagctcttactgaagtacggtgtcaatccactagttcgaaatacaa
ctggatatacatgtgtccatgaagcctgtagataccatgactgtcagaccatgattacaa
tggtcaacattttcttctcgtggaatccacagctggtctccgtaacctcagaacacggcc
agacaccgcttatgcttgccgttcaagaatgcaaccttgtcttgacgaggacaatcctgt
ctcatttagttgctttcacgaaatatactccattgctttcagatgaggcagcaacaccga
ggcaaagcacgacctcctctttgggagagtattttcgaataggcaatctaacagaatact
ttcaatctacaatagaagacaatcacaccgttttccacatcgcgaccatcaaccgcagcg
cagatatactgagattgcttctagatgtctctggcatcactgaattcacttactcggcca
cgggctacttgcctatccactatgcatgccaaaatggagacctagatactctcacagtac
t
>Gi-P680_contig026.1 87685:89784
catcggtttgattctcaccacctttaccgtgaccacccttgcgctctccatacgacggat
tgtttggcttgcggtcgttcttggtgggctcgtgtcggattgtggcgtggtcgggcttcc
cctttccttggtccttgtgctcctcactcatgggatttcaaattaagttgatatgttaat
caattagtaaaattttacacatctgtaaaatatatactatcaataagtttttacactacg
actcagtcttagactcttccctgtaaagcattgaggggctgtgatgagcattctggcagc
atcgattattgatggagatggatcggtttctgtttcaagaacatacatacccgggtccgt
cgggtcatcggcttctcactggaacacgctatacagatttcttaaagatccttcactcgg
tgttgagaataaggcagcgggatccatggaggtggaagggctcatttgcacttatcggaa
gcttctatatggaaattatcttgccttgctctgcaaacggcatgcgaatattgcagacgt
tgctgacacggccactgtacttgttgatttgattaatgggcttgggccactggataaccg
aggagtcctcttcgatgctctatttgctttagatgagacagtgcaatttggtttt-gcag
acaggcctatctccttagcatctgtgcaagagcgcctaggtatgcacagtgctgcagagg
aggccgctatagaggaacgaaaagcaaaggaagcagaggcagaaaagattcgtcgaaaga
aagaagctgagtttgctgctcagagggatatcgaggcaggaataggaactggcgcacttg
gcttgtttaacaaagcaaaaggctggctgggtctgggtgaggcaaagccagagaaaaagt
ggggccatgggattccagaagcagaactagagaggctacggaggaagaatcctcagggag
caggcacagtcgcttctaaggtagctgagagcagcagcgaagagacgtccactgatagta
gcagagaccagaactggacttccgccaagccaaaggtagagcatcctaaagagagcgctt
ctgtaacgtcagtacctttagacaaaaggtctaactctgaaagtagtagcgatagcagca
gcgagccccctctaccagacagacgaccagttggccgtggaataactcttacgaagcgaa
agtaaacatgcgagctgtaccaagcttgttataagaaaatgccactctgtgcccccaaac
ctacgtctgcaagcactgccaaggtttctgatatatgccgagcgttttatgggtccaagc
ggggaggccttctgttccgatatacccttaaacaagctaagcggcatccattggcccttc
tcaaataccatgatctggagggaaatcatgtgctacatcattgtgctcttagaagggcaa
cagctgatgtgcaatcgctgatgaattctattgcaatttcgagatttgaagggcttgaaa
gttgtagtgcagtgaatgcgaagggacaaactgccctacatatcgcagtgctaaatggag
actctgcaatggtccagctcttactgaagtacggtgtcaatccactagttcgaaatacaa
ctggatatacatgtgtccatgaagcctgtagataccatgactgtcagaccatgattacaa
tggtcaacattttcttctcgtggaatccacagctggtctccgtaacctcagaacacggcc
agacaccgcttatgcttgccgttcaagaatgcaaccttatcttgacgaggacaatcctgt
ctcatttagttgctttcacgaaatatactccattgctttcagatgaggcagcaacaccga
ggcaaagcacgacctcctctttgggagagtattttcgaataggcaatctaacagaatact
ttcaatctacaatagaagacaatcacaccgttttccacatcgcggccatcaaccgcagcg
cagagatattgagattgcttctagatgtctctggcatcactgaattcacttactcggcta
cgggctacttgcctatccactatgcatgccaaaatggagacctagatactctcacagtac
t
>P344_contig21 complement(22738:24838)
catcggtttgattctcaccacctttaccgtgaccacccttgcgctctccatacgacggat
tgtttggcttgcggtcgttcttggtggactcgtgtcggattgtggcgtggtcgggcttcc
cctttcctcggtccttgtgctcctcactcatgggatttcaaattaagttgatatgttaat
caattagtaaaattttacacatctgtaaaatatatactatcaataagtttttacattacg
actcagtcttagactcttccctgtaaagcattgaggggctgtgatgagcattctggcagc
atcgattattgatggagacggatcggtctctgtttcaagaacatacatacccgggtccgt
cgggtcatcggcttctcactggaacacgctatacagatttcttaaagatccttcactcgg
tgttgagaataaggcagcgggatccatggaggtggaagggctcatttgcacttatcggaa
gcttctatatggaaattatcttgccttgctctgcaaacggcacgcaaatattgcagacgt
tgctgacacggccactgtacttgttgatttgattaatgggcttgggccactggataaccg
aggagtcctcttcgatgctctatttgctttagatgagacagtgcaatttggttttcgcag
acaggcctatctccttagcatctgtgcaagagcgcctaggcatgcacagtgctgcagagg
aggccgctatagaggaacgaaaagcaaaggaagcagaggcagaaaagattcgtcgaaaga
aggaagctgagtttgctgctcagagggatatcgaggcaggaataggaactggcgcacttg
gtttgtttaacaaagcaaaaggctggctgggtctgggtgaggcaaagccagagaaaaagt
ggggccatgggattccagaagcagaactagagaggttgcggaggaagaatcctcagggag
caggcgcagtcgcttctaaggcagctgagagcagcagcgaagagacgtccactgatagta
gcagagaccagaactggacttccgccaagccaaaggtagagcatcctaaagagagcgctt
ctgtagcgtcagtacctgtagacaaaaggtctaactctgaaagcagtagcgatagcagca
gcgagccccctccaccagacagacgaccagttggccgtggaataactcttacgaagcgaa
agtaaacatgcgaactgtaccaagcttgttataagaaaatgccactctgcgcccccaaac
ctacgtctgcaagcactgccaaggtttctgatatatgccgagcattttatgggtccaagc
ggggaggccttctgttccgatatacccttaaacaagctaagcggcatccattggcccttc
tcaaataccatgatctggagggaaatcatgtgctgcatcattgtgctcttagaagggcaa
cggctgatgtgcaatcgctgatgaattctactgcaatttcgagatttgaaaggcttgaaa
gttgtagtgcagtgaatgcgaagggacaaactgccctacatatcgcagtgctaaatggag
actctgcaatggtccagctcttactgaagtacggtgtcaatccactagttcgaaatacaa
atggatatacatgtgtccatgaagcctgtagataccatgactgtcaaaccatgattacaa
tggtcaacattttcttttcgtggaatccacagctggtctccgtaacctcagaacacggcc
agacaccgcttatgcttgccgttcaagaatgcaaccttatcttgacgaggacaatcctgt
ctcatctagttgctttcacgaaatatactccattgctttcagatgaggcagcaacaccga
ggcaaagcacgacctcctctttgggagagtattttcgaataggcaatctaacagaatact
ttcaatctacaatagaagacaatcacaccgttttccacatcgcgaccatcaaccgcagcg
cagatatactgagattgcttctagatgtctctggcatcactgaattcacttactcggcca
cgggctacttgcctatccactatgcatgccaaaatggagacctagatactctcacagtac
t
>P387_contig65 complement(21622:23721)
catcggtttgattctcaccacctttaccgtgaccacccttgcgctctccatacgacggat
tgtttggcttgcggtcgttcttggtggactcgtgtcggattgtggcgtggtcgggcttcc
cctttccttggtccttgcgctcctcactcatgggatttcaaattaagttgatatgttaat
caattagtaaaattttacacatctgtaaaatatatactatcaataagtttttacattacg
actcagtcttagactcttccctgtaaagcattgaggggctgtgatgagcattctggcagc
atcgattattgatggagacggatcggtctctgtttcaagaacatacatacccgggtccgt
cgggtcatcggcttctcactggaacacactatacagatttcttaaagatccttcactcgg
tgttgagaataaggcagcgggatccatggaggtggaagggctcatttgcacttatcgaaa
gcttctatatggaaattatcttgccttgctctgcaaacggcacgcaaatattgcagacgt
tgctgacacggctactgtacttgttgatttgattaatgggcttgggccactggataaccg
aggagtcctcttcgatgctctatttgctttagatgagacagtgcaatttggtttt-gcag
acaggcctatctccttggcatctgtgcaagagcgcctaggcatgcacagtgctgcagagg
aggccgctatagaggaacgaaaagcaaaggaagcagaggcagaaaagattcgtcgaaaga
aggaagctgagtttgctgctcagagggatatcgaggcaggaataggaactggcgcacttg
gtttgtttaacaaagcaaaaggctggctgggtctgggtgaggcaaagccagagaaaaagt
ggggccatgggattccagaagcagaactagagaggctgcggaggaagaatcctcagggag
caggcgcagtcgcttctaaggtagctgagagcagcagcgaagagacgtccactgatagta
gcagagaccagaactggacttccgccaagccaaaggtagagcatcctaaagagagcgctt
ctgtagcgtcagtacctttagacaaaaggtctaactctgaaagtagtagcgatagcagca
gcgagccccctccaccagacagacgaccagttggccgtggaataactcttacgaagcgaa
agtaaacatgcgagctgtaccaagcttgttataagaaaatgccactctgtgcccccaaac
ctacgtctgcaagcactgccaaggtttctgatatatgccgagcattttatgggtccaagc
ggggaggccttctgttccgatatacccttaaacaagctaagcgacatccattggcccttc
tcaaataccatgatctggagggaaatcatgtgctgcatcattgtgctcttagaagggcaa
cggctgatgtgcaatcgctgatgaattctactacaatttcaagatttgaaaggcttgaaa
gttgtagtgcagtgaatgcgaagggacaaactgccctacatatcgcagtgctaaatggag
actctgcaatggtccagctcttattaaagtacggtgtcaatccactagttcgaaatacaa
atggatatacatgtgtccatgaagcctgtagacaccatgactgtcaaaccatgattacaa
tggtcaacattttcttctcgtggaatccacagctggtctccgtaacctcagaacacggcc
agacaccgcttatgcttgccgttcaagaatgcaaccttatcttgacgaggacaatcctgt
ctcatttagttgctttcacgaaatatactccattgctttcagatgaggcagcaacaccga
ggcaaagcacgacctcctctttgggagagtattttcgaataggcaatctaacagaatact
ttcaatctacaatagaagacaatcacaccgttttccacatcgcggccatcaaccgcagcg
cagatatactgagattgcttctagatgtctctggcatcactgaattcacttactcggcca
cgggctacttgcctatccactatgcatgccaaaatggagacctagatactctcacagtac
t
>P424_contig26 87664:89763
catcggtttgattctcaccacctttaccgtgaccacccttgcgctctccatacgacggat
tgtttggcttgcggtcgttcttggtgggctcgtgtcggattgtggcgtggtcgggcttcc
cctttccttggtccttgtgctcctcactcatgggatttcaaattaagttgatatgttaat
caattagtaaaattttacacatctgtaaaatatatactatcaataagtttttacactacg
actcagtcttagactcttccctgtaaagcattgaggggctgtgatgagcattctggcagc
atcgattattgatggagatggatcggtttctgtttcaagaacatacatacccgggtccgt
cgggtcatcggcttctcactggaacacgctatacagatttcttaaagatccttcactcgg
tgttgagaataaggcagcgggatccatggaggtggaagggctcatttgcacttatcggaa
gcttctatatggaaattatcttgccttgctctgcaaacggcatgcgaatattgcagacgt
tgctgacacggccactgtacttgttgatttgattaatgggcttgggccactggataaccg
aggagtcctcttcgatgctctatttgctttagatgagacagtgcaatttggtttt-gcag
acaggcctatctccttagcatctgtgcaagagcgcctaggtatgcacagtgctgcagagg
aggccgctatagaggaacgaaaagcaaaggaagcagaggcagaaaagattcgtcgaaaga
aggaagctgagtttgctgctcagagggatatcgaagcaggaataggaactggcgcacttg
gtttgtttaacaaagcaaaaggctggctgggtctgggtgaggcaaagccagagaaaaagt
ggggccatgggattccagaagcagaactagagaggctacggaggaagaatcctcagggag
caggcacagtcgcttctaaggtagctgagagcagcagcgaagagacgtccactgatagta
gcagagaccagaactggacttccgccaagccaaaggtagagcatcctaaagagagcgctt
ctgtaacgtcagtacctttagacaaaaggtctaactctgaaagtagtagcgatagcagca
gcgagccccctctaccagacagacgaccagttggccgtggaataactcttacgaagcgaa
agtaaacatgcgagctgtaccaagcttgttataagaaaatgccactctgtgcccccaaac
ctacgtctgcaagcactgccaaggtttctgatatatgccgagcgttttatgggtccaagc
ggggaggccttctgttccgatatacccttaaacaagctaagcggcatccattggcccttc
tcaaataccatgatctggagggaaatcatgtgctacatcattgtgctcttagaagggcaa
cggctgatgtgcaatcgctgatgaattctattgcaatttcgagatttgaagggcttgaaa
gttgtagtgcagtgaatgcgaagggacaaactgccctacatatcgcagtgctaaatggag
actctgcaatggtccagctcttactgaagtacggtgtcaatccactagttcgaaatacaa
ctggatatacatgtgtccatgaagcctgtagataccatgactgtcagaccatgattacaa
tggtcaacattttcttctcgtggaatccacagctggtctccgtaacctcagaacacggcc
agacaccgcttatgcttgccgttcaagaatgcaaccttatcttgacgaggacaatcctgt
ctcatttagttgctttcacgaaatatactccattgctttcagatgaggcagcaacaccga
ggcaaagcacgacctcctctttgggagagtattttcgaataggcaatctaacagaatact
ttcaatctacaatagaagacaatcacaccgttttccacatcgcggccatcaaccgcagcg
cagagatattgagattgcttctagatgtctctggcatcactgaattcacttactcggcta
cgggctacttgcctatccactatgcatgccaaaatggagacctagatactctcacagtac
t
>P427_contig41 complement(20898:22997)
catcagtttgattctcaccacctttaccgtgaccacccttgcgctctccatacgacggat
tgtttggcttgcggtcgttcttggtggactcgtgtcggattgtggcgtggtcgggcttcc
cctttccttggtccttgtgctcctcactcatgggatttcaaattaagttgatatgttaat
caattagtaaaattttacacatctgtaaaatatatactatcaataagtttttacattacg
actcagtcttagactcttccctgtaaagcattgaggggctgtgatgagcattctggcagc
atcgattattgatggagacggatcggtctctgtttcaagaacatacatacccgggtccgt
cgggtcatcggcttctcactggaacacactatacagatttcttaaagatccttcactcgg
tgttgagaataaggcagcgggatccatggaggtggaagggctcatttgcacttatcggaa
gcttctatatggaaattatcttgccttgctctgcaaacggcacgcaaatattgcagacgt
tgctgacacggccactgtacttgttgatttgattaatgggcttgggccactggataaccg
aggagtcctcttcgatgctctatttgctttagatgagacagtgcaatttggtttt-gcag
acaggcctatctccttggcatctgtgcaagagcgcctaggcatgcacagtgctgcagagg
aggccgctatagaggaacgaaaagcaaaggaagcagaggcagaaaagattcgtcgaaaga
aggaagctgagtttgctgctcagagggatatcgaggcaggaataggaactggcgcacttg
gtttgtttaacaaagcaaaaggctggctgggtctgggtgaggcaaagccagagaaaaagt
ggggccatgggattccagaagcagaactagagaggctgcggaggaagaatcctcagagag
caggcgcagtcgcttctaaggcagctgagagcagcagcgaagagacgtccactgatagta
gcagagaccagaactggacttccgccaagccaaaggtagagcatcctaaagagagcgctt
ctgtagcgtcagtacctttagacaaaaggtctaactctgaaagtagtagcgatagcagca
gcgagccccctccaccagacagacgaccagttggccgtggaataactcttacgaagcgaa
agtaaacatgcgagctgtaccaagcttgttataagaaaatgccactctgtgcccccaaac
ctacgtctgcaagcactgccaaggtttctgatatatgccgagcattttatgggtccaagc
ggggaggccttctgttccgatatacccttaaacaagctaagcgacatccattggcccttc
tcaaataccatgatctggagggaaatcatgtgctgcatcattgtgctcttagaagggcaa
cggctgatgtgcaatcgctgatgaattctactgcaatttcgagatttgaaaggcttgaaa
gttgtagtgcagtgaatgcgaagggacaaactgccctacatatcgcagtgctaaatggag
actctgcaatggtccagctcttattaaagtacggtgtcaatccactagttcgaaatacaa
atggatatacatgtgtccatgaagcctgtagacaccatgactgtcaaaccatgattacaa
tggtcaacattttcttctcgtggaatccacagttggtctccgtaacctcagaacacggcc
agacaccgcttatgcttgccgttcaagaatgcaaccttatcttgacgaggacaatcctgt
ctcatctagttgctttcacgaaatatactccattgctttcagatgaggcagcaacaccga
ggcaaagcacgacctcctctttgggagagtattttcgaataggcaatctaacagaatact
ttcaatctacaatagaagacaatcacaccgttttccacatcgcggccatcaaccgcagcg
cagatatactgagattgcttctagatgtctctggcatcactgaattcacttactcggcta
cgggctacttgcctatccactatgcatgccaaaatggagacctagatactctcacagtac
t
>P458_contig21 77962:80061
catcggtttgattctcaccacctttaccgtgaccacccttgcgctctccatacgacggat
tgtttggcttgcggtcgttcttggtgggctcgtgtcggattgtggcgtggtcgggcttcc
cttttccttggtccttgtgctcctcactcatgggatttcaaattaagttgatatgttaat
caattagtaaaattttacacatctgtaaaatatatactatcaataagtttttacactacg
actcagtcttagactcttccctgtaaagcattgaggggctgtgatgagcattctggcagc
atcgattattgatggagatggatcggtttctgtttcaagaacatacatacccgggtccgt
cgggtcatcggcttctcactggaacacgctatacagatttcttaaagatccttcactcgg
tgttgagaataaggcagcgggatccatggaggtggaagggctcatttgcacttatcggaa
gcttctatatggaaattatcttgccttgctctgcaaacggcatgcgaatattgcagacgt
tgctgacacggccactgtacttgttgatttgattaatgggcttgggccactggataaccg
aggagtcctcttcgatgctctatttgctttagatgagacagtgcaatttggtttt-gcag
acaggcctatctccttagcatctgtgcaagagcgcctaggtatgcacagtgctgcagagg
aggccgctatagaggaacgaaaagcaaaggaagcagaggcagaaaagattcgtcgaaaga
aggaagctgagtttgctgctcagagggatatcgaagcaggaataggaactggcgcacttg
gtttgtttaacaaagcaaaaggctggctgggtctgggtgaggcaaagccagagaaaaagt
ggggccatgggattccagaagcagaactagagaggctacggaggaagaatccccagggag
taggcgcagtcgcttctaaggtagctgagagcagcagcgaagagacgtccactgatagta
gcagagaccagaactggacttccgccaagccaaaggtagagcatcctaaagagagcgctt
ctgtagcgtcagtacctttagacaaaaggtctaactctgaaagtagtagcgatagcagca
gcgagccccctccaccagacaaacgaccagttggccgtggaataactcttacgaagcgaa
agtaaacatgcgagctgtaccaagcttgttataagaaaatgccactctgtacccccaaac
ctacgtctgcaagcactgccaaggtttctgatatatgccgagcattttacgggtccaagc
ggggaggccttctgttccgatatacccttaaacaggctaagcggcatccattagcccttc
tcaaataccatgatctggagggaaatcatgtgctgcatcattgtgctcttagaagggcaa
cggctgatgtgcaatcgctgatgaattctattgcaatttcgagatttgaaaggcttgaaa
gttgtagtgcagtgaatgcgaagggacaaactgccctacatatcgcagtgctaaatggag
actctgcaatggtccagctcttactgaagtacggtgtcaatccactagttcgaaatacaa
atggatatacatgtgtccatgaagcctgtagacaccatgactgtcaaaccatgattacaa
tggtcaacattttcttctcgtggaatccacagctggtctccgtaacctcagaacacggcc
agacaccgcttatgcttgccgttcaagaatgcaaccttgtcttgacgaggacaatcctgt
ctcatttagttgctttcacgaaatatactccattgctttcagatgaggcagcaacaccga
ggcaaagcacgacctcctctttgggagagtattttcgaataggcaatctaacagaatact
ttcaatctacaatagaagacaatcacaccgttttccacatcgcgaccatcaaccgcagcg
cagatatactgagattgcttctagatgtctctggcatcactgaattcacttactcggcca
cgggctacttgcctatccactatgcatgccaaaatggagacctagatactctcacagtac
t
