# Supplementary material for: High resolution multi-locus sequence typing scheme for Giardia duodenalis assemblage B outbreak and population analysis
Source: PLoS Negl Trop Dis. 2026 Jul 15;20(7):e0014528. doi: 10.1371/journal.pntd.0014528 (PMC13395364; doi:10.1371/journal.pntd.0014528)
Supplement: S2 Appendix — (ZIP) [file pntd.0014528.s002.zip › S2_Appendix/annotated_alignment_2101_k501_ash0.9_reads20_c5fae58a8e06ab8ea3bd9122779feb0c.fasta]

>POIs
--------------------------------------------------------------------------------------------------------------------------------------------------------------------------------------------------------------------------------------------------------------------------------------------------------------------------------------------------------------------------------------------------------------------------------------------------------------------------------------------------------------------------------------------------------------------------------------------------------------------------------------------------------------------------------------------------------------------------------------------------------------------------------------------------------------------------------------------------------------------------------------------------------------------Y-Y-----Y-YYYY-Y--Y--YY---Y------Y--------Y-Y--YY----Y----Y-Y-YY------------------------------------------------------------------------------------------------------------------------------------------------------------------------------------------------------------------------------------------------------------------------------------------------------------------------------------------------------------------------------------------------------------------------------------------------------------------------------------------------------------------------------------------------------------------------------------------------------------------------------------------------------------------------------------------------------------------------------------------------------------
>GCA_011634595.1_contig6 101897:103575
gtgaggtgttcttttggttgcagtcactaagatgttcgcattttcaactgtattcgtact
gagtgcagtttttatacttaaagaatcatcgttgtggtccttggattccacagaaaacgc
ctctgctagatgtccttcggtcttg-tgtgggactacagtggtaggtatagtaacgggag
aaaagcatgtagatggtgtgcttctctcgttagagtactctgacaaccgcaaagatgcat
cgtgtgagtgttgcatacctggtacagggcttacacttctatttcggattgcagattgag
aaacattgaagagaaagtctgtgtttcgctcagcttctgggaagagaacaatatcaaact
ctatgggctttaaagcggattccttcgctgcagcttgctctccaactgtgcatgttgttc
gaagagtcctgtcatgactctttgaaataactaagaggttatctacgaaaggcgtgtaag
aaaagttgcggtatcttcctagcatcaaatccttggagctactgtatccatttatggtct
ggacattaataagagtggctgtgttctttggaaagtattgcaggaaggactccactgtgt
gtggttctgtgggaaaataactcttgcgtatatcttgtagaatatctatataaggcggta
cgcctgtcaagtagtagatgatattttcatatatggagagcctgaacttgacactgaaga
tgtgtgaatagacaggaaaacagcgaaagaatccgcggacgactgcagaactgatgacat
acggtaatatttcaaccactttttctttgtcagaggagcgacagccaatccaattacgtt
cgatagcaacaaatgcatctacaaaacgatttctaaggtagtcctgaccgtttaaattta
gctccatgggacggaggtggggcgggagtcgaagaggtttgtagtgaacgcggccatcga
gtccaaggactgcccgtgaaggtggagcattgctggatgtaataggatctgcatagcttg
gccactttggaagtaagccaccaagtgttgaatcagcagactgctctactcgagaatcag
aaatactgtcctcgttaccgtcgtgagtgttcctacagaatctggagctactgtagagat
ccggatgcatagtacgcatgacctcagatgccgggacgctagtgcttttcggactaaaga
caaccgagtggacaagccagaacagagattctaccatatctactactcgaggagagagaa
agaacgcaaagaatccttcgctaagtttgaccttcatagagacaagagtaagaagaagca
aaagacgagggtaaatgtccatttgtggaaagggaagaggatttgtgacggaggggtcca
gctcagatgcatttatgggctgataccaacaagaaaaaatgtctgctgcctcgaacaatt
gttcttgctgctttagctcaaagaatttccaaccttcagctcgaaaggtttcgacaataa
cgcgtgcacgcaatggcatattttgtagttgctcatcactggcggtaactgccccaggta
acgctgatatagaatagccaaattcgttgctgactggttctcccatataggaacttcgtg
ctgcgcgtggtaaaagcatttgctgatcacgcacaaacccatccattacagacttgtggg
>GCA_001543975.1_contig77 complement(3541:5219)
gtgaggtgttcttttggttgcagtcactaagatgttcgcattttcaactgtattcgtgct
gagtgcagtttttatacttaaagaatcatcgttgtggtccttggattccacagaaaacgc
ctctgctaggtgtccttcggtcttg-tgtgggactacagtggtaggtatagtaacgggag
aaaagcacgtagatggtgtgcttctctcgttagagtactccgacaaccgcaaagatgcgt
cgtgtgagtgctgcatacctggtacagggcttacacttctatttcggattgcagattgag
aaacattgaagagaaagtctgtgtttagttcagcttctgggaagagaacaatatcaaact
ctatgggctttaaagcggattccttcgctgcagcttgctctccaactgtgcatgttgttc
gaagagtcctgtcatgattctttraaataactaagaggttatctatgaaaggcgtgtaag
aaaagttgcggtatcttcctagcatcaaatccttggagctactgtatccatttatggtct
ggacattaataagagtggccgtgttctttggaaaatattgcaggaaagactccactgtgt
gtggttctgtggggaaataactcttgcgtatgtcttgtagaatatctatataaggcggta
cgcctgtcaagtagtaaatgatattttcatatatggagagtctgaacttgacactgaaga
tgtgtgaatagacaggaaaacagcgaaagaatccgcgaacgactgcagaactgatgacat
acggtaatatttcaaccactttttctttgtcagaggagcgacagccaatccaattacgtt
cgatggcaacaaatgcatccacaaaacggtttctaaggtagtcctgactgtttaaattta
gctccatgggacggaggtggggcgggagtcgaagaggtttgtagtgaacgcggccatcga
gtccaaggactgcccgtgaaggtggagcattgctagatgtgataggttctgcatagctcg
gccgctttggaaataagccaccaagtgttgaatcagcagactgctctactcgagaatcag
aaatactgtcctcgttaccgtcgtgagtgttcctacagaatctggagctactgtagagat
ccggatgtatagtacgcatgacctcagatgccgggacgctagtgcttttcggactaaaga
caaccgagtggacaagccagaacagagattctaccatatctactactcgaggagagagaa
agaacgcgaagaatccttcgctaagtttgaccttcatagagacaagagtaagaagaagca
aaagacgagggtaaatgtccatttgtggaaagggaagaggatttgtgacggaggggtcca
gctcagacgcatttatgggctgataccaacaagaaaaaatgtctgctgcctcgaacaatt
gttcttgctgctttagctcaaagaatttccaaccttcagctcgaaaggtttcgacaataa
cgcgtgcacgcaatggcatactttgtagctgctcatcactggcggtaactgccccaggta
acgctgatatagaatagccaaattcgttgctgactggttctcccatataggaacttcgtg
ctgcgcgtggtaaaagcatttgctgatcacgcacaaacccatccattacagacttgtggg
>Gerbil_contig026.1 100809:102487
gtgaggtgttcttttggttgcagtcactaagatgttcgcattttcaactgtattcgtgct
gagtgcagtttttatacttaaagaatcatcgttgtggtccttggattccacagaaaacgc
ctctgctagatgtccttcggtcttg-tgtgggactacagtggtcggtatagtaacgggag
aaaagcatgtagatggcgtgcttctctcgttagagtactctgacaaccgcaaagatgcgt
cgtgtgagtgctgcatacctggtacagggcttacacttctatttcggattgcagattgag
aaacattgaagagaaagtctgtgtttagttcagcttctgggaagagaacaatatcaaact
ctatgggctttaaagcggattccttcgctgcagcttgctctccaactgtgcatgttgttc
gaagagtcctgtcatgactctttgaaataactaagaggttatctacgaaaggcgtgtaag
aaaagttgcggtatcttcctagcatcaaatccttggagctactgtatccatttatggtct
gaacattaataagagtggctgtgttctttggaaagtattgcaggaaggactccactgtgt
gtggttctgtgggaaaataactcttgcgtatatcttgtagaatatctatataaggcggta
cgcctgtcaagtagtagatgatattttcatatatggagagcctgaacttgacactgaaga
tgtgcgaatagacaggaaaacagcgaaagaatccgcgaacgactgcagaactgatgacat
acggtaatatttcaaccactttttctttgtcagaggagcgacagccaatccaattacgtt
cgatagcaacaaatgcatctacaaaacggtttctaaggtagtcctgaccgtttaaattta
gctccatgggacggaggtggggcgggagtcgaagaggtttgtagtgaacgcggccatcga
gtccaaggactgcccgtgaaggtggagcattgctggatgtgataggatctgcatagctcg
gccgctttggaagtaagccaccaagtgttgaatcagcagactgctctactcgagaatcag
aaatactgtcctcgttaccgtcgtgagtgttcctacagaatctggagctactgtagagat
ccggatgcatagtacgcatgacctcagatgccgggacgctagtgcttttcggactaaaga
caaccgagtggacaagccagaacagggattctaccatatctactactcgaggagagagaa
agaacgcgaagaatccttcgctaagtttgaccttcatagagacaagagtaagaagaagca
aaagacgagggtaaatgtccatttgtggaaagggaagaggatttgtgatggaggggtcca
gctcagatgcatttatgggctgataccaacaagaaaaaatgtctgctgcttcgaacaatt
gttcttgctgctttagctcaaagaatttccaaccttcagctcgaaaggtttcgacaataa
cgcgtgcacgcaatggcatattttgtagctgctcatcactggcggtaactgccccaggta
acgctgatatagaatagccaaattcgttgctgaccggttctcccatataggaacttcgtg
ctgcgcgtggtaaaagcatttgctgatcacgcacaaacccatccattacagacttgtggg
>Gi-P132_contig026.1 100805:102483
gtgaggtgttcttttggttgcagtcactaagatgttcgcattttcaactgtattcgtgct
gagtgcagtttttatacttaaagaatcatcgttgtggtccttggattccacagaaaacgc
ctctgctagatgtccttcggtcttg-tgtgggactacagtggtcggtatagtaacgggag
aaaagcatgtagatggcgtgcttctctcgttagagtactctgacaaccgcaaagatgcgt
cgtgtgagtgctgcatacctggtacagggcttacacttctatttcggattgcagattgag
aaacattgaagagaaagtctgtgtttagttcagcttctgggaagagaacaatatcaaact
ctatgggctttaaagcggattccttcgctgcagcttgctctccaactgtgcatgttgttc
gaagagtcctgtcatgactctttgaaataactaagaggttatctacgaaaggcgtgtaag
aaaagttgcggtatcttcctagcatcaaatccttggagctactgtatccatttatggtct
gaacattaataagagtggctgtgttctttggaaagtattgcaggaaggactccactgtgt
gtggttctgtgggaaaataactcttgcgtatatcttgtagaatatctatataaggcggta
cgcctgtcaagtagtagatgatattttcatatatggagagcctgaacttgacactgaaga
tgtgcgaatagacaggaaaacagcgaaagaatccgcgaacgactgcagaactgatgacat
acggtaatatttcaaccactttttctttgtcagaggagcgacagccaatccaattacgtt
caatagcaacaaatgcatctacaaaacggtttctaaggtagtcctgaccgtttaaattta
gctccatgggacggaggtggggcgggagtcgaagaggtttgtagtgaacgcggccatcga
gtccaaggactgcccgtgaaggtggagcattgctggatgtgataggatctgcatagctcg
gccgctttggaagtaagccaccaagtgttgaatcagcagactgctctactcgagaatcag
aaatactgtcctcgttaccgtcgtgagtgttcctacagaatctggagctactatagagat
ccggatgcatagtacgcatgacctcagatgccgggacgctagtgcttttcggactaaaga
caaccgagtggacaagccagaacagggattctaccatatctactactcgaggagagagaa
agaacgcgaagaatccttcgctaagtttgaccttcatagagacaagagtaagaagaagca
aaagacgagggtaaatgtccatttgtggaaagggaagaggatttgtgacggaggggtcca
gctcagatgcatttatgggctgataccaacaagaaaaaatgtctgctgcctcgaacaatt
gttcttgctgctttagctcaaagaatttccaaccttcagctcgaaaggtttcaacaataa
cgcgtgcacgcaatggcatattttgtagctgctcatcactggcggtaactgccccaggta
acgctgatatagaatagccaaattcgttgctgactggttctcccgtataggaacttcgtg
ctgcgcgtggtaaaagcatttgctgatcacgcacaaacccatccattacagacttgtggg
>Gi-P289_contig026.1 100788:102466
gtgaggtgttcttttggttgcagtcactaagatgttcgcattttcaactgtattcgtgct
gagtgcagtttttatacttaaagaatcatcgttgtggtccttggattccacagaaaacgc
ctctgctagatgtccttcggtcttg-tgtgggactacagtggtcggtatagtaacgggag
aaaagcatgtagatggcgtgcttctctcgttagagtactctgacaaccgcaaagatgcgt
cgtgtgagtgctgcatacctggtacagggcttacacttctatttcggattgcagattgag
aaacattgaagagaaagtctgtgtttagttcagcttctgggaagagaacaatatcaaact
ctatgggctttaaagcggattccttcgctgcagcttgctctccaactgtgcatgttgttc
gaagagtcctgtcatgactctttgaaataactaagaggttatctacgaaaggcgtgtaag
aaaagttgcggtatcttcctagcatcaaatccttggagctactgtatccatttatggtct
gaacattaataagagtggctgtgttctttggaaagtattgcaggaaggactccactgtgt
gtggttctgtgggaaaataactcttgcgtatatcttgtagaatatctatataaggcggta
cgcctgtcaagtagtagatgatattttcatatatggagagcctgaacttgacactgaaga
tgtgtgaatagacaggaaaacagcgaaagaatccgcgaacgactgcagaactgatgacat
acggtaatatttcaaccactttttctttgtcagaggagcgacagccaatccaattacgtt
cgatagcaacaaatgcatctacaaaacggtttctaaggtagtcctgactgtttaaattta
gctccatgggacggaggtggggcgggagtcgaagaggtttgtagtgaacgcgaccatcga
gtccaaggactgcccgtgaaggtggagcattgctggatgtgataggatctgcatagctyg
gccgctttggaagtaagccaccaagtgttgaatcagcagactgctctactcgagaatcag
aaatactgtcctcgttaccgtcgtgagtgttcctacagaatctggagctactatagagat
ccggatgcatagtacgcatgacctcagatgccgggacgctagtgcttttcggactaaaga
caaccgagtggacaagccagaacagggattctaccatatctactactcgaggagagagaa
agaacgcgaagaatccttcgctaagtttgaccttcatagagacaagagtaagaagaagca
aaagacgagggtaaatgtccatttgtggaaagggaagaggatttgtgacggaggggtcca
gctcagatgcatttatgggctgataccaacaagaaaaaatgtctgctgcctcgaacaatt
gttcttgctgctttagctcaaagaatttccaaccttcagctcgaaaggtttcgacaataa
cgcgtgcacgcaatggcatattttgtagctgctcrtcactggcggtaactgccccaggta
acgctgatatagaatagccaaattcgttgctgactggttctcccatataggaacttcgtg
ctgcgcgtggtaaaagcatttgctgatcacgcacaaacccatccattacagacttgtggg
>Gi-P448_contig026.1 100818:102496
gtgaggtgttcttttggttgcagtcactaagatgttcgcattttcaactgtattcgtgct
gagtgcagtttttatacttaaagaatcatcgttgtggtccttggattccacagaaaacgc
ctctgctagatgtccttcggtcttg-tgtgggactacagtggtcggtatagtaacgggag
aaaagcatgtagatggcgtgcttctctcgttagagtactctgacaaccgcaaagatgcgt
cgtgtgagtgctgcatacctggtacagggcttacacttctatttcggattgcagattgag
aaacattgaagagaaagtctgtgtttagttcagcttctgggaagagaacaatatcaaact
ctatgggctttaaagcggattccttcgctgcagcttgctctccaactgtgcatgttgttc
gaagagtcctgtcatgactctttgaaataactaagaggttatctacgaaaggcgtgtaag
aaaagttgcggtatcttcctagcatcaaatccttggagctactgtatccatttatggtct
gaacattaataagagtggctgtgttctttggaaagtattgcaggaaggactccactgtgt
gtggttctgtgggaaaataactcttgcgtatatcttgtagaatatctatataaggcggta
cgcctgtcaagtagtagatgatattttcatatatggagagcctgaacttgacactgaaga
tgtgtgaatagacaggaaaacagcgaaagaatccgcgaacgactgcagaactgatgacat
acggtaatatttcaaccactttttctttgtcagaggagcgacagccaatccaattacgtt
cgatagcaacaaatgcatctacaaaacggtttctaaggtagtcctgactgtttaaattta
gctccatgggacggaggtggggcgggagtcgaagaggtttgtagtgaacgcgaccatcga
gtccaaggactgcccgtgaaggyggagcattgctggatgtgataggatctgcatagcttg
gccgctttggaagtaagccaccaagtgttgaatcagcagactgctctactcgagaatcag
aaatactgtcctcgttaccgtcgtgagtgttcctacagaatctggagctactatagagat
ccggatgcatagtacgcatgacctcagatgccgggacgctagtgcttttcggactaaaga
caaccgagtggacaagccagaacagggattctaccatatctactactcgaggagagagaa
agaacgcgaagaatccttcgctaagtttgaccttcatagagacaagagtaagaagaagca
aaagacgagggtaaatgtccatttgtggaaagggaagaggatttgtgacggaggggtcca
gctcagatgcatttatgggctgataccaacaagaaaaaatgtctgctgcytcgaacaatt
gttcttgctgctttagctcaaagaatttccaaccttcagctcgaaaggtttcgacaataa
cgcgtgcacgcaatggcatattttgtagctgctcatcactggcggtaactgccccaggta
acgctgatatagaatagccaaattcgttgctgactggttctcccatataggaacttcgtg
ctgcgcgtggtaaaagcatttgctgatcacgcacaaacccatccattacagacttgtggg
>Gi-P514_contig026.1 100829:102507
gtgaggtgttcttttggttgcagtcactaagatgttcgcattttcaactgtattcgtgct
gagtgcagtttttatacttaaagaatcatcgttgtggtccttggattccacagaaaacgc
ctctgctagatgtccttcggtcttg-tgtgggactacagtggtcggtatagtaacgggag
aaaagcatgtagatggcgtgcttctctcgttagagtactctgacaaccgcaaagatgcgt
cgtgtgagtgctgcatacctggtacagggcttacacttctatttcggattgcagattgag
aaacattgaagagaaagtctgtgtttagttcagcttctgggaagagaacaatatcaaact
ctatgggctttaaagcggattccttcgctgcagcttgctctccaactgtgcatgttgttc
gaagagtcctgtcatgactctttgaaataactaagaggttatctacgaaaggcgtgtaag
aaaagttgcggtatcttcctagcatcaaatccttggagctactgtatccatttatggtct
gaacattaataagagtggctgtgttctttggaaagtattgcaggaaggactccactgtgt
gtggttctgtgggaaaataactcttgcgtatatcttgtagaatatctatataaggcggta
cgcctgtcaagtagtagatgatattttcatatatggagagcctgaacttgacactgaaga
tgtgcgaatagacaggaaaacagcgaaagaatccgcgaacgactgcagaactgatgacat
acggtaatatttcaaccactttttctttgtcagaggagcgacagccaatccaattacgtt
cgatrgcaacaaatgcatctacaaaacggtttctaaggtagtcctgactgtttaaattta
gctccatgggacggaggtggggcgggagtcgaagaggtttgtagtgaacgcggccatcga
gtccaaggactgcccgtgaaggtggagcattgctggatgtgataggatctgcatagctcg
gccgctttggaagtaagccaccaagtgttgaatcagcagactgctctactcgagaatcag
aaatactgtcctcgttaccgtcgtgagtgttcctacagaatctggagctactatagagat
ccggatgcatagtacgcatgacctcagatgccgggacgctagtgcttttcggactaaaga
caaccgagtggacaagccagaacagggattctaccatatctactactcgaggagagagaa
agaacgcgaagaatccttcgctaagtttgaccttcatagagacaagagtaagaagaagca
aaagacgagggtaaatgtccatttgtggaaagggaagaggatttgtgacggaggggtcca
gctcagatgcatttatgggctgataccaacaagaaaaaatgtctgctgyytcgaacaatt
gttcttgctgctttagctcaaagaatttccaaccttcagctcgaaaggtttcgacaataa
cgcgtgcacgcaatggcatattttgtagctgctcatcactggcggtaactgccccaggta
acgctgatatagaatagccaaattcgttgctgaccggttctcccatataggaacttcgtg
ctgcgcgtggtaaaagcatttgctgatcacgcacaaacccatccattacagacttgtggg
>Gi-P521_contig026.1 100814:102492
gtgaggtgttcttttggttgcagtcactaagatgttcgcattttcaactgtattcgtgct
gagtgcagtttttatacttaaagaatcatcgttgtggtccttggattccacagaaaacgc
ctctgctagatgtccttcggtcttg-tgtgggactacagtggtcggtatagtaacgggag
aaaagcatgtagatggcgtgcttctctcgttagagtactctgacaaccgcaaagatgcgt
cgtgtgagtgctgcatacctggtacagggcttacacttctatttcggattgcagattgag
aaacattgaagagaaagtctgtgtttagttcagcttctgggaagagaacaatatcaaact
ctatgggctttaaagcggattccttcgctgcagcttgctctccaactgtgcatgttgttc
gaagagtcctgtcatgactctttgaaataactaagaggttatctacgaaaggcgtgtaag
aaaagttgcggtatcttcctagcatcaaatccttggagctactgtatccatttatggtct
gaacattaataagagtggctgtgttctttggaaagtattgcaggaaggactccactgtgt
gtggttctgtgggaaaataactcttgcgtatatcttgtagaatatctatataaggcggta
cgcctgtcaagtagtagatgatattttcatatatggagagcctgaacttgacactgaaga
tgtgcgaatagacaggaaaacagcgaaagaatccgcgaacgactgcagaactgatgacat
acggtaatatttcaaccactttttctttgtcagaggagcgacagccaatccaattacgtt
caatagcaacaaatgcatctacaaaacggtttctaaggtagtcctgaccgtttaaattta
gctccatgggacggaggtggggcgggagtcgaagaggtttgtagtgaacgcggccatcga
gtccaaggactgcccgtgaaggtggagcattgctggatgtgataggatctgcatagcttg
gccgctttggaagtaagccaccaagtgttgaatcagcagactgctctactcgagaatcag
aaatactgtcctcgttaccgtcgtgagtgttcctacagaatctggagctactatagagat
ccggatgcatagtacgcatgacctcagatgccgggacgctagtgcttttcggactaaaga
caaccgagtggacaagccagaacagggattctaccatatctactactcgaggagagagaa
agaacgcgaagaatccttcgctaagtttgaccttcatagagacaagagtaagaagaagca
aaagacgagggtaaatgtccatttgtggaaagggaagaggatttgtgacggaggggtcca
gctcagatgcatttatgggctgataccaacaagaaaaaatgtctgctgcctcgaacaatt
gttcttgctgctttagctcaaagaatttccaaccttcagctcgaaaggtttcgacaataa
cgcgtgcacgcaatggcatattttgtagctgctcatcactggcggtaactgccccaggta
acgctgatatagaatagccaaattcgttgctgaccggttctcccatataggaacttcgtg
ctgcgcgtggtaaaagcatttgctgatcacgcacaaacccatccattacagacttgtggg
>Gi-P528_contig026.1 100805:102483
gtgaggtgttcttttggttgcagtcactaagatgttcgcattttcaactgtattcgtgct
gagtgcagtttttatacttaaagaatcatcgttgtggtccttggattccacagaaaacgc
ctctgctagatgtccttcggtcttg-tgtgggactacaatggtcggtatagtaacgggag
aaaagcatgtagatggcgtgcttctctcgttagagtactctgacaaccgcaaagatgcgt
cgtgtgagtgctgcatacctggtacagggcttacacttctatttcggattgcagattgag
aaacattgaagagaaagtctgtgttgagttcagcttctgggaagagaacaatatcaaact
ctatgggctttaaagcggattccttcgctgcagcttgctctccaactgtgcatgttgttc
gaagagtcctgtcatgactctttgaaataactaagaggttatctacgaaaggcgtgtaag
aaaagttgcggtatcttcctagcatcaaatccttggagctactgtatccatttatggtct
gaacattaataagagtggctgtgttctttggaaagtattgcaggaaggactccactgtgt
gtggttctgtgggaaaataactcttgcgtatatcttgtagaatatctatataaggcggta
cgcctgtcaagtagtagatgatattttcatatatggagagcctgaacttgacactgaaga
tgtgcgaatagacaggaaaacagcgaaagaatccgcgaacgactgcagaactgatgacat
atggtaatatttcaaccactttttctttgtcagaggagcgacagccaatccaattacgtt
cgatagcaacaaatgcatctacaaaacggtttctaaggtagtcctgaccgtttaaattta
gctccatgggacggaggtggggcgggagtcgaagaggtttgtagtgaacgcggccatcga
gtccaaggactgcccgtgaaggtggagcattgctggatgtgataggatctgcatagctcg
gccgctttggaagtaagccaccaagtgttgaatcagcagactgctctactcgagaatcag
aaatactgtcctcgttaccgtcgtgagtgttcctacagaatctggagctactgtagagat
ccggatgcatagtacgcatgacctcagatgccgggacgctagtgcttttcggactaaaga
caaccgagtggacaagccagaacagagattctaccatatctactactcgaggagagagaa
agaacgcgaagaatccttcgctaagtttgaccttcatagagacaagagtaagaagaagca
aaagacgagggtaaatgtccatttgtggaaagggaagaggatttgtgatggaggggtcca
gctcagatgcatttatgggctgataccaacaagaaaaaatgtctgctgcttcgaacaatt
gttcttgctgctttagctcaaagaatttccaaccttcagctcgaaaggtttcgacaataa
cgcgtgcacgcaatggcatattttgtagctgctcatcactggcggtaactgccccaggta
acgctgatatagaatagccaaattcgttgctgactggttctcccatataggagcttcgtg
ctgcgcgtggtaaaagcatttgctgatcacgcacaaacccatccattacagacttgtggg
>Gi-P621_contig026.1 100785:102463
gtgaggtgttcttttggttgcagtcactaagatgttcgcattttcaactgtattcgtgct
gagtgcagtttttatacttaaagaatcatcgttgtggtccttggattccacagaaaacgc
ctctgctaggtgtccttcggtcttg-tgtgggactacagtggtcggtatagtaacgggag
aaaagcatgtagatggcgtgcttctctcgttagagtactctgacaaccgcaaagatgcgt
cgtgtgagtgctgcatacctggtacagggcttacacttctatttcggattgcagattgag
aaacattgaagagaaagtctgtgtttagttcagcttctgggaagagaacaatatcaaact
ctatgggctttaaagcggattccttcgctgcagcttgctctccaactgtgcatgttgttc
gaagagtcctgtcatgactctttgaaataactaagaggttatctacgaaaggcgtgtaag
aaaagttgcggtatcttcctagcatcaaatccttggagctactgtatccatttatggtct
gaacattaataagagtggctgtgttctttggaaagtattgcaggaaggactccactgtgt
gtggttctgtgggaaaataactcttgcgtatatcttgtagaatatctatataaggcggta
cgcctgtcaagtagtagatgatattttcatatatggagagcctgaacttgacactgaaga
tgtgcgaatagacaggaaaacagcgaaagaatccgcgaacgactgcagaactgatgacat
acggtaatatttcaaccactttttctttgtcagaggagcgacagccaatccaattacgtt
cgatggcaacaaatgcatccacaaaacggtttctaaggtagtcctgactgtttaaattta
gctccatgggacggaggtggggcgggagtcgaagaggtttgtagtgaacgcggccatcga
gtccaaggactgcccgtgaaggtggagcattgctagatgtgataggttctgcatagctcg
gccgctttggaaataagccaccaagtgttgaatcagcagactgctctactcgagaatcag
aaatactgtcctcgttaccgtcgtgagtgttcctacagaatctggagctactgtagagat
ccggatgtatagtacgcatgacctcagatgccgggacgctagtgcttttcggactaaaga
caaccgagtggacaagccagaacagagattctaccatatctactactcgaggagagagaa
agaacgcgaaaaatccttcgctaagtttgaccttcatagagacaagagtaagaagaagca
aaagacgagggtaaatgtccatttgtggaaagggaagaggatttgtgacggaggggtcca
gctcagatgcatttatgggctgataccaacaagaaaaaatgtctgctgcctcgaacaatt
gttcttgctgctttagctcaaagaatttccaaccttcagctcgaaaggtttcgacaataa
cgcgtgcacgcaatggcatactttgtagctgctcatcactggcggtaactgccccaggta
acgctgatatagaatagccaaattcgttgctgactggttctcccatataggaacttcgtg
ctgcgcgtggtaaaagcatttgctgatcacgcacaaacccatccattacagacttgtggg
>Gi-P676_contig026.1 100788:102466
gtgaggtgttcttttggttgcagtcactaagatgttcgcattttcaactgtattcgtgct
gagtgcagtttttatacttaaagaatcatcgttgtggtccttggattccacagaaaacgc
ctctgctagatgtccttcggtcttg-tgtgggactacagtggtcggtatagtaacgggag
aaaagcatgtagatggcgtgcttctctcgttagagtactctgacaaccgtaaagatgcat
cgtgtgagtgctgcatacctggtacagggcttacacttctatttcggattgcagattgag
aaacattgaagagaaagtctgtgtttagttcagcttctgggaagagaacaatatcaaact
ctatgggctttaaagcggattccttcgctgcagcttgctctccaactgtgcatgttgttc
gaagagtcctgtcatgactctttgaaataactaagaggttatctacgaaaggcgtgtaag
aaaagttgcggtatcttcctagcatcaaatccttggagctactgtatccatttatggtct
ggacattaataagagtggccgtgttctttggaaagtattgcaggaaagactccactgtgt
gtggttctgtggggaaataactcttgcgtatatcttgtagaatatctatataaggcggta
cgcctgtcaagtagtagatgatattttcatatatggagagcctgaacttgacactgaaga
tgtgcgaatagataggaaaacagcgaaagaatccgcgaacgactgcagaactgatgacat
acggtaatatttcaaccactttttctttgtcagaggagcgacagccaatccaattacgtt
cgatagcaacaaatgcatctacaaaacggtttctaaggtagtcctgaccatttaaattta
gctccatgggacggaggtggggcgggagtcgaagaggtttgtagtgaacgcggccatcga
gtccaaggactgcccgtgaaggtggagcattgctggatgtaataggatctgcatagcttg
gccgctttggaagtaagccaccaagtgttgaatcagcagactgctctactcgagaatcag
aaatactgtcctcgttaccgtcgtgagtgttcctacagaatctggagctactgtagagat
ccggatgcatagtacgcatgacctcagatgccgggacgctagtgcttttcggactaaaga
caaccgagtggacaagccagaacagagattctaccatatctactactcgaggagagagaa
agaacgcgaagaatccttcgctaagtttgaccttcatagagacaagagtaagaagaagca
aaagacgagggtaaatgtccatttgtggaaagggaagaggatttgtgatggaggggtcca
gttcagatgcatttatgggctgataccaacaagaaaaaatgtctgctgcttcgaacaatt
gttcttgctgctttagctcaaagaatttccaaccttcagctcgaaaggtttcgacaataa
cgcgtgcacgcaatggcatattttgtagctgctcatcactggcggtaactgccccaggta
acgctgatatagaatagccaaattcgttgctgactggttctcccatataggaacttcgtg
ctgcgcgtggtaaaagcatttgctgatcacgcacaaacccatccattacagacttgtggg
>Gi-P678_contig026.1 100808:102486
gtgaggtgttcttttggttgcagtcactaagatgttcgcattttcaactgtattcgtgct
gagtgcagtttttatacttaaagaatcatcgttgtggtccttggattccacagaaaacgc
ctctgctagatgtccttcggtcttg-tgtgggactacagtggtcggtatagtaacgggag
aaaagcatgtagatggcgtgcttctctcgttagagtactctgacaaccgcaaagatgcgt
cgtgtgagtgctgcatacctggtacagggcttacacttctatttcggattgcagattgag
aaacattgaagagaaagtctgtgtttagttcagcttctgggaagagaacaatatcaaact
ctatgggctttaaagcggattccttcgctgcagcttgctctccaactgtgcatgttgttc
gaagagtcctgtcatgactctttgaaataactaagaggttatctacgaaaggcgtgtaag
aaaagttgcggtatcttcctagcatcaaatccttggagctactgtatccatttatggtct
gaacattaataagagtggctgtgttctttggaaagtattgcaggaaggactccactgtgt
gtggttctgtgggaaaataactcttgcgtatatcttgtagaatatctatataaggcggta
cgcctgtcaagtagtagatgatattttcatatatggagagcctgaacttgacactgaaga
tgtgtgaatagacaggaaaacagcgaaagaatccgcgaacgactgcagaactgatgacat
acggtaatatttcaaccactttttctttgtcagaggagcgacagccaatccaattacgtt
cgatagcaacaaatgcatctacaaaacggtttctaaggtagtcctgaccgtttaaattta
gctccatgggacggaggtggggcgggagtcgaagaggtttgtagtgaacgcggccatcga
gtccaaggactgcccgtgaaggtggagcattgctggatgtgataggatctgcatagcttg
gccgctttggaagtaagccaccaagtgttgaatcagcagactgctctactcgagaatcag
aaatactgtcctcgttaccgtcgtgagtgttcctacagaatctggagctactgtagagat
ccggatgcatagtacgcatgacctcagatgccgggacgctagtgcttttcggactaaaga
caaccgagtggacaagccagaacagagattctaccatatctactactcgaggagagagaa
agaacgcgaagaatccttcgctaagtttgaccttcatagagacaagagtaagaagaagca
aaagacgagggtaaatgtccatttgtggaaagggaagaggatttgtgacggaggggtcca
gctcagatgcatttatgggctgataccaacaagaaaaaatgtctgctgcctcgaacaatt
gttcttgctgctttagctcaaagaatttccaaccttcagctcgaaaggtttcgacaataa
cgcgtgcacgcaatggcatattttgtagctgctcatcactggcggtaactgccccaggta
acgctgatatagaatagccaaattcgttgctgaccggttctcccatataggaacttcgtg
ctgcgcgtggtaaaagcatttgctgatcacgcacaaacccatccattacagacttgtggg
>Gi-P680_contig026.1 100805:102483
gtgaggtgttcttttggttgcagtcactaagatgttcgcattttcaactgtattcgtgct
gagtgcagtttttatacttaaagaatcatcgttgtggtccttggattccacagaaaacgc
ctctgctaggtgtccttcggtcttg-tgtgggactacagtggtcggtatagtaacgggag
aaaagcatgtagatggcgtgcttctctcgttagagtactctgacaaccgcaaagatgcgt
cgtgtgagtgctgcatacctggtacagggcttacacttctatttcggattgcagattgag
aaacattgaagagaaagtctgtgtttagttcagcttctgggaagagaacaatatcaaact
ctatgggctttaaagcggattccttcgctgcagcttgctctccaactgtgcatgttgttc
gaagagtcctatcatgattctttgaaataactaagaggttatctacgaaaggcgtgtaag
aaaagttgcggtatcttcctagcatcaaatccttggagctactgtatccatttatggtct
gaacattaataagagtggctgtgttctttggaaagtattgcaggaaggactccactgtgt
gtggttctgtgggaaaataactcttgcgtatatcttgtagaatatctatataaggcggta
cgcctgtcaagtagtagatgatattttcatatatggagagcctgaacttgacactgaaga
tgtgtgaatagacaggaaaacagcgaaagaatccgcgaacgactgcagaactgatgacat
acggtaatatttcaaccactttttctttgtcagaggagcgacagccaatccaattacgtt
cgatggcaacaaatgcatccacaaaacggtttctaaggtagtcctgactgtttaaattta
gctccatgggacggaggtggggcgggagtcgaagaggtttgtagtgaacgcggccatcga
gtccaaggactgcccgtgaaggtggagcattgctagatgtgataggttctgcatagctcg
gccgctttggaaataagccaccaagtgttgaatcagcagactgctctactcgagaatcag
aaatactgtcctcgttaccgtcgtgagtgttcctacagaatctggagctactgtagagat
ccggatgtatagtacgcatgacctcagatgccgggacgctagtgcttttcggactaaaga
caaccgagtggacaagccagaacagagattctaccatatctactactcgaggagagagaa
agaacgcgaagaatccttcgctaagtttgaccttcatagagacaagagtaagaagaagca
aaagacgagggtaaatgtccatttgtggaaagggaagaggatttgtgacggaggggtcca
gctcagacgcatttatgggctgataccaacaagaaaaaatgtctgctgcctcgaacaatt
gttcttgctgctttagctcaaagaatttccaaccttcagctcgaaaggtttcgacaataa
cgcgtgcacgcaatggcatactttgtagctgctcatcactggcggtaactgccccaggta
acgctgatatagaatagccaaattcgttgctgactggttctcccatataggaacttcgtg
ctgcgcgtggtaaaagcatttgctgatcacgcacaaacccatccattacagacttgtggg
>P344_contig21 complement(10038:11716)
gtaaggtgttcttttggttgcagtcactaagatgttcgcattttcaactgtattcgtgct
gagtgcagtttttatacttaaagaatcatcgttgtggtccttggattccacagaaaacgc
ctctgctagatgtccttcggtcttg-tgtgggactacagtggtcggtatagtaacgggag
aaaagcatgtagatggcgtgcttctctcgttagagtactctgacaaccgtaaagatgcgt
cgtgtgagtgctgcatacctggtacagggcttacacttctatttcggattgcagattggg
aaacattgaagagaaagtctgtgtttcgttcagcttctgggaaaagaacaatatcaaact
ctataggctttaaagcggattccttcgctgcggcttgctctccaactgtgcatgttgttc
gaagagtcctgtcatgactctttgaaataactaagaggttatctacgaaaggcgtgtaag
aaaagttgcggtatcttcctagcatcaaatccttggagctactgtatccatttatggtct
ggacattaataagagtggccgtgttctttggaaaatattgcaggaaggactccactgtgt
gtggttctgtggggaaataactcttgcgtatatcttgtagaatatctatataaggcggta
cgcctgtcaagtagtaaatgatattttcatatatggagagtctgaacttgacactgaaga
tgtgtgaatagacaggaaaacagcgaaagaatccgcgaacgactgcagaactgatgacat
acggtaatatttcaaccactttttctttgtcagaggagcgacagccaatccaattacgtt
caatagcaacaaatgcatctacaaaacggtttctaaggtagtcctgactgtttaaattta
gctccatgggacggaggtggggcgggagtcgaagaggtttgtagtgaacgcggccatcga
gtccaaggactgcccgtgaaggcggagcattgctggatgtgataggatctgcatagcttg
gccgctttggaagtaagccaccaagcgttgaatcagcagactgctctactctagaatcag
aaatactgtcctcgttaccgtcgtgagtgttcctacagaatctggagctactgtagagat
ccggatgcatagtacgcatgacctcagatgccgggacactagtgcttttcggactaaaga
caaccgagtggacaagccagaacagagattctaccatatctactactcgaggagagagaa
agaacgcgaagaatccttcgctaagtttgaccttcatagagacaagagtaagaagaagca
aaagacgagggtaaatgtccatttgtggaaagggaagaggatttgtgacggaggggtcca
gctcagacgcatttatgggctgataccaacaagaaaaaatgtctgctgcctcgaacaatt
gttcttgctgctttagctcaaagaatttccaaccttcagctcgaaaggtttcgacaataa
cgcgtgcacgcaatggcatattttgtagctgctcgtcactggcggtaactgccccaggta
acgctgatatagaatagccaaattcgttgctgactggttctcccatataggaacttcgtg
ctgcgcgtggtaaaagcatttgctgatcacgcacaaacccatccattacagacttgtggg
>P387_contig65 complement(8930:10608)
gtgaggtgttcttttggttgcagtcactaagatgttcgcattttcaactgtattcgtgct
gagtgcagtttttatacttaaagaatcatcgttgtggtccttggattccacagaaaacgc
ctctgctagatgtccttcggtcttg-tgtgggactacagtggtcggtatagtaacgggag
aaaagcatgtagatggcgtgcttctctcgttagagtactctgacaaccgtaaagatgcgt
cgtgtgagtgctgcatacctagtacagggcttacacttctatttcggattgcagattggg
aaacattgaagagaaagtctgtgtttcgctcagcttctgggaaaagaacaatatcaaact
ctataggctttaaagcggattccttcgctgcggcttgctctccaaccgtgcatgttgttc
gaagagtcctgtcatgactctttgaaataactaagaggttatctacgaaaggcgtgtaag
aaaagttgcggtatcttcctagcatcaaatccttggagctactgtatccatttatggtct
ggacattaataagagtggccgtgttctttggaaagtattgcaggaaggactccactgtgt
gtggttctgtgggaaaataactcttgcgtatatcttgtagaatatctatataaggcggta
cgcctgtcaagtagtaaatgatattttcatatatggagagtctgaacttgacactgaaga
tgtgtgaatagacaggaaaacagcgaaagaatccgcgaacgactgcagaactgatgacat
acggtaatatttcaaccactttttctttgtcagaggagcgacagccaatccaattacgtt
caatagcaacaaatgcatctacaaaacggtttctaaggtagtcctgactgtttaaattta
gctccatgggacggaggtggggcgggagtcgaagaggtttgtagtgaacgcgaccatcga
gtccaaggactgcccgtgaaggcggagcattgctggatgtgataggatctgcatagcttg
gccgctttggaagtaagccaccaagtgttgaatcagcagactgctctactcgagaatcag
aaatactgtcctcgttaccgtcgtgagtgttcctacagaatctggagctactgtagagat
ccggatgcatagtacgcatgacctcagatgccgggacgctagtgcttttcggactaaaga
caaccgagtggacaagccagaacagagattctaccatatctactactcgaggagagagaa
agaacgcgaagaatccttcgctaagtttaaccttcatagagacaagagtaagaagaagca
aaaggcgagggtaaatgtccatttgtggaaagggaagaggatttgtgacggaggggtcca
gctcagatgcatttatgggctgataccaacaagaaaaaatgtctgctgcctcgaacaatt
gttcttgctgctttagctcaaagaatttccaaccttcagctcgaaaggtttcaacaataa
cgcgtgcacgcaatggcatattttgtagctgctcatcactggcggtaactgccccaggta
acgctgatatagaatagccaaattcgttgctgactggttctcccatataggaacttcgtg
ctgcgcgtggtaaaagcatttgctgatcacgcacaaacccatccattacagacttgtggg
>P424_contig26 100796:102474
gtgaggtgttcttttggttgcagtcactaagatgttcgcattttcaactgtattcgtgct
gagtgcagtttttatacttaaagaatcatcgttgtggtccttggattccacagaaaacgc
ctctgctagatgtccttcggtcttg-tgtgggactacagtggtcggtatagtaacgggag
aaaagcatgtagatggcgtgcttctctcgttagagtactctgacaaccgcaaagatgcgt
cgtgtgagtgctgcatacctggtacagggcttacacttctatttcggattgcagattgag
aaacattgaagagaaagtctgtgtttagttcagcttctgggaagagaacaatatcaaact
ctatgggctttaaagcggattccttcgctgcagcttgctctccaactgtgcatgttgttc
gaagagtcctgtcatgactctttgaaataactaagaggttatctacgaaaggcgtgtaag
aaaagttgcggtatcttcctagcatcaaatccttggagctactgtatccatttatggtct
gaacattaataagagtggctgtgttctttggaaagtattgcaggaaggactccactgtgt
gtggttctgtgggaaaataactcttgcgtatatcttgtagaatatctatataaggcggta
cgcctgtcaagtagtagatgatattttcatatatggagagcctgaacttgacactgaaga
tgtgcgaatagacaggaaaacagcgaaagaatccgcgaacgactgcagaactgatgacat
acggtaatatttcaaccactttttctttgtcagaggagcgacagccaatccaattacgtt
cgatagcaacaaatgcatctacaaaacggtttctaaggtagtcctgaccgtttaaattta
gctccatgggacggaggtggggcgggagtcgaagaggtttgtagtgaacgcggccatcga
gtccaaggactgcccgtgaaggtggagcattgctggatgtgataggatctgcatagctcg
gccgctttggaagtaagccaccaagtgttgaatcagcagactgctctactcgagaatcag
aaatactgtcctcgttaccgtcgtgagtgttcctacagaatctggagctactatagagat
ccggatgcatagtacgcatgacctcagatgccgggacgctagtgcttttcggactaaaga
caaccgagtggacaagccagaacagggattctaccatatctactactcgaggagagagaa
agaacgcgaagaatccttcgctaagtttgaccttcatagagacaagagtaagaagaagca
aaagacgagggtaaatgtccatttgtggaaagggaagaggatttgtgatggaggggtcca
gctcagatgcatttatgggctgataccaacaagaaaaaatgtctgctgcttcgaacaatt
gttcttgctgctttagctcaaagaatttccaaccttcagctcgaaaggtttcgacaataa
cgcgtgcacgcaatggcatattttgtagctgctcatcactggcggtaactgccccaggta
acgctgatatagaatagccaaattcgttgctgaccggttctcccatataggaacttcgtg
ctgcgcgtggtaaaagcatttgctgatcacgcacaaacccatccattacagacttgtggg
>P427_contig41 complement(8199:9878)
gtaaggtgttcttttggttgcagtcactaagatgttcgcattttcaactgtattcgtgct
gagtgcagtttttatacttaaagaatcatcgttgtggtccttggattctacagaaaatgc
ctctgctagatatccttcggtcttgttgtgggactacagtggtcggtatagtaacgggag
aaaagcatgtagatggcgtgcttctctcgttagagtactctgacaaccgtaaagatgcgt
tgtgtgagtgctgcatacctggtacagggcttacacttctatttcggattgcagattgag
aaacattgaagaaaaagtctgtgtttcgttcagcttctgggaagagaacaatatcaaact
ctatgggctttaaagcggattccttcgctgcagcttgctctccaactgtgcatgttgttc
gaagagtcctgtcatgactctttgaaataactaagaggctatctacgaaaggcgtgtaag
aaaagttgcggtatcttcctagcatcaaatccttggagctactgtatccatttatggtct
ggacattaataagagtggccgtgttctttggaaagtattgcaggaaggactccacggtgt
gtggttctgtagggaaataactcttgcgtatgtcttgtagaatatctatataaggcggta
cgcctgtcaagtagtaaatgatattttcatatatggagagtctgaacttgacactgaaga
tgtgtgaatagacaggaaaacagcgaaagaatccgcgaacgactgcagaactgatgacat
acggtaatatttcaaccactttttctttgtcagaggagcgacagccaatccaattacgtt
caatagcaacaaatgcatctacaaaacggtttctaaggtagtcctgactgtttaaattta
gctccatgggacggaggtggggcgggagtcgaagaggtttgtagtgaacgcgaccatcga
gtccaaggactgcccgtgaaggcggagcattgctggatgtgataggatctgcatagcttg
gccgctttggaagtaagccaccaagtgttgaatcagcagactgctctactctagaatcag
aaatactgtcctcgttaccgtcgtgagtgttcctacagaatctggagctactgtagagat
ccggatgcatagtacgcatgacttcagatgctgggacactagtacttttcggactaaaga
caaccgagtggacaagccaaaacagagattctaccatatctactactcgaggagagagaa
aaaacgcgaagaatccttcgctaagtttgaccttcatagagacaagagtaagaagaagca
aaagacgagggtaaatgtccatttgtggaaagggaagaggatttgtgacggaggggtcca
gctcagatgcatttatgggctgataccaacaagaaaaaatgtctgctgcctcgaacaatt
gttcttgctgctttagctcaaagaatttccaaccttcagctcgaaaggtttcgacaataa
cgcgtgcacgcaatggcatattttgtagctgctcgtcactggcggtaactgccccaggta
acgctgatatagaatagccaaattcgttgctgactggttctcccgtataggaacttcgtg
ctgcgcgtggtaaaagcatttgctgatcacgcacaaacccatccattacagacttgtggg
>P458_contig21 91094:92772
gtgaggtgttcttttggttgcagtcactaagatgttcgcattttcaactgtattcgtact
gagtgcagtttttatacttaaagaatcatcgttgtggtccttggattccacagaaaacgc
ctctgctagatgtccttcggtcttg-tgtgggactacagtggtaggtatagtaacgggag
aaaagcatgtagatggtgtgcttctctcgttagagtactctgacaaccgcaaagatgcat
cgtgtgagtgctgcatacctggtacagggcttacacttctatttcggattgcagattgag
aaacattgaagagaaagtctgtgtttcgctcagcctctgggaagagaacaatatcaaact
ctatgggctttaaagcggattccttcgctgcagcttgctctccaactgtgcatgttgttc
gaagagtcctgtcatgactctttgaaataactaagaggttatctacgaaaggcgtgtaag
aaaagttgcggtatcttcctagcatcaaatccttggagctactgtatccatttatggtct
ggacattaataagagtggctgtgttctttggaaagtattgcaggaaggactccactgtgt
gtggttctgtgggaaaataactcttgcgtatatcttgtagaatatctatataaggcggta
cgcctgtcaagtagtagatgatattttcatatatggagagcctgaacttgacactgaaga
tgtgtgaatagacaggaaaacagcgaaagaatccgcggacgactgcagaactgatgacat
acggtaatatttcaaccactttttctttgtcagaggagcgacagccaatccaattacgtt
cgatagcaacaaatgcatctacaaaacgatttctaaggtagtcctgaccgtttaaattta
gctccatgggacggaggtggggcgggagtcgaagaggtttgtagtgaacgcggccatcga
gtccaaggactgcccgtgaaggtggagcattgctggatgtaataggatctgcatagcttg
gccgctttggaagtaagccaccaagtgttgaatcagcagactgctctactcgagaatcag
aaatactgtcctcgttaccgtcgtgagtgttcctacagaatctggagctactgtagagat
ccggatgcatagtacgcatgacctcagatgccgggacgctagtgcttttcggactaaaga
caaccgagtggacaagccagaacagagattctaccatatctactactcgaggagagagaa
agaacgcaaagaatccttcgctaagtttgaccttcatagagacaagagtaagaagaagca
aaagacgagggtaaatgtccatttgtggaaagggaagaggatttgtgacggaggggtcca
gctcagatgcatttatgggctgataccaacaagaaaaaatgtctgctgcctcgaacaatt
gttcttgctgctttagctcaaagaatttccaaccttcagctcgaaaggtttcgacaataa
cgcgtgcacgcaatggcatattttgtagttgctcatcactggcggtaactgccccaggta
acgctgatatagaatagccaaattcgttgctgactggttctcccatataggaacttcgtg
ctgcgcgtggtaaaagcatttgctgatcacgcacaaacccatccattacagacttgtggg
