# Supplementary material for: High resolution multi-locus sequence typing scheme for Giardia duodenalis assemblage B outbreak and population analysis
Source: PLoS Negl Trop Dis. 2026 Jul 15;20(7):e0014528. doi: 10.1371/journal.pntd.0014528 (PMC13395364; doi:10.1371/journal.pntd.0014528)
Supplement: S2 Appendix — (ZIP) [file pntd.0014528.s002.zip › S2_Appendix/annotated_alignment_2103_k501_ash0.9_reads20_c5fae58a8e06ab8ea3bd9122779feb0c.fasta]

>POIs
-----------------------------------------------------------------------------------------------------------------------------------------------------------------------------------------------------------------------------------------------------------------------------------------------------------------------------------------------------------------------------------------------------------------------------------------------------------------------------------------------------------------------------------------------------------------------------------------Y-Y--Y-------Y---Y--Y------------------------------------------------------------------------------------------------------------------------------------------------------------------------------------------------------------------------------------------------------------------------------------------------------------------------------------------------------------------------------------------------------------------------------------------------------------------------------------------------------------------------------------------------------------------------------------------------------------------------------------------------------------------------------------------------------
>GCA_011634595.1_contig6 140040:141306
catgtaccggatttacttgaaagtgtttgacattagaactgaaagtaggctattcttaac
tgtactggcatagaagcctcattcagagaaatattttgactagtaataaaggtagaatag
ataaatgtgct-ccttagtagctattgcaattttggtgcttcagttcactaccatcttga
cgacacatatcccaacaaatgctcctaagcaagtagccagagatcctgaaatacggcctc
gtgtcctatgtctttatgttggagggactatcggaatggttaaggacgagactggagagt
atgttccctctccaggatacctcgaagaggttgtctcctctcttccttgcttctcagccg
atgatgtgcctctcttcactatacgcgaatatgacgtactgatggactcatccaacatga
agccggaggattggctggtaatagcacgagacattgcagaggcatacgatgactacagtg
ggtttgtagtcatacacgggactgacaccctttcgtacacggcatcagcactgtcattcc
ttctccccaacctatccaagcctgtcatattaacaggctcccagatacctcttgccgaga
catacaatgacggtgtatttaacctgctgggatcaattttgttggctggatggtatgata
ttcctgaggttggtctgtttttcgctggcaagctttacaggggtaatcgggcacagaagt
attccgcttggcagctggatgcttttgcctcgggagcctacccgccactggctaccatgg
gggtcagcatctttgttaatacagacaagattcgcaaagtagaagccgcacagaagccag
ttgtgcagaatgccgtttcatcggctgttgggatcgtgcacctgtatcccggtttttctg
gcagcgacctactctccgcggctatgggaaaagacggactcgtgcttttggctttcggat
ctggaaatgggccgtcttctgatctgaagtttgttgaggcactagaaacccttcataagc
ggggactggtgattgtagacgccacgcagacattttggggcatggtggatctggggctct
acgagaccggtggagccatgcgccgtgcaggtgtaatttcggcatataccatgactccag
aagctgcttacaccaaactcgccgttttactcggccaggatattgaccaggacaccgtgg
agacactcttccaaagtgacctggcaggtgaactggatctccccgctattaaacctcgtg
ctatgtaa
>GCA_001543975.1_contig149 10863:12129
catgtaccggatttacttgaaagtgtttgacattagaactgaaagtaggctattcttaac
tgtactggcatagaagcctcattcagagaaatattttgactagtaataaaggtagaatag
ataaatgtgct-ctttagtgactattgcaattttggtgcttcagttcactaccatcttga
cgacacatatcccaacaaatgctcctaaacaagtagccagagatcctgaaatacggcctc
gtgtcctatgtctttatgttggagggactatcggaatggttaaggacgagactggggaat
atattccctccccaggatatctcgaagaggttgtttcctcccttccttgcttctcagccg
atgatgtgcctctcttcactatacgcgaatatgacgtactgatggactcatccaacatga
aaccggaggattggctggtaatagcacgagacatcgcagaggcatacgatgactacagtg
ggtttgtagtcatacacgggactgacactctttcgtacacggcatcagcactgtcattcc
ttctccccaacctatccaagcctgtcatattaacaggctcccagatacctcttgccgaga
catacaatgacggtgtatttaacctgctgggatcaattctgttggctggatggtatgata
ttcctgaggttggtctgtttttcgctggcaagctttacaggggtaatcgggcacagaagt
attccgcttggcagctggatgcctttgcctcgggagcctacccgccactggctaccatgg
gggtcagcatctttgttaatacagacaagattcgcaaagtagaagccgcacagaagccag
ttgtgcagaatgccgtttcatcggctgttgggatcgtgcacctgtatcccggtttttctg
gcagcgacctactctccgcggctatggaaaaagacggactcgtgcttttggctttcggat
ctggaaatgggccgtcttctgatctgaagtttgttgaggcactagaaacccttcacaagc
ggggactggtgattgtagacgccacgcagacattttggggcatggtggatctggggctct
acgagaccggtggagccatgcgccgtgcaggtgtaatttcggcatataccatgactccag
aagctgcttacaccaaactcgccgttttactcggtcaggatattgaccaggacactgtgg
agacactcttccaaagtgacctggcaggtgaactggatctccccgctattgaacctcgtg
ctatgtaa
>Gerbil_contig008.1 complement(567186:568452)
catgtaccggatttacttgaaagtgtttgacattagaactgaaagtaggctattcttaac
tgtactggcatagaagcctcattcagagaaatattttgactagtaataaaggtagaatag
ataaatgtgct-ccttagtagctattgcaattttggtgcttcagttcactaccatcttga
cgacacatatcccaacaaatgctcctaagcaagtagccagagatcctgaaatacggcctc
gtgtcctatgtctttatgttggagggactatcggaatggttaaggacgagactggagagt
atgttccctctccaggatacctcgaagaggttgtctcctctcttccttgcttctcagccg
atgatgtgcctctcttcactatacgcgaatatgacgtactgatggactcatccaacatga
agccggaggattggctggtaatagcacgagacattgcagaggcatacgatgactacagtg
ggtttgtagtcatacacgggactgacaccctttcgtacacggcatcagcactgtcattcc
ttctccccaacctatccaagcctgtcatattaacaggctcccagatacctcttgccgaga
catacaatgacggtgtacttaacctactgggatcaattttgttggctggatggtatgata
ttcctgaggttggtctgtttttcgctggcaagctttacaggggtaatcgggcacagaagt
attccgcttggcagctggatgcttttgcctcgggagcctacccgccactggctaccatgg
gggtcagcatctttgttaatacagacaagattcgcaaagtagaagccgcacagaagccag
ttgtgcagaatgccgtttcatcggctgttgggatcgtgcacctgtatcccggtttttctg
gcagcgacctactctccgcggctatgggaaaagacggactcgtgcttttggctttcggat
ctggaaatgggccgtcttctgatctgaagtttgttgaggcactagaaacccttcataagc
gaggactggtgattgtagacgccacgcagacattttggggcatggtggatctggggctct
acgagaccggtggagccatgcgccgtgcaggtgtaatttcggcatataccatgactccag
aagctgcttacaccaaactcgccgttttactcggccaggatattgaccaagacaccgtgg
agacactcttccaaagtgacctggcaggtgaactggatctccccgctattgaacctcgtg
ctatgtaa
>Gi-P132_contig008.1 complement(567128:568394)
catgtaccggatttacttgaaagtgtttgacattagaactgaaagtaggctattcttaac
tgtactggcatagaagcctcrttcagagaaatattttgactagtaataaaggtagaatag
ataaatgtgct-ccttagtaactattgcaattttggtgcttcagttcactaccatcttga
cgacacatatcccaacaaatgctcctaagcaagtagccagagatcctgaaatacggcctc
gtgtcctatgtctttatgttggagggactatcggaatggttaaggacgagactggagagt
atgttccctctccaggatacctcgaagaggttgtctcctctcttccttgcttctcagccg
atgatgtgcctctcttcactatacgcgaatatgacgtactgatggactcatccaacatga
agccggaggattggctggtaatagcacgagacattgcagaggcatacgatgactacagtg
ggtttgtagtcatacacgggactgacaccctttcgtacacggcatcagcactgtcattcc
ttctccccaacctatccaagcctgtcatattaacaggctcycagatacctcttgccgaga
catacaatgacggtgtatttaacctgctgggatcaattttgttggctggatggtatgata
ttcctgaggttggtctgtttttcgctggcaagctttacaggggtaatcgggcacagaagt
attccgcttggcagctggatgcctttgcctcgggagcctacccgccactggctaccatgg
gggtcagcatctttgttaatacagacaagattcgcaaagtagaagccgcacagaagccrg
ttgtgcagaatgccgtttcatcggctgttgggattgtgcacctgtatcccggtttttctg
gcagcgacctactctccgcggctatgggaaaagacggactcgtgcttttggctttcggat
ctggaaatgggccgtcttctgatctgaagtttgttgaggcactagaaacccttcataagc
ggggactggtgattgtagacgccacgcagacattttggggcatggtggatctggggctct
acgagaccggtggagccatgcgccgtgcaggtgtaatttcggcatataccatgactccag
aagctgcttacaccaaactcgccgttttactcggccaggatattgaccaggacaccgtgg
agacactcttccaaagtgacctggcaggtgaactggatctccccgctattgaacctcgtg
ctatgtaa
>Gi-P289_contig008.1 complement(567206:568472)
catgtaccggatttacttgaaagtgtttgacattagaactgaaagtaggctattcttaac
tgtactggcatagaagcctcattcagagaaatattttgactagtaataaaggtagaatag
ataaatgtgct-ccttagtagctattgcaattttggtgcttcagttcactaccatcttga
cgacacatatcccaacaaatgctcctaagcaagtagccagagatcctgaaatacggcctc
gtgtcctatgtctttatgttggagggactatcggaatggttaaggacgagactggagagt
atgttccctctccaggatacctcgaagaggttgtctcctctcttccttgcttctcagccg
atgatgtgcctctcttcactatacgcgaatatgacgtactgatggactcatccaacatga
agccggaggattggctggtaatagcacgagacattgcagaggcatacgatgactacagtg
ggtttgtagtcatacacgggactgacaccctttcgtacacggcatcagcactgtcattcc
ttctccccaacctatccaagcctgtcatattaacaggctcccagatacctcttgccgaga
catacaatgacggtgtatttaacctgctgggatcaattttgttggctggatggtatgata
ttcctgaggttggtctgtttttcgctggcaagctttacaggggtaatcgrgcacagaagt
attccgcttggcagctggatgcctttgcctcgggagcctacccgccactggctaccatgg
gggtcagcatctttgttaatacagacaagattcgcaaagcagaagccgcacagaagccag
ttgtgcagaatgccgtttcatcggctgttgggattgtgcacctgtatcccggtttttctg
gcagcgacctactctccgcggctatgggaaaagacggactcgtgcttttggctttcggat
ctggaaatgggccgtcttctgatctgaagtttgttgaggcactagaaacccttcataagc
ggggactggtgattgtagacgccacgcagacattttggggcatggtggatctggggctct
acgagaccggtggagccatgcgccgtgcaggtgtaatttcggcatataccatgactccag
aagctgcttacaccaaactcgccgttttactcggccaggatattgaccaggacaccgtgg
agacactcttccaaagtgacctggcaggtgaactggatctccccgctattgaacctcgtg
ctatgtaa
>Gi-P448_contig008.1 complement(567178:568444)
catgtaccggatttacttgaaagtgtttgacattagaactgaaagtaggctattcttaac
tgtactggcatagaagcctcattcagagaaatattttgactagtaataaaggtagaatag
ataaatgtgct-ccttagtagctattgcaattttggtgcttcagttcactaccatcttga
cgacacatatcccaacaaatgctcctaagcaagtagccagagatcctgaaatacggcctc
gtgtcctatgtctttatgttggagggactatcggaatggttaaggacgagactggagagt
atgttccctctccaggatacctcgaagaggttgtctcctctcttccttgcttctcagccg
atgatgtgcctctcttcactatacgcgaatatgacgtactgatggactcatccaacatga
agccggaggattggctggtaatagcacgagacattgcagaggcatacgatgactacagtg
ggtttgtagtcatacacgggactgacaccctttcgtacacggcatcagcactgtcattcc
ttctccccaacctatccaagcctgtcatattaacaggctcccagatacctcttgccgaga
catacaatgacggtgtacttaacctgctgggatcaattttgttggctggatggtatgata
ttcctgaggttggtctgtttttcgctggcaagctttacaggggtaatcgggcacagaagt
attccgcttggcagctggatgcctttgcctcgggagcctacccgccactggctaccatgg
gggtcagcatctttgttaatacagacaagattcgcaaagcagaagccgcacagaagccag
ttgtgcagaatgccgtttcatcggctgttgggattgtgcacctgtatcccggtttttctg
gcagcgacctactctccgcggctatgggaaaagacggactcgtgcttttggctttcggat
ctggaaatgggccgtcttctgatctgaagtttgttgaggcactagaaacccttcataagc
gaggactggtgattgtagacgccacgcagacattttggggcatggtggatctggggctct
acgagaccggtggagccatgcgccgtgcaggtgtaatttcggcatataccatgactccag
aagctgcttacaccaaactcgccgttttactcggccaggatattgaccaggacaccgtgg
agacactcttccaaagtgacctggcaggtgaactggatctccccgctattgaacctcgtg
ctatgtaa
>Gi-P514_contig008.1 complement(567223:568489)
catgtaccggatttacttgaaagtgtttgacattagaactgaaagtaggctattcttaac
tgtactggcatagaagcctcattcagagaaatattttgactagtaataaaggtagaatag
ataaatgtgct-ccttagtagctattgcaattttggtgcttcagttcactaccatcttga
cgacacatatcccaacaaatgctcctaagcaagtagccagagatcctgaaatacggcctc
gtgtcctatgtctttatgttggagggactatcggaatggttaaggacgagactggrgart
atgttccctctccaggatacctcgaagaggttgtttcctctcttccttgcttctcagccg
atgatgtgcctctcttcactatacgcgaatatgacgtactgatggactcrtcyaacatga
agccggaggattggctggtaatagcacgagacattgcagaggcatacgatgactacagtg
ggtttgtagtcatacacgggactgacaccctttcgtacacggcatcagcactgtcattcc
ttctccccaacctatccaagcctgtcatattaacaggctcccagatacctcttgccgaga
catacaatgacggtgtatttaacctgctgggatcaattttgttggctggatggtatgata
ttcctgaggttggtctgtttttcgctggcaagctttacaggggtaatcgggcacagaagt
attccgcttggcagctggatgcctttgcctcgggagcctacccgccactggctaccatgg
gggtcagcatctttgttaatacagacaagattcgcaaagtagaagccgcacagaagccag
ttgtgcagaatgccgtttcatcrgctgttgggatcgtgcacctgtatcccggtttttctg
gcagcgacctactctccgcggctatgggaaaagacggactcgtgcttttggctttcggat
ctggaaatgggccgtcttctgatctgaagtttgttgaggcactagaaacccttcataagc
ggggrctggtgattgtagacgccacgcagacattttggggcatggtggatctggggctct
acgagaccggtggagccatgcgccgtgcaggtgtaatttcggcatataccatgactccag
aagctgcttacaccaaactcgccgttttactcggccaggatatcgaccaggacactgtgg
agacactcttccaaagtgacctggcaggtgaactggatctccccgctattgaacctcgtg
ctatgtaa
>Gi-P521_contig008.1 complement(567210:568476)
catgtaccggatttacttgaaagtgtttgacattagaactgaaagtaggctattcttaac
tgtactggcatagaagcctcattcagagaaatattttgactagtaataaaggtagaatag
ataaatgtgct-ccttagtagctattgcaattttggtgcttcagttcactaccatcttga
cgacacatatcccaacaaatgctcctaarcaagtagccagagatcctgaaatacggcctc
gtgtcctatgtctttatgttggagggactatcggaatggttaaggacragactggagagt
atgttccctctccaggatacctcgargaggttgtttcctcccttccytgcttctcagccg
atgatgtgcctctcttcactatacgcgaatatgacgtactgatggactcatccaacatga
agccggaggattggctggtaatagcacgagacattgcagaggcatacgatgactacagtg
ggtttgtagtcatacacgggactgacaccctttcgtacacggcatcagcactgtcattcc
ttctccccaacctatccaagcctgtcatattaacaggctcccagatacctcttgccgaga
catacaatgacggtgtatttaacctgctgggatcaattttgttggctggayggtatgata
ttcctgaggttggtctgtttttcgctggcaagctttacaggggtaatcgggcacagaagt
attccgcttggcagctggatgcctttgcctcgggagcctacccgccactggctaccatgg
gggtcagcatctttgttaatacagacaagattcgcaaagcagaagccgcacagaagccag
ttgtgcagaatgccgtttcatcggctgttgggattgtgcacctgtatcccggtttttctg
gcagcgacctactctccgcggctatgggaaaagacggactcgtgcttttggctttcggat
ctggaaatgggccgtcttctgatctgaagtttgttgaggcactagaaacccttcataagc
gaggactggtgattgtagacgccacgcagacattttggggcatggtggatctggggctct
acgagaccggtggagccatgcgccgtgcaggtgtaatttcggcatataccatgactccag
aagctgcttacaccaaactcgccgttttactcggccaggatattgaccaggacaccgtgg
agacactcttccaaagtgacctggcaggtgaactggatctccccgctattgaacctcgtg
ctatgtaa
>Gi-P528_contig008.1 complement(567156:568422)
catgtaccggatttacttgaaagtgtttgacattagaactgacagtaggctattcttaac
tgtactggcatagaagcctcattcagagaaatattttgactagtaataaaggtagaatag
ataaatgtgct-ctttagtgactattgcaattttggtgcttcagttcactaccatcttga
cgacacatatcccaacaaatgctcctaagcaagtagccagagatcctgaaatacggcctc
gtgtcctatgtctttatgttggagggactatcggaatggttaaggacgagactggagagt
atgttccctctccaggatacctcgaagaggttgtctcctctcttccttgcttctcagccg
atgatgtgcctctcttcactatacgcgaatatgacgtactgatggactcatccaacatga
agccggaggattggctggtaatagcacgagacattacagaggcatacgatgactacagtg
ggtttgtagtcatacacgggactgacaccctttcgtacacggcatcagcactgtcattcc
ttctccccaacctatccaagcctgtcatattaacaggctcccagatacctcttgccgaga
catacaatgacggtgtacttaacctgctgggatcaattttgttggctggatggtatgata
ttcctgaggttggtctgtttttcgctggcaagctttacagaggtaatcgggcacagaagt
attccgcttggcagctggatgcttttgcctcgggagcctacccgccactggctaccatgg
gggtcagcatctttgttaatacagacaagattcgcaaagtagaagccgcacagaagccag
ttgtgcagaatgccgtttcatcggctgttgggatcgtgcacctgtatcccggtttttctg
gcagcgacctactctccgcggctatgggaaaagacggactcgtgcttttggctttcggat
ctggaaatgggccgtcttctgatctgaagtttgttgaggcactagaaacccttcataagc
ggggactggtgattgtagacgccacgcagacattttggggcatggtggatctggggctct
acgagaccggtggagccatgcgccgtgcaggtgtaatttcggcatataccatgactccag
aagctgcttacaccaaactcgccgttttactcggccaggatattgaccaggacaccgtgg
agacactcttccaaagtgacctggcaggtgaactggacctccccgctattgaacctcgtg
ctatgtaa
>Gi-P621_contig008.1 complement(567113:568379)
catgtaccggatttacttgaaagtgtttgacattagaactgaaagtaggctattcttaac
tgtactggcatagaagcctcattcagagaaatattttgactagtaataaaggtagaatag
ataaatgtgct-ccttagtagctattgcaattttggtgcttcagttcactaccatcttga
cgacacatatcccaacaaatgctcctaagcaagtagccagagatcctgaaatacggcctc
gtgtcctatgtctttatgttggagggactatcggaatggttaaggacgagactggagagt
atgttccctctccaggatacctcgaagaggttgtctcctctcttccttgcttctcagccg
atgatgtgcctctcttcactatacgcgaatatgacgtactgatggactcatccaacatga
agccggaggattggctggtaatagcacgagacatcgcagaggcatacgatgactacagtg
ggtttgtagtcatacacgggactgacactctttcgtacacggcatcagcactgtcattcc
ttctccccaacctatccaagcctgtcatattaacaggctcccagatacctcttgccgaga
catacaatgacggtgtatttaacctgctgggatcaattctgttggctggatggtatgata
ttcctgaggttggtctgtttttcgctggcaagctttacaggggtaatcgggcacagaagt
attccgcttggcagctggatgcctttgcctcgggagcctacccgccactggctaccatgg
gggtcagcatctttgttaatacagacaagattcgcaaagcagaagccgcacagaagccag
ttgtgcagaatgccgtttcatcggctgttgggatcgtgcacctgtatcccggtttttctg
gcagcgacctactctccgcggctatggaaaaagacggactcgtgcttttggctttcggat
ctggaaatgggccgtcttctgatctgaagtttgttgaggcactagaaacccttcacaagc
ggggactggtgattgtagacgccacgcagacattttggggcatggtggatctggggctct
acgagaccggtggagccatgcgccgtgcaggtgtaatttcggcatataccatgactccag
aagctgcttacaccaaactcgccgttttactcggtcaggatattgaccaggacactgtgg
agacactcttccaaagtgacctggcaggtgaactggatctccccgctattgaacctcgtg
ctatgtaa
>Gi-P676_contig008.1 complement(567262:568528)
catgtaccggatttacttgaaagtgtttgacattagaactgaaagtaggctattcttaac
tgtactggcatagaagcctcgttcagagaaatattttgactagtaataaaggtagaatag
ataaatgtgct-ccttagtagctattgcaattttggtgcttcagttcactaccatcttga
cgacacatatcccaacaaatgctcctaagcaagtagccagagatcctgaaatacggcctc
gtgtcctatgcctttatgttggagggactatcggaatggttaaggacgagactggagagt
atgttccctctccaggatacctcgaagaggttgtttcctctcttccttgcttctcagccg
atgatgtgcctctcttcactatacgcgaatatgacgtactgatggactcatccaacatga
agccggaggattggctggtaatagcacgagacattgcagaggcatacgatgactacagtg
ggtttgtagtcatacacgggactgacaccctttcgtacacggcatcagcactgtcattcc
ttctccccaacctatccaagcctgtcatattaacaggctcccagatacctcttgccgaga
catacaatgacggtgtatttaacctgctgggatcaattttgttggctggatggtatgata
ttcctgaggttggtctgtttttcgctggcaagctttacaggggtaatcgggcacagaagt
attccgcttggcagctggatgcttttgcctcgggagcctacccgccactggctaccatgg
gggtcagcatctttgttaatacagacaagattcgcaaagcagaagccgcacagaagccag
ttgtgcagaatgccgtttcatcggctgttgggatcgtgcacctgtatcccggtttttctg
gcagcgacctactctccgcggctatgggaaaagacggactcgtgcttttggctttcggat
ctggaaatgggccgtcttctgatctgaagtttgttgaggcactagaaacccttcataagc
ggggactggtgattgtagacgccacgcagacattttggggcatggtggatctggggctct
acgagaccggtggagccatgcgccgtgcaggtgtaatttcggcatataccatgactccag
aagctgcttacaccaaactcgccgttttactcggccaggatattgaccaggacaccgtgg
agacactcttccaaagtgacctggcaggtgaactggatctccccgctattgaacctcgtg
ctatgtaa
>Gi-P678_contig008.1 complement(567182:568448)
catgtaccggatttacttgaaagtgtttgacattagaactgaaagtaggctattcttaac
tgtactggcatagaagcctcattcagagaaatattttgactagtaataaaggtagaatag
ataaatgtgct-ctttagtaactattgcaattttggtgcttcagttcactaccatcttga
cgacacatatcccaacaaatgctcctaagcaagtagccagagatcctgaaatacggcctc
gtgtcctatgtctttatgttggagggactatcggaatggttaaggacgagactggagagt
atgttccctctccaggatacctcgaagaggttgtctcctctcttccttgcttctcagccg
atgatgtgcctctcttcactatacgcgaatatgacgtactgatggactcatccaacatga
agccggaggattggctggtaatagcacgagacattgcagaggcatacgatgactacagtg
ggtttgtagtcatacacgggactgacaccctttcgtacacggcatcagcactgtcattcc
ttctccccaacctatccaagcctgtcatattaacaggctcccagatacctcttgccgaga
catacaatgacggtgtacttaacctgctgggatcaattttgttggctggatggtatgata
ttcctgaggttggtctgtttttcgctggcaagctttacaggggtaatcgggcacagaagt
attccgcttggcagctggatgcttttgcctcgggagcctacccgccactggctaccatgg
gggtcagcatctttgttaatacagacaagattcgcaaagtagaagccgcacagaagccag
ttgtgcagaatgccgtttcatcggctgttgggatcgtgcacctgtatcccggtttttctg
gcagcgacctactctccgcggctatgggaaaagacggactcgtgcttttggctttcggat
ctggaaatgggccgtcttctgatctgaagtttgttgaggcactagaaacccttcataagc
ggggactggtgattgtagacgccacgcagacattttggggcatggtggatctggggctct
acgagaccggtggagccatgcgccgtgcaggtgtaatttcggcatataccatgactccag
aagctgcttacaccaaactcgccgttttactcggccaggatattgaccaggacaccgtgg
agacactcttccaaagtgacctggcaggtgaactggatctccccgctattgaacctcgtg
ctatgtaa
>Gi-P680_contig008.1 complement(567237:568503)
catgtaccggatttacttgaaagtgtttgacattagaactgaaagtaggctattcttaac
tgtactggcatagaagcctcattcagagaaatattttgactagtaataaaggtagaatag
ataaatgtgct-ccttagtgactattgcaattttggtgcttcagttcactaccatcttga
cgacacatatcccaacaaatgctcctaagcaagtagccagagatcctgaaatacggcctc
gtgtcctatgtctttatgttggagggactatcggaatggttaaggacgagactggagagt
atgttccctctccaggatacctcgaagaggttgtctcctctcttccttgcttctcagccg
atgatgtgcctctcttcactatacgcgaatatgacgtactgatggactcatccaacatga
aaccggaggattggctggtaatagcacgagacatcgcagaggcatacgatgactacagtg
ggtttgtagtcatacacgggactgacactctttcgtacacggcatcagcactgtcattcc
ttctccccaacctatccaagcctgtcatattaacaggctcccagatacctcttgccgaga
catacaatgacggtgtatttaacctgctgggatcaattctgttggctggatggtatgata
ttcctgaggttggtctgtttttcgctggcaagctttacaggggtaatcgggcacagaagt
attccgcttggcagctggatgcctttgcctcgggagcctacccgccactggctaccatgg
gggtcagcatctttgttaatacagacaagattcgcaaagtagaagccgcacagaagccag
ttgtgcagaatgccgtttcatcggctgttgggatcgtgcacctgtatcccggtttttctg
gcagcgacctactctccgcggctatggaaaaagacggactcgtgcttttggctttcggat
ctggaaatgggccgtcttctgatctgaagtttgttgaggcactagaaacccttcacaagc
ggggactggtgattgtagacgccacgcagacattttggggcatggtggatctggggctct
acgagaccggtggagccatgcgccgtgcaggtgtaatttcggcatataccatgactccag
aagctgcttacaccaaactcgccgttttactcggtcaggatattgaccaggacactgtgg
agacactcttccaaagtgacctggcaggtgaactggatctccccgctattgaacctcgtg
ctatgtaa
>P344_contig3 complement(586870:588137)
catgtaccggatttacttgaaagtgtttgacattagaactgaaagtaggctattcttaac
tgtactggcatagaagcctcgttcagagaaatattttgactagtaataaaggtagaatag
ataaatgtgctcctttagtgactattgcaattttggtgcttcagttcactaccatcttga
cgacacatatcccaacaaattctcctaaacaagcagccagagatcctgaaatacggcctc
gtgtcctatgtctttatgttggagggactatcggaatggttaaggacgagactggagagt
atgttccctctccaggatacctcgaagaggttgtttcctctcttccttgcttctcagccg
atgatgtgcctctcttcactatacgcgaatatgacgtactgatggactcatccaacatga
agccggaggattggctggtaatagcacgagacattgcagaggcatacgatgactacagtg
ggtttgtagtcatacacgggactgacaccctttcgtacacggcatcagcactgtcattcc
ttctccctaacctatccaagcctgtcatattaacaggctcccagatacctcttgccgaga
catacaatgacggtgtatttaacctgctgggatcaattttgttggctggatggtatgata
ttcctgaggttggtctgtttttcgctggcaagctttacaggggtaatcgggcacagaagt
attccgcttggcagctggatgcctttgcctcgggagcctacccgccactggctaccatgg
gggtcagcatctttgttaatacagacaagattcgcaaagtagaagccgcacagaagccgg
ttgtgcagaatgccgtttcatcggctgttgggatcgtgcacttgtaccccggtttttctg
gcagcgacctactctccgcggctatgggaaaagacggactcgtgcttttggctttcggat
ctggaaatgggccgtcttctgatctgaagtttgttgaggcactagaaatccttcataagc
ggggactggtgattgtagacgccacgcagacattttggggcatggtggatctggggctct
acgagaccggtggagccatgcgccgtgcaggtgtaatttcggcatataccatgactccag
aagctgcttacaccaaactcgccgttttactcggccaggatatcgaccaggacactgtgg
agacactcttccaaagtgacctggcaggtgaactggatctccccgctattgaacatcgtg
ctatgtaa
>P387_contig66 16470:17736
catgtaccggatttacttgaaagtgtttgacattagaactgaaagtaggctactcttaac
tgtactggcatagaatcctcgttcagagaaatattttgactagtaataaaggtagaatag
ataaatgtgct-ctttagtgactattgcaattttagtgcttcagttcactaccatcttga
tgacacatatcccaacaaatattcctaaacaagtagccagagatcctgaaatacggcctc
gtgtcctatgtctttatgttggagggactatcggaatggttaaggacaagactggagagt
atgttccctctccaggatacctcgaagaggttgtttcctctcttccttgcttctcagccg
atgatgtgcctctcttcactatacgcgaatatgacgtactgatggactcatccaacatga
agccggaggattggctggtaatagcacgagacattgcagaggcatacgatgactacagtg
ggtttgtagtcatacacgggactgacaccctttcgtacacggcatcagcactgtcattcc
ttctccccaacctatccaagcctgtcatattaacaggctcccagatacctcttgccgaga
catacaatgacggtgtatttaacctgctgggatcaattttgttggctggatggtatgata
ttcctgaggttggtctgtttttcgctggcaagctttacaggggtaatcgggcacagaagt
attccgcttggcagctggatgcctttgcctcgggagcctacccgccactggctaccatgg
gtgtcagcatctttgttaatacagacaagattcgcaaagtagaagccgcacagaagccag
ttgtgcagaatgccgtttcatcagctgttgggatcgtgcacctgtaccccggtttttctg
gcagcgacctactctccgcggctatgggaaaagacggactcgtgcttttggctttcggat
ctggaaatgggccgtcttctgatctgaagtttgttgaggcactagaaatccttcataagc
ggggattggtgattgtagacgccacgcagacattttggggcatggtggatctggggctct
acgagaccggtggagccatgcgccgtgcaggtgtaatttcggcatataccatgactccag
aagctgcttacaccaaactcgccgttttactcggcctgggtatcgaccaggacactgtgg
agacactcttccaaagtgacctggcaggtgaactggatctccccgctattgaacatcgtg
ctatgtaa
>P424_contig8 complement(567197:568463)
catgtaccggatttacttgaaagtgtttgacattagaactgaaagtaggctattcttaac
tgtactggcatagaagcctcattcagagaaatattttgactagtaataaaggtagaatag
ataaatgtgct-ccttagtagctattgcaattttggtgcttcagttcactaccatcttga
cgacacatatcccaacaaatgctcctaagcaagtagccagagatcctgaaatacggcctc
gtgtcctatgtctttatgttggagggactatcggaatggttaaggacgagactggagagt
atgttccctctccaggatacctcgaagaggttgtctcctctcttccttgcttctcagccg
atgatgtgcctctcttcactatacgcgaatatgacgtactgatggactcatccaacatga
agccggaggattggctggtaatagcacgagacattgcagaggcatacgatgactacagtg
ggtttgtagtcatacacgggactgacaccctttcgtacacggcatcagcactgtcattcc
ttctccccaacctatccaagcctgtcatattaacaggctcccagatacctcttgccgaga
catacaatgacggtgtacttaacctgctgggatcaattttgttggctggatggtatgata
ttcctgaggttggtctgtttttcgctggcaagctttacaggggtaatcgggcacagaagt
attccgcttggcagctggatgcttttgcctcgggagcctacccgccactggctaccatgg
gggtcagcatctttgttaatacagacaagattcgcaaagcagaagccgcacagaagccag
ttgtgcagaatgccgtttcatcggctgttgggattgtgcacctgtatcccggtttttctg
gcagcgacctactctccgcggctatgggaaaagacggactcgtgcttttggctttcggat
ctggaaatgggccgtcttctgatctgaagtttgttgaggcactagaaacccttcataagc
gaggactggtgattgtagacgccacgcagacattttggggcatggtggatctggggctct
acgagaccggtggagccatgcgccgtgcaggtgtaatttcggcatataccatgactccag
aagctgcttacaccaaactcgccgttttactcggccaggatattgaccaggacaccgtgg
agacactcttccaaagtgacctggcaggtgaactggatctccccgctattgaacctcgtg
ctatgtaa
>P427_contig24 23041:24307
catgtaccggatttacttgaaagtgtttgacattagaactgaaagtaggctattcttaac
tgtactggcatagaagcctcattcagagaaatattttgactagtaataaaggtagaatag
ataaatgtgct-ctttagtgactattgcaattttggtgcttcagttcactaccatcttga
cgacacatatcccaacaaatgctcctaagcaagtagccagagatcctgaaatacggcctc
gtgtcctatgtctttatgttggagggactatcggaatggttaaggacgagactggagagt
atgttccctctccaggatacctcgaagaggttgtttcctctcttccttgcttctcagccg
atgatgtgcctctcttcactatacgcgaatatgacgtactgatggactcatccaacatga
agccggaggattggctggtaatagcacgagacattgcagaggcatacgatgactacagtg
ggtttgtagtcatacacgggactgacaccctttcgtacacggcatcagcactgtcattcc
ttctccccaacctatccaagcctgtcatattaacaggttcccagatacctcttgccgaga
catacaatgacggtgtatttaacctgctgggatcaattttgttggctggatggtatgata
ttcctgaggttggtctgtttttcgctggcaagctttacaggggtaatcgagcacagaagt
attccgcttggcagctggatgcctttgcctcgggagcctacccgccactggctaccatgg
gtgtcagcatctttgttaatacagacaagattcgcaaagtagaagccgcacagaagccag
ttgtgcagaatgccgtttcatcggctgttgggatcgtgcacctgtaccccggtttttctg
gcagcgacctactctccgcggctatgggaaaagacggactcgtgcttttggctttcggat
ctggaaatgggccgtcttctgatctgaagtttgttgaggcactagaaatccttcataagc
ggggattggtgattgtagacgccacgcagacattttggggcatggtggatctggggctct
acgagaccggtggagccatgcgccgtgcaggtgtaatttcggcatataccatgactccag
aagctgcttacaccaaactcgccgttttactcggccaggatatcgaccaggacactgtgg
aggcactcttccaaagtgacctggcaggtgaactggatctccccgctattgaacctcgtg
ctatgtaa
>P458_contig8 complement(391303:392569)
catgtaccggatttacttgaaagtgtttgacattagaactgaaagtaggctattcttaac
tgtactggcatagaagcctcattcagagaaatattttgactagtaataaaggtagaatag
ataaatgtgct-ccttagtagctattgcaattttggtgcttcagttcactaccatcttga
cgacacatatcccaacaaatgctcctaagcaagtagccagagatcctgaaatacggcctc
gtgtcctatgtctttatgttggagggactatcggaatggttaaggacgagactggagagt
atgttccctctccaggatacctcgaagaggttgtctcctctcttccttgcttctcagccg
atgatgtgcctctcttcactatacgcgaatatgacgtactgatggactcatccaacatga
agccggaggattggctggtaatagcacgagacattgcagaggcatacgatgactacagtg
ggtttgtagtcatacacgggactgacaccctttcgtacacggcatcagcactgtcattcc
ttctccccaacctatccaagcctgtcatattaacaggctcccagatacctcttgccgaga
catacaatgacggtgtatttaacctgctgggatcaattttgttggctggatggtatgata
ttcctgaggttggtctgtttttcgctggcaagctttacaggggtaatcgggcacagaagt
attccgcttggcagctggatgcttttgcctcgggagcttacccgccactggctaccatgg
gggtcagcatctttgttaatacagacaagattcgcaaagtagaagccgcacagaagccag
ttgtgcagaatgccgtttcatcggctgttgggatcgtgcacctgtatcccggtttttctg
gcagcgacctactctccgcggctatgggaaaagacggactcgtgcttttggctttcggat
ctggaaatgggccgtcttctgatctgaagtttgttgaggcactagaaacccttcataagc
ggggactggtgattgtagacgccacgcagacattttggggcatggtggatctggggctct
acgagaccggtggagccatgcgccgtgcaggtgtaatttcggcatataccatgactccag
aagctgcttacaccaaactcgccgttttactcggccaggatattgaccaggacaccgtgg
agacactcttccaaagtgacctggcaggtgaactggatctccccgctattaaacctcgtg
ctatgtaa
