# Supplementary material for: High resolution multi-locus sequence typing scheme for Giardia duodenalis assemblage B outbreak and population analysis
Source: PLoS Negl Trop Dis. 2026 Jul 15;20(7):e0014528. doi: 10.1371/journal.pntd.0014528 (PMC13395364; doi:10.1371/journal.pntd.0014528)
Supplement: S2 Appendix — (ZIP) [file pntd.0014528.s002.zip › S2_Appendix/annotated_alignment_2156_k501_ash0.9_reads20_c5fae58a8e06ab8ea3bd9122779feb0c.fasta]

>POIs
----------------------------------------------------------------------------------------------------------------------------------------------------------------------------------------------------------------------------------------------------------------------------------------------------------------------------------------------------------------------------------------------------------------------------------------------------------------------------------------------------------------------------------------------------------------------------------------------------------------------------------------------------------------------------------------------------------------------------------------------------------------------------------------------------------------------------------------------------------------------------------------------------------------------------------------------------------------------------------------------------------------------------------------------------------------------------------------------------------------------------------------------------YY----------YYYY---YY-Y--Y-Y-Y--Y--Y------Y-----Y-YY------YY-----------------------------------------------------------------------------------------------------------------------------------------------------------------------------------------------------------------------------------------------
>GCA_011634595.1_contig6 423046:424452
gagcttcaggacattctctactcacagagtaggcttagtgaaaatgcaacgctcgaggat
cttcgtgcagaggcaacagaggcagagtcagctgcatcaaagaccagaaacgaagccaac
atagcttataaggccagggttgatgctgaagagcgccttaagaagaacgaggcatccgca
gtgcatctacgcacagagatggaggcgcagatagagtcaactctaggatcacaggctgca
gaacggtacagatctttgaatgacgagaacataaccctgaagcagaaggaaagcgagcta
cgcaaggagcttcaagaagcagctgctatagcggcaaatgcgtacagcttctgtaccatc
ctttctaactatacgtcaggtgagtctatttctgggcaatcaggtcacatagccatggat
gaacggatgagtggggtggacacgaacatacaaaaagctattacacttcaccgacaaatc
agagccgcaaaacgagagcttgatgcatataagacaaagattaaagctgcagagagccat
gatccggagcagtcacttaagcagcagctcaggaaccgcttccgtatagagcaaacagag
acacaaagtttgatagaggagattaaaataacagagggcggtgttcagcagcgcaagaag
cttcttgaagaaatcgcttccgatgcgactgtgactattactaaagaacagaaagatctg
ctaaagtccgtcatcaaagcggaggcattcctcactgaatttcctaataagaaactggct
ctacaaacaagcattaaacaggctcaagcagaagtggtcagccttatttctcgtttaccc
gttcctcagagtacgatagcagttcccggagaagagaccccgggtgcaattgaggcacaa
ctgcaacaaaaatcccgcgagctagatcgtacaactgataccgaaatgagagtcaatgca
gagttacgggcttatggtgataaggtctcagctttaacagattccctagagcgccttagg
gccgatttacgagaagcagagtcaattgaaaatgttgaagcagaagaaagcacccttaaa
acaaagcttactagtctaaaggccatgcacgaggaagagaccaaggctctcgacaaaagc
aaaagcgcattgcggcttatggaagatcagcttgcagcaaacgagaatgcacagttactg
aggaatctgttggaccagctctcggcaaatttgcagaagaagtatgcagtggagctcttt
atcgcgcagaaaactattgagagctgttatgacgagccgaaggcaaagtgcttgcaactg
atatcagaaataaacaacgttctgatgggcgtataatttgcgcatttgggacattacaag
gtgcagtgcacatctcttttactatca
>GCA_001543975.1_contig63 11587:12993
gagctccaggacattctctattcacagagcaggcttagcgaaaatgcaacgctcgaggat
cttcgtgcagaggcaacagaggcagagtcagctgcatcaaagaccagaaacgaagccaac
atagcttataaggccagggtcgatgctgaagagcgtcttaagaagaacgaggcatctgcg
gttcacctacgcacagaaatggaggcgcagatagagtcaactctaggatcacaggctgca
gaacgatacagatctttgaatgacgagaacataaccctgaagcagaaggaaagcgagcta
cgcaaggagcttcaagaagcagctgctatagcggcaaatgcgtacagcttctgcaccatc
ctttctaactatacatcaggtgactctctttctgggcaacaaggccacctaggcatggat
gagcggatgggtggggtggacacaaacatacaaaaagctattacacttcaccgacaaatc
agagccgcaaagcgagagcttgatgcatataaggcaaagattaaagctgcagagagccat
gatccggagcaatcgcttaagcagcagctcaggaaccgcttccgtatagagcaaacagaa
acacaaagtttgatagaggagattaaaataacagagggcggtgttcaacagcgtaagaag
cttcttgcagaaatcgcttccgatgcgactgtgactattactaaagaacagaaagatctg
ctaaagtccgtcatcaaagcggaggcattcctcactgaatttcctaataagaaactggcc
ctacaaacaagcattaagcaggcccaggcagaagtggtcagccttatttctcgtttaccc
gttcctcagagtacgatagcagttcccggagaagagaccccgggtgcaattgaggcacaa
ctgcagcaaaaatcccgtgagctagatcgtacaactgataccgaaatgagagtcaatgca
gagttacgggcttatggtgataaggtctcagctttaacagattccctagagcgccttaga
gccgatttacgagaggcagagtcaattgaaaatgttgaagcagaagaaagcacccttaaa
acaaagcttactagtctaaaggccatgcacgaggaagagaccaaggctctcgacaaaagc
aaaagcgcgttgcggcttatggaagatcagcttgcagcaaacgagaatgcacagttactg
aggaatctgttggaccagctctcggcaaatttgcagaagaagtatgcagtggaactcttt
atcgcgcagaaaactattgagagctgttatgacgagccgaaggcaaagtgcttgcaactg
atatcggaaataaacaacgttctgatgggcgtataatgtgcgcatttgggacattacaag
gtgcagcacacatctcttttactatca
>Gerbil_contig008.1 complement(297721:299127)
gagcttcaggacattctctactcacagagtaggcttagtgaaaatgcaacgctcgaggat
cttcgtgcagaggcaacagaggcagagtcagctgcatcaaagaccagaaacgaagccaac
atagcttataaggccagggttgatgctgaagagcgccttaagaagaacgaggcatccgca
gtgcatctacgcacagagatggaggcgcagatagagtcaactctaggatcacaggctgca
gaacggtacagatctttgaatgacgagaacataaccctgaagcagaaggaaagcgagcta
cgcaaggagcttcaagaagcagctgctatagcggcaaatgcgtacagcttctgtaccatc
ctttctaactatacgtcaggtgagtctatttctgggcaatcaggtcacatagccatggat
gaacggatgagtggggtggacacgaacatacaaaaagctattacacttcaccgacaaatc
agagccgcaaaacgagagcttgatgcatataagacaaagattaaagctgcagagagccat
gatccggagcagtcacttaagcagcagctcaggaaccgcttccgtatagagcaaacagag
acacaaagtttgatagaggagattaaaataacagagggcggtgttcagcagcgcaagaag
cttcttgaagaaatcgcttccgatgcgactgtgactattactaaagaacagaaagatctg
ctaaagtccgtcatcaaagcggaggcattcctcactgaatttcctaataagaaactggct
ctacaaacaagcattaaacaggctcaagcagaagtggtcagccttatttctcgtttaccc
gttcctcagagtacgatagcagttcccggagaagagaccccgggtgcaattgaggcacaa
ctgcagcaaaaatcccgcgagctagatcgtacaactgataccgaaatgagagtcaatgca
gagttacgggcttatggtgataaggtctcagctttaacagattccctagagcgccttagg
gccgatttacgagaagcagagtcaattgaaaatgttgaagcagaagaaagcacccttaaa
acaaagcttactagtctaaaggccatgcacgaggaagagaccaaggctctcgacaaaagc
aaaagcgcattgcggcttatggaagatcagcttgcagcaaacgagaatgcacagttactg
aggaatctgttggaccagctctcggcaaatttgcagaagaagtatgcagtggagctcttt
atcgcgcagaaaactattgagagctgttatgacgagccgaaggcaaagtgcttgcaactg
atatcagaaataaacaacgttctgatgggcgtataatgtgcgcatttgggacattacaag
gtgcagcgcacatctcttttactatta
>Gi-P132_contig008.1 complement(297669:299075)
gagcttcaggacattctctactcacagagcaggcttagtgaaaatgcaacgctcgaggat
cttcgtgcagaggcaacagaggcagagtcagctgcatcaaagaccagaaacgaagccaac
atagcttataaagccagggttgatgctgaagagcgccttaagaagaacgaggcatccgca
gtgcatctacgcacagagatggaggcgcagatagagtcaactctaggatcacaggctgca
gaacggtacagatctttgaatgacgagaacataaccctaaagcagaaggaaagcgagcta
cgcaaggagcttcaagaagcagctgctatagcggcaaatgcgtacagcttctgtaccatc
ctttctaactatacgtcaggtgagtctatttctgggcaatcaggtcacatagccatggat
gaacggatgagtggggtggacacgaacatacaaaaagctattacacttcaccgacaaatc
agagccgcaaagcgagagcttgatgcatataaggcaaagattaaagctgcagagagccat
gatccggagcagtcgcttaagcagcagctcaggaaccgcttccgtatagagcaaacagag
acacaaagtttgatagaggagattaaaataacagagggcggtgttcagcagcgcaagaag
cttcttgaagaaatcgcttccgatgcgactgtgactattactaaagaacagaaagatctg
ctaaagtccgtcatcaaagcggaggcattcctcactgaatttcctaataagaaactggct
ctacaaacaagcattaagcaggctcaggcagaagtggttagccttatttctcgtttaccc
gttcctcagagtacgatagcagttcccggagaagagaccccgggtgcaattgaggcacaa
ctgcagcaaaaatcccgcgagctagatcgtacaactgataccgaaatgagagtcaatgca
gagttacgggcttatggtgataaggtctcagctttaacagattccctagagcgccttaga
gccgatttacgagaggcagagtcaattgaaaatgttgaagcagaagaaagcacccttaaa
acaaagcttactagtctaaaggccatgcacgaggaagagaccaaggctctcgacaaaagc
aaaagcgcgttgcggctcatggaagatcagcttgcagcaaacgagaatgcacagttactg
aggaatctgttggaccagctctcggcaaatttgcagaagaagtatgcagtggagctcttt
atcgcgcagaaaactattgagagctgttatgacgagccgaaggcaaagtgcttgcaactg
atatcagaaataaacaacgttctgatgggcgtataatgtgcgcatttgggacattacaag
gtgcagtgcacatctcttttactatca
>Gi-P289_contig008.1 complement(297703:299109)
gagcttcaggacattctctactcacagagcaggcttagtgaaaatgcaacgctcgaggat
cttcgtgcagaggcgacagaggcagagtcagctgcatcaaagaccagaaacgaagccaac
atagcttataaagccagggttgatgctgaagagcgccttaagaagaacgaggcatccgca
gtgcatctacgcacagagatggaggcgcagatagagtcaactctaggatcacaggctgca
gaacggtacagatctttgaatgacgagaacataaccctgaagcagaaggaaagcgagcta
cgcaaggagcttcaagaagcagctgctatagcggcaaatgcgtacagcttctgtaccatc
ctttctaactatacgtcaggtgagtctatttctgggcaatcaggtcacatagccatggat
gaacggatgagtggggtggacacgaacatacaaaaagctattacacttcaccgacaaatc
agagccgcaaagcgagagcttgatgcatataaggcaaagattaaagctgcagagagccat
gatccggagcagtcacttaagcagcagctcaggaaccgcttccgtatagagcaaacagag
acacaaagtttgatagaggagattaaaataacagagggcggtgttcagcagcgcaagaag
cttcttgaagaaatcgcttccgatgcgactgtgactattactaaagaacagaaagatctg
ctaaagtccgtcatcaaagcggaggcattcctcactgaatttcctaataagaaactggct
ctacaaacaagcattaagcaggctcaggcagaagtggttagccttatttctcgtttaccc
gttcctcagagtacgatagcagttcccggagaagagaccccgggtgcaattgaggcacaa
ctgcagcaaaaatcccgcgagctagatcgtacaactgataccgaaatgagagtcaatgca
gagttacgggcttatggtgataaggtctcagctttaacagattccctagagcgccttagg
gccgatttacgagaggcagagtcaattgaaaatgttgaagcagaagaaagcacccttaaa
acaaagcttactagtctaaaggccatgcacgaggaagagaccaaggctctcgacaaaagc
aaaagcgcgttgcggctcatggaagatcagctcgcagcaaacgagaatgcacagttactg
aggaatctgttggaccagctctcggcaaatttgcagaagaagtatgcagtggagctcttt
atcgcgcagaaaactattgagagctgttatgacgagccgaaggcaaagtgcttgcaactg
atatcagaaataaacaacgttctgatgggcgtataatgtgcgcatttgggacattacaag
gtgcagtgcacatctcttttactatca
>Gi-P448_contig008.1 complement(297695:299101)
gagcttcaggacattctctactcacagagcaggcttagtgaaaatgcaacgctcgaggat
cttcgtgcagaggcaacagaggcagagtcagctgcatcaaagaccagaaacgaagccaac
atagcttataaagccagggttgatgctgaagagcgccttaagaagaacgaggcatccgca
gtgcatctacgcacagagatggaggcgcagatagagtcaactctaggatcacaggctgca
gaacggtacagatctttgaatgacgagaacataaccctgaagcagaaggaaagcgagcta
cgcaaggagcttcaagaagcagctgctatagcggcaaatgcgtacagcttctgtaccatc
ctttctaactatacgtcaggtgagtctatttctgggcaatcaggtcacatagccatggat
gaacggatgagtggggtggacacgaacatacaaaaagctattacacttcaccgacaaatc
agagccgcaaagcgagagcttgatgcatataaggcaaagattaaagctgcagagagccat
gatccggagcagtcgcttaagcagcagctcaggaaccgcttccgtatagagcaaacagag
acacaaagtttgatagaggagattaaaataacagagggcggtgttcagcagcgcaagaag
cttcttgaagaaatcgcttccgatgcgactgtgactattactaaagaacagaaagatctg
ctaaagtccgtcatcaaagcggaggcattcctcactgaatttcctaataagaaactggct
ctacaaacaagcattaagcaggctcaggcagaagtggtcagccttatttctcgtttaccc
gttcctcagagtacgatagcagttcccggagaagagaccccgggtgcaattgaggcacaa
ctgcagcaaaaatcccgcgagctagatcgtacaactgataccgaaatgagagtcaatgca
gagttacgggcttatggtgataaggtctcagctttaacagattccctagagcgccttaga
gccgatttacgagaagcagagtcaattgaaaatgttgaagcagaagaaagcacccttaaa
acaaagcttactagtctaaaggccatgcacgaggaagagaccaaggctctcgacaaaagc
aaaagcgcgttgcggctcatggaagatcagcttgcagcaaacgagaatgcacagttactg
aggaatctgttggaccagctctcggcaaatttgcagaagaagtatgcagtggagctcttt
atcgygcagaaaactattgagagctgttatgacgagccgaaggcaaagtgcttgcaactg
atatcagaaataaacaacgttctgatgggcgtataatgtgcgcatttgggacattacaag
gtgcagtgcacatctcttttactatca
>Gi-P514_contig008.1 complement(297714:299120)
gagcttcaggacattctctactcacagagcaggcttagtgaaaatgcaacgctcgaggat
cttcgtgcagaggcgacagaggcagagtcagctgcatcaaagaccagaaacgaagccaac
atagcttataaggccagggtcgatgcggaagagcgtcttaagaagaacgaggcatccgca
gtgcatctacgcacagagatggaggcgcagatagagtcaactctaggatcacaggctgca
gaacggtacagatctttgaatgacgagaacataaccctaaagcagaaggaaagcgagcta
cgcaaggagcttcaagaagcagctgctatagcggcaaatgcgtacagcttctgtaccatc
ctttctaactatacgtcaggtgagtctatttctgggcaatcaggtcacatagccatggat
gaacggatgagtggagtggacacgaacatacaaaaagctattacacttcaccgacaaatc
agagccgcaaagcgagagcttgatgcatataaggcaaagattaaagctgcagagagccat
gatccggagcagtcgcttaagcagcagctcaggaaccgcttccgtatagagcaaacagag
acacaaagtttgatagaggagattaaaataacagagggcggtgttcagcagcgcaagaag
cttcttgaagaaatcgcttccgatgcgactgtgactattactaaagaacagaaagatctg
ctaaagtccgtcatcaaagcggaggcattcctcactgaatttcctaataagaaactggct
ctacaaacaagcattaagcaggctcaagcagaagtggtcagccttatttctcgtttaccc
gttcctcagagtacgatagcagttcccggagaagagaccccgggtgcaattgaggcacaa
ctgcagcaaaaatcccgygagctagatcgtacaactgataccgaaatgagagtcaatgca
gagttacgggcttatggtgataaggtctcagctttaacagattccctagagcgccttaga
gccgatttacgagaagcagagtcaattgaaaatgttgaagcagaagaaagcacccttaaa
acaaagcttactagtctaaaggccatgcacgaggaagagaccaaggctctcgacaaaagc
aaaagcgcgttgcggctcatggaggatcagcttgcagcaaacgagaatgcacagttactg
aggaatctgttggaccagctctcggcaaatttgcagaagaagtatgcagtggagctcttt
atcgtgcagaaaactattgagagctgttatgacgagccgaaggcaaagtgcttgcaactg
atatcagaaataaacaatgttctgatgggcgtataatgtgcgcatttgggacattacaag
gtgcagtgcacatctcttttactatca
>Gi-P521_contig008.1 complement(297692:299098)
gagcttcaggacattctctactcacagagcaggcttagtgaaaatgcaacgctcgaggat
cttcgtgcagaggcaacagaggcagagtcagctgcatcaaagaccagaaacgaagccaac
atagcttataaggccagggttgatgctgaagagcgccttaagaagaacgaggcatccgca
gtgcatctacgcacagagatggaggcgcagatagagtcaactctaggatcacaggctgca
gaacggtacagatctttgaatgacgagaacataaccctgaagcagaaggaaagcgagcta
cgcaaggagcttcaagaagcagctgctatagcggcaaatgcgtacagcttctgtaccatc
ctttctaactatacgtcaggtgagtctatttctgggcaatcaggtcacatagccatggat
gaacggatgagtggggtggacacgaacatacaaaaagctattacacttcaccgacaaatc
agagccgcaaagcgagagcttgatgcatataaggcaaagattaaagctgcagagagccat
gatccggagcagtcacttaagcagcagctcaggaaccgcttccgtatagagcaaacagag
acacaaagtttgatagaggagattaaaataacagagggcggtgttcagcagcgcaagaag
cttcttgaagaaatcgcttccgatgcgactgtgactattactaaagaacagaaagatctg
ctaaagtccgtcatcaaagcggaggcattcctcactgaatttcctaataagaaactggct
ctacaaacaagcattaagcaggctcargcagaagtggtyagccttatttctcgtttaccc
gttcctcagagtacgatagcagttcccggagaagagaccccgggtgcaattgaggcacaa
ctgcagcaaaaatcccgcgagctagatcgtacaactgataccgaaatgagagtcaatgca
gagttacgggcttatggtgataaggtctcagctttaacagattccctagagcgccttaga
gccgatttacgagaggcagagtcaattgaaaatgtcgaagcagaagaaagcacccttaaa
acaaagcttactagtctaaaggccatgcacgaggaagagaccaaggctctcgacaaaagc
aaaagcgcgttgcggctcatggaagatcagctcgcagcaaacgagaatgcacagttactg
aggaatctgttggaccagctctcggcaaatttgcagaagaagtatgcagtggagctcttt
atcgtgcagaaaactattgagagctgttatgacgagccgaaggcaaagtgcttgcaactg
atatcagaaataaacaatgttctgatgggcgtataatgtacgcatttgggacattacaag
gtgcagtgcacatctcttttactatca
>Gi-P528_contig008.1 complement(297701:299107)
gagcttcaggacattctctactcacagagcaggcttagtgaaaatgcaacgctcgaggat
cttcgtgcagaggcaacagaggcagagtcagctgcatcaaagaccagaaacgaagccaac
atagcttataaagccagggttgatgctgaagagcgccttaagaagaacgaggcatccgca
gtgcatctacgcacagagatggaggcgcagatagagtcaactctaggatcacaggctgca
gaacggtacagatctttgaatgacgagaacatagccctgaagcagaaggaaagcgagcta
cgcaaggagcttcaagaagcagctgctatagcggcaaatgcgtacagcttctgtaccatc
ctttctaactatacgtcaggtgagtctatttctgggcaatcaggtcacatagccatggat
gaacggatgagtggagtggacacgaacatacaaaaagctattacacttcaccgacaaatc
agagccgcaaagcgagagcttgatgcatataaggcaaagattaaagctgcagagagccat
gatccggagcagtcgcttaagcagcagctcaggaaccgtttccgtatagagcaaacagag
acacaaagtttgatagaggagattaaaataacagagggcggtgttcagcagcgtaagaag
cttcttgaagaaatcgcttccgatgcgactgtgactattactaaagaacagaaagatctg
ctaaagtccgtcatcaaagcggaggcattcctcactgaatttcctaataagaaactggcc
ctacaaacaagcattaaacaggctcaagcagaagtggtcagccttatttctcgtttaccc
gttcctcagagtacgatagcagttcccggagaagagaccccgggtgcaattgaggcacaa
ctgcagcaaaaatcccgcgagctagatcgtacaactgataccgaaatgagagtcaatgca
gagctacgggcttatggtgataaggtctcagctttaacagattccctagagcgccttagg
gccgatttacgagaagcagagtcaattgaaaatgtcgaggcagaagaaagcacccttaaa
acaaagcttactagtctaaaggccatgcacgaggaagagaccaaggctctcgacaaaagc
aaaagcgcgttgcggcttatggaagatcagcttgcagcaaacgagaatgcacagttactg
aggaatctgttggaccagctctcggcaaatttgcagaagaagtatgcagtggagctcttt
atcgcgcagaaaactattgagagctgttatgacgagccgaaggcaaagtgcttgcaactg
atatcggaaataaacaacgttctgatgggcgtataatgtgcgcatttgggacattacaag
gtgcagcgcacatctcttttactatca
>Gi-P621_contig008.1 complement(297690:299096)
gagcttcaggacattctctactcacagagcaggcttagtgaaaatgcaacgctcgaggat
cttcgtgcagaggcaacagaggcagagtcagctgcatcaaagaccagaaacgaagccaac
atagcttataaagccagggttgatgctgaagagcgccttaagaagaacgaggcatccgca
gtgcatctacgcacagagatggaggcgcagatagagtcaactctaggatcacaggctgca
gaacggtacagatctttgaatgacgagaacataaccctgaagcagaaggaaagcgagcta
cgcaaggagcttcaagaagcagctgctatagcggcaaatgcgtacagcttctgtaccatc
ctttctaactatacgtcaggtgagtctatttctgggcaatcaggtcacatagccatggat
gaacggatgagtggggtggacacgaacatacaaaaagctattacacttcaccgacaaatc
agagccgcaaagcgagagcttgatgcatataagacaaagattaaagctgcagagagccat
gatccggagcagtcacttaagcagcagctcaggaaccgcttccgtatagagcaaacagag
acacaaagtttgatagaggagattaaaataacagagggcggtgttcagcagcgcaagaag
cttcttgaagaaatcgcttccgatgcgactgtgactattactaaagaacagaaagatctg
ctaaagtccgtcatcaaagcggaggcattcctcactgaatttcctaataagaaactggct
ctacaaacaagcattaaacaggctcaagcagaagtggtcagccttatttctcgtttaccc
gttcctcagagtacgatagcagttcccggagaagagaccccgggtgcaattgaggcacaa
ctgcagcaaaaatcccgtgagctagatcgtacaactgataccgaaatgagagtcaatgca
gagttacgggcttatggtgataaggtctcagctttaacagattccctagagcgccttaga
gccgatttacgagaggcagagtcaattgaaaatgttgaagcagaagaaagcacccttaaa
acaaagcttactagtctaaaggccatgcacgaggaagagaccaaggctctcgacaaaagc
aaaagcgcgttgcggctcatggaagatcagctcgcagcaaacaagaatgcacagttactg
aggaatctgttggaccagctctcggcaaatttgcagaagaagtatgcagtggagctcttt
atcgcgcagaaaactattgagagctgttatgacgagccgaaggcaaagtgcttgcaactg
atatcagaaataaacaacgttctgatgggcgtataatgtgcgcatttgggacattacaag
gtgcagtgcacatctcttttactatca
>Gi-P676_contig008.1 complement(297747:299153)
gagcttcaggacattctctactcacagagcaggcttagtgaaaatgcaacgctcgaggat
cttcgtgcagaggcaacagaggcagagtcagctgcatcaaagaccagaaacgaagccaac
atagcttataaagccagggttgatgctgaagagcgccttaagaagaacgaggcatccgca
gtgcatctacgcacagagatggaggcgcagatagagtcaactctaggatcacaggctgca
gaacggtacagatctttgaatgacgagaacataaccctgaagcagaaggaaagcgagcta
cgcaaggagcttcaagaagcagctgctatagcggcaaatgcgtacagcttctgtaccatc
ctttctaactatacgtcaggtgagtctatttctgggcaatcaggtcacatagccatggat
gaacggatgagtggggtggacacgaacatacaaaaagctattacacttcaccgacaaatc
agagccgcaaagcgagagcttgatgcatataaggcaaagattaaagctgcagagagccat
gatccggagcagtcacttaagcagcagctcaggaaccgcttccgtatagagcaaacagag
acacaaagtttaatagaggagattaaaataacagagggcggtgttcagcagcgcaagaag
cttcttgaagaaatcgcttccgatgcgactgtgactattactaaagaacagaaggatctg
ctaaagtccgtcatcaaagcggaggcattcctcactgaatttcctaataagaaactggcc
ctacaaacaagcattaagcaggctcaggcagaagtggtcagccttatttctcgtttaccc
gttcctcagagtacgatagcagttcccggagaagagaccccgggtgcaattgaggcacag
ctgcagcaaaaatcccgtgagctagatcgtacaactgataccgaaatgagagtcaatgca
gagttacgggcttatggtgataaggtctcagctttaacagattccctagagcgccttagg
gccgatttacgagaagcagagtcaattgaaaatgtcgaagcagaagaaagcacccttaaa
acaaagcttactagtctaaaggccatgcacgaggaagagaccaaggctctcgacaaaagc
aaacgcgcgttgcggcttatggaagatcagctcgcagcaaacgagaatgcacagttactg
aggaatctgttggaccagctctcggcaaatttgcagaagaagtatgcagtggagctcttt
atcgcgcagaaaactattgagagctgttatgacgagccgaaggcaaagtgcttgcaactg
atatcggaaataaacaacgttctgatgggcgtataatgtgcgcatttgggacattacaag
gtgcagtgcacatctcttttactatta
>Gi-P678_contig008.1 complement(297714:299120)
gagcttcaggacattctctactcacagagcaggcttagtgaaaatgcaacgctcgaggat
cttcgtgcagaggcgacagaggcagagtcagctgcatcaaagaccagaaacgaagccaac
atagcttataaggccagggttgatgctgaagagcgtcttaagaagaacgaggcatccgca
gtgcatctacgcacagagatggaggcgcagatagagtcaactctaggatcacaggctgca
gaacggtacagatctttgaatgacgagaacataaccctgaagcagaaggaaagcgagcta
cgcaaggagcttcaagaagcagctgctatagcggcaaatgcgtacagcttctgtaccatc
ctttctaactatacgtcaggtgagtctatttctgggcaatcaggtcacatagccatggat
gaacggatgagtggagtggacacgaacatacaaaaagctattacacttcaccgacaaatc
agagccgcaaagcgagagcttgatgcatataaggcaaagattaaagctgcagagagccat
gatccggagcagtcacttaagcagcagctcaggaaccgcttccgtatagagcaaacagag
acacaaagtttgatagaggagattaaaataacagagggcggtgttcagcagcgcaagaag
cttcttgaagaaatcgcttccgatgcgactgtgactattactaaagaacagaaagatctg
ctaaagtccgtcatcaaagcggaggcattcctcactgaatttcctaataagaaactggct
ctacaaacaagcattaaacaggctcaagcagaagtggtcagccttatttctcgtttaccc
gttcctcagagtacgatagcagttcccggagaagagaccccgggtgcaattgaggcacaa
ctgcagcaaaaatcccgcgagctagatcgtacaactgataccgaaatgagagtcaatgca
gagttacgggcttatggtgataaggtctcagctttaacagattccctagagcgccttaga
gccgatttacgagaggcagagtcaattgaaaatgttgaagcagaagaaagcacccttaaa
acaaagcttactagtctaaaggccatgcacgaggaagagaccaaggctctcgacaaaagc
aaaagcgcgttgcggctyatggaagatcagcttgcagcaaacgagaatgcacagttactg
aggaatctgttggaccagctctcggcaaatttgcagaagaagtatgcagtggagctcttt
atcgcgcagaaaactattgagagctgttatgacgagccgaaggcaaagtgcttgcaactg
atatcagaaataaacaacgttctgatgggcgtataatgtgcgcatttgggacattacaag
gtgcagcgcacatctcttttactatca
>Gi-P680_contig008.1 complement(297742:299148)
gagcttcaggacattctctactcacagagcaggcttagtgaaaatgcaacgctcgaggat
cttcgtgcagaggcaacagaggcagagtcagctgcatcaaagaccagaaacgaagccaac
atagcttataaagccagggttgatgctgaagagcgccttaagaagaacgaggcatccgca
gtgcatctacgcacagagatggaggcgcagatagagtcaactctaggatcacaggctgca
gaacggtacagatctttgaatgacgagaacataaccctgaagcagaaggaaagcgagcta
cgcaaggagcttcaagaagcagctgctatagcggcaaatgcgtacagcttctgtaccatc
ctttctaactatacgtcaggtgagtctatttctgggcaatcaggtcacatagccatggat
gaacggatgagtggggtggacacgaacatacaaaaagctattacacttcaccgacaaatc
agagccgcaaagcgagagcttgatgcatataagacaaagattaaagctgcagagagccat
gatccggagcagtcacttaagcagcagctcaggaaccgcttccgtatagagcaaacagag
acacaaagtttgatagaggagattaaaataacagagggcggtgttcagcagcgcaagaag
cttcttgaagaaatcgcttccgatgcgactgtgactattactaaagaacagaaagatctg
ctaaagtccgtcatcaaagcggaggcattcctcactgaatttcctaataagaaactggct
ctacaaacaagcattaaacaggctcaagcagaagtggtcagccttatttctcgtttaccc
gttcctcagagtacgatagcagttcccggagaagagaccccgggtgcaattgaggcacaa
ctgcagcaaaaatcccgcgagctagatcgtacaactgataccgaaatgagagtcaatgca
gagttacgggcttatggtgataaggtctcagctttaacagattccctagagcgccttaga
gccgatttacgagaggcagagtcaattgaaaatgttgaagcagaagaaagcacccttaaa
acaaagcttactagtctaaaggccatgcacgaggaagagaccaaggctctcgacaaaagc
aaaagcgcgttgcggctcatggaagatcagctcgcagcaaacaagaatgcacagttactg
aggaatctgttggaccagctctcggcaaatttgcagaagaagtatgcagtggagctcttt
atcgcgcagaaaactattgagagctgttatgacgagccgaaggcaaagtgcttgcaactg
atatcagaaataaacaacgttctgatgggcgtataatgtgcgcatttgggacattacaag
gtgcagtgcacatctcttttactatca
>P344_contig3 complement(299650:301056)
gagcttcaggacattctctactcacagagcaggcttagtgaaaatgcaacgctcgaggat
cttcgtgcagaggcgacagaagcggagtcagctgcatcaaagaccagaaacgaagccaac
atagcttataaggccaaggttgatgctgaagagcgccttaagaagaacgaggcatccgca
gtgcatctacgcacagagatggaggcgcagatagagtcaactctaggatcacaggctgca
gaacggtacagatctttgaatgacgagaacataaccctgaagcagaaggaaagcgagcta
cgcaaggagcttcaagaagcagctgctatagcggcaaatgcatacagcttctgtaccatc
ctttctaactatacgtcaggtgagtctatttctgggcaatcaggtcacatagccatggat
gaacggatgagtggagtggacacgaacatacaaaaagctattacacttcaccgacaaatc
agagctgcaaagcgagagcttgatgcatataaggcaaagattaaagctacagagagccat
gatccggagcagtcgcttaagcagcagctcaggaaccgcttccgtatagagcaaacagag
acacaaagtttgatagaggagattaaaataacagagggcggtgttcagcagcgcaagaag
cttcttgaagaaatcgcttccgatgcgactgtgactattactaaagaacagaaagatctg
ctaaagtccgtcatcaaagcggaggcattcctcactgaatttcctaataagaaactggct
ctacaaacaagcattaagcaggctcaggcagaagtggttagccttatttctcgtttaccc
gttcctcagagtacgatagcagttcccggagaagagaccccgggtgcaattgaggcacaa
ctgcagcaaaaatcccgcgagctagatcgtacaactgataccgaaatgagagtcaatgca
gagttacgggcttatggtgataaggtctcagctttaacagattccctagagcgccttaga
gccgatttacgagaggcagagtcaattgaaaatgtcgaagcagaagaaagcacccttaaa
acaaagcttactagtctaaaggccacgcacgaggaagagaccaaggctctcgacaaaagc
aaaagcgcgttgcggctcatggaagatcagcttgcagcaaacgagaatgcacagttactg
aggaatttgttggaccagctctcggcaaatttgcagaagaagtatgcagtggaactcttt
atcgcgcagaaaactattgagagctgttatgacgagccgaaggcaaagtgcttgcaactg
atatcagaaataaacaatgttctgatgggcgtataatgtacgcatttgggacattacaag
gtgcagcgcacatctcttttactatca
>P387_contig13 complement(80290:81696)
gagcttcaggacattctctactcacagagcaggcttagtgaaaatgcaacgctcgaggat
cttcgtgcagaggcgacagaggcagagtcagctgcatcaaagaccagaaacgaagctaac
atagcttataaggccagggttgatgctgaagagcgtcttaagaagaacgaggcatcagcg
gtgcatctacgcacagagatggaggcgcagatagagtcaactctaggatcacaagctgca
gaacggtatagatctttgaatgacgagaacataaccctgaagcagaaggaaagcgagcta
cgcaaggagcttcaagaagcagctgctatagcggcaaatgcgtacagcttctgtaccatc
ctttctaactatacatcaggtgagtctatttctgggcaatcaggtcacatagccatggat
gaacggatgggtggggtggacacaaacatacaaaaagctattacacttcaccgacaaatc
agagccgcaaagcgagagcttgatgcatataaggcaaagattaaagctgcagagagccat
gatccggagcagtcacttaagcagcagctcaggaaccgcttccgtatagagcaaacagag
acacaaagtttgatagaggagattaaaataacagagggcggtgttcagcagcgcaagaag
cttcttgaagaaatcgcttccgatgcgactgtgactattactaaagaacagaaagatctg
ctaaagtccgtcatcaaagcggaggcattcctcactgaatttcctaataagaaactggct
ctacaaacaagcattaagcaggctcagtcagaagtggtcagccttatttctcgtttaccc
gttcctcagagtacgatagtagttcccggagaagagaccccaggtgcaattgaggcacaa
ctgcaacaaaaatcccgcgagctagatcgtacaactgataccgaaatgagagtcaatgca
gagttacgggcttatgatgataaggtctcagctttaacagattctctagagcgccttaga
gccgatttacgagaggcagagtcaattgaaaatgttgaagcagaagaaagcacccttaaa
acaaagcttactagtctaaaggccatgcacgaggaagagaccaaggctctcgacaaaagc
aaaagcgcgttgcggctcatggaagatcagcttgcagcaaacgagaatgcacagttactg
aggaatctgttggaccagctctcggcaaatttgcagaagaagtatgcagtggagctcttt
atcgtgcagaaaactattgagagctgttatgacgagccgaaggcaaagtgcttgcaactg
atatcagaaataaacaatgttctgatgggcgtataatgtacgcatttgggacattacaag
gtgcagcgcacatctcttttactatca
>P424_contig8 complement(297725:299131)
gagcttcaggacattctctactcacagagcaggcttagtgaaaatgcaacgctcgaggat
cttcgtgcagaggcaacagaggcagagtcagctgcatcaaagaccagaaacgaagccaac
atagcttataaagccagggttgatgctgaagagcgccttaagaagaacgaggcatccgca
gtgcatctacgcacagagatggaggcgcagatagagtcaactctaggatcacaggctgca
gaacggtacagatctttgaatgacgagaacataaccctgaagcagaaggaaagcgagcta
cgcaaggagcttcaagaagcagctgctatagcggcaaatgcgtacagcttctgtaccatc
ctttctaactatacgtcaggtgagtctatttctgggcaatcaggtcacatagccatggat
gaacggatgagtggggtggacacgaacatacaaaaagctattacacttcaccgacaaatc
agagccgcaaagcgagagcttgatgcatataagacaaagattaaagctgcagagagccat
gatccggagcagtcacttaagcagcagctcaggaaccgcttccgtatagagcaaacagag
acacaaagtttgatagaggagattaaaataacagagggcggtgttcagcagcgcaagaag
cttcttgaagaaatcgcttccgatgcgactgtgactattactaaagaacagaaagatctg
ctaaagtccgtcatcaaagcggaggcattcctcactgaatttcctaataagaaactggct
ctacaaacaagcattaaacaggctcaagcagaagtggtcagccttatttctcgtttaccc
gttcctcagagtacgatagcagttcccggagaagagaccccgggtgcaattgaggcacaa
ctgcagcaaaaatcccgcgagctagatcgtacaactgataccgaaatgagagtcaatgca
gagttacgggcttatggtgataaggtctcagctttaacagattccctagagcgccttagg
gccgatttacgagaagcagagtcaattgaaaatgttgaagcagaagaaagcacccttaaa
acaaagcttactagtctaaaggccatgcacgaggaagagaccaaggctctcgacaaaagc
aaaagcgcgttgcggctcatggaagatcagctcgcagcaaacaagaatgcacagttactg
aggaatctgttggaccagctctcggcaaatttgcagaagaagtatgcagtggagctcttt
atcgcgcagaaaactattgagagctgttatgacgagccgaaggcaaagtgcttgcaactg
atatcagaaataaacaacgttctgatgggcgtataatgtgcgcatttgggacattacaag
gtgcagtgcacatctcttttactatca
>P427_contig12 complement(89154:90560)
gagcttcaggacattctctactcacagagcaggcttagtgaaaatgcaacgctcgaggat
cttcgtgcagaggcgacagaagcggagtcagctgcatcaaagaccagaaacgaagccaac
atagcttataaggccagggttgatgctgaagagcgccttaagaagaacgaggcatccgca
gtgcatctacgcacagagatggaggcgcagatagagtcaactctaggatcacaagctgca
gaacggtatagatctttgaatgacgagaacataaccctgaagcagaaggaaagcgagcta
cgcaaggagcttcaagaagcagctgctatagcggcaaatgcgtacagcttctgtaccatc
ctttctaactatacgtcaggtgagtctatttctgggcaatcaggtcacatagccatggat
gaacggatgagtggggtggacacgaacatacaaaaagctattacacttcaccgacaaatc
agagccgcaaagcgagagcttgatgcatataaggcaaagattaaagctgcagagagccat
gatccggagcagtcgcttaagcagcagctcaggaaccgcttccgtatagagcaaacagag
acacaaagtttgatagaggagattaaaataacagagggcggtgttcagcagcgcaagaag
cttcttgaagaaatcgcttccgatgcgactgtgactattactaaagaacagaaagatctg
ctaaagtccgtcatcaaagcggaggcattcctcactgaatttcctaataagaaactggct
ctacaaacaagcattaagcaggctcaggcagaagtggttagccttatttctcgtttaccc
gttcctcagagtacgatagcagttcccggagaagagaccccgggtgcaattgaggcacaa
ctgcagcaaaaatcccgcgagctagatcgtacaactgataccgaaatgagagtcaatgca
gagttacgggcttatggtgataaggtctcagctttaacagattccctagagcgccttaga
gccgatttacgagaagcagagtcaattgaaaatgttgaagcagaagaaagcacccttaaa
acaaagcttactagtctaaaggccatgcacgaggaagagaccaaggctctcgacaaaagc
aaaagcgcgttgcggctcatggaggatcagcttgcagcaaacgagaatgcacagttactg
aggaatttgttggaccagctctcggcaaatttgcagaagaagtatgcagtggaactcttt
attgcgcagaaaactattgagagctgttatgacgagccgaaggcaaagtgcttgcaactg
atatcagaaataaacaatgttctgatgggcgtataatgtacgcatttgggacattacaag
gtgcagcgcacatctcttttactatca
>P458_contig8 complement(100336:101742)
gagcttcaggacattctctactcacagagtaggcttagtgaaaatgcaacgctcgaggat
cttcgtgcagaggcaacagaggcagagtcagctgcatcaaagaccagaaacgaagccaac
atagcttataaggccagggttgatgctgaagagcgccttaagaagaacgaggcatccgca
gtgcatctacgcacagagatggaggcgcagatagagtcaactctaggatcacaggctgca
gaacggtacagatctttgaatgacgagaacataaccctgaagcagaaggaaagcgagcta
cgcaaggagcttcaagaagcagctgctatagcggcaaatgcgtacagcttctgtaccatc
ctttctaactatacgtcaggtgagtctatttctgggcaatcaggtcacatagccatggat
gaacggatgagtggggtggacacgaacatacaaaaagctattacacttcaccgacaaatc
agagccgcaaaacgagagcttgatgcatataagacaaagattaaagctgcagagagccat
gatccggagcagtcacttaagcagcagctcaggaaccgcttccgtatagagcaaacagag
acacaaagtttgatagaggagattaaaataacagagggcggtgttcagcagcgcaagaag
cttcttgaagaaatcgcttccgatgcgactgtgactattactaaagaacagaaagatctg
ctaaagtccgtcatcaaagcggaggcattcctcactgaatttcctaataagaaactggct
ctacaaacaagcattaaacaggctcaagcagaagtggtcagccttatttctcgtttaccc
gttcctcagagtacgatagcagttcccggagaagagaccccgggtgcaattgaggcacaa
ctgcagcaaaaatcccgcgagctagatcgtacaactgataccgaaatgagagtcaatgca
gagttacgggcttatggtgataaggtctcagctttaacagattccctagagcgccttagg
gccgatttacgagaagcagagtcaattgaaaatgttgaagcagaagaaagcacccttaaa
acaaagcttactagtctaaaggccatgcacgaggaagagaccaaggctctcgacaaaagc
aaaagcgcattgcggcttatggaagatcagcttgcagcaaacgagaatgcacagttactg
aggaatctgttggaccagctctcggcaaatttgcagaagaagtatgcagtggagctcttt
atcgcgcagaaaactattgagagctgttatgacgagccgaaggcaaagtgcttgcaactg
atatcagaaataaacaacgttctgatgggcgtataatttgcgcatttgggacattacaag
gtgcagcgcacatctcttttactatta
