# Supplementary material for: High resolution multi-locus sequence typing scheme for Giardia duodenalis assemblage B outbreak and population analysis
Source: PLoS Negl Trop Dis. 2026 Jul 15;20(7):e0014528. doi: 10.1371/journal.pntd.0014528 (PMC13395364; doi:10.1371/journal.pntd.0014528)
Supplement: S2 Appendix — (ZIP) [file pntd.0014528.s002.zip › S2_Appendix/annotated_alignment_2160_k501_ash0.9_reads20_c5fae58a8e06ab8ea3bd9122779feb0c.fasta]

>POIs
------------------------------------------------------------------------------------------------------------------------------------------------------------------------------------------------------------------------------------------------------------------------------------------------------------------------------------------------------------------------------------------------------------------------------------------------------------------------------------------------------------------------------------------------------------------------------------------------------------------------------------------------------------------------------------------------------------------------------------------------------------------------------------------------------------------------------------------------------------------------------------------------------------------------------------------------------------------------------------------------------------------------------------------------------------------------------------------------------------------------------------------------------------------------------------------------------------------------------------------------------------------------------------------------------------------------------------------------------------------------------------------------------------------Y--Y--YY----YYYY--Y--Y------YYYY-----------------------------------------------------------------------------------------------------------------------------------------------------------------------------------------------------------------------------------------------------------------------------------------------------------------------------------------------------------------------------------------------------------------------------------------------------------------------------------------------------------------------------------------------------------------------------------------------------------------------------------------------------------------------------------------------------------------------------------------------------------------------------------------------------------------------------------------------------------------------------------------------------------------------------------------------------------------------------------------------------------------------------------------------------------------------------------------------------------------------------------------------------------------------------------------------------------------------------------------------------------------------------------------------------------------------------------------------------------------------------------------------------------------------------------------------------------------------------------------------------------------------------------------------------------------------------------------------------------------YYY----YY-------YY--Y-----Y---YYYY---------------------------------------------------------------------------------------------------------------------------------------------------------------------------------------------------------------------------------------------------------------------------------------------------------
>GCA_011634595.1_contig6 434188:437461
agcgaaatgtgcgtttggtacctgaagagcattcattggaatttgcacatcaagagtgac
ctgtataattccatgctgggcttgatctcttcacagcctgagttagagcctcttacgacc
ccccggataatagattcaaacaataattgattgaataagttatattaattgtgttttgct
aaattactaacggcaaccaatccaatttctcgctcttccttggatctttagttctatcat
ctatttacttaactacgctctaagcactctctaaagacctcttcccttacgtctactacc
ggctcttcac-cccatggctcaca-gggagccctgcagactcttgagccctttgcacggt
gaacttctacgtgatgatatctctgggctgcaccttagcgatcgggtgctcatatatcca
aagcccccatacaccggtggatcgttgcctcctgccacaaccgcgcagtacttacacata
ttctctgtaacagtcgctgttaatataagcgatatcatgggtaatatctgccgtagagtg
tcgtgaggagcataccatagctttcgtgtcaatgagtcatagccgtcaatgagcactaca
ggatgacgccgtgtagctctgaagataaacctgcacaactccgcaaaagatccaaataaa
cctgtcttgaaattctggcagccttctccattggtggtttccataatattgacaaatatc
ccccgacttcgttcatcacacagtgctggggcacagcgttcataccacgagtcatagacc
ttcctgatgtacgcggccattgactcaaagaatgcatcagtgcttgatacactgaacact
gagaagtccaggctcagaactgaatgggctccgacatgttgactatactgagaccaatct
ttaattgctagattagcaaaggactgtagagttttagggggtgaagcggtactgagaaaa
gattccagcatcgagaggccaaaagtctttcctgaaccgctcttagtgcctagtgagacc
acgcgctggggctggagcatatccgccatgtaagcagaacagtcacgaaaacatatgtct
ggctccagtacgacactcttataattgctagttgacagtggctggccaccgggatttatc
acagtagacactctaccataccctggatgtggggcaatggcagtaaggttctttccgctg
cacacgaatgtgatatagactggctcgatgagaagactgggaata-ttcagctcaaggtc
aaagtgatctgtagagctatccagcgtactggagtacatgctctgtgttatggtagatga
cctgggagggttggcaggatttagtgaattggtgtcagtagtagtagacaagtcaatagc
tgatgcgggcttttgaaagtgtaaagtcaagtggtgttttcctaacactccgtcaacaac
tgtctcatggctgaacccctcacatctccaaataattgtattaaagaatggatacgtaac
aacaaactctacttgggcaataacagtgctttgctgaagagtagctgtggcccattggat
gtcgaaaagctgaacgacctcagaaggctcagagctaccaaatacgcttccactctgtac
atgcgcacaagattcaaacattttgctgttctaaaagtgaaacacgattacagttattat
ctacagtgatggctagagtcaaccttttagtgagcaaagcctactccggcattgctgaag
gctttcaatgagctccagctccttctcaatggtcatcagaaactcatgtacagtaagaag
aagcttacagcttgaagataatgttattgtagggataataacgtcacatgcacgcagaaa
tggaccacatagcatagtatttccaagggagctcatagtatactcaagcattttagcctt
gtctccatctcgcagttgtctgagcacatcatgatagctcttgactccacgacactctag
ttctaagagaacactccctgtgagctccttgcttgttaacagactcaattgtagtgcatc
tagatgcttgtaaatcgctaaatagacatctaactgagacagggatggcctaacattcag
cccgtgaatcgtgtagtctaaatttggccgtggtcgaatcatgaaatctcttttcgacag
acgctgcttgggcttatctcccttgtttgcaaacataatggcatcctcaagggggcaaga
tgttaacaccaccattgttttggtctgcagtcctacgtatattccaagttcttccctctt
ggagaaagttgaagtctgtgaaaaggattgaacagctatagaaagaactgccacatcaaa
gtgcatgacagtcgcaacctgcagcaaggtagtggaatcgtagactctgatgccaccgtc
gaaacagccagccaaaatgaaagtgcccattttggtggggcaagcacataatgaagatat
tcctttggggacgtagtctgactgagcatgagctcttaacgcgacagaaaccccgctatc
tcctttttcttctggagatggtggaccggtgtgaacataaagcagagagtaaatgcaccc
accacatgctacatagacatatccatcacaccatattgcagtgtcaatcggctctggaag
agagtactcgaaaagcataga-gggcaggtgctaggtctgccatttgaattgcgacgctt
agggtcctcagagatccctggagttatttcactggacgccacattccagattcggatgtg
cttatcgtaggaagccgtgaggaccggggcaaaatgttcagatgcttgagaagaaggtaa
ggataacaccgttctaatagaatctgcatgtgcttggacaccaaagcatagcatctccgt
cgtcaccgtccatacaaagagttttccggagcgagttccggccatgacctcttggccagt
ggcactaaacgagactgcgttgatagcagtggacgaatcatagaaacgacgctgccagga
atgcgaccctggtatgaagacctcgactgccccactatcatctgccgcaacgtagaaggc
tccgtcgtgacgataagcgacggctgttgtggtcatttcgaaacgaccagtaccctttgc
caaggcggcttctgaaaccttgtaaagcataacctgtgtagagttagcgatggcaagttc
agctgcttgaggatgcgtggcaatggaaactgcaggaccattcaattcgtacctcgtctg
cgtagtaaactgattaaagaacgtttctgtcggcgttg
>GCA_001543975.1_contig63 22727:26003
agcgaaatgtgcgtttggtacctgaagagcattcattggaatttgcacatcaagagtgac
ctgtataattccatgctgggcttgatctcttcacagcctgagttagagcctcttacgacc
ccccggataatagattcaaacaataattgattgaataagttattttaattgtgttttact
aaactactaacggcaaccaatccaatttctcgctcttcctcggatctttagttctatcat
ctatttacttaactacgctctaagcactctctaaagacctcttcccttacgtctactacc
ggctcttcactctcatggcccacgggggagccctgcagactcttgagccctttgcacggt
gaacttctacgtgatgatatctctgggctgcaccttagcgatcgggtgctcatatatcca
aagcccccatacaccggtggatcgttgccccctgccacaaccgcacagtacttacacata
ttctctgtaacagtcgctgttaatataagcgatatcatgggtaatatctgccgtagagtg
tcgtgaggagcataccatagctttcgtgtcaatgagtcatagccgtcaatgagcactaca
ggatgacgccgtgtagctctgaagataaacctgcacaactccgcaaaagatccaaataaa
cctgtcttgaaattctggcagccttctccattggtggtttccataatattgacaaatatc
ccccgacttcgttcatcacacagtgctggggcacagcgttcataccacgagtcatagacc
ttcttgatgtacgcggccattgacttaaagaaagcatcagtgcttgatacactgaacact
gagaagtccaggctcagaactgaatgggctccgacatgttgactatactgagaccaatct
ttaattgctagattagcaaaggactgtagagttttagggggtgaagcggtactgagaaaa
gattccagcatcgagaggccaaaagtctttcctgaactgctcttagtgcctagtgagacc
acgcgctggggctggagcatatccgccatgtaagcagaacagtcacgaaaacatatgtct
ggctcaagtacaacactcttataattgctagttgacagtggctggccaccgggatttatc
acagtagacactctaccataccctggatgtggggcaatggcagtaaggttctttccgctg
cacacgaatgtgatatagactggctcgatgagaagactaggaata-ttcagctcaaggtc
aaagtgatctgtagagctatccagcgtactggagtacatgctctgcgttatagtagatga
cctgggagggttggcaggatttagtgaattggtgtcagtagtagtagacaagtcaatagc
tgatgtgggcttttgaaagtgtaaagtcaagtggtgttttcctaacactccgtcaacaac
tgtctcatggctgaacccctcacatctccaaataattgtattaaagaatggatacgtaac
aacaaactctacttgggcaataacagtgctttgctgaagagtagctgtggcccattggat
gtcgaaaagctgaacgacctcagaaggctcagagctaccaaatacgcttccatcctgtac
atgcgcacaagattcaaacattttgctgttctaaaagtgaaacacgattacagttattat
ctacagtgatggctagagtcaaccttttagtgagcaaagcctactccggcattgctgaag
gctttcaatgagctccagctccttctcaatggtcatcagaaactcatgtacagtaagaag
aagcttacagcttgaagatagtgttattgtagggataataacgtcacatgcacgcagaaa
tggaccacatagcatagtatttccaagggagctcatagtatactcaagcattttagcctt
gtctccatctcgcagttgtctgagcacatcatgatagctcttaactccacgacactctag
ttctaagagaacactccctgtgagctccttgcttgttaacagactcaattgtagtgcatc
tagatgcttgtagatcgctaaatagacatctaactgagacagggatggcctaacattcag
cccgtgaattgtgtagtctaaatttggccgtggccgaatcatgaaatctcttttcgacag
gcgctgcttaggcttatctcccttgtttgcaaacataatggcatcctcaagggggcaaga
tgttaacaccaccattgttttggtctgtagtcctacgtatattccaagttcttccctctt
ggagaaagttggagtctgtgaaaaggattgaacagctatagaaagaactgccacatcaaa
gtgcatgacagtcgcaacctgcagcaaggtagtggaatcgtagactctgatgccaccgtc
gaaacagccagccaaaatgaaagtgcccattttggtggggcaagcacataatgaagatat
tcctttggggacgtagtctgactgagcatgagctcttaacgcgacagaaaccccgctatc
tcctttttcttctggagatggtggaccggtgtgaacataaagcagagagtaaatgcaccc
accacatgctacatagacatatccatcacaccatactgcagtgtcaatcggctctggaag
agagtactcgaaaagcatagaggggcaggtgccaggtctgccgtttgaattgcgacgctt
agggtcctcagagatccctggagttatttcactggacgccacattccagattcggatgtg
cttatcgtaggaagccgtgaggaccggggcaaaatgttcagatgcttgagaagaaggcaa
gggtaacaccgttctaatagaatctgcatgtgcttggacaccaaagcaaagcatctccgt
cgttaccgtccatacaaagagctttccggagcgagttccggccatgacctcttggccagt
ggcactaaacgagactgcgttgatagcagtggacgaatcatagaaacgacgctgccagga
atgcgaccctggtatgaagacctcgactgccccactatcatctgccgcaacgtagaaggc
tccgtcgtgacgataagcgacggctgttgtggtcatttcgaaacgaccagtaccctttgc
caaggcggcttctgaaaccttgtaaagcataacctgtgtagagctagcgatggcaagttc
agctgcttgaggatgcgcggcaatgaaaactgcaggaccattcaattcgtacctcgtctg
cgtagtaaactgattaaagaacgtttctgtcggcgttg
>Gerbil_contig008.1 complement(284714:287990)
agcgaaatgtgcgtttggtacctgaagagcattcattggaatttgcacatcaagagtgac
ctgtataattccatgctgggcttgatctcttcacagcctgagttagagcctcttacgacc
ccccggataatagattcaaacaataattgattgaataagttatattaattgtgttttgct
aaattactaacggcgaccaatccaatttctcgctcttccttggatctttagttctatcat
ctatttacttaactacgctctaagcactctctaaagacctcttcccttacgtctactacc
ggctcttcactctcatggcccacaggagagccctgcagactcttgagccctttgcacggt
gaacttctacgtgatgatatctctgggctgcaccttagcgatcgggtgctcatatatcca
aagcccccatacaccggtggatcgttgcctcctgccacaatcgcgcagtacttacacata
ttctctgtaacagtcgctgttaatataagcgatatcatgggtaatatctgccgtagagtg
tcgtgaggagcataccatagctttcgtgtcaatgagtcatagccgtcaatgagcactaca
ggatgacgccgtgtagctctgaagataaacctgcacaactccgcaaaagatccaaataaa
cctgtcttgaaattctggcagccttctccattggtggtttccataatattgacaaatatc
ccccgacttcgttcatcacacaatgctggggcacagcgttcataccacgagtcatagacc
ttcctgatgtacgcggccattgactcaaagaatgcatcagtgcttgatacactgaacact
gagaagtccaggctcagaactgaatgggctccgacatgttgactatactgagaccaatct
ttaattgctagattagcaaaggactgtagagttttagggggtgaagcggtactgagaaaa
gattccagcatcgagaggccaaaagtctttcctgaaccgctcttagtgcctagtgagacc
acgcgctggggctggagcatatccgccatgtaagcagaacagtcacgaaaacatatgtct
ggctccagtacgatactcttataattgctagttgacagtggctggccaccgggatttatc
acaatagacactctaccataccctggatgtggggcaatggcagtaaggttctttccgcta
cacacgaatgtgatatagactggctcgatgagaagactgggaata-ttcagctcaaggtc
aaagtgatctgtagagctatccagcgtactggagtacatgctctgcgttatggtagatga
cctgggagggttggcaggatttagtgaattggtgtcagtagtagtagacaagtcaatagc
tgatgcgggcttttgaaagtgtaaagtcaagtggtgttttcctaacactccgtcaacaac
tgtctcatggctgaacccctcacatctccaaataattgtattaaagaatggatacgtaac
aacaaactctacttgggcaataacagtgctttgctgaagagtagctgtggcccattggat
gtcgaaaagctgaacgacctcagaaggctcagagctaccaaatacgcttccactctgtac
atgcgcacaagattcaaacattttgctgttctaaaagtgaaacacgattacagttattat
ctacagtgatggctagagtcaaccttttagtgagcaaagcctactccggcattgctgaag
gctttcaatgagctccagctccttctcaatggtcatcagaaactcatgtacagtaagaag
aagcttacagcttgaagatagtgttattgtagggataataacgtcacatgcacgcagaaa
tggaccacatagcatagtatttccaagggagctcatagtatactcaagcattttagcctt
gtctccatctcgcagttgtctgagcacatcatgatagctcttgactccacgacactctag
ttctaagagaacactccctgtgagctccttgcttgttaacagactcaattgtagtgcatc
tagatgcttgtaaatcgctaaatagacatctaactgagacagggatggcctaacattcag
cccgtgaatcgtgtagtctaaatttggccgtggtcgaatcatgaaatctcttttcgacag
acgctgcttgggcttatctcccttgtttgcaaacataatggcatcctcgagggggcaaga
tgttaacaccaccattgttttggtctgcagtcctacgtatattccaagctcttccctctt
ggagaaagttggagtctgtgaaaaggattgaacagctatagaaagaactgccacatcaaa
gtgcatgacagtcgcaacctgcagcaaggtagtggaatcgtagactctgatgccaccgtc
gaaacagccagccaaaatgaaagtgcccattttggtggggcaagcacataatgaagatat
tcctttggggacgtagtctgactgagcatgagctcttaacgcgacagaaaccccgctatc
tcctttttcttctggagatggtggaccggtgtgaacataaagcagagagtaaatgcaccc
accacatgctacatagacatatccatcacaccatattgcagtgtcaatcggctctggaag
agagtactcgaaaagcatagaggggcaggtgccaggtctgccgtttgaattgcgacgctt
agggtcctcagagatccctggagttatttcgctggacgccacattccagattcggatgtg
cttatcgtaggaagccgtgaggaccggggcaaaatgctcagatgcttgagaagaaggtaa
gggtaacaccgttctaatagaatctgcatgtgcgtggacaccaaagcatagcatctccgt
cgtcaccgtccatacaaagagttttccggagcgagttccggccatgacctcttggccagt
ggcactaaacgagactgcgttgatagcagtggacgaatcatagaaacgacgctgccagga
atgcgaccctggtatgaagacctcgactgccccactatcatctgccgcaacgtagaaggc
tccgtcgtgacgataagcgacggctgttgtggtcatttcgaaacgaccagtaccctttgc
caaggcggcttctgaaaccttgtaaagcataacctgtgtagagttagcgatggcaagttc
agctgcttgaggatgcgtggcaatggaaactgcaggaccatttaattcgtacctcgtctg
cgtagtaaactgattaaagaacgtttctgtcggcgttg
>Gi-P132_contig008.1 complement(284661:287937)
agcgaaatgtgcgtttggtacctgaagagcattcattggaatttgcacatcaagagtgac
ctgtataattccatgctgggcttgatctcttcacagcctgagttagagcctcttacgacc
ccccggataatagattcaaacaataattgattgaataagttatattaattgtgttttgct
aaattactaacggcaaccaatccaatttctcactcttccttggatctttagttctatcat
ctatttacttaactacgctctaagcactctctaaagacctcttcccttacgtctactacc
ggctcttcactctcatggcccacaggggagccctgcagactcttgagccctttgcacggt
gaacttctacgtgatgatatctctgggctgcaccttagcgatcgggtgctcatatatcca
aagcccccgtacaccggtggatcgttgcctcctgccacaaccgcgcagtacttacacata
ttctctgtaacagtcgctgttaatataagcgatatcatgggtaatatctgccgtagagtg
tcgtggggagcataccatagctttcgtgtcaatgagtcatagccgtcaatgagcactaca
ggatgacgccgtgtagctctgaagataaacctgcacaactccgcaaaagatccaaataaa
cctgtcttgaaattctggcagccttctccattggtggtttccataatattgacaaatatc
ccccgacttcgttcatcacacagtgctggggcacagcgttcataccacgagtcatagacc
ttcctgatgtacgcggccattgactcaaagaatgcatcagtgcttgatacactgaacact
gagaagtccaggctcagaactgaatgggctccgacatgttgactatactgagaccaatct
ttaattgctagattagcaaaggactgtagagttttaggaggtgaagcggtactgagaaaa
gattccagcatcgagaggccaaaagtctttcctgaaccgctcttagtgcctagtgagacc
acgcgctggggctggagcatatccgccatgtaagcagaacagtcacgaaaacatatgtct
ggctccagtacgacactcttataattgctagttgacagtggctggccaccgggatttatc
acagtagacactctaccataccctggatgtggggcaatggcagtaaggttctttccgctg
cacacgaatgtgatatagactggctcgatgagaagactgggaata-ttcagctcaaggtc
aaagtgatctgtagagctatccagcgtactggagtacatgctctgcgttatggtagatga
cctgggagggttggcaggatttagtgaattggtgtcagtagtagtagacaagtcaatagc
tgatgcgggcttttgaaagtgtaaagtcaagtggtgttttcctaacactccgtcaacaac
tgtctcatggctgaacccctcacatctccaaataattgtattaaagaatggatacgtaac
aacaaactctacttgggcaataacagtgctttgctgaagagtagctgtggcccattggat
gtcgaaaagctgaacgacctcagaaggctcagagctaccaaatacgcttccaccctgtac
atgcgcacaagattcaaacattttgctgttctaaaagtgaaacacgattacagttattat
ctacagtgatggctagagtcaaccttttagtgagcaaagcctactccggcattgctgaag
gctttcaatgagctccagctccttctcgatggtcatcagaaactcatgtacagtaagaag
aagcttacagcttgaagataatgttattgtggggataataacgtcacatgcacgcagaaa
tggaccacatagcatagtatttccaagggagctcatagtatactcaagcattttagcctt
gtctccatctcgcagttgtctgagcacatcatgatagctcttaactccacgacactctag
ttctaagagaacactccctgtgagctccttgcttgttaacagactcaattgtagtgcatc
tagatgcttgtagatcgctaaatagacatctaactgagacagggatggcctaacattcag
cccgtgaatcgtgtagtctaaatttggccgtggtcgaatcatgaaatctcttttcgacag
acgctgcttgggcttatctcccttgtttgcaaacataatggcatcctcaaggggacaaga
tgttaacaccaccattgttttggtctgtagtcctacgtatattccaagttcttccctctt
ggagaaagttggagtctgtgaaaaggattgaacagctatagaaagaactgccacatcaaa
gtgcatgacagtcgcaacctgcagcaaggtagtggaatcgtagactctgatgccaccgtc
gaaacagccagccaaaatgaaagtgcccattttggtggggcaagcacataatgaagatat
tcctttggggacgtagtctgactgagcatgagctcttaacgcgacagaaaccccgctatc
tcctgtttcttctggagatggtggaccggtgtgaacataaagcagagagtaaatgcaccc
accacatgctacatagacatatccatcacaccatattgcagtgtcaatcggctctggaag
agagtactcgaaaagcatagaggggcaggtgccaggtctgccgtttgaattgcgacgctt
agggtcctcagagatccctggagttatttcactggacgccacattccagattcggatgtg
cttatcgtaggaagccgtgaggaccggggcaaaatgttcagatgcttgagaagaaggtaa
gggtaacaccgttctaatagaatctgcatgtgcgtggacaccaaagcatagcatctccgt
cgtcaccgtccatacaaagagttttccggagcgagttccggccatgacctcttggccagt
ggcactaaacgagactgcgttgatagcagtggacgaatcatagaaacgacgctgccagga
atgcgaccctggtatgaagacctcgactgccccactatcatctgccgcaacgtagaaggc
tccgtcgtgacgataagcgacggctgttgtggtcatttcgaaacgaccagtgccctttgc
caaggcggcttctgaaaccttgtaaagcataacctgtgtagagctagcgatggcaagttc
agctgcttgaggatgcgcggcaatggaaactgcaggaccattcaattcgtacctcgtctg
cgtagtaaactgattaaagaacgtttctgtcggcgttg
>Gi-P289_contig008.1 complement(284695:287971)
agcgaaatgtgcgtttggtacctgaagagcattcattggaatttgcacatcaagagtgac
ctgtataattccatgctgggcttgatctcttcacagcctgagttagagcctcttacgacc
ccccggataatagattcaaacaataattgattgaataagttatattaattgtgttttgct
aaattactaacggcaaccaatccaatttctcactcttccttggatctttagttctatcat
ctatttacttaactacgctctaagcactctctaaagacctcttcccttacgtctactacc
ggctcttcactctcatggcccacaggggagccctgcagactcttgagccctttgcacggt
gaacttctacgtgatgatatctctgggctgcaccttagcgatcgggtgctcatatatcca
aagcccccrtacaccggtggatcgttgcctcctgccacaaccgcgcagtacttacacata
ttctctgtaacagtcgctgttaatataagcgatatcatgggtaatatctgccgtagagtg
tcgtgaggagcataccatagctttcgtgtcaatgagtcatagccgtcaatgagcactaca
ggatgacgccgtgtagctctgaagataaacctgcacaactccgcaaaagatccaaataaa
cctgtcttgaaattctggcagccttctccattggtggtttccataatattgacaaatatc
ccccgacttcgttcatcacacagtgctggggcacagcgttcataccacgagtcatagacc
ttcctgatgtacgcggccattgactcaaagaatgcatcagtgcttgatacactgaacact
gagaagtccaggctcagaactgaatgggctccgacatgttgactatactgagaccaatct
ttaattgctagattagcaaaggactgtagagttttagggggtgaagcggtactgagaaaa
gattccagcatcgagaggccaaaagtctttcctgaaccgctcttagtgcctagtgagacc
acgcgctggggctggagcatatccgccatgtaagcagaacagtcacgaaaacatatgtct
ggctccagtacgacactcttataattgctagttgacagtggctggccaccgggatttatc
acagtagacactctaccataccctggatgtggggcaatggcagtaaggttctttccgctg
cacacgaatgtgatatagactggctcgatgagaagactgggaata-ttcagctcaaggtc
aaagtgatctgtagagctatccagcgtactggagtacatgctctgcgttatggtagatga
cctgggagggttggcaggatttagtgaattggtgtcagtagtagtagacaagtcaatagc
tgatgcgggcttttgaaagtgtaaagtcaagtggtgttttcctaacactccgtcaacaac
tgtctcatggctgaacccctcacatctccaaataattgtattaaagaatggatacgtaac
aacaaactctacttgggcaataacagtgctttgctgaagagtagctgtggcccactggat
gtcgaaaagctgaacgacctcagaaggctcagagctaccgaatacgcttccaccctgtac
atgcgcacaagattcaaacattttgctgttctaaaagtgaaacacgattacagttattat
ctacagtgayggctagagtcaaccttttagtgagcaaagcctactccggcattgctgaag
gctttcaatgagctccagctcyttctckatggtcatcagaaactcatgtacagtaagaag
aagcttacagcttgaagataatgttattgtagggataataacgtcacatgcacgcagaaa
tggaccacatagcatagtatttccaagggagctcatagtatactcaagcattttagcctt
gtctccatctcgcagttgtctgagcacatcatgatagctcttaactccacgacactctag
ttctaagagaacactccctgtgagctccttgcttgttaacagactcaattgtagtgcatc
tagatgcttgtagatcgctaaatagacatctaactgagacagggatggcctaacattcag
cccgtgaatcgtgtagtctaaatttggccgtggtcgaatcatgaaatctcttttcgacag
acgctgcttgggcttatctcccttgtttgcaaacataatggcatcctcaaggggacaaga
tgttaacaccaccattgttttggtctgtagtcctacgtatattccaagttcttccctctt
ggagaaagttggagtctgtgaaaaggattgaacagctatagaaagaactgccacatcaaa
gtgcatgacagtcgcaacctgcagcaaggtagtggaatcgtagactctgatgccaccgtc
gaaacagccagccaaaatgaaagtgcccattttggtggggcaagcacataatgaagatat
tcctttggggacgtagtctgactgagcatgagctcttaacgcgacagaaaccccgctatc
tcctgtttcttctggagatggtggaccggtgtgaacataaagcagagagtaaatgcaccc
accacatgctacatagacatatccatcacaccatattgcagtgtcaatcggctctggaag
agagtactcgaaaagcatagaggggcaggtgccaggtctgccgtttgaattgcgacgctt
agggtcctcagagatccctggagttatttcrctggacgccacattccagattcggatgtg
cttatcgtaggaagccgtgaggaccggggcaaaatgttcagatgcttgagaagaaggtaa
gggtaacaccgttctaatagaatctgcatgtgcttggacaccaaagcaaagcatctccgt
cgtcaccgtccatacaaagagttttccggagcgagttccggccatgacctcttggccagt
ggcactaaacgagactgcgttgatagcagtggacgaatcatagaaacgacgctgccagga
atgcgaccctggtatgaagacctcgactgccccactatcatctgccgcaacgtagaaggc
tccgtcgtgacgataagcgacggctgttgtggtcatttcgaaacgaccagtgccctttgc
caaggcggcttctgaaaccttgtaaagcataacctgtgtagagctagcgatggcaagttc
agctgcttgaggatgcgtggcaatagaaactgcaggaccattcaattcgtacctcgtctg
cgtagtaaactgattaaagaacgcttctgtcggcgttg
>Gi-P448_contig008.1 complement(284687:287963)
agcgaaatgtgcgtttggtacctgaagagcattcattggaatttgcacatcaagagtgac
ctgtataattccatgctgggcttgatctcttcacagcctgagttagagcctcttacgacc
ccccggataatagattcaaacaataattgattgaataagttatattaattgtgttttgct
aaattactaacggcaaccaatccaatttctcactcttccttggatctttagttctatcat
ctatttacttaactacgctctaagcactctctaaagacctcttcccttacgtctactacc
ggctcttcactctcatggcccacaggggagccctgcagactcttgagccctttgcacggt
gaacttctacgtgatgatatctctgggctgcaccttagcgatcgggtgctcatatatcca
aagcccccatacaccggtggatcgttgcctcctgccacaaccgcgcagtacttacacata
ttctctgtaacagtcgctgttaatataagcgatatcatgggtaatatctgccgtagagtg
tcgtgrggagcataccatagctttcgtgtcaatgagtcatagccgtcaatgagcactaca
ggatgacgccgtgtagctctgaagataaacctgcacaactccgcaaaagatccaaataaa
cctgtcttgaaattctggcagccttctccattggtggtttccataatattgacaaatatc
ccccgacttcgttcatcacacagtgctggggcacagcgttcataccacgagtcatagacc
ttcctgatgtacgcggccattgactcaaagaatgcatcagtgcttgatacactgaacact
gagaagtccaggctcagaactgaatgggctccgacatgttgactatactgagaccaatct
ttaattgctagattagcaaaggactgtagagttttagggggtgaagcggtactgagaaaa
gattccagcatcgagaggccaaaagtctttcctgaaccgctcttagtgcctagtgagacc
acgcgctggggctggagcatatccgccatgtaagcagaacagtcacgaaaacatatgtct
ggctccagtacgacactcttataattgctagttgacagtggctggccaccgggatttatc
acagtagacactctaccataccctggatgtggggcaatggcagtaaggttctttccgctg
cacacgaatgtgatatagactggctcgatgagaagactgggaata-ttcagctcaaggtc
aaagtgatctgtagagctatccagcgtactggagtacatgctctgcgttatggtagatga
cctgggagggttggcaggatttagtgaattggtgtcagtagtagtagacaagtcaatagc
tgatgcgggcttttgaaagtgtaaagtcaagtggtgttttcctaacactccgtcaacaac
tgtctcatggctgaayccctcacatctccaaataattgtattaaagaatggatacgtaac
aacaaactctacttgggcaataacagtgctttgctgaagagtagctgtggcccactggat
gtcgaaaagctgaacgacctcagaaggctcagagctaccgaatacgcttccaccctgtac
atgcgcacaagattcaaacattttgctgttctaaaagtgaaacacgattacagttattat
ctacagtgatggctagagtcaaccttttagtgagcaaagcctactccggcattgctgaag
gctttcaatgagctccagctccttctcaatggtcatcagaaactcatgtacagtaagaag
aagcttacagcttgaagataatgttattgtagggataataacgtcacatgcacgcagaaa
tggaccacatagcatagtatttccaagggagctcatagtrtactcaagcattttagcctt
gtctccatctcgcagttgtctgagcacatcatgatagctcttaactccacgacactctag
ttctaagagaacactccctgtgagctccttgcttgttaacagactcaattgtagtgcatc
tagatgcttgtagatcgctaaatagacatctaactgagacagggatggcctaacattcag
cccgtgaatcgtgtagtctaaatttggccgtggtcgaatcatgaaatctcttttcgacag
acgctgcttgggcttatctcccttgtttgcaaacataatggcatcctcaaggggacaaga
tgttaacaccaccattgttttggtctgtagtcctacgtatattccaagttcttccctctt
ggagaaagttgaagtctgtgaaaaggattgaacagctatagaaagaactgccacatcaaa
gtgcatgacagtcgcaacctgcagcaaggtagtggaatcgtagactctgatgccaccgtc
gaaacagccagccaaaatgaaagtgcccattttggtggggcaagcacataatgaagatat
tcctttggggacgtagtctgactgagcatgagctcttaacgcgacagaaaccccgctatc
tcctgtttcttctggagatggtggaccggtgtgaacataaagcagagagtaaatgcaccc
accacatgctacatagacatatccatcacaccatattgcagtgtcaatcggctctggaag
agagtactcgaaaagcatagaggggcaggtgccaggtctgccgtttgaattgcgacgctt
agggtcctcagagatccctggagttatttcactggacgccacattccagattcggatgtg
cttatcgtaggaagccgtgaggaccggggcaaaatgttcagatgcttgagaagaaggtaa
gggtaacaccgttctaatagaatctgcatgtgcktggacaccaaagcawagcatctccgt
cgtcaccgtccatacaaagagttttccggagcgagttccggccatgacctcttggccagt
ggcactaaacgagactgcgttgatagcagtggacgaatcatagaaacgacgctgccagga
atgcgaccctggtatgaagacctcgactgccccactatcatctgccgcaacgtagaaggc
tccgtcgtgacgataagcgacggctgttgtggtcatttcgaaacgaccagtaccctttgc
caaggcggcttctgaaaccttgtaaagcataacctgtgtagagctagcgatggcaagttc
agctgcttgaggatgcgtggcaatggaaactgcaggaccattcaattcgtacctcgtctg
cgtagtaaactgattaaagaacgtttctgtcggcgttg
>Gi-P514_contig008.1 complement(284706:287982)
agcgaaatgtgcgtttggtacctgaagagcattcattggaatttrcacatcaagagtgac
ctgtataattccatgctgggcytgatctcttcacagcctgagttagagcctcttacgacc
ccccggataatagattcaaacaataattgattgaataagttatattaattgtgttttgct
aaattactaacggcaaccaatccaatttctcactcttccttggatctttagttctatcat
ctatttacttaactacgctctaagcactctctaaagacctcttcccttacgtctactacc
ggctcttcactctcatggcccacaggggagccctgcagactcttgagccctttgcacggt
gaacttctacgtgatgatatctctgggctgcaccttagcgatcgggtgctcatatatcca
aagcccccatacaccggtggatcgttgcctcctgccacaaccgcgcagtacttacacata
ttctctgtaacagtcgctgttaatataagcgatatcatgggtaatatctgccgtagagtg
tcgtggggagcataccatagctttcgtgtcaatgagtcatagccgtcaatgagcactaca
ggatgacgccgtgtagctctgaagataaacctgcacaactccgcaaaagatccaaataaa
cctgtcttgaaattctggcagccttctccattggtggtttccataatattgacaaatatc
ccccgacttcgttcatcacacagtgccggggcacagcgttcataccacgagtcatagacc
ttcttgatgtacgcggccattgactcaaagaaagcatcagtgcttgatacactgaacact
gagaagtccaggctcagaactgaatgggctccgacatgttgactatactgagaccaatct
ttaattgctagattagcaaaggactgtagagttttaggaggtgaagcggtactgagaaaa
gattccagcatcgaaagcccaaaagtctttcctgaaccgctcttagtgcctagtgagacc
acgcgctggggctggagcatatccgccatgtaagcagaacagtcacgaaaacatatgtct
ggctccagtacgacactcttataattgctagttgacagtggctggccaccgggatttatc
acagtagacactctaccataccctggatgtggggcaatggcagtaaggttctttccgctg
cacacgaatgtgatatagactggctcgatgagaagactgggaata-ttcagctcaaggtc
aaagtgatctgtagagctatccagcgtactggagtacatgctctgcgttatggtagatga
cctgggagggttggcaggatttagtgaattggtgtcagtagtagtagacaagtcaatagc
tgatgcgggcttttgaaagtgtaaagtcaagtggtgttttcctaacactccgtcaacaac
tgtctcatggctgaacccctcacatctccaaataattgtattaaagaatggatacgtaac
aacaaactctacttgggcaataacagtgctttgctgaagagtagctgtggcccattggat
gtcgaaaagctgaacgacctcagaaggctcagagctacyaaatacgcttccaccctgtac
atgcgcayaagattcaaacattttgctgttctaaaagtgaaacacgattacagttattat
ctacagtgayggctagagtcaaccttttagtgagcaaagcctactccggcattgctgaag
gckytcaatgagctccagctccttctcgatggtcatcagaaactcatgtacagtaagaag
aagcttacagcttgaagataatgttattgtagggataataacgtcacatgcacgcagaaa
yggaccacatagcatagtatttccaagggagctcatagtatactcaagcattttagcctt
gtctccatctcgcagttgtctgagcacatcatgatagctcttaactccacgacactctag
ttctaagagaacactccctgtgagctccttgcttgttaacagactcaattgtagtgcatc
tagatgcttgtagatcgctaaatagacatctaactgagacagggatggcctaacattcag
cccgtgaattgtgtagtctaaatttggccgtggtcgaatcatgaaatctcttttcgacag
acgctgcttgggcttatctcccttgtttgcaaacataatggcatcctcaaggggacaaga
tgttaacaccaccattgttttggtctgcagtcctacgtatattccaagttcttccctctt
ggagaaagttggagtctgtgaaaaggattgaacagctatagaaagaactgccacatcaaa
gtgcatgacagtcgcaacctgcagcaaggtagtggaatcgtagactctgatgccaccgtc
gaaacagccagccaaaatgaaagtgcccattttggtggggcaagcacataatgaagatat
tcctttggggacgtagtctgactgagcatgagctcttaacgcgacagaaaycccgytatc
tcctttttcttctggagatggtggaccggtgtgaacataaagcagagagtaaatgcaccc
accacatgctacatagacatatccatcacaccatattgcagtgtcaatcggctctggaag
agagtactcgaaaagcatagaggggcacatgccaggcctgccgtttgaattgcgacgctt
agggtcctcagagatccctggagttatttcactggacgccacattccagattcggatgtg
cttatcgtaggaagccgtgaggaccggggcaaaatgttcagatgcttgagaagaaggtaa
gggtaacaccgttctaatagaatctgcatgtgcttggacaccaaagcaaagcatctccgt
cgtcaccgtccatacaaagagttttccggagcgagttccggccatgacctcttggccagt
ggcactaaacgagactgcgttgatagcagtggacgaatcatagaaacgacgctgccagga
atgcgaccctggtatgaagacctcgactgccccactatcatctgccgcaacgtagaaggc
tccgtcgtgacgataagcgacggctgttgtggtcatttcgaaacgaccagtgccctttgc
caaggcggcttctgaaaccttgtaaagcataacctgtgtagagctagcgatggcaagttc
agctgcttgaggatgcgtggcaatagaaactgcaggaccattcaattcgtacctcgtctg
cgtagtaaactgattaaagaacgcttctgtcggcgttg
>Gi-P521_contig008.1 complement(284685:287961)
agcgaaatgtgcgtttggtacctgaagagcattcattggaatttgcacatcaagagtgac
ctgtataattccatgctgggcttgatctcttcacagcctgagttagarcctcttacgacc
ccccggataatagattcaaacaataattgattgaataagttatattaattgtgttttgct
aaattactaacggcaaccaatccaatttctygctcttccttggatctttagttctatcat
ctatttacttaactacgctctaagcactctctaaagacctcttcccttacgtctactacc
ggctcttcactctcatggcccacaggggagccctgcagactcttgagccctttgcacggt
gaacttctacgtgatgatatctctgggctgcaccttagcgatcgggtgctcatatatcca
aagcccccrtacaccggtggatcgttgcctcctgccacaaccgcgcagtacttacacata
ttctctgtaacagtcgctgttaatataagcgatatcatgggtaatatctgccgtagagtg
tcgtgaggagcataccatagctttcgtgtcagtgagtcatagccgtcaatgagcactaca
ggatgacgccgtgtagctctgaagataaacctgcacaactccgcaaaagatccaaataaa
cctgtcttgaaattctggcagccttctccattggtggtttccataatattgacaaatatc
ccccgacttcgttcatcacacagtgctggggcacagcgttcataccacgagtcatagacc
ttcctgatgtacgcggccattgactcaaagaatgcatcagtgcttgatacactgaacact
gagaagtccaggctcagaactgaatgggctccgacatgttgactatactgagaccaatct
ttaattgctagattagcaaaggactgtagagttttagggggtgaagcggtactgagaaaa
gattccagcatcgagaggccaaaagtctttcctgaaccgctcttagtgcctagtgagacc
acgcgctggggctggagcatatccgccatgtaagcagaacagtcacgaaaacatatgtct
ggctccagtacgacactcttataattgctagttgacagtggctggccaccgggatttatc
acagtagacactctaccataccctggatgtggggcaatggcagtaaggttctttccgctg
cacacgaatgtgatatagactggctcgatgaggagactgggaata-ttcagctcaaggtc
aaagtgatctgtagagctatccagcgtactggagtacatgctctgcgttatggtagatga
cctgggagggttggcaggatttagtgaattggtgtcagtagtagtagacaagtcaatagc
tgatgcgggcttttgaaagtgtaaagtcaagtggtgttttcctaacactccgtcaacaac
tgtctcatggctgaacccctcacatctccaaataattgtattaaagaatggatacgtaac
aacaaactctacttgggcaataacagtgctttgctgaagagtagctgtggcccactggat
gtcgaaaagctgaacgacctcagaaggctcagagctaccgaatacgcttccaccctgtac
atgcgcacaagattcaaacattttgctgttctaaaagtgaaacacgattacagttattat
ctacagtgatggctagagtcaaccttttagtgagcaaagcctactccggcattgctgaag
gctttcaatgagctccagctccttctcaatggtcatcagaaactcatgtacagtaagaag
aagcttacagcttgaagataatgttattgtagggataataacgtcacatgcacgcagaaa
tggaccacatagcatagtatttccaagggagctcatagtatactcaagcattttagcctt
gtctccatctcgcagttgtctgagcacatcatgatagctcttaactccacgacactctag
ttctaagagaacactccctgtgagctccttgcttgttaacagactcaattgtagtgcatc
tagatgcttgtagatcgctaaatagacatctaactgagacagggatggcctaacattcag
cccgtgaattgtgtagtctaaatttggycgtggtcgaaycatgaaatctcttttcgacag
acgctgcttaggcttatctcccttgtttgcaaacataatggcatcctcaagggggcaaga
tgttaacaccaccattgttttggtctgtagtcctacgtatattccaagctcttccctctt
ggagaaagttggagtctgtgaaaaggattgaacagctatagaaagaactgccacatcaaa
gtgcatgacagtcgcaacctgcagcaaggtagtggaatcgtagactctgatgccaccgtc
gaaacagccagccaaaatgaaagtgcccattttggtggggcaagcacataatgaagatat
tcctttggggacgtagtctgactgagcatgagctcttaacgcgacagaaaccccgttatc
tcctgtttcttctggagayggtggaccggtgtgaacataaagcagagagtaaatgcaccc
accacatgctacatagacatatccatcacaccatattgcagtgtcaatcggctctggaag
agagtactcgaaaagcatagaggggcaggtgccaggtctgccgtttgaattgcgacgctt
agggtcctcagagatccctggagttatttcactggacgccacattccagattcggatgtg
cttatcgtaggaagccgtgaggaccggggcaaaatgttcagatgcttgagaagaaggtaa
gggtaacaccgttctaatagaatctgcatgtgcttggacaccaaagcaaagcatctccgt
cgtcaccgtccatacaaagagttttccggagcgagttccggccatgacctcttggccagt
ggcactaaacgagactgcgttgatagcagtggacgaatcatagaaacgacgctgccagga
atgcgaccctggtatgaagacctcgactgccccactatcatctgccgcaacgtagaaggc
tccgtcgtgacgataagcgacggctgttgtggtcatttcgaaacgaccagtaccctttgc
caaggcggcttctgaaaccttgtaaagcataacctgtgtagagctagcgatggcaagttc
agctgcttgaggatgcgtggcaatagaaactgcaggaccattcaattcgtacctcgtctg
cgtagtaaactgattaaagaacgcttctgtcggcgttg
>Gi-P528_contig008.1 complement(284694:287970)
agcgaaatgtgcgtttggtacctgaagagcattcattggaatttgcacatcaagagtgac
ctgtataattccatgctgggcttgatctcttcacagcctgagttagagcctcttacgacc
ccccggataatagattcaaacaataattgattgaataagttatattaattgtgttttgct
aaattactaacggcgaccaatccaatttctcgctcttccttggatctttagttctatcat
ctatttacttaactacgctctaagcactctctaaagacctcttcccttacgtctactacc
ggctcttcactctcatggcccacaggagagccctgcagactcttgagccctttgcacggt
gaacttctacgtgatgatatctctgggctgcaccttagcgatcgggtgctcatatatcca
aagcccccatacaccggtggatcgttgcctcctgccacaatcgcgcagtacttacacata
ttctctgtaacagtcgctgttaatataagcgatatcatgggtaatatctgccgtagagtg
tcgtgaggagcataccatagctttcgtgtcaatgagtcatagccgtcaatgagcactaca
ggatgacgccgtgtagctctgaagataaacctgcacaactccgcaaaagatccaaataaa
cctgtcttgaaattctggcagccttctccattggtggtttccataatattgacaaatatc
ccccgacttcgttcatcacacaatgctggggcacagcgttcataccacgagtcatagacc
ttcctgatgtacgcggccattgactcaaagaatgcatcagtgcttgatacactgaacact
gagaagtccaggctcagaactgaatgggctccgacatgttgactatactgagaccaatct
ttaattgctagattagcaaaggactgtagagttttagggggtgaagcggtactgagaaaa
gattccagcatcgagaggccaaaagtctttcctgaaccgctcttagtgcctagtgagacc
acgcgctggggctggagcatatccgccatgtaagcagaacagtcacgaaaacatatgtct
ggctccagtacgatactcttataattgctagttgacagtggctggccaccgggatttatc
acagtagacactctaccataccctggatgtggggcaatggcagtaaggttctttccgctg
cacacgaatgtgatatagactggctcgatgagaagactgggaata-ttcagctcaaggtc
aaagtgatctgtagaactatccagcgtactggagtacatgctctgcgttatggtagatga
cctgggagggttggcaggatttagtgaattggtgtcagtagtagtagacaagtcaatagc
tgatgcgggcttttgaaagtgtaaagtcaagtggtgttttcctaacactccgtcaacaac
tgtctcatggctgaacccctcacatctccaaataattgtattaaagaatggatacgtaac
aacaaactctacttgggcaataacagtgctttgctgaagagtagctgtggcccattggat
gtcgaaaagctgaacgacctcagaaggctcagagctaccaaatacgcttccactctgtac
atgcgcacaagattcaaacattttgctgttctaaaagtgaaacacgattacagttattat
ctacagtgatggctagagtcaaccttttagtgagcaaagcctactccggcattgctgaag
gctttcaatgagctccagctccttctcaatggtcatcagaaactcatgtacagtaagaag
aagcttacagcttgaagataatgttattgtagggataataacgtcacatgcacgcagaaa
tggaccacatagcatagtatttccaagggagctcatagtatactcaagcattttagcctt
gtctccatctcgcagttgtctgagcacatcatgatagctcttgactccacgacactctag
ttctaagagaacactccctgtgagctccttgcttgttaacagactcaattgtagtgcatc
tagatgcttgtaaatcgctaaatagacatctaactgagacagggatggcctaacattcag
cccgtgaatcgtgtagtctaaatttggccgtggtcgaatcatgaaatctcttttcgacag
acgctgcttgggcttatctcccttgtttgcaaacataatggcatcctcgaggggacaaga
tgttaacaccaccattgttttggtctgtagtcctacgtatattccaagttcttccctctt
ggagaaagttggagtctgtgaaaaggattgaacagctatagaaagaactgccacatcaaa
gtgcatgacagtcgcaacctgcagcaaggtagtggaatcgtagactctgatgccaccgtc
gaaacagccagccaaaatgaaagtgcccattttggtggggcaagcacataatgaagatat
tcctttggggacgtagtctgactgagcatgagctcttaacgcgacagaaaccccgctatc
tcctttttcttctggagatggtggaccggtgtgaacataaagcagagagtaaatgcaccc
accacatgctacatagacatatccatcacaccatattgcagtgtcaatcggctctggaag
agagtactcgaaaagcatagaggggcaggtgccaggtctgccgtttgaattgcgacgctt
agggtcctcagagatccctggagttatttcgctggacgccacattccagattcggatgtg
cttatcgtaggaagccgtgaggaccggggcaaaatgctcagatgcttgagaagaaggtaa
gggtaacaccgttctaatagaatctgcatgtgcgtggacaccaaagcatagcatctccgt
cgtcaccgtccatacaaagagttttccggagcgagttccggccatgacctcttggccagt
ggcactaaacgagactgcgttgatagcagtggacgaatcatagaaacgacgctgccagga
atgcgaccctggtatgaagacctcgactgccccactatcatctgccgcaacataaaaggc
tccgtcgtgacgataagcgacggctgttgtggtcatttcgaaacgaccagtaccctttgc
caaggcggcttctgaaaccttgtaaagcataacctgtgtagagttagcgatggcaagttc
agctgcttgaggatgcgtggcaatggaaactgcaggaccattcaattcgtacctcgtctg
cgtagtaaactgattaaagaacgtttctgtcggcgttg
>Gi-P621_contig008.1 complement(284680:287956)
agcgaaatgtgcgtttggtacctgaagagcattcattggaatttgcacatcaagagtgac
ctgtataattccatgctgggcttgatctcttcacagcctgagttagagcctcttacgacc
ccccggataatagattcaaacaataattgattgaataagttatattaattgtgttttgct
aaattactaacggcaaccaatccaatttctcactcttccttggatctttagttctatcat
ctatttacttaactacgctctaagcactctctaaagacctcttcccttacgtctactacc
ggctcttcactctcatggcccacgggggagccctgcagactcttgagccctttgcacggt
gaacttctacgtgatgatatctctgggctgcaccttagcgatcgggtgctcatatatcca
aagcccccatacaccggtggatcgttgccccctgccacaaccgcacagtacttacacata
ttctctgtaacagtcgctgttaatataagcgatatcatgggtaatatctgccgtagagtg
tcgtgaggagcataccatagctttcgtgtcaatgagtcatagccgtcaatgagcactaca
ggatgacgccgtgtagctctgaagataaacctgcacaactccgcaaaagatccaaataaa
cctgtcttgaaattctggcagccttctccattggtggtttccataatattgacaaatatc
ccccgacttcgttcatcacacagtgctggggcacagcgttcataccacgagtcatagacc
ttcttgatgtacgcggccattgactcaaagaaagcatcagtgcttgatacactgaacact
gagaagtccaggctcagaactgaatgggctccgacatgttgactatactgagaccaatct
ttaattgctagattagcaaaggactgtagagttttagggggtgaagcggtactgagaaaa
gattccagcatcgagaggccaaaagtctttcctgaaccgctcttagtgcctagtgagacc
acgcgctggggctggagcatatccgccatgtaagcagaacagtcacgaaaacatatgtct
ggctcaagtacaacactcttataattgctagttgacagtggctggccaccgggatttatc
acagtagacactctaccataccctggatgtggggcaatggcagtaaggttctttccgctg
cacacgaatgtgatatagactggctcgatgagaagactaggaata-ttcagctcaaggtc
aaagtgatctgtagagctatccagcgtactggagtacatgctctgcgttatagtagatga
cctgggagggttggcaggatttagtgaattggtgtcagtagtagtagataagtcaatagc
tgatgtgggcttttgaaagtgtaaagtcaagtggtgttttcctaacactccgtcaacaac
tgtctcatggctgaacccctcacatctccaaataattgtattaaagaatggatacgtaac
aacaaactctacttgggcaataacagtgctttgctgaagagtagctgtggcccattggat
gtcgaaaagctgaacgacctcagaaggctcagagctaccaaatacgcttccaccctgtac
atgcgcacaagattcaaacattttgctgttctaaaagtgaaacacgattacagttattat
ctacagtgatggctagagtcaaccttttagtgagcaaagcctactccggcattgctgaag
gctttcaatgagctccagctccttctcaatggtcatcagaaactcatgtacagtaagaag
aagcttacagcttgaagatagtgttattgtagggataataacgtcacatgcacgcagaaa
tggaccacatagcatagtatttccaagggagctcatagtatactcaagcattttagcctt
gtctccatctcgcagttgtctgagcacatcatgatagctcttaactccacgacactctag
ttctaagagaacactccctgtgagctccttgcttgttaacagactcaattgtagtgcatc
tagatgcttgtagatcgctaaatagacatctaactgagacagggatggcctaacattcag
cccgtgaattgtgtagtctaaatttggccgtggccgaatcatgaaatctcttttcgacag
gcgctgcttaggcttatctcccttgtttgcaaacataatggcatcctcaagggggcaaga
tgttaacaccaccattgttttggtctgtagtcctacgtatattccaagttcttccctctt
ggagaaagttggagtctgtgaaaaggattgaacagctatagaaagaactgccacatcaaa
gtgcatgacagtcgcaacctgcagcaaggtagtggaatcgtagactctgatgccaccgtc
gaaacagccagccaaaatgaaagtgcccattttggtggggcaagcacataatgaagatat
tcctttggggacgtagtctgactgagcatgagctcttaacgcgacagaaaccccgctatc
tcctttttcttctggagatggtggaccggtgtgaacataaagcagagagtaaatgcaccc
accacatgctacatagacatatccatcacaccatactgcagtgtcaatcggctctggaag
agagtactcgaaaagcatagaggggcaggtgccaggtctgccgtttgaattgcgacgctt
agggtcctcagagatccctggagttatttcactggacgccacattccagattcggatgtg
cttatcgtaggaagccgtgaggaccggggcaaaatgctcagatgcttgagaagaaggtaa
gggtaacaccgttctaatagaatctgcatgtgcgtggacaccaaagcatagcatctccgt
cgtcaccgtccatacaaagagttttccggagcgagttccggccatgacctcttggccagt
ggcactaaacgagactgcgttgatagcagtggacgaatcatagaaacgacgctgccagga
atgcgaccctggtatgaagacctcgactgccccactatcatctgccgcaacgtagaaggc
tccgtcgtgacgataagcgacggctgttgtggtcatttcgaaacgaccagtaccctttgc
caaggcggcttctgaaaccttgtaaagcataacctgtgtagagctagcgatggcaagttc
agctgcttgaggatgcgcggcaatgaaaactgcaggaccattcaattcgtacctcgtctg
cgtagtaaactgattaaagaacgtttctgtcggcgttg
>Gi-P676_contig008.1 complement(284739:288015)
agcgaaatgtgcgtttggtacctgaagagcattcattggaatttgcacatcaagagtgac
ctgtataattccatgctgggcttgatctcttcacagcctgagttagagcctcttacgacc
ccccggataatagattcaaacaataattgattgaataagttatattaattgtgttttgct
aaattactaacggcaaccaatccaatttctcgctcttccttggatctttggttctatcat
ctatttacttaactacgctctaagcactctctaaagacctcttcccttacgtctactacc
ggctcttcactctcatggcccacaggggagccctgcagactcttgagccctttgcacggt
gaacttctacgtgatgatatctctgggctgcaccttagcgatcgggtgctcatatatcca
aagcccccatacaccggtggatcgttgcctcctgccacaaccgcgcagtacttacacata
ttctctgtaacagtcgctgttaatataagcgatatcatgggtaatatctgccgtagagtg
tcgtgaggagcataccatagctttcgtgtcaatgagtcatagccgtcaatgagcactaca
ggatgacgccgtgtagctctgaagataaacctgcacaactccgcaaaagatccaaataaa
cctgtcttgaaattctggcagccttctccattggtggtttccataatattgacaaatatc
ccccgacttcgttcatcacacagtgctggggcacagcgttcataccacgagtcatagacc
ttcctgatgtacgcggccattgactcaaagaatgcatcagtgcttgatacactgaacact
gagaagtccaggctcagaactgaatgggctccgacatgttgactatactgagaccaatct
ttaattgctagattagcaaaggactgtagagttttagggggtgaagcggtactgagaaaa
gattccagcatcgagaggccaaaagtctttcctgaaccgctcttagtgcctagtgagacc
acgcgctggggttggagcatatccgccatgtaagcagaacagtcacgaaaacatatgtct
ggctccagtacgacactcttataattgctagttgacagtggctggccaccgggatttatc
acagtagacactctaccataccctggatgtggggcaatggcagtaaggttctttccgctg
cacacgaatgtgatatagactggctcgatgagaagactgggaata-ttcagctcaaggtc
aaagtgatctgtagagctatccagcgtactggagtacatgctctgcgttatggtagatga
cctgggagggttggcaggatttagtgaattggtgtcagtaatagtagacaagtcaatagc
tgatgcgggcttttgaaagtgtaaagtcaagtggtgttttcctaacactccgtcaacaac
tgtctcatggctgaacccctcacatctccaaataattgtattaaagaatggatacgtaac
aacaaactctacttgggcaataacagtgctttgctgaagagtagctgtggcccattggat
gtcgaaaagctgaacgacctcagaaggctcagagctaccaaatacgcttccaccatgtac
atgcgcacaagattcaaacattttgctgttctaaaagtgaaacacgattacagttattat
ctacagtgatggctagagtcaaccttttagtgagcaaagcctactccggcattgctgaag
gctttcaatgagctccagctccttctcaatggtcatcagaaactcatgtacagtaagaag
aagcttacagcttgaagatagtgttattgtagggataataacgtcacatgcacgcagaaa
tggaccacatagcatagtatttccaagggagctcatagtatactcaagcattttagcctt
gtctccatctcgcagttgtctgagcacatcatgatagctcttaactccacgacactctag
ttctaagagaacactccctgtgagctccttgcttgttaacagactcaattgtagtgcatc
tagatgcttgtagatcgctaaatagacatctagctgagacagggatggcctaacattcag
cccgtgaatcgtgtagtctaaatttggccgtggtcgaatcatgaaatctcttttcgacag
acgctgcttgggcttatctcccttgtttgcaaacataatggcatcctcaaggggacaaga
tgttaacaccaccattgttttggtctgtagtcctacgtatattccaagttcttccctctt
ggagaaagttgaagtctgtgaaaaggattgaacagctatagaaagaactgccacatcaaa
gtgcatgacagtcgcaacctgcagcaaggtagtggaatcgtagactctgatgccaccgtc
gaaacagccagccaaaatgaaagtgcccattttggtggggcaagcacataatgaagatat
tcctttggggacgtagtctgactgagcatgagctcttaacgcgacagaaaccccgctatc
tcctgtttcttctggagatggtggaccggtgtgaacataaagcagagagtaaatgcaccc
accacatgctacatagacatatccatcacaccatattgcagtgtcaatcggctctggaag
agagtactcgaaaagcatagaggggcaggtgccaggtctgccatttgaattgcgacgctt
agggtcttcagagatccctggagttatttcactggacgccacattccagattcggatgtg
cttatcgtaggaagccgtgaggaccggggcaaaatgttcagatgcttgagaagaaggtaa
ggataacaccgttctaatagaatctgcatgtgcttggacaccaaagcaaagcatctccgt
cgtcaccgtccatacaaagagttttccggagcgagttccggccatgacctcttggccagt
ggcactaaacgagactgcgttgatagcagtggacgaatcatagaaacgacgctgccagga
atgcgaccctggtatgaagacctcgactgccccactatcatctgccgcaacgtagaaggc
tccgtcgtgacgataagcgacggctgttgtggtcatttcgaaacgaccagtaccctttgc
caaggcggcttctgaaaccttgtaaagcataacctgtgtagagctagcgatggcaagttc
agctgcttgaggatgcgtggcaatggaaactgcaggaccattcaattcgtacctcgtctg
cgtagtaaactgattaaagaacgtttctgtcggcgttg
>Gi-P678_contig008.1 complement(284707:287983)
agcgaaatgtgcgtttggtacctgaagagcattcattggaatttgcacatcaagagtgac
ctgtataattccatgctgggcttgatctcttcacagcctgagttagagcctcttacgacc
ccccggataatagattcaaacaataattgattgaataagttatattaattgtgttttgct
aaattactaacggcaaccaatccaatttctcactcttccttggatctttagttctatcat
ctatttacttaactacgctctaagcactctctaaagacctcttcccttacgtctactacc
ggctcttcactctcatggcccacaggggagccctgcagactcttgagccctttgcacggt
gaacttctacgtgatgatatctctgggctgcaccttagcgatcgggtgctcatatatcca
aagcccccatacaccggtggatcgttgcctcctgccacaaccgcgcagtacttacacata
ttctctgtaacagtcgctgttaatataagcgatatcatgggtaatatctgccgtagagtg
tcgtgaggagcataccatagctttcgtgtcaatgagtcatagccgtcaatgagcactaca
ggatgacgccgtgtagctctgaagataaacctgcacaactccgcaaaagatccaaataaa
cctgtcttgaaattctggcagccttctccattggtggtttccataatattgacaaatatc
ccccgacttcgttcatcacacagtgctggggcacagcgttcataccacgagtcatagacc
ttcctgatgtacgcggccattgactcaaagaatgcatcagtgcttgatacactgaacact
gagaagtccaggctcagaactgaatgggctccgacatgttgactatactgagaccaatct
ttaattgctagattagcaaaggactgtagagttttagggggtgaagcggtactgagaaaa
gattccagcatcgagaggccaaaagtctttcctgaaccgctcttagtgcctagtgagacc
acgcgctggggctggagcatatccgccatgtaagcagaacagtcacgaaaacatatgtct
ggctccagtacgacactcttataattgctagttgacagtggctggccaccgggatttatc
acagtagacactctaccataccctggatgtggggcaatggcagtaaggttctttccgctg
cacacgaatgtgatatagactggctcgatgagaagactgggaata-ttcagctcaaggtc
aaagtgatctgtagagctatctagcgtactggagtacatgctctgcgttatggtagatga
cctgggagggttggcaggatttagtgaattggtgtcagtagtagtagacaagtcaatagc
tgatgcgggcttttgaaagtgtaaagtcaagtggtgttttcctaacactccgtcaacaac
tgtctcatggctgaacccctcacatctccaaataattgtattaaagaatggatacgtaac
aacaaactctacttgggcaataacagtgctttgctgaagagtagctgtggcccattggat
gtcgaaaagctgaacgacctcagaaggctcagagctaccaaatacgcttccaccctgtac
atgcgcacaagattcaaacattttgctgttctaaaagtgaaacacgattacagttattat
ctacagtgatggctagagtcaaccttttagtgagcaaagcctactccggcattgctgaag
gctttcaatgagctccagctccttctcaatggtcatcagaaactcatgtacagtaagaag
aagcttacagcttgaagataatgttattgtagggataataacgtcacatgcacgcagaaa
tggaccacatagcatagtatttccaagggagctcatagtatactcaagcattttagcctt
gtctccatctcgcagttgtctgagcacatcatgatagctcttaactccacgacactctag
ttctaagagaacactccctgtgagctccttgcttgttaacagactcaattgtagtgcatc
tagatgcttgtagatcgctaaatagacatctaactgagacagggatggcctaacattcag
cccgtgaatcgtgtagtctaaatttggccgtggtcgaatcatgaaatctcttttcgacag
acgctgcttgggcttatctcccttgtttgcaaacataatggcatcctcaagggggcaaga
tgttaacaccaccattgttttggtctgtagtcctacgtatattccaagttcttccctctt
ggagaaagttgaagtctgtgaaaaggattgaacagctatagaaagaactgccacatcaaa
gtgcatgacagtcgcaacctgcagcaaggtagtggaatcgtagactctgatgccaccgtc
gaaacagccagccaaaatgaaagtgcccattttggtggggcaagcacataatgaagatat
tcctttggggacgtagtctgactgagcatgagctcttaacgcgacagaaaccccgctatc
tcctgtttcttctggagatggtggaccggtgtgaacataaagcagagagtaaatgcaccc
accacatgctacatagacatatccatcacaccatattgcagtgtcaatcggctctggaag
agagtactcgaaaagcatagaggggcaggtgccaggtctgccgtttgaattgcgacgctt
agggtcctcagagatccctggagttatttcactggacgccacattccagattcggatgtg
cttatcgtaggaagccgtgaggaccggggcaaaatgttcagatgcttgagaagaaggtaa
gggtaacaccgttctaatagaatctgcatgtgcttggacaccaaagcatagcatctccgt
cgtcaccgtccatacaaagagttttccggagcgagttccggccatgacctcttggccagt
ggcactaaacgagactgcgttgatagcagtggacgaatcatagaaacgacgctgccagga
atgcgaccctggtatgaagacctcgactgccccactatcatctgccgcaacgtagaaggc
tccgtcgtgacgataagcgacggctgttgtggtcatttcgaaacgaccagtaccctttgc
caaggcggcttctgaaaccttgtaaagcataacctgtgtagagctagcgatggcaagttc
agctgcttgaggatgcgtggcaatggaaactgcaggaccattcaattcgtacctcgtctg
cgtagtaaactgattaaagaacgtttctgtcggcgttg
>Gi-P680_contig008.1 complement(284732:288008)
agcgaaatgtgcgtttggtacctgaagagcattcattggaatttgcacatcaagagtgac
ctgtataattccatgctgggcttgatctcttcacagcctgagttagagcctcttacgacc
ccccggataatagattcaaacaataattgattgaataagttattttaattgtgttttact
aaactactaacggcaaccaatccaatttctcgctcttcctcggatctttagttctatcat
ctatttacttaactacgctctaagcactctctaaagacctcttcccttacgtctactacc
ggctcttcactctcatggcccacgggggagccctgcagactcttgagccctttgcacggt
gaacttctacgtgatgatatctctgggctgcaccttagcgatcgggtgctcatatatcca
aagcccccatacaccggtggatcgttgccccctgccacaaccgcacagtacttacacata
ttctctgtaacagtcgctgttaatataagcgatatcatgggtaatatctgccgtagagtg
tcgtgaggagcataccatagctttcgtgtcaatgagtcatagccgtcaatgagcactaca
ggatgacgccgtgtagctctgaagataaacctgcacaactccgcaaaagatccaaataaa
cctatcttgaaattctggcagccttctccattggtggtttccataatattgacaaatatc
ccccgacttcgttcatcacacagtgctggggcacagcgttcataccacgagtcatagacc
ttcttgatgtacgcggccattgactcaaagaaagcatcagtgcttgatacactgaacact
gagaagtccaggctcagaactgaatgggctccgacatgttgactatactgagaccaatct
ttaattgctagattagcaaaggactgtagagttttagggggtgaagcggtactgagaaaa
gattccagcatcgagaggccaaaagtctttcctgaaccgctcttagtgcctagtgagacc
acgcgctggggctggagcatatccgccatgtaagcagaacagtcacgaaaacatatgtct
ggctcaagtacaacactcttataattgctagttgacagtggctggccaccgggatttatc
acagtagacactctaccataccctggatgtggggcaatggcagtaaggttctttccgctg
cacacgaatgtgatatagactggctcgatgagaagactaggaata-ttcagctcaaggtc
aaagtgatctgtagagctatccagcgtactggagtacatgctctgcgttatagtagatga
cctgggagggttggcaggatttagtgaattggtgtcagtagtagtagacaagtcaatagc
tgatgtgggcttttgaaagtgtaaagtcaagtggtgttttcctaacactccgtcaacaac
tgtctcatggctgaacccctcacatctccaaataattgtattaaagaatggatacgtaac
aacaaactctacttgggcaataacagtgctttgctgaagagtagctgtggcccattggat
gtcgaaaagctgaacgacctcagaaggctcagagctaccaaatacgcttccaccctgtac
atgcgcacaagattcaaacattttgctgttctaaaagtgaaacacgattacagttattat
ctacagtgatggctagagtcaaccttttagtgagcaaagcctactccggcattgctgaag
gctttcaatgagctccagctccttctcaatggtcatcagaaactcatgtacagtaagaag
aagcttacagcttgaagatagtgttattgtagggataataacgtcacatgcacgcagaaa
tggaccacatagcatagtatttccaagggagctcatagtatactcaagcattttagcctt
gtctccatctcgcagttgtctgagcacatcatgatagctcttaactccacgacactctag
ttctaagagaacactccctgtgagctccttgcttgttaacagactcaattgtagtgcatc
tagatgcttgtagatcgctaaatagacatctaactgagacagggatggcctaacattcag
cccgtgaatcgtgtagtctaaatttggccgtggtcgaatcatgaaatctcttttcgacag
acgctgcttgggcttatctcccttgtttgcaaacataatggcatcctcaaggggacaaga
tgttaacaccaccattgttttggtctgtagtcctacgtatattccaagttcttccctctt
ggagaaagttggagtctgtgaaaaggattgaacagctatagaaagaactgccacatcaaa
gtgcatgacagtcgcaacctgcagcaaggtagtggaatcgtagactctgatgccaccgtc
gaaacagccagccaaaatgaaagtgcccattttggtggggcaagcacataatgaagatat
tcctttggggacgtagtctgactgagcatgagctcttaacgcgacagaaaccccgctatc
tcctgtttcttctggagatggtggaccggtgtgaacataaagcagagagtaaatgcaccc
atcacatgctacatagacatatccatcacaccatactgcagtgtcaatcggctctggaag
agagtactcgaaaagcatagaggggcaggtgccaggtctgccgtttgaattgcgacgctt
agggtcctcagagatccctggagttatttcactggacgccacattccagattcggatgtg
cttatcgtaggaagccgtgaggaccggggcaaaatgttcagatgcttgagaagaaggtaa
gggtaacaccgttctaatagaatctgcatgtgcttggacaccaaagcaaagcatctccgt
cgttaccgtccatacaaagagttttccggagcgagttccggccatgacctcttggccagt
ggcactaaacgagactgcgttgatagcagtggacgaatcatagaaacgacgctgccagga
atgcgaccctggtatgaagacctcgactgccccactatcatctgccgcaacgtagaaggc
tccgtcgtgacgataagcgacggctgttgtggtcatttcgaaacgaccagtaccctttgc
caaggcggcttctgaaaccttgtaaagcataacctgtgtagagctagcgatggcaagttc
agctgcttgaggatgcgcggcaatgaaaactgcaggaccattcaattcgtacctcgtctg
cgtagtaaactgattaaagaacgtttctgtcggcgttg
>P344_contig3 complement(286636:289912)
agcgaaatgtgcgtttggtacctgaagagcattcattggaatttgcacatcaagagtgac
ctgtataattccatactgggcttgatctcttcacagcctgagttagagcctcttacgacc
ccccggataatagattcaaacaataattgattgaataagttattttaattgtgttttact
aaactactaacggcaaccaatccaatttctcgctcttcctcggatctttagttctatcat
ctatttacttagctactctctaagcactctctaaagacctcttcccttacgtctactact
ggctcttcactctcatggcccacaggggagccctgcagactcttgagccctttgcacggt
gaacttctacgtgatgatatctctgggctgcaccttagcgatcgggtgctcatatatcca
aagcccccgtacaccggtggatcgttgcctcctgccacaaccgcgcagtacttacacata
ttctctgtaacagtcgctgttaatataagcgatatcatgggtaatatctgccgtagagtg
tcgtggggagcataccatagctttcgtgtcaatgagtcatagccgtcaatgagcactaca
ggatgacgccgtgtagctctgaagataaacctgcacaactccgcaaaagatccaaataaa
cctgtcttgaaattctggcagccttctccgttggtggtttccataatattgacaaatatc
ccccgacttcgttcatcacacagtgctggggcacagcgttcataccacgagtcatagacc
ttcctgatgtacgcggccattgactcaaagaaagcatcagtgcttgatacactgaacact
gagaagtccaggctcagaactgaatgggctccgatatgttggctatactgagaccaatct
ttaattgctagattagcaaaggactgtagagttttaggaggtgaagcggtactgagaaaa
gattccagcatcgaaagcccaaaagtctttcctgaaccgctcttagtgcctagtgagacc
acgcgctggggctggagcatatccgccatgtaagcagaacagtcacgaaaacatatgtct
ggctcaagtacgacactcttataattgctagttgacagtggctggccaccgggatttatc
acagtagacactctaccataccctggatgcggggcaatggcagtaaggttccttccgctg
cacacgaatgtgatatagactggctcgatgagaagactaggaata-ttcagctcaaggtc
aaagtgatctgtagagctatccagcgtactggagtacatgctctgcgttatggtagatga
cctaggagagttggcaggatttagtgaattggtgtcagtagtagtagacaagtcaatagc
tgatgcgggcttttgaaagtgcaaagtcaagtggtgttttcctaacactccgtcaacaac
tgtctcatggctgaacccctcacatctccaaataattgtattaaagaatggatacgtaac
aacaaactctacttgggcaataacagtgctttgctgaagagtagctgtggcccattggat
gtcgaaaagctgaacgacctcagaaggctcagagctaccgaatacgcttccaccctgtac
atgcgcacaagattcaaacattttgctgttctaaaagtgaaacacgattacagttattat
ctacagtgattgctagagtcaaccttttagtgagcaaagcctactccggcattgctgaag
gcgctcaatgagctccagctccttctcaatggtcatcagaaactcatgtacagtaagaag
aagcttacagcttgaagataatgttattgtggggataataacgtcacatgcacgcagaaa
cggaccacatagcatagtatttccaagggagctcatagtatactcaagcattttagcctt
gtctccatctcgcagttgtctgagcacatcatgatagctcttaactccacgacactctag
ttctaagagaacactccctgtgagctccttgcttgttaacagactcaattgtagtgcatc
tagatgcttgtagatcgctaaatagacatctaactgagacagggatggcctaacattcag
cccgtgaatcgtgtagtctaaatttggccgtggtcgaatcatgaaatctcttttcgacag
gcgctgcttgggcttatctcccttgtttgcaaacataatggcatcctcaagggggcaaga
tgttaacacaaccattgttttggtctgcagtcctacgtatattccaagctcttccttctt
ggagaaagttggagtctgtgaaaaggattgaacagctatagaaagaactgccacatcaaa
gtgcatgacagtcgcaacctgcagcaaggtagtggaatcgtagactctgatgccaccgtc
gaaacagccagccaaaatgaaagtgcccattttggtggggcaagcacataatgaagatat
tcctttagggacgtagtctgactgagcatgagctcttaacgcaacagaaaccccgttatc
tcctttttcttctggagatggtggaccggtgtgaacataaagcagagagtaaatgcaccc
accacatgctacatagacatatccatcacaccatattgcagtgtcaatcggctctggaag
agagtactcgaaaagcatagaggggcatgtgccaggtctgccgtttgaattgcgacgctt
agggtcctcagagatccctggagttatttcactggatgccacattccagattcggatgtg
cttatcgtaggaagctgtgaggaccggggcaaaatgttcagatgcttgagaagaaggtaa
gggtaacaccgttctaatagaatctgcatgtgcgtggacaccaaagcatagcatctccgt
tgtcaccgtccatacaaagagttttccggagcgagttccggccatgacctcttggccagt
ggcactaaacgagactgcgttgatagcagtggacgaatcatagaaacgacgctgccagga
atgcgaccccggtatgaagacctcgactgccccactatcatctgccgcaacgtagaaggc
tccgtcgtgacgataagcgacggctgttgtggtcatttcgaaacgaccagtgccctttgc
caaggcggcttctgaaaccttgtaaagcataacctgtgtagagctagcgatggcaagttc
agctgcttgaggatgcgtggcaatagaaactgcaggaccattcaattcgtacctcgtctg
cgtagtaaactgattaaagaacgcttctgtcggcgttg
>P387_contig13 complement(67284:70560)
agcgaaatgtgcgtttggtacctgaagagcattcattggaatttgcacatcaagagtgac
ctgtataattccatgctgggcttgatctcttcacagcctgagttagagcctcttacgacc
ccccggataatagattcaaacaataattgattgaataagttattttaattgtgttttact
aaactactaacggcaaccaatccaatttctcgctcttcctcggatctttagttctatcat
ctatttacttagctacgctctaagcactctctaaagacctcttcccttacgtctactacc
ggctcttcactctcatggcccacgggggagccctgcagactcttgagccctttgcacggt
gaacttctacgtgatgatatctctgggctgcaccttagcgatcgggtgctcatatatcca
aagcccccgtacaccggtggatcgttgcctcctgccacaaccgcgcagtacttacacata
ttctctgtaacagtcgctgttaatataagcgatatcatgggtaatatctgccgtagagtg
tcgtggggagcataccatagctttcgtgtcaatgagtcatagccgtcaatgagcactaca
ggatgacgccgtgtagctctgaagataaacctgcacaactccgcaaaagatccaaataaa
cctgtcttgaaattctggcagccttctccattggtggtttccataatattgacaaatatc
ccccgacttcgttcatcacacagtgccggggcacagcgttcataccacgagtcatagacc
ttcttgatgtacgcggccattgactcaaagaatgcatcagtgcttgatacactgaacact
gagaagtccaggctcagaactgaatgggctccgatatgttggctatactgagaccaatct
ttaattgctagattagcaaaggactgtagagttttaggaggtgaagcggtactgagaaaa
gattccagcatcgaaagcccaaaagtctttcctgaaccgctcttagtgcctagtgagacc
acgcgctggggctggagcatatccgccatgtaagcagaacagtcacgaaaacatatgtct
ggctcaagtacgacactcttataattgctagttgacagtggctggccaccaggatttatc
acagtagacactctaccataccctggatgcggggcaatggcagtaaggttccttccgctg
cacacgaatatgatatagactggctcgatgagaagactaggaata-tttagctcaaggtc
aaagtgatctgtagagctatccagcgtactggagtacatgctctgcgttatggtagatga
cctgggagggttggcaggatttagtgaattggtgtcagtagtagtagacaagtcaatagc
tgatgcgggcttttgaaagtgcaaagtcaagtggtgttttcctaacactccgtcaacaac
tgtctcatggctgaacccctcacatctccaaataattgtattaaagaatggatacgtaac
aacaaactctacttgggcaataacagtgctttgctgaagagtagctgtggcccactggat
gtcgaaaagctgaacgacctcagaaggctcagagctaccaaatacgcttccaccctgtac
atgcgcacaagattcaaacattttgctgttctaaaagtgaaacacgattacagttattat
ctacagtgacggctagagtcaaccttttagcgagcaaagcctactccggcattgctgaag
gcgctcaatgagctccagctccttctcaatggtcatcagaaactcatgtacagtaagaag
aagcttacagcttgaagataatgttattgtggggataataacgtcacatgcacgcagaaa
cggaccacatagcatagtatttccaagggagctcatagtatactcaagcattttagcctt
gtctccatctcgcagttgtctgagcacatcatgatagctcttaactccacgacactctag
ttctaagagaacactccctgtgagctccttgcttgttaacagactcaattgtagtgcatc
tagatgcttgtagatcgctaaatagacatctaactgagacagggatggcctaacattcag
cccgtgaatcgtgtagtctaaatttggccgtggtcgaatcatgaaatctcttttcgacaa
acgctgcttgggcttatctcccttgtttgcaaacataatggcatcctcaagggggcaaga
tgttaacaccaccattgttttggtctgcagtcctacgtatattccaagctcttccctctt
ggagaaagttgaagtctgtgaaaaggattgaacagctatagaaagaactgccacatcaaa
gtgcatgacagtcgcaacctgcagcaaggtagtggaatcgtagactctgatgccaccgtc
gaaacagccagccaaaatgaaagtgcccattttggtggggcaagcacataatgaagatat
tcctttagggacgtagtctgactgggcatgagctcttaacgcgacagaaaccccgctatc
tccttttacttctggagatggtggaccggtgtgagcataaagcagagagtaaatgcaccc
accacatgctacatagacatatccatcacaccatattgcagtgtcaatcggctctggaag
agagtactcgaaaagcatagaggggcaggtgccaggtctgccgtttgaattgcgacgctt
agggtcctcagagatccctggagttatttcactggacgccacattccagattcggatgtg
cttatcgtaggaagccgtgaggaccggggcaaaatgttcagatgcttgagaagaaggtaa
gggtaacaccgttctaatagaatctgcatgtgcttggacaccaaagcaaagcatctccgt
cgtcaccgtccatacaaagagttttccggagcgagttccggccatgacctcttggccagt
ggcactaaacgagactgcgttgatagcagtggacgaatcatagaaacgacgctgccagga
atgcgaccctggtatgaagacctcgactgccccactatcatctgccgcaacgtagaaggc
tccgtcgtgacgataagcgacggctgttgtggtcatttcgaaacgaccagtaccctttgc
caaggcggcttctgaaaccttgtaaagcataacctgtgtagagctagcgatggcaagttc
agctgcttgaggatgcgcggcaatggaaactgcaggaccattcaattcgtacctcgtctg
cgtagtaaactgattaaagaacgtttctgtcggcgttg
>P424_contig8 complement(284718:287994)
agcgaaatgtgcgtttggtacctgaagagcattcattggaatttgcacatcaagagtgat
ctgtataattccatgctgggcttgatctcttcacagcctgagttagagcctcttacgacc
ccccggataatagattcaaacaataattgattgaataagttatattaattgtgttttgct
aaattactaacggcaaccaatccaatttctcactcttccttggatctttagttctatcat
ctatttacttaactacgctctaagcactctctaaagacctcttcccttacgtctactacc
ggctcttcactctcatggcccacaggggagccctgcagactcttgagccctttgcacggt
gaacttctacgtgatgatatctctgggctgcaccttagcgatcgggtgctcatatatcca
aagcccccatacaccggtggatcgttgcctcctgccacaaccgcgcagtacttacacata
ttctctgtaacagtcgctgttaatataagcgatatcatgggtaatatctgccgtagagtg
tcgtgaggagcataccatagctttcgtgtcaatgagtcatagccgtcaatgagcactaca
ggatgacgccgtgtagctctgaagataaacctgcacaactccgcaaaagatccaaataaa
cctgtcttgaaattctggcagccttctccattggtggtttccataatattgacaaatatc
ccccgacttcgttcatcacacagtgctggggcacagcgttcataccacgagtcatagacc
ttcctgatgtacgcggccattgactcaaagaatgcatcagtgcttgatacactgaacact
gagaagtccaggctcagaactgaatgggctccgacatgttgactatactgagaccaatct
ttaattgctagattagcaaaggactgtagagttttagggggtgaagcggtactgagaaaa
gattccagcatcgagaggccaaaagtctttcctgaaccgctcttagtgcctagtgagacc
acgcgctggggctggagcatatccgccatgtaagcagaacagtcacgaaaacatatgtct
ggctccagtacgacactcttataattgctagttgacagtggctggccaccgggatttatc
acagtagacactctaccataccctggatgtggggcaatggcagtaaggttctttccgctg
cacacgaatgtgatatagactggctcgatgaggagactgggaata-ttcagctcaaggtc
aaagtgatctgtagagctatctagcgtactggagtacatgctctgcgttatggtagatga
cctgggagggttggcaggatttagtgaattggtgtcagtagtagtagacaagtcaatagc
tgatgcgggcttttgaaagtgtaaagtcaagtggtgttttcctaacactccgtcaacaac
tgtctcatggctgaacccctcacatctccaaataattgtattaaagaatggatacgtaac
aacaaactctacttgggcaataacagtgctttgctgaagagtagctgtggcccattggat
gtcgaaaagctgaacgacctcagaaggctcagagctaccaaatacgcttccaccctgtac
atgcgcacaagattcaaacattttgctgttctaaaagtgaaacacgattacagttattat
ctacagtgatggctagagtcaaccttttagtgagcaaagcctactccggcattgctgaag
gctttcaatgagctccagctccttctcaatggtcatcagaaactcatgtacagtaagaag
aagcttacagcttgaagataatgttattgtagggataataacgtcacatgcacgcagaaa
tggaccacatagcatagtatttccaagggagctcatagtatactcaagcattttagcctt
gtctccatctcgcagttgtctgagcacatcatgatagctcttaactccacgacactctag
ttctaagagaacactccctgtgagctccttgcttgttaacagactcaattgtagtgcatc
tagatgcttgtagatcgctaaatagacatctaactgagacagggatggcctaacattcag
cccgtgaatcgtgtagtctaaatttggccgtggtcgaatcatgaaatctcttttcgacag
acgctgcttgggcttatctcccttgtttgcaaacataatggcatcctcaaggggacaaga
tgttaacaccaccattgttttggtctgtagtcctacgtatattccaagttcttccctctt
ggagaaagttgaagtctgtgaaaaggattgaacagctatagaaagaactgccacatcaaa
gtgcatgacagtcgcaacctgcagcaaggtagtggaatcgtagactctgatgccaccgtc
gaaacagccagccaaaatgaaagtgcccattttggtggggcaagcacataatgaagatat
tcctttggggacgtagtctgactgagcatgagctcttaacgcgacagaaaccccgctatc
tcctgtttcttctggagatggtggaccggtgtgaacataaagcagagagtaaatgcaccc
accacatgctacatagacatatccatcacaccatattgcagtgtcaatcggctctggaag
agagtactcgaaaagcatagaggggcaggtgccaggtctgccgtttgaattgcgacgctt
agggtcctcagagatccctggagttatttcgctggacgccacattccagattcggatgtg
cttatcgtaggaagccgtgaggaccggggcaaaatgctcagatgcttgagaagaaggtaa
gggtaacaccgttctaatagaatctgcatgtgcgtggacaccaaagcatagcatctccgt
cgtcaccgtccatacaaagagttttccggagcgagttccggccatgacctcttggccagt
ggcactaaacgagactgcgttgatagcagtggacgaatcatagaaacgacgctgccagga
atgcgaccctggtatgaagacctcgactgccccactatcatctgccgcaacataaaaggc
tccgtcgtgacgataagcgacggctgttgtggtcatttcgaaacgaccagtaccctttgc
caaggcggcttctgaaaccttgtaaagcataacctgtgtagagctagcgatggcaagttc
agctgcttgaggatgcgtggcaatggaaactgcaggaccatttaattcgtacctcgtctg
cgtagtaaactgattaaagaacgtttctgtcggcgttg
>P427_contig12 complement(76146:79423)
agcgaaatgtgcgtttggtacctgaagagcattcattggaatttgcacatcaagagtgac
ctgtataattccatgctgggcttgatctcttcacagcctgagttagaacctcttacgacc
ccccggataatagattcaaacaataattgattgaataagttatattaattgtgttttgct
aaactactaacggcaaccaatccaatttctcgctcttccttggatctttagttctatcat
ctatttacttaactacgctctaagcactctctaaagacctcttcccttacgtctactacc
ggctcttcactctcatggcccacgggggagccctgcagactcttgagccctttgcacggt
gaacttctacgtgatgatatctctgggctgcaccttagcgatcgggtgctcatatatcca
aagcccccgtacaccggtggatcgttgcctcctgccacaaccgcgcagtacttacacata
ttctctgtaacagtcgctgttaatataagcgatatcatgggtaatatctgccgtagagtg
tcgtggggagcataccatagctttcgtgtcaatgagtcatagccgtcaatgagcactaca
ggatgacgccgtgtagctctgaagataaacctgcacaactccgcaaaagatccaaataaa
cctgtcttgaaattctggcagccttctccattggtggtttccataatattgacaaatatc
tcccgacttcgttcatcacacagtgctggggcacagcgttcatgccacgagtcatagacc
ttcctgatgtacgcggccattgactcaaagaatgcatcagtgcttgatacactgaacact
gagaagtccaggctcagaactgaatgggctccgatatgttgactatactgagaccaatct
ttaattgctagattagcaaaggactgtagagttttaggaggtgaagcggtactgagaaaa
gattccagcatcgagaggccaaaagtctttcctgaaccgctcttagtgcctagtgagacc
acgcgctggggctggagcatatccgccatgtaagcagaacagtcacgaaaacatatgtct
ggctcaagtacgacactcttataattgctagttgacagtggctggccaccgggatttatc
acagtagacactctaccataccctggatgtggggcaatggcagtaaggttctttccgctg
cacacgaatgtgatatagactggctcgatgagaagactgggaatagttcagctcaaggtc
aaagtgatctgcagagctatccagcgtactggagtacatgctctgcgttatggtagatga
cctgggagggttggcaggatttagtgaattggtgtcagtagtagtagacaagtcaatagc
tgatgcgggcttttgaaagtgcaaagtcaagtggtgttttcctaacactccgtcaacaac
tgtctcatggctgaacccctcacatctccaaataattgtattaaagaatggatacgtaac
aacaaactctacttgggcaataacagtgctttgctgaagagtagctgtggcccactggat
gtcgaaaagctgaacgacctcagaaggctcagagctaccgaatacgcttccaccctgtac
atgcgcacaagattcaaacattttgctgttctaaaagtgaaacacgattacagttattat
ctacagtgacggctagagtcaaccttttagtgagcaaagcctactccggcattgctgaag
gctttcaatgagctccagctccttctcgatggtcatcagaaactcatgtacagtaagaag
aagcttacagcttgaagataatgttattgtggggataataacgtcacatgcacgcagaaa
tggaccacatagcatagtatttccaagggagctcatagtatactcaagcattttagcctt
gtctccatctcgcagttgtctgagcacatcatgatagctcttaactccacgacactctag
ttctaagagaacactccctgtgagctccttgcttgttaacagactcaattgtagtgcatc
tagatgcttgtagatcgctaaatagacatctaactgagacagggatggcctaacattcag
cccgtgaatcgtgtagtctaaatttggccgtggtcgaatcatgaaatctcttttcgacag
acgctgcttgggcttatctcccttgtttgcaaacataatggcatcctcaagggggcaaga
tgttaacaccaccattgttttggtctgcagtcctacgtatattccaagctcttccctctt
ggagaaagttggagtctgtgaaaaggattgaacagctatagaaagaactgccacatcaaa
gtgcatgacagtcgcaacctgcagcaaggtagtggaatcgtagactctgatgccaccgtc
gaaacagccagccaaaatgaaagtgcccattttggtggggcaagcacataatgaagatat
tcctttggggacgtagtctgactgagcatgagctcttaacgcgacagaaaccccgctatc
tcctttttcttctggagatggtggaccggtgtgaacataaagcagagagtaaatgcaccc
accacatgctacatagacatatccatcacaccatattgcagtgtcaatcggctctggaag
agagtactcgaaaagcatagaggggcatgtgccaggcctgccgtttgaattgcgacgctt
agggtcctcagagatccctggagttatttcactggacgccacattccagattcggatgtg
cttatcgtaggaagccgtgaggaccggggcaaaatgttcagatgcttgagaagaaggtaa
gggtaacaccgttctaatagaatctgcatgtgcttggacaccaaagcaaagcatctccgt
tgtcaccgtccatacaaagagttttccggagcgagttccggccatgacctcttggccagt
ggcactaaacgagactgcgttgatagcagtggacgaatcatagaaacgacgctgccagga
atgcgaccctggtatgaagacctcgactgccccactatcatctgccgcaacgtaaaaggc
tccgtcctgacgataagcgacggctgttgtggtcatttcgaaacgaccagtaccctttgc
caaggcggcttctgaaaccttgtaaagcataacctgtgtagagctagcgatagcaagttc
agctgcttgaggatgcgcggcaatggaaactgcaggaccattcaattcgtacctcgtctg
cgtagtaaactgattaaagaacgcttctgtcggcgttg
>P458_contig8 complement(87329:90605)
agcgaaatgtgcgtttggtacctgaagagcattcattggaatttgcacatcaagagtgac
ctgtataattccatgctgggcttgatctcttcacagcctgagttagagcctcttacgacc
ccccggataatagattcaaacaataattgattgaataagttatattaattgtgttttgct
aaattactaacggcgaccaatccaatttctcgctcttccttggatctttagttctatcat
ctatttacttaactacgctctaagcactctctaaagacctcttcccttacgtctactacc
ggctcttcactctcatggcccacaggagagccctgcagactcttgagccctttgcacggt
gaacttctacgtgatgatatctctgggctgcaccttagcgatcgggtgctcatatatcca
aagcccccatacaccggtggatcgttgcctcctgccacaatcgcgcagtacttacacata
ttctctgtaacagtcgctgttaatataagcgatatcatgggtaatatctgccgtagagtg
tcgtgaggagcataccatagctttcgtgtcaatgagtcatagccgtcaatgagcactaca
ggatgacgccgtgtagctctgaagataaacctgcacaactccgcaaaagatccaaataaa
cctgtcttgaaattctggcagccttctccattggtggtttccataatattgacaaatatc
ccccgacttcgttcatcacacaatgctggggcacagcgttcataccacgagtcatagacc
ttcctgatgtacgcggccattgactcaaagaatgcatcagtgcttgatacactgaacact
gagaagtccaggctcagaactgaatgggctccgacatgttgactatactgagaccaatct
ttaattgctagattagcaaaggactgtagagttttagggggtgaagcggtactgagaaaa
gattccagcatcgagaggccaaaagtctttcctgaaccgctcttagtgcctagtgagacc
acgcgctggggctggagcatatccgccatgtaagcagaacagtcacgaaaacatatgtct
ggctccagtacgatactcttataattgctagttgacagtggctggccaccgggatttatc
acagtagacactctaccataccctggatgtggggcaatggcagtaaggttctttccgcta
cacacgaatgtgatatagactggctcgatgagaagactgggaata-ttcagctcaaggtc
aaagtgatctgtagagctatccagcgtactggagtacatgctctgcgttatggtagatga
cctgggagggttggcaggatttagtgaattggtgtcagtagtagtagacaagtcaatagc
tgatgcgggcttttgaaagtgtaaagtcaagtggtgttttcctaacactccgtcaacaac
tgtctcatggctgaacccctcacatctccaaataattgtattaaagaatggatacgtaac
aacaaactctacttgggcaataacagtgctttgctgaagagtagctgtggcccattggat
gtcgaaaagctgaacgacctcagaaggctcagagctaccaaatacgcttccactctgtac
atgcgcacaagattcaaacattttgctgttctaaaagtgaaacacgattacagttattat
ctacagtgatggctagagtcaaccttttagtgagcaaagcctactccggcattgctgaag
gctttcaatgagctccagctccttctcaatggtcatcagaaactcatgtacagtaagaag
aagcttacagcttgaagatagtgttattgtagggataataacgtcacatgcacgcagaaa
tggaccacatagcatagtatttccaagggagctcatagtatactcaagcattttagcctt
gtctccatctcgcagttgtctgagcacatcatgatagctcttgactccacgacactctag
ttctaagagaacactccctgtgagctccttgcttgttaacagactcaattgtagtgcatc
tagatgcttgtaaatcgctaaatagacatctaactgagacagggatggcctaacattcag
cccgtgaatcgtgtagtctaaatttggccgtggtcgaatcatgaaatctcttttcgacag
acgctgcttgggcttatctcccttgtttgcaaacataatggcatcctcgagggggcaaga
tgttaacaccaccattgttttggtctgcagtcctacgtatattccaagctcttccctctt
ggagaaagttggagtctgtgaaaaggattgaacagctatagaaagaactgccacatcaaa
gtgcatgacagtcgcaacctgcagcaaggtagtggaatcgtagactctgatgccaccgtc
gaaacagccagccaaaatgaaagtgcccattttggtggggcaagcacataatgaagatat
tcctttggggacgtagtctgactgagcatgagctcttaacgcgacagaaaccccgctatc
tcctttttcttctggagatggtggaccggtgtgaacataaagcagagagtaaatgcaccc
accacatgctacatagacatatccatcacaccatattgcagtgtcaatcggttctggcag
agagtactcgaagagcatagaggagcatgtgccaggtctgccacttgaattgcgacgctt
agggtcctcggagattcctggagttatttcactggacgccacattccagattcggatgtg
cttatcgtaggaagccgtgaggaccggggcaaaatgttcagatgcttgagaagaaggtaa
gggtaacaccgttctaatagaatctgcatgtgcttggacaccaaagcaaagcatctccgt
cgtcaccgtccatacaaagagttttccggagcgagttccggccatgacctcttggccagt
ggcactaaacgagactgcgttgatagcagtggacgaatcatagaaacgacgctgccagga
atgcgaccctggtatgaagacctcgactgccccactatcatctgccgcaacgtagaaggc
tccgtcgtgacgataagcgacggctgttgtggtcatttcgaaacgaccagtaccctttgc
caaggcggcttctgaaaccttgtaaagcataacctgtgtagagttagcgatggcaagttc
agctgcttgaggatgcgtggcaatggaaactgcaggaccattcaattcgtacctcgtctg
cgtagtaaactgattaaagaacgtttctgtcggcgttg
