# Supplementary material for: High resolution multi-locus sequence typing scheme for Giardia duodenalis assemblage B outbreak and population analysis
Source: PLoS Negl Trop Dis. 2026 Jul 15;20(7):e0014528. doi: 10.1371/journal.pntd.0014528 (PMC13395364; doi:10.1371/journal.pntd.0014528)
Supplement: S2 Appendix — (ZIP) [file pntd.0014528.s002.zip › S2_Appendix/annotated_alignment_217_k501_ash0.9_reads20_c5fae58a8e06ab8ea3bd9122779feb0c.fasta]

>POIs
----------------------------------------------------------------------------------------------------------------------------------------------------------------------------------------------------------------------------------------------------------------------------------------------------------------------------------------------------------------------------------------------------------------------------------------------------------------------------------------------------------------------------------------------------------------------------------------------------------------------YY---Y--Y---YYY------------------------------------------------------------------------------------------------------------------------------------------------------------------------------------------------------------------------------------------------------------------------------------------------------------------------------------------------------------------------------------------------------------
>GCA_011634595.1_contig12 66738:67746
gcagacccaggaagatagcgaccaatttagacgagagaatgccgaggatcaatgggaagc
agaggacacagagaatagccagggagaaggagcggagagtgcagagctgaaagaagggaa
cccagatatgagcctagaagagttccagaggatctggaaagagcgtatgagtatccgcga
tagagagaccgagaaagacgaggccgcagagccccaagatatgcctctccagtcgaacaa
aaccgttgaattcgacgatagcaaaactggtcgtgatggggcattgggactcaccgaatc
gaagcacaaaaacatcaccaatcaagagtttgataatcccaatgaagagaggagtgtcga
acaaaagagttcatgtgatgaagcgagtcagccttcagacaatcggcccccagcagaacg
tctggaccccgaagtatctgatgaggaagaggacagcactgcatctgatcatcaagatca
agggacgctttctcacatgcgtgaatcttcaaaagatttgattaattgtgaaactgaact
acagcaagggtctgccacgtcattgacttgtgaagagataaggcaagcccctgaagacat
ggctactgccattgcaagaggtcaacatctccttgttgatctaatcaagcagacatctgc
agcagccttttctctggctgagagactgcgcatcattcttgaaccaacgattacttctga
tctcaaaggagacttccgcactggaaagaagttgaatctgcgacgaataatcccgttcat
tgcctctgagtttaggaaagacaaaatctggctcaggagaacgaagccaaataagcgcgt
ataccaggtgcttcttgcagtcgatgattccagctcgatggcaccgattgccaagtatgc
acttcaggccatcacgcttctcttcaatgcttgcaagttcttagaggttggccagctaag
tgtattctcattcggcaagagattcgagatcctccttcccataacggac
>GCA_001543975.1_contig148 18089:19097
gcagacccaggaagatagcgaccaatttagacgagagaatgccgaggatcaatgggaggc
agaggacacagagaatagccagggagaaggagcggagagtgcagagctgaaagaagggaa
cccagatatgagcctagaagagttccagaggatctggaaagagcgtatgagtatccgcga
tagagagaccgagaaagacgaggccgcagagccccaagatatgcctctccagtcgaacaa
aaccgttgaattcgacgatagcaaaactggtcgtgatggggcattgggactcaccgaatc
gaagcacaaaaacatcaccaatcaagagtttgataatcccaatgaagagaggagtgtcga
acaaaagagttcatgtgatgaagcgagtcagccttcagacaatcggcccccagcagaacg
tctggaccccgaagtatctgatgaggaagaggacagcactgcatctgatcatcaagatca
agggacgctttctcacatgcgtgaatcttcaaaagatttgattaattgtgaaactgaact
acagcaagggtctgccacgtcattgacttgtgaagagataaggcaagcccctgaagacat
ggctactgccattgcaaaaggtcaacatctccttattgatctaatcaagcagacatctgc
agcagccttttctctggctgagagactgcgcatcattcttgaaccaacgattacttctga
tctcaaaggagacttccgcactggaaagaagttgaatctgcgacgaataatcccgttcat
tgcctctgagtttaggaaagacaaaatctggctcaggagaacgaagccaaataagcgcgt
ataccaggtgcttcttgcagtcgatgattccagctcgatggcaccgattgccaagtatgc
acttcaggccatcacgcttctcttcaatgcttgcaagttcttagaggttggccagctaag
tgtattctcattcggcaagagattcgagatcctccttcccataacggac
>Gerbil_contig025.1 complement(68597:69605)
gcagacccaggaaaatagcgaccaatttagacgagagaatgccgaggatcaatgggaggc
agaggacacagagaatagccagggagaaggagcggagagtgcagagctgaaagaagggaa
cccagatatgagcctagaagagttccagaggatctggaaagagcgtatgagtatccgcga
tagagagaccgagaaagacgaggccgcagagccccaagatatgcctctccagtcgaacaa
aaccgttgaattcgacgatagcaaaactggtcgtgatggggcattgggactcaccgaatc
gaagcacaaaaacatcaccaatcaagagtttgataatcccaatgaagagaggagtgtcga
acaaaagagttcatgtgatgaagcgagtcagccttcagacaatcggcccccagcagaacg
tctggaccccgaagtatctgatgaggaagaggacagcactgcatctgatcatcaagatca
agggacgctttctcacatgcgtgaatcttcaaaagatttgattaattgtgaaactgaact
acagcaagggcctgccacgtcattgacttgtgaagagataaggcaagcccctgaagacat
ggctactgccattgcaagaggtcaacatctccttgttgatctaatcaagcagacatctgc
agcagccttttctctggctgagagactgcgcatcattcttgaaccaacgattacttctga
tctcaaaggagacttccgcactggaaagaagttgaatctgcgacgaataatcccgttcat
tgcctctgagtttaggaaagacaaaatctggctcaggagaacgaagccaaataagcgcgt
ataccaagtgcttcttgcagtcgatgattccagctcgatggcaccgattgccaagtatgc
acttcaggccatcacgcttctcttcaatgcttgcaagttcttagaggttggccagctaag
tgtattctcattcggcaagagattcgagatcctccttcccataacggac
>Gi-P132_contig025.1 complement(68588:69596)
gcagacccaggaagatagcgaccaatttagacgagagaatgccgaggatcaatgggaggc
agaggacacagagaatagccagggagaaggagcggagagtgcagagctgaaagaagggaa
cccagatatgagcctagaagagttccagaggatctggaaagagcgtatgagtatccgcga
tagagagaccgagaaagacgaggccgcagagccccaagatatgcctctccagtcgaacaa
aaccgttgaattcgacgatagcaaaactggtcgtgatggggcattgggactcaccgaatc
gaagcacaaaaacatcaccaatcaagagtttgataatcccaatgaagagaggagtgtcga
acaaaagagttcatgtgatgaagcgagtcagccttcagacaatcggcccccagcagaacg
tctggaccccgaagtatctgatgaggaagaggacagcactgcatctgatcatcaagatca
agggacgctttctcacatgcgtgaatcttcaaaagatttgattaattgtgaaactgaact
acagcaagggtctgccacgtcattgacttgtgaagagataaggcaagcccctgaagacat
ggctactgccattgcaagaggtcaacatctccttrttgatctaatcaagcagacatctgc
agcagccttttctctggctgagagactgcgcatcattcttgaaccaacgattacttctga
tctcaaaggagacttccgcactggaaagaagttgaatctgcgacgaataatcccgttcat
tgcctctgagtttaggaaagacaaaatctggctcaggagaacgaagccaaataagcgcgt
ataccaagtgcttcttgcagtcgatgattccagctcgatggcaccgattgccaagtatgc
acttcaggccatcacgcttctcttcaatgcttgcaagttcttagaggttggccagctaag
tgtattctcattcggcaagagattcgagatcctccttcccataacggac
>Gi-P289_contig025.1 complement(68590:69598)
gcagacccaggaagatagcgaccaatttagacgagagaatgccgaggatcaatgggaggc
agaggacacagagaatagccagggagaaggagcggagagtgcagagctgaaagaagggaa
cccagatatgagcctagaagagttccagaggatctggaaagagcgtatgagtatccgcga
tagagagaccgagaaagacgaggccgcagagccccaagatatgcctctccagtcgaacaa
aaccgttgaattcgacgatagcaaaactggtcgtgatggggcattgggactcaccgaatc
gaagcacaaaaacatcaccaatcaagagtttgataatcccaatgaagagaggagtgtcga
acaaaagagttcatgtgatgaagcgagtcagccttcagacaatcggcccccagcagaacg
tctggaccccgaagtatctgatgaggaagaggacagcactgcatctgatcatcaagatca
agggacgctttctcacatgcgtgaatcttcaaaagatttgattaattgtgaaactgaact
acagcaagggtctgccacgtcattgacttgtgaagagataaggcaagcccctgaagacat
ggctactgccattgcaagaggtcaacatctccttgttgatctaatcaagcagacatctgc
agcagccttttctctggctgagagactgcgcatcattcttgaaccaacgattacttctga
tctcaaaggagacttccgcactggaaagaagttgaatctgcgacgaataatcccgttcat
tgcctctgagtttaggaaagacaaaatctggctcaggagaacgaagccaaataagcgcgt
ataccaagtgcttcttgcagtcgatgattccagctcgatggcaccgattgccaagtatgc
acttcaggccatcacgcttctcttcaatgcttgcaagttcttagaggttggccagctaag
tgtattctcattcggcaagagattcgagatcctccttcccataacggac
>Gi-P448_contig025.1 complement(68582:69590)
gcagacccaggaagatagcgaccaatttagacgagagaatgccgaggatcaatgggaggc
agaggacacagagaatagccagggagaaggagcggagagtgcagagctgaaagaagggaa
cccagatatgagcctagaagagttccagaggatctggaaagagcgkatgagtatccgcga
tagagagaccgagaaagacgaggccgcagagccccaagatatgcctctccagtcgaacaa
aaccgttgaattcgacgatagcaaractggtcgtgatggggcattgggactcaccgaatc
gaagcacaaaaacatcaccaatcaagagtttgataatcccaatgaagagaggagtgtcga
acaaaagagttcatgtgatgaagcgagtcagccttcagacaatcggcccccagcagaacg
tctggaccccgaagtatctgatgaggaagaggacagcactgcatctgatcatcaagatca
agggacgctttctcacatgcgtgaatcttcaaaagatttgattaattgtgaaactgaact
acagcaagggtctgccacgtcattgacttgtgaagagataaggcaagcccctgaagacat
ggctactgccattgcaagaggtcaacatctccttattgatctaatcaagcagacatctgc
agcagccttttctctggctgagagactgcgcatcattcttgaaccaacgattacttctga
tctcaaaggagacttccgcactggaaagaagttgaatctgcgacgaataatcccgttcat
tgcctctgagtttaggaaagacaaaatctggctcaggagaacgaagccaaataagcgygt
ataccaagtgcttcttgcagtcgatgattccagctcgatggcaccgattgccaagtatgc
acttcaggccatcacgcttctcttcaatgcttgcaagttcttagaggttggccagctaag
tgtattctcattcggcaagagattcgagatcctccttcccataacggac
>Gi-P514_contig025.1 complement(68580:69588)
gcagacccaggaagatagcgaccaatttagacgagagaatgccgaggatcaatgggaggc
agaggacayagagaatagccagggagaaggagcggagagtgcagagctgaaagaagggaa
cccagatatgagcctagaagagttccagaggatctggaaagagcgtatgagtatccgcga
tagagagaccgagaaagacgaggccgcagagccccaagatatrcctctccagtcgaacaa
aaccgttgaattcgacgatagcaaaactggtcgtgatggggcattgggactcaccgaatc
gaagcacaaaaacatcaccaatcaagagtttgataatcccaatgaagagaggagtgtcga
acaaaagagttcatgtgatgaagcgagtcagccttcagacaatcggcccccagcagaacg
tctggaccccgaagtatctgatgaggaagaggacagcactgcatctgatcatcaagatca
agggacgctttctcacatgcgtgaatcttcaaaagatttgattaattgtgaaactgaact
acagcaagggtctgccacgtcattgacttgtgaagagataaagcaagcccctgaagacat
ggctactgccattgcaagaggtcaacatctccttattgatctaatcaagcagacatctgc
agcagccttttctctggctgagagactgcgcatcattcttgaaccaacgattacttctga
tctcaaaggagacttccgcactggaaagaagttgaatctgcgacgaataatcccgttcat
tgcctctgagtttaggaaagacaaaatctggctcaggagaacgaagccaaataagcgcgt
ataccaagtgcttcttgcagtcgatgattccagctcgatggcaccgattgccaagtatgc
acttcaggccatcacgcttctcttcaatgcttgcaagttcttagaggttggccagctaag
tgtattctcatttggcaagagattcgagatcctccttcccataacggac
>Gi-P521_contig025.1 complement(68583:69591)
gcagacccaggaagatagcgaccaatttagacgagagaatgccgaggatcaatgggaggc
agaggacacagagaatagccagggagaaggagcggagagtgcagagctgaaagaagggaa
cccagatatgagcctagaagagttccagaggatctggaaagagcgtatgagtatccgcga
tagagagaccgagaaagacgaggccgcagagccccaagatatgcctctccagtcgaacaa
aaccgttgaattcgacgatagcaaaactggtcgtgatggggcattgggactcaccgaatc
gaagcacaaaaacatcaccaatcaagagtttgataatcccaatgaagagaggagtgtcga
acaaaagagttcatgtgatgaagcgagtcagccttcagacaatcggcccccagcagaacg
tctggaccccgaagtatctgatgaggaagaggacagcactgcatctgatcatcaagatca
agggacgctttctcacatgcgtgaatcttcaaaagatttgattaattgtgaaactgaact
acagcaagggtctgccacgtcattgacctgtgaagagataaagcaagcccctgaagacat
ggctactgccattgcaagaggtcaacatctccttattgatctaatcaagcagacatctgc
agcagccttttctctggctgagagactgcgcatcattcttgaaccaacgattacttctga
tctcaaaggagacttccgcactggaaagaagttgaatctgcgacgaataatcccgttcat
tgcctctgagtttaggaaagacaaaatctggctcaggagaacgaagccaaataagcgcgt
ataccaagtgcttcttgcagtcgatgattccagctcgatggyaccgattgccaagtatgc
acttcaggccatcacgcttctcttcaatgcttgcaagttcttagaggttggccagctaag
tgtattctcattcggcaagagattcgagatcctccttcccataacggac
>Gi-P528_contig025.1 complement(68586:69594)
gcagacccaggaagatagcgaccaatttagacgagagaatgccgaggatcaatgggaagc
agaggacacagagaatagccagggagaaggagcggagagtgcagagctgaaagaagggaa
cccagatatgagcctagaagagttccagaggatctggaaagagcgtatgagtatccgcga
tagagagaccgagaaagacgaggccgcagagccccgagatatgcctctccagccgaacaa
aaccgttgaattcgacgatagcaaaactggtcgtgatggagcattgggactcaccgaatc
gaagcacaaaaacatcaccaatcaagagtttgataatcccaatgaagagaggagtgtcga
acaaaagagttcatgtgatgaagcgagtcagccttcagacaatcggcccccagcagaacg
tctggaccccgaagtatctgatgaggaagaggacagcactgcatctgatcatcaagatca
agggacgctttctcacatgcgtgaatcttcaaaagatttgattaattgtgaaactgaact
acagcaagggcctgccacgtcattgacttgtgaagagataaggcaagcccctgaagacat
ggctactgccattgcaagaggtcaacaactccttattgatctaatcaagcagacatctgc
agcagccttttctctggctgagagactgcgcatcattcttgaaccaacgattacttctga
tctcaaaggagacttccgcactggaaagaagttgaatctgcgacgaataatcccgttcat
tgcctctgagtttaggaaagacaaaatctggctcaggagaacgaagccaaataagcgcgt
ataccaagtgcttcttgcagtcgatgattccagctcgatggcaccgattgccaagtatgc
acttcaggccatcacgcttctcttcaatgcttgcaagttcttagaggttggccagctaag
tgtattctcattcggcaagagattcgagatcctccttcccataacggac
>Gi-P621_contig025.1 complement(68577:69585)
gcagacccaggaagatagcgaccaatttagacgagagaatgccgaggatcaatgggaggc
agaggacacagagaatagccagggagaaggagcggagagtgcagagctgaaagaagggaa
cccagatatgagcctagaagagttccagaggatctggaaagagcgtatgagtatccgcga
tagagagaccgagaaagacgaggccgcagagccccaagatatgcctctccagtcgaacaa
aaccgttgaattcgacgatagcaaaactggtcgtgatggggcattgggactcaccgaatc
gaagcacaaaaacatcaccaatcaagagtttgataatcccaatgaagagaggagtgtcga
acaagagagttcatgtgatgaagcgagtcagccttcagacaatcggcccctagcagaacg
tctggaccccgaagtatctgatgaggaagaggacagcactgcatctgatcatcaagatca
agggacgctttctcacatgcgtgaatcttcaaaagatttgattaattgtgaaactgaact
acagcaagggtctgccacgtcattgacttgtgaagagataaggcaagcccctgaagacat
ggctactgccattgcaagaggtcaacatctccttattgatctaatcaagcagacatctgc
agcagccttttctctggctgagagactgcgcatcattcttgaaccaacgattacttctga
tctcaaaggagacttccgcactggaaagaagttgaatctgcgacgaataatcccgttcat
tgcctctgagtttaggaaagacaaaatctggctcaggagaacgaagccaaataagcgcgt
ataccaggtgcttcttgcagtcgatgattccagctcgatggcaccgattgccaagtatgc
acttcaggccatcacgcttctcttcaatgcttgcaagttcttagaggttggccagctaag
tgtattctcattcggcaagagattcgagatcctccttcccataacggac
>Gi-P676_contig025.1 complement(68601:69609)
gcagacccaggaagatagcgaccaatttagacgagagaatgccgaggatcaatgggaggc
agaggacacagagaatagccagggagaaggagcggagagtgcagagctgaaagaagggaa
cccagatatgagcctagaagagttccagaggatctggaaagagcgtatgagtatccgcga
tagagagaccgagaaagacgaggccgcagagccccaagatatgcctctccagtcgaacaa
aaccgttgaattcgacgatagcaaaactggtcgtgatggggcattgggactcaccgaatc
gaagcacaaaaacatcaccaatcaagagtttgataatcccaatgaagagaggagtgtcga
acaaaagatttcatgtgatgaagcgagtcagtcttcagacaatcggcccccagcagaacg
tctggaccccgaagtatctgatgaggaagaggatagcactgcatctgatcatcaagatca
agggacgctttctcacatgcgtgaatcttcaaaagatttgattaattgtgaaactgaact
acagcaagggcctgccacgtcattgacttgtgaagagataaggcaagcccctgaagacat
ggctactgccattgcaagaggtcaacatctccttattgatctaatcaagcagacatctgc
agcagccttttctctggctgagagactgcgcatcattcttgaaccaacgattacttctga
tctcaaaggagacttccgcactggaaagaagttgaatctgcgacgaataatcccgttcat
tgcctctgagtttaggaaagacaaaatctggctcaggagaacgaagccaaataagcgcgt
ataccaagtgcttcttgcagtcgatgattccagctcgatggcaccgattgccaaatatgc
acttcaggccatcacgcttctcttcaatgcttgcaagttcttagaggttggccagctaag
tgtattctcattcggcaagagattcgagatcctccttcccataacggac
>Gi-P678_contig025.1 complement(68600:69608)
gcagacccaggaagatagcgaccaatttagacgagagaatgccgaggatcaatgggaggc
agaggacacagagaatagccagggagaaggagcggagagtgcagagctgaaagaagggaa
cccagatatgagcctagaagagttccagaggatctggaaagagcgtatgagtatccgcga
tagagagaccgagaaagacgaggccgcagagccccaagatatgcctctccagtcgaacaa
aaccgttgaattcgacgatagcaaaactggtcgtgatggggcattgggactcaccgaatc
gaagcacaaaaacatcaccaatcaagagtttgataatcccaatgaagagaggagtgtcga
acaaaagagttcatgtgatgaagcgagtcagccttcagacaatcggcccccagcagaacg
tctggaccccgaagtatctgatgaggaagaggacagcactgcatctgatcatcaagatca
agggacgctttctcacatgcgtgaatcttcaaaagatttgattaattgtgaaactgaact
acagcaagggcctgccacgtcattgacttgtgaagagataaggcaagcccctgaagacat
ggctactgccattgcaagaggtcaacatctccttattgatctaatcaagcagacatctgc
agcagccttttctctggctgagagactgcgcatcattcttgaaccaacgattacttctga
tctcaaaggagacttccgcactggaaagaagttgaatctgcgacgaataatcccgttcat
tgcctctgagtttaggaaagacaaaatctggctcaggagaacgaagccaaataagcgcgt
ataccaagtgcttcttgcagtcgatgattccagctcgatggcaccgattgccaagtatgc
acttcaggccatcacgcttctcttcaatgcttgcaagttcttagaggttggccagctaag
tgtattctcattcggcaagagattcgagatcctccttcccataacggac
>Gi-P680_contig025.1 complement(68584:69592)
gcagacccaggaagatagcgaccaatttagacgagagaatgccgaggatcaatgggaggc
agaggacacagagaatagccagggagaaggagcggagagtgcagagctgaaagaagggaa
cccagatatgagcctagaagagttccagaggatctggaaagagcgtatgagtatccgcga
tagagagaccgagaaagacgaggccgcagagccccaagatatgcctctccagtcgaacaa
aaccgttgaattcgacgatagcaaaactggtcgtgatggggcattgggactcaccgaatc
gaagcacaaaaacatcaccaatcaagagtttgataatcccaatgaagagaggagtgtcga
acaaaagagttcatgtgatgaagcgagtcagccttcagacaatcggcccctagcagaacg
tctggaccccgaagtatctgatgaggaagaggacagcactgcatctgatcatcaagatca
agggacgctttctcacatgcgtgaatcttcaaaagatttgattaattgtgaaactgaact
acagcaagggtctgccacgtcattgacttgtgaagagataaggcaagcccctgaagacat
ggctactgccattgcaagaggtcaacatctccttattgatctaatcaagcagacatctgc
agcagccttttctctggctgagagactgcgcatcattcttgaaccaacgattacttctga
tctcaaaggagacttccgcactggaaagaagttgaatctgcgacgaataatcccgttcat
tgcctctgagtttaggaaagacaaaatctggctcaggagaacgaagccaaataagcgcgt
ataccaggtgcttcttgcagtcgatgattccagctcgatggcaccgattgccaagtatgc
acttcaggccatcacgcttctcttcaatgcttgcaagttcttagaggttggccagctaag
tgtattctcattcggcaagagattcgagatcctccttcccataacggac
>P344_contig17 88809:89817
gcagacccaggaagatagcgaccaatttagacgagagaatgccgaggatcaatgggaggc
agaggacacagagaatagccagggagaaggagcggagagtgcagagctgaaagaagggaa
cccagatatgagcctagaagagttccagaggatctggaaagagcgtatgagtatccgcga
tagagagaccgagaaagacgaggccgcagagcaccaagatatgcctctccagtcgaacaa
aaccgttgaattcgacgatagcaaaactggtcgtgatggggcattgggactcaccgaatc
gaagcacaaaaacatcaccaatcaagagtttgataatcccaatgaagagaggagtgtcga
acaaaagagttcatgtgatgaagcgagtcagccttcagacaatcggcccccagcagaacg
tctggaccccgaagtatctgatgaggaagaggacagcactgcatctgatcatcaagatca
agggacgctttctcacatgcgtgaatcttcaaaagatttgattaattgtgaaactgaact
acagcaagggcctgccacgtcattgacttgtgaagagataaggcaagcccctgaagacat
ggctactgccattgcaagaggtcaacatctccttattgatctaatcaagcagacatctgc
agcagccttttctctggctgagagactgcgcatcattcttgaaccaacgattacttctga
tctcaaaggagacttccgcactggaaagaagttgaatctgcgacgaataatcccgttcat
tgcctctgagtttaggaaagacaaaatctggctcaggagaacgaagccaaataagcgtgt
ataccaagtgcttcttgcagtcgatgattccagctcgatggcaccgattgccaagtatgc
acttcaggccatcacgcttctcttcaatgcttgcaagttcttagaggttggccagctaag
tgtattctcattcggcaagagattcgagatcctccttcccataacggac
>P387_contig35 38932:39940
gcagacccaggaagatagcgaccaatttagacgagagaatgccgaggatcaatgggaggc
agaggacacagagaatagccagggagaaggagcggagagtgcagagctgaaagaagggaa
cccagatatgagcctagaagagttccagaggatctggaaagagcgtatgagtatccgcga
tagagagaccaagaaagacgaggccgcagagccccaagatatgcctctccagtcgaacaa
aaccgttgaattcgacgatagcaagactggtcgtgatggggcattgggactcaccgaatc
gaagcacaaaaacatcaccaatcaagagtttgataatcccaatgaagagaggagtgtcga
acaaaagagttcatgtgatgaagcgagtcagccttcagacaatcggcccccagcagaacg
tctggaccccgaagtatctgatgaggaagaggacagcactgcatctgatcatcaagatca
agggacgctttctcacatgcgtgaatcttcaaaagatttgattaattgtgaaactgaact
acagcaagggcctgccacgtcattgacttgtgaagagataaagcaagcccctgaagacat
ggctactgccattgcaagaggtcaacatctccttgttgatctaatcaagcagacatctgc
agcagccttttctctggctgagagactgcgcatcattcttgaaccaacgattacttctga
tctcaaaggagacttccgcactggaaagaagttgaatctgcgacgaataatcccgttcat
tgcctctgagtttaggaaagacaaaatctggctcaggagaacgaagccaaataagcgcgt
ataccaagtgcttcttgcagtcgatgattccagctcgatggcaccgattgccaagtatgc
acttcaggccatcacgcttctcttcaatgcttgcaagttcttagaggttggccagctaag
tgtattctcattcggcaagagatttgagatcctccttcccataacggac
>P424_contig25 complement(68584:69592)
gcagacccaggaagatagcgaccaatttagacgagagaatgccgaggatcaatgggaggc
agaggacacagagaatagccagggagaaggagcggagagtgcagagctgaaagaagggaa
cccagatatgagcctagaagagttccagaggatctggaaagagcgtatgagtatccgcga
tagagagaccgagaaagacgaggccgcagagccccaagatatgcctctccagtcgaacaa
aaccgttgaattcgacgatagcaaaactggtcgtgatggggcattgggactcaccgaatc
gaagcacaaaaacatcaccaatcaagagtttgataatcccaatgaagagaggagtgtcga
acaagagagttcatgtgatgaagcgagtcagccttcagacaatcggcccccagcagaacg
tctggaccccgaagtatctgatgaggaagaggacagcactgcatctgatcatcaagatca
agggacgctttctcacatgcgtgaatcttcaaaagatttgattaattgtgaaactgaact
acagcaagggtctgccacgtcattgacttgtgaagagataaggcaagcccctgaagacat
ggctactgccattgcaagaggtcaacatctccttattgatctaatcaagcagacatctgc
agcagccttttctctggctgagagactgcgcatcattcttgaaccaacgattacttctga
tctcaaaggagacttccgcactggaaagaagttgaatctgcgacgaataatcccgttcat
tgcctctgagtttaggaaagacaaaatctggctcaggagaacgaagccaaataagcgcgt
ataccaggtgcttcttgcagtcgatgattccagctcgatggcaccgattgccaagtatgc
acttcaggccatcacgcttctcttcaatgcttgcaagttcttagaggttggccagctaag
tgtattctcattcggcaagagattcgagatcctccttcccataacggac
>P427_contig5 complement(474851:475859)
gcagacccaggaagatagcgaccaatttagacgagagaatgccgaggatcaatgggaggc
agaggacacagagaatagccagggagaaggagcggagagtgcagagctgaaagaagggaa
cccagatatgagcctagaagagttccagaggatctggaaagagcgtatgagtatccgcga
tagagagaccaagaaagacgaggccgcagagccccaagatatgcctctccagtcgaacaa
aaccgttgaattcgacgatagcaaaactggtcgtgatggggcattgggactcaccgaatc
gaagcacaaaaacatcaccaatcaagagtttgataatcccaatgaagagaggagtgtcga
acaaaagagttcatgtgatgaagcgagtcagccttcagacaatcggcccccagcagaacg
tctggaccccgaagtatctgatgaggaagaggacagcactgcatctgatcatcaagatca
agggacgctttctcacatgcgtgaatcttcaaaagatttgattaattgtgaaactgaact
acagcaagggtctgccacgtcattgacttgtgaagagataaagcaagcccctgaagacat
ggctactgccattgcaagaggtcaacatctccttgttgatctaatcaagcagacatctgc
agcagccttttctctggctgagagactgcgcatcattcttgaaccaacgattacttctga
tctcaaaggagacttccgcactggaaagaagttgaatctgcgacgaataatcccgttcat
tgcctctgagtttaggaaagacaaaatctggctcaggagaacgaagccaaataagcgtgt
ataccaagtgcttcttgcagtcgatgattccagctcgatggcaccgattgccaaatatgc
acttcaggccatcacgcttctcttcaatgcttgcaagttcttagaggttggccagctaag
tgtattctcattcggcaagagattcgagatcctccttcccataacggac
>P458_contig27 complement(10751:11759)
gcagacccaggaaaatagcgaccaatttagacgagagaatgccgaggatcaatgggaggc
agaggacacagagaatagccagggagaaggagcggagagtgcagagctgaaagaagggaa
cccagatatgagcctagaagagttccagaggatctggaaagagcgtatgagtatccgcga
tagagagaccgagaaagacgaggccgcagagccccaagatatgcctctccagtcgaacaa
aaccgttgaattcgacgatagcaaaactggtcgtgatggggcattgggactcaccgaatc
gaagcacaaaaacatcaccaatcaagagtttgataatcccaatgaagagaggagtgtcga
acaaaagagttcatgtgatgaagcgagtcagccttcagacaatcggcccccagcagaacg
tctggaccccgaagtatctgatgaggaagaggacagcactgcatctgatcatcgagatca
agggacgctttctcacatgcgtgaatcttcaaaagatttgattaattgtgaaactgaact
acagcaagggcctgccacgtcattgacttgtgaagagataaggcaagcccctgaagacat
ggctactgccattgcaagaggtcaacatctccttgttgatctaatcaagcagacatctgc
agcagccttttctctggctgagagactgcgcatcattcttgaaccaacgattacttctga
tctcaaaggagacttccgcactggaaagaagttgaatctgcgacgaataatcccgttcat
tgcctctgagtttaggaaagacaaaatctggctcaggagaacgaagccaaataagcgcgt
ataccaagtgcttcttgcagtcgatgattccagctcgatggcaccgattgccaagtatgc
acttcaggccatcacgcttctcttcaatgcttgcaagttcttagaggttggccagctaag
tgtattctcattcggcaagagattcgagatcctccttcccataacggac
