# Supplementary material for: High resolution multi-locus sequence typing scheme for Giardia duodenalis assemblage B outbreak and population analysis
Source: PLoS Negl Trop Dis. 2026 Jul 15;20(7):e0014528. doi: 10.1371/journal.pntd.0014528 (PMC13395364; doi:10.1371/journal.pntd.0014528)
Supplement: S2 Appendix — (ZIP) [file pntd.0014528.s002.zip › S2_Appendix/annotated_alignment_2220_k501_ash0.9_reads20_c5fae58a8e06ab8ea3bd9122779feb0c.fasta]

>POIs
------------------------------------------------------------------------------------------------------------------------------------------------------------------------------------------------------------------------------------------------------------------------------------------------------------------------------------------------------------------------------------------------------------------------------------------------------------------------------------------------------------------------------------------------------------------------------------------------------------------------------------------------------------------------------------------------------------------------------------------------------------------------------------------------------------------------------------------------------------------------------------------------------------------------------------------------------------------------------------------------------------------------------------------------------------------------------------------------------------------------------------------------------------------------------------------------------------------------------------------------------------------------------------------------------------------------------------------------------------------------------------------------------------------------------------------------------------------------------------------------------------------------------------------------------------------------------------------------------------------------------------------------------------------------------------------------------------------------------------------------------------------------------------------------------------------------------------------------------------------------------------------------------------------------------------------------------------------------------------------------------------------------------------------------------------------------------------------------------------------------------------------------------------------------------------------------------------------------------------------------------------------------------------------------------------------------------------------------------------------------------------------------------------------------------Y-------YYY------Y-YY------------------YYY----Y-----YYY---Y---YY------Y---YYYYYYYY------Y------------------------------------------------------------------------------------------------------------------------------------------------------------------------------------------------------------------------------------------------------------------------------------------------------------------------------------------------------------------------------------------------------------------------------------------------------------------------------------------------------------------------------------------------------------------------------------------------------------------------------------------------------------------------------------------------------------------------------------------------------------------------------------------------------------------------------------------------------------------------------------------------------------------------------------------------------------------------------------------------------------------------------------------------------------------------------------------------------------------------------------------------------------------------------------------------------------------------------------------------------------------------------------------------------------------------------------------------------------------------------
>GCA_011634595.1_contig9 388653:392376
tgagcagcgtcttctgcaacactacagagccccttgctctgcagtttggacatacaagag
ttggatcaatcgtttctttcaaagtattttctatgcaatctgttagtgtatattttacaa
ttggaataactctgggactggaccgaagtacagcgcaaaagtcacagcttcgtacagacc
tatttatagagctatcaaacgagacaacgcacttaaaggagtactctgtggtcggtgtta
aggacaggatcgtgctcggagatagtacgctatcacgtactatcccgtcagagtagaaga
gggccagtcgcttgcgaatggtttcagcaatggtgtctaattcatctgagcctacaacta
gtgggattgaaatgctttctggagaatcagcaacaaagatatcgaccaatacgtctctcc
tattgtgctctggtatctcctccggtagcatggggacaataatgaggcagtggttggcac
caaagtttagccggcaataccgttccaagttggaactacgatcttggtcaccgtcgtctt
ctatggtgaatatgtctgtaagtccgatcacctccttgtctatgctgagagccgcaagcg
tagtatctggtgggagtctgagtgtagttgtaatcgacttttgaagataactagcactta
atttgtcagaaagaaggcggaaattgaagatcggagagccatctggaggaagtatcagga
tcctggtatagtaggccgcctcggagagcgctgcagcatagtcctcataagaagcagtca
ggggatcaatgtctgacgctggaggctctatttctagaacagaacactgtatggcctggt
cgtctgcagaatgaccgcactcttggcagatagtccgcgaagacagcgatgcagaaacgg
gagagatttgggccgatgctactcggagtgcctcagttagactttctgagccatgctcac
cggcttggagtgcatctgcaatgatcctgtatgtgtctgtatgtaggtgtccctccatgt
gatttaattgtagtctaagatttacaaaggatgtgcagagtgtacgaaaagctacatgct
taccttaacagctgaaagtgctaagatcagattctctcccatcctctttatctcatcggc
acccaatatatgcttcatgggggagatcacaagctcacttagggagattatgtcgtagtc
ccgagtgcgaggagagcatgctatctcgttccccaatgcgctgaatatgaggccggctag
aacaaaggggttggacacctctccatgccgaatggagtgcgctgcagagtacgctgctcc
acgttgggtggcatctcgatacaaaggatgagaatatgcttgtgtgccgtcagggaatag
aacgcatctgttgccgtaccagacacaagagctaactctgcgggtcttggggtgtatagc
caagacagcatctcctggcaaaagaactcctcctaaacgcaacgggaggacattcggtgc
aggcggcggacgaaagagatgggcgatctctccggacagcggagtggatccgtcagaatc
ggacacgacagagacggagcggaagaggttagcttctaactcctggcccgagcatgcgtt
cctagtggagttttgttggtcaatcgagtcttcgtttaggcagagagacggtgccaccgg
gaattgctcgggc---------aggggtgtagagaaagtcactgcagcaggagatttacc
tgtgtgtgactctgcaccaggcgtcatgggctccatatgatctgtgtttatactagcaaa
agatgaagagcagagctcactggaagcacacacgttgaaatggaggaggcgtgcacaggc
gggctgagcaaacatcagggacagcattcgatgagaccagggagcagggtccacggtagt
gatatcggtgccatctgataacggcacagaagggccctctttatccgattccatgccatc
aaacgagctcccattgacagtagtgctagaagtgatgatgtcggggacagaaaagggtag
cgcgatttggctaagaagcttgttcttccgtcgacggaatggaggtggataaagtgctga
atatgtctggtttgcaagatatatttgctgtactgctctgactccaggaaaacaaggagg
atcaaatgcagtggtagccggctgcgctatagaccgatactgcttcctgggaggatcccg
tacctcgaggctttggatgatattccctcgcag-aaaatgtcctcggtggtctgttctag
gtattcggggaacatagcacacgtttgacgcgggagacatctttgaaagagccctggacg
aaccaggtgctcccagcgttggggccgtggccataagttccgtatcctcgtctgtaccag
agacagatctatcccttgcgtctaggctgttctgcacacttcttacaaggggtgttaatt
gtgtgcgcggagaatgatagtacctgtcttctaggatcatggagatcacaccagaatttg
cattctaaattttgcattaaatttttaaaaacaaccctcttcgggtgtccgcaggcactg
tcattggcagccatctagatgctctatattcttgtcaagcgcgacaaagactcatactat
ctattagtcgaccctgccgaaagagtggacagtatctgtagaatactggggcgtctgatt
gggaatgaccctcaggatattcagttacttctaaatggccagcccatagatgcggattta
ggaatattcgaccttgaccttgatgagtattcaacagtcacgtataaattgagaactatt
-------------gtgagccacgatgcggagatgaagcctgtgtatgaatacatctagga
attcctgtggggatggacggctagagacaccaagataggcgctagaaacgagtattatag
ctcatttagccgcattcgcttcagagccttgattatgttgggagctcttgacagctcctg
gagaatcgggataagagatctgagggctctgtccttgctggagctctcccatgtgcttat
cgggatggcgttttctgggtgctttttgtagcacgttggagtgttatctactatgaccgt
ccggtttatgtctcgccccagaatgctgagatccttatatatggtcccgtcggacttgtc
acatgagcaagagtctctgtaaagggagtacgacacgaccttgttgcggtcaaattccgc
gatgatcggtttagcgtaatcttcaatccctgctgtcattattatgacctcccagtcctt
agccacagatgctaagaagtcctctaggtagggccgcttcctgacccacgctatggtgta
gagttctgatatccctgtccccgtttcggtcaggtggcagagctttattgggactatgta
gtccgacccaggcaagtagagatcgaacttcactgcaatcaaggtttcatccatatccag
gaccaaggtaggcttgttttcgtcacttttctgtggaggaagaattggcgcgtcttggat
tgtcttgtacttgacagtgaccgcctctagtaaatccgcaacagatctctgctttttggt
ctttttgtcctcagaagagccccaaccccctccgtgtgagatgttgtatgtc-ttcgcca
aagatatctctgcgtcatctccctggttgtcc-ctgtcacctccgcaacagccaccaaat
gcactgcctctagttagcggtctatctaa
>GCA_001543975.1_contig19 30650:34373
tgagcagcgtcttctgcaacactacagagccccttgctctgcagtttggacatacaagag
ttggatcaatcgtttctttcaaagtattttctatgcaatctgttagtgtatattttacaa
ttggaataactctgggactggaccgaagtacagcgcaaaagtcacagcttcgtacagacc
tatttatagagctatcaaacgagacaacgcacttaaaggagtactctgtggtcggtgtta
aggacaggatcgtgctcggagatagtacgctatcacgtactatcccgtcagagtagaaga
gggccagtcgcttgcgaatggtttcagcaatggtgtctaattcatctgagcctacaacta
gtgggattgaaatgctttctggagaatcagcaacaaagatatcgaccaatacgtctctcc
tattgtgctctggtatctcctccggtagcatggggacaataatgaggcagtggctggcac
caaagtttagccggcaataccgttccaagttggaactacgatcttggtcaccgtcgtctt
ctatggtgaatatgtctgtaagtccgatcacctccttgtctatgctgagagccgcaagcg
tagtatctggtgggagtctgagtgtagttgtaatcgacttttgaagataactagcactta
atttgtcagaaagaaggcggaaattgaagatcggagagccatctggaggaagtatcagga
tcctggtatagtaggccgtctcggagagcgctgcagcatagtcctcataagaagcagtca
ggggatcaatgtctgacgctggaggctctatttctagaacagaacactgtatggcctggt
cgtctgcagaatgaccgcactcttggcagatagtccgcgaagacagcgatgcagaaacgg
gagagatttgggccgatgctactcggagtgcctcagttagactttctgagccatgctcac
cggcttggagtgcatctgcaatgatcctgtatgtgtctgtatgtaggtgtccctccatgt
gatttaattgcagtctaagatttacaaaggatgtgcagagtgtacgaaaagctacatgct
taccttaacagctgaaagtgctaagatcaggctctctcccatcctctttatctcatcggc
acccaatatatgcttcatgggggagatcacaagctcacttagggagattatgtcgtagtc
ccgagtgcgaggagagcatgctatctcgttccccaatgcgctaaatatgaggccggctag
aacaaaggggttggacacctctccatgccgaatggagtgcgctgcagagtacgctgctcc
acgttgggtggcatctcgatacaaaggatgagaatatgcttgtgtgccgtcagggaatag
aacgcatctgttgccgtaccagacacaagagctaactctgcgggtcttggggtgtatagc
caagacagcatctcctggcaaaagaactcctcctaaacgcaacgggaggacattcggtgc
aggcggcggacgaaagagatgggcgatctctccggacagcggagtggatccgtcagaatc
ggacacgacagagacggagcggaagaggttagcttctaactcctggcccgagcatgcgtt
cctagtggagttttgttggtcaatcgagtcttcgtttaggcagagagacggtgccaccgg
gaattgctcgggc---------aggggtgtagagaaagtcactgcagcaggagatttacc
tgtgtgtgactctgtaccaggcgtcatgggctccatatgatctgtgtttatactagcaaa
agatgaagagcagagctcactggaagcacacacgttgaaatggaggaggcgtgcacaggc
gggctgagcaaacatcagggacagcattcgatgagaccagggagcagggtccacggtagt
gatatcggtgccatctgataacggcacagaagggccctctttatccgattccatgccatc
aaacgagctcccattgacagtagtgctagaagtgatgatgtcggggacagaaaagggtag
cgcgatttggctaagaagcttgttcttccgtcgacggaatggaggcggataaagtgctga
atatgtctggtttgcaagatatatttgctgtactgctctgactccaggaaaacaaggagg
atcaaatgcagtggtagccggctgcgctatagaccgatactgcttcctgggaggatcccg
tacctcgaggctttggatggtattccctcgcag-aaaatgtcctcggtggtctgttctag
gtattcggggaacatagcacacgtttgacgcgggagacatctttgaaagtgccctggacg
aaccaggtgctcccagcgttggggccgtggccataagttccgtatcctcgtctgtaccag
agacagatctatcccttgcgtctaggctgttctgcacacttcttacaaggggcgttaatt
gtgtgcgcggagaatgatagtacctgtcttctaggatcatggagatcacaccagaatttg
cattctaaattttgcattaaatttttaaaaacaaccctcttcgggtgtccgcaggcaccg
tcattggcagccatctagatgctctatattcttgtcaagcgcgacaaagactcatactat
ctattagtcgaccctgccgaaagagtggacagtatctgtagaatactggggcgtctgatt
gggaatgaccctcaggatattcagttacttctaaatggccagcccatagatgcggattta
ggaatattcgaccttgcccttgatgagtattcaacagtcacgtataaattgagaactatt
-------------gtgagccacgatgcggagatgaagcctgtgtatgaatacatctagga
attcctgtggggatggacggctagagacaccaagataggcgctagaaacgagtattatag
ctcatttagccgcattcgcttcagagccttgattatgttgggagctcttgacagctcctg
gagaatcgggataagagatctgagggctctgtccttgctggagctctcccatgtgcttat
cgagatggcgttttctgggtgctttttgtagcacgttggagtgttatctactatgaccgt
ccggtttatgtctcgccccagaatgctgagatccttatatatggtcccgtcggacttgtc
acatgagcaagagtctctgtaaagggagtacgacacgaccttgttgcggtcaaattctgc
gatgatcggtttagcgtaatcttcaatccctgctgtcattattatgacctcccagtcctt
agccacagatgctaagaagtcctctaggtagggccgcttcctgacccacgctatggtgta
gagttctgatatccctgtccccgtttcggtcaggtggcagagctttattgggactatgta
gtccgatccaggcaagtagagatcgaacttcactgcaatcaaggtttcatccatatccag
gaccaaggtaggcttgttttcgtcacttttctgtggaggaagaattggcgcgtcttggat
tgtcttgtacttgacagtgaccgcctctagtaaatccgcaacagatctctgctttttggt
ctttttgtcctcagaagagccccaaccccctccgtgtgagatgttgtatgtc-ttcgcca
aagatatctctgcgtcatctccctggttgtcc-ctgtcacctccgcaacagccaccaaat
gcactgcctctagttagtggtctatctaa
>Gerbil_contig010.1 complement(383131:386854)
tgagcagcgtcttctgcaacactacagagccccttgctctgcagtttggacatacaagag
ttggatcaatcgtttctttcaaagtattttctatgcaatctgttagtgtatattttacaa
ttggaataactctgggactggaccgaagtacagcgcaaaagtcacagcttcgtacagacc
tatttatagagctatcaaacgagacaacgcacttaaaggagtactctgtggtcggtgtta
aggacaggatcgtgctcggagatagtacgctatcacgtactatcccgtcagagtagaaga
gggccagtcgcttgcgaatggtttcagcaatggtgtctaattcatctgagcctacaacta
gtgggattgaaatgctttctggagaatcagcaacaaagatatcgaccaatacgtctctcc
tattgtgctctggtatctcctccggtagcatggggacaataatgaggcagtggttggcac
caaagtttagccggcaataccgttccaagttggaactacgatcttggtcaccgtcgtctt
ctatggtgaatatgtctgtaagtccgatcacctccttgtctatgctgagagccgcaagcg
tagtatctggtgggagtctgagtgtagttgtaatcgacttttgaagataactagcactta
atttgtcagaaagaaggcggaaattgaagatcggagagccatctggaggaagtatcagga
tcctggtatagtaggccgcctcggagagcgctgcagcatagtcctcataagaagcagtca
ggggatcaatgtctgacgctggaggctctatttctagaacagaacactgtatggcctggt
cgtctgcagaatgaccgcactcttggcagatagtccgcgaagacagcgatgcagaaacgg
gagagatttgggccgatgctactcggagtgcctcagttagactttctgagccatgctcac
cggcttggagtgcatctgcaatgatcctgtatgtgtctgtatgtaggtgtccctccatgt
gatttaattgcagtctaagatttacaaaggatgtgcagagtgtacgaaaagctacatgct
taccttaacagctgaaagtgctaagatcaggctctctcccatcctctttatctcatcggc
acccaatatatgcttcatgggggagatcacaagctcacttagggagattatgtcgtagtc
ccgagtgcgaggagagcatgctatctcgttccccaatgcgctgaatatgaggccggctag
aacaaaggggttggacacctctccatgccgaatggagtgcgctgcagagtacgctgctcc
acgttgggtggcatctcgatacaaaggatgagaatatgcttgtgtgccgtcagggaatag
aacgcatctgttgccgtaccagacacaagagctaactctgcgggtcttggggtgtatagc
caagacagcatctcctggcaaaagaactcctcctaaacgcaacgggaggacattcggtgc
aggcggcggacgaaagagatgggcgatctctccggacagcggagtggatccgtcagaatc
ggacacgacagagacggagcggaagaggttagcttctaactcctggcccgagcatgcgtt
cctagtggagttttgttggtcaatcgagtcttcgtttaggcagagagacggtgccaccgg
gaattgctcgggc---------aggggtgtagagaaagtcactgcagcaggagatttacc
tgtgtgtgactctgcaccaggcgtcatgggctccatatgatctgtgtttatactagcaaa
agatgaagagcagagctcactggaagcacacacgttgaaatggaggaggcgtgcacaggc
gggctgagcaaacatcagggacagcattcgatgagaccagggagcagggtccacggtagt
gatatcggtgccatctgataacggcacagaagggccctctttatccgattccatgccatc
aaacgagctcccattgacagtagtgctagaagtgatgatgtcggggacagaaaagggtag
cgcgatttgactaagaagcttgttcttccgtcgacggaatggaggcggataaagtgctga
atatgtctggtttgcaagatatatttgctgtactgctctgactccaggaaaataaggagg
atcaaatgcagtggtagccggctgcgctatagaccgatactgcttcctgggaggatcccg
tacctcgaggctttggatggtattccctcgcag-aaaatgtcctcggtggtctgttctag
gtattcggggaacatagcacacgtttgacgcgggagacatctttgaaagagccctggacg
aaccaggtgctcccagcgttggggccgtggccataagttccgtatcctcgtctgtaccag
agacagatctatcccttgcgtctaggctgttctgcacacttcttacaaggggtgttaatt
gtgtgcgcggagaatgatagtacctgtcttctaggatcatggagatcacaccagaatttg
cattctaaattttgcattaaatttttaaaaacaaccctcttcgggtgtccgcaggcactg
tcattggcagccatctagatgctctatattcttgtcaagcgcgacaaagactcatactat
ctattagtcgaccctgccgaaagagtggacagtatctgtagaatactggggcgtctgatt
gggaatgaccctcaggatattcagttacttctaaatggccagcccatagatgcggattta
ggaatattcgaccttgaccttgatgagtattcaacagtcacgtataaattgagaactatt
-------------gtgagccacgatgcggagatgaagcctgtgtatgaatacatctagga
attcctgtggggatggacggctagagacaccaagataggcgctagaaacgagtattatag
ctcatttagccgcattcgcttcagagccttgattatgttgggagctcttgacagctcctg
gagaatcgggataagagatctgagggctctgtccttgctggagctctcccatgtgcttat
cgggatggcgttttctgggtgctttttgtagcacgttggagtgttatctactatgaccgt
ccggtttatgtctcgccccagaatgctgagatccttatatatggtcccgtcggacttgtc
acatgagcaagagtctctgtaaagggagtacgacacgaccttgttgcggtcaaattccgc
gatgatcggtttagcgtaatcttcaatccctgctgtcattattatgacctcccagtcctt
agccacagatgctaagaagtcctctaggtagggccgcttcctgacccacgctatggtgta
gagttctgatatccctgtccccgtttcggtcaggtggcagagctttattgggactatgta
gtccgacccaggcaagtagagatcgaacttcactgcaatcaaggtttcatccatatccag
gaccaaggtaggcttgttttcgtcacttttctgtggaggaagaattggcgcgtcttggat
tgtcttgtacttgacagtgaccgcctctagtaaatccgcaacagatctctgctttttggt
ctttttgtcctcagaagagccccaaccccctccgtgtgagatgttgtatgtc-ttcgcca
aagatatctctgcgtcatctccctggttgtcc-ctgtcacctccgcaacagccaccaaat
gcactgcctctagttagcggtctatctaa
>Gi-P132_contig010.1 complement(383108:386831)
tgagcagcgtcttctgcaacactacagagccccttgctctgcagtttggacatacaagag
ttggatcaatcgtttctttcaaagtattttctatgcaatctgttagtgtatattttacaa
ttggaataactctgggactggaccgaagtacagcgcaaaagtcacagcttcgtacagacc
tatttatagagctatcaaacgagacaacgcacttaaaggagtactctgtggtcggtgtta
aggacaggatcgtgctcggagatagtacgctatcacgtactatcccgtcagagtagaaga
gggccagtcgcttgcgaatggtttcagcaatggtgtctaattcatctgagcctacaacta
gtgggattgaaatgctttctggagaatcagcaacaaagatatcgaccaatacgtctctcc
tattgtgctctggtatctcctccggtagcatggggacaataatgaggcagtggttggcac
caaagtttagccggcaataccgttccaagttggaactacgatcttggtcaccgtcgtctt
ctatggtgaatatgtctgtaagtccgatcacctccttgtctatgctgagagccgcaagcg
tagtatctggtgggagtctgagtgtagttgtaatcgacttttgaagataactagcactta
atttgtcagaaagaaggcggaaattgaagatcggagagccatctggaggaagtatcagga
tcctggtatagtaggccgcctcggagagcgctgcagcatagtcctcataagaagcagtca
ggggatcaatgtctgacgctggaggctctatttctagaacagaacactgtatggcctggt
cgtctgcagaatgaccgcactcttggcagatagtccgcgaagacagcgatgcagaaacgg
gagagatttgggccgatgctactcggagtgcctcagttagactttctgagccatgctcac
cggcttggagtgcatctgcaatgatcctgtatgtgtctgtatgtaggtgtccctccatgt
gatttaattgcagtctaagatttacaaaggatgtgcagagtgtacgaaaagctacatgct
taccttaacagctgaaagtgctaagatcaggctctctcccatcctctttatctcatcggc
acccaatatatgcttcatgggggagatcacaagctcacttagggagattatgtcgtagtc
ccgagtgcgaggagagcatgctatctcgttccccaatgcgctgaatatgaggccggctag
aacaaaggggttggacacctctccatgccgaatggagtgcgctgcagagtacgctgctcc
acgttgggtggcatctcgatacaaaggatgagaatatgcttgtgtgccgtcagggaatag
aacgcatctgttgccgtaccagacacaagagctaactttgcgggtcttggggtgtatagc
caagacagcatctcctggcaaaagaactcctcctaaacgcaacgggaggacattcggtgc
aggcggcggacgaaagagatgggcgatctctccggacagcggagtggatccgtcagaatc
ggacacgacagagacggagcggaagaggttagcttctaactcctggcccgagcatgcgtt
cctagtggagttttgttggtcaatcgagtcttcgtttaggcagagagacggtgccaccgg
gaattgctcgggc---------aggggtgtagagaaagtcactgcagcaggagatttacc
tgtgtgtgactctgcaccaggcgtcatgggctccatatgatctgtgtttatactagcaaa
agatgaagagcagagctcactggaagcacacacgttgaaatggaggaggcgtgcacaggc
gggctgagcaaacaacagggacagcattcgatgagaccagggagcagggtccacggtagt
gatatcggtgccatctgataacggcacagaagggccctctttatccgattccatgccatc
aaacgagctcccattgacagtagtgctagaagtgatgatgtcggggacagaaaagggtag
cgcgatttggctaagaagcttgttcttccgtcgacggaatggaggcggataaagtgctga
atatgtctggtttgcaagatatatttgctgtactgctctgactccaggaaaacaaggagg
atcaaatgcagtagtagccggctgcgctatagaccgatactgcttcctgggaggatcccg
tacctcgaggctttggatggtattccctcgcag-aaaatgtcctcggtggtctgttctag
gtattcggggaacatagcacacgtttgacgcgggagacatctttgaaagtgccctggacg
aaccaggtgctcccagcgttggggccgtggccataagttccgtatcctcgtctgtaccag
agacagatctatcccttgcgtctaggctgttctgcacacttcttacaaggggcgttaatt
gtgtgcgcggagaatgatagtacctgtcttctaggatcatggagatcacaccagaatttg
cattctaaattttgcattaaatttttaaaaacaaccctcttcgggtgtccgcaggcactg
tcattggcagccatctagatgctctatattcttgtcaagcgcgacaaagactcatactat
ctattagtcgaccctgccgaaagagtggacagtatctgtagaatactggggcgtctgatt
gggaatgaccctcaggatattcagttacttctaaatggccagcccatagatgcggattta
ggaatattcgaccttgcccttgatgagtattcaacagtcacgtataaattgagaactatt
-------------gtgagccacgatgcggagatgaagcctgtgtatgaatacatctagga
attcctgtggggatggacggctagagacaccaagataggcgctagaaacgagtattatag
ctcatttagccgcattcgcttcagagccttgattatgttgggagctcttgacagctcctg
gagaatcgggataagagatctgagggctctgtccttgctggagctctcccatgtgcttat
cgggatggcgttttctgggtgctttttgtagcacgttggagtgttatctactatgaccgt
ccggtttatgtctcgccccagaatgctgagatccttatatatggtcccgtcggacttgtc
acatgagcaagagtctctgtaaagggagtacgacacgaccttgttgcggtcaaattccgc
gatgatcggtttagcgtaatcttcaatccctgctgtcattattatgacctcccagtcctt
agccacagatgctaagaagtcctctaggtagggccgcttcctgacccacgctatggtgta
gagttctgatatccctgtccccgtttcggtcaggtggcagagctttattgggactatgta
gtccgatccaggcaagtagagatcgaacttcactgcaatcaaggtttcatccatatccag
gaccaaggtaggcttgttttcgtcacttttctgtggaggaagaattggcgcgtcttggat
tgtcttgtacttgacagtgaccgcctctagtaaatccgcaacagatctctgctttttggt
ctttttgtcctcagaagagccccaaccccctccgtgtgagatgttgtatgtc-ttcgcca
aagatatctctgcgtcatctccctggttgtcc-ctgtcacctccgcaacagccaccaaat
gcactgcctctagttagtggtctatctaa
>Gi-P289_contig010.1 complement(383129:386861)
tgagcagcgtcttctgcaacactacagagccccttgctctgcagtttggacatacaagag
ttggatcaatcgtttctttcaaagtattttctatgcaatctgttagtgtatattttacaa
ttggaataactctgggactggaccgaagtacagcgcaaaagtcacagcttcgtacagacc
tatytatagagctatcaaacgagacaacgcacttaaaggagtactctgtggtcggtgtta
aggacaggatcgtgctcggagatagtacgctatcacgtactatcccgtcagagtagaaga
gggccagtcgcttgcgaatggtttcagcaatggtgtctaattcatctgagcctacaacta
gtgggattgaaatgctttctggagaatcagcaacaaagatatcgaccaatacgtctctcc
tattgtgctctggtatctcctccggtagcatggggacaataatgaggcagtggttggcac
caaagtttagccggcaataccgttccaagttggaactacgatcttggtcaccgtcgtctt
ctatggtgaatatgtctgtaagtccgatcacctccttgtctatgctgagagccgcaagcg
tagtatctggtgggagtctgagtgtagttgtaatcgacttttgaagataactagcactta
atttgtcagaaagaaggcggaaattgaagatcggagagccatctggaggaagtatcagga
tcctggtatagtaggccgcctcggagagcgctgcagcatagtcctcataagaagcagtca
ggggatcaatgtctgacgctggaggctctatttctagaacagaacactgtatggcctggt
cgtctgcagaatgaccgcactcttggcagatagtccgcgaagacagcgatgcagaaacgg
gagagatttgggccgatgctactcggagtgcctcagttagactttctgagccatgctcac
cggcttggagtgcatctgcaatgatcctgtatgtgtctgtatgtaggtgtccctccatgt
gatttaattgcagtctaagatttacaraggatgtgcagagtgtacgaaaagctacatgct
taccttaacagctgaaagtgctargatcaggctctctcccatcctctttatctcatcggc
acccaatatatgcttcatgggggagatcacaagctcacttagggagattatgtcgtagtc
ccgagtgcgaggagagcatgctatctcgttccccaatgcgctgaatatgaggccggctag
aacaaaggggttggacacctctccatgccgaatggagtgcgctgcagagtacgctgctcc
acgttgggtggcatctcgatacaaaggatgagaatatgcttgtgtgccgtcagggaatag
aacgcatctgttgccgtaccagacacaagagctaactttgcgggtcttggggtgtatagc
caagacagcatctcctggcaaaagaactcctcctaaacgcaacgggaggacattcggtgc
aggcggcggacgaaagagatgggcgatctctccggacagcggagtggatccgtcagaatc
ggacacgacagagacggagcggaagaggttagcttctaactcctggcccgagcatgcgtt
cctagtggagttttgttggtcaatcgagtcttcgtttaggcagagagacggtgccaccgg
gaattgctcgggcagttggggtaggggtgtagagaaagtcactgcagcaggagatttacc
tgtgtgtgactctgcaccaggcgtcatgggctccatatgatctgtgtttatactagcaaa
agatgaagagcagagctcactggaagcacacacgttgaaatggaggaggcgtgcacaggc
gggctgagcaaacatcagggacagcattcgatgagaccagggagcagggtccacggtagt
gatatcggtgccatctgataacggcacagaagggccctctttatccgattccatgccatc
aaacgagctcccattgacagtagtgctagaagtgatgatgtcggggacagaaaagggtag
cgcgatttggctaagaagcttgttcttccgtcgacggaatggaggcggataaagtgctga
atatgtctggtttgcaagatatatttgctgtactgctctgactccaggaaaacaaggagg
atcaaatgcagtagtagccggctgcgctatagaccgatactgcttcctgggaggatcccg
tacctcgaggctttggatggtattccctcgcag-aaaatgtcctcggtggtctgttctag
gtattcggggaacatagcacacgtttgacgcgggagacatctttgaaagtgccctggacg
aaccaggtgctcccagcgttggggccgtggccataagttccgtatcctcgtctgtaccag
agacagatctatcccttgcgtctaggctgttctgcacacttcttacaaggggtgttaatt
gtgtgcgcggagaatgatagtacctgtcttctaggatcatggagatcacaccagaatttg
cattctaaattttgcattaaatttttaaaaacaaccctcttcgggtgtccgcaggcactg
tcattggcagccatctagatgctctatattcttgtcaagcgcgacaaagactcatactat
ctattagtcgaccctgccgaaagagtggacagtatctgtagaatactggggcgtctgatt
gggaatgaccctcaggatattcagttacttctaaatggccagcccatagatgcggattta
ggaatattcgaccttgcccttgatgagtattcaacagtcacgtataaattgagaactatt
-------------gtgagccacgatgcggagatgaagcctgtgtatgaatacatctagga
attcctgtggggatggacggctagagacaccaagataggcgctagaaacgagtattatag
ctcatttagccgcattcgcttcagagccttgattatgttgggagctcttgacagctcctg
gagaatcgggataagagatctgagggctctgtccttgctggagctctcccatgtgcttat
cgggatggcgttttctgggtgctttttgtagcacgytggagtgttatctactatgaccgt
ccggtttatgtctcgccccagaatgctgagatccttatatatggtcccgtcggacttgtc
acatgagcaagagtctctgtaaagggagtacgacacgaccttgttgcggtcaaattccgc
gatgatcggtttagcgtaatcttcaatccctgctgtcattattatgacctcccagtcctt
agccacagatgctaagaagtcctctaggtagggccgcttcctgacccacgctatggtgta
gagttctgatatccctgtccccgtttcggtcaggtggcagagctttattgggactatgta
gtccgatccaggcaagtagagatcgaacttcactgcaatcaaggtttcatccatatccag
gaccaaggtaggcttgttttcgtcacttttctgtggaggaagaattggcgcgtcttggat
tgtcttgtacttgacagtgaccgcctctagtaaatccgcaacagatctctgctttttggt
ctttttgtcctcagaagagccccaaccccctccgtgtgagatgttgtatgtc-ttcgcca
aagatatctctgcgtcatctccctggttgtcc-ctgtcacctccgcaacagccaccaaat
gcactgcctctagttagtggtctatctaa
>Gi-P448_contig010.1 complement(383107:386830)
tgagcagcgtcttctgcaacactacagagccccttgctctgcagtttggacatacaagag
ttggatcaatcgtttctttcaaagtattttctatgcaatctgttagtgtatattttacaa
ttggaataactctgggactggaccgaagtacagcgcaaaagtcacagcttcgtacagacc
tatttatagagctatcaaacgagacaacgcacttaaaggagtactctgtggtcggtgtta
aggacaggatcgtgctcggagatagtacgctatcacgtactatcccgtcagagtagaaga
gggccagtcgcttgcgaatggtttcagcaatggtgtctaattcatctgagcctacaacta
gtgggattgaaatgctttctggagaatcagcaacaaagatatcgaccaatacgtctctcc
tattgtgctctggtatctcctccggtagcatggggacaataatgaggcagtggttggcac
caaagtttagccggcaataccgttccaagttggaactacgatcttgatcaccgtcgtctt
ctatggtgaatatgtctgtaagtccgatcacctccttgtctatgctgagagccgcaagcg
tagtatctggtgggagtctgagtgtagttgtaatcgacttttgaagataactagcactta
atttgtcagaaagaaggcggaaattgaagatcggagagccatctggaggaagtatcagga
tcctggtatagtaggccgcctcggagagcgctgcagcatagtcctcataagaagcagtca
ggggatcaatgtctgacgctggaggctctatttctagaacagaacactgtatggcctggt
cgtctgcagaatgaccgcactcttggcagatagtccgygaagacagcgatgcagaaacgg
gagagatttgggccgatgctactcggagtgcctcagttagactttctgagccatgctcac
cggcttggagtgcatctgcaatgatcctgtatgtgtctgtatgtaggtgtccctccatgt
gatttaattgcagtctaagatttacaaaggatgtgcagagtgtacgaaaagctacatgct
taccttaacagccgaaagtgctaagatcaggctctctcccatcctctttatctcatcggc
acccaatatatgcttcatgggggagatcacaagctcacttagggagattatgtcgtagtc
ccgagtgcgaggagagcatgctatctcrttcccyaatgcgctgaatatgaggccggctag
aacaaaggggttggacacctctccatgccgaatggagtgcgctgcagagtacgctgctcc
acgttgggtggcatctcgatacaaaggatgagaatatgcttgtgtgccgtcagggaatag
aacgcatctgttgccgtaccagacacaagagctaactctgcgggtcttggggtgtatagc
caagacagcatctcctggtaaaagaactcctcctaaacgcaacgggaggacattcggtgc
aggcggcggacgaaagagatgggcgatctctccggacagcggagtggatccgtcagaatc
ggacacgacagagacggagcggaagaggttagcttctaactcctggcccgagcatgcgtt
cctagtggagttttgttggtcaatcgagtcttcgtttaggcagagagacggtgccaccgg
gaattgctcgggc---------aggggtgtagagaaagtcactgcagcaggagatttacc
tgtgtgtgactctgcaccaggcgtcatgggctccatatgatctgtgtttatactagcaaa
agatgaagagcagagctcactggaagcacacacgttgaaatggaggaggcgtgcacaggc
gggctgagcaaacatcagggacagcattcgatgagaccagggagcagggtccacggtagt
gatatcggtgccatctgataacggcacagaagggccctctttatccgattccatgccatc
aaacgagctcccattgacagtagtgctagaagtgatgatgtcggggacagaaaagggtag
cgcgatttggctaagaagcttgttcttccgtcgacggaatggaggcggataaagtgctga
atatgtctggtttgcaagatatatttgctgtactgctctgactccaggaaaacaaggagg
atcaaatgcagtagtagccggctgcgctatagaccgatactgcttcctgggaggatcccg
tacctcgaggctttggatggtattccctcgcag-aaaatgtcctcggtggtctgttctag
gtattcggggaacatagcacacgtttgacgcgggagacatctttgaaagtgccctggacg
aaccaggtgctcccagcgtcggggccgtggccataagttccgtatcctcgtctgtaccag
agacagatctatcccttgcgtctaggctgttctgcacacttcttacaaggggtgttaatt
gtgtgcgcggagaatgatagtacctgtcttctaggatcatggagatcacaccagaatttg
cattctaaattttgcattaaatttttaaaaacaaccctcttcgggtgtccgcaggcactg
tcattggcagccatctagatgctctatattcttgtcaagcgcgacaaagactcatactat
ctattagtcgaccctgccgaaagagtggacagtatctgtagaatactggggcgtctgatt
gggaatgaccctcaggatattcagttacttctaaatggccagcccatagatgcggattta
ggaatattcgaccttgcccttgatgagtattcaacagtcacgtataaattgagaactatt
-------------gtgagccacgatgcggagatgaagcctgtgtatgaatacatctagga
attcctgtggggatggacggctagagacaccaagataggcgctagaaacgagtattatag
ctcatttagccgcattcgcttcagagccttgattatgttgggagctcttgacagctcctg
gagaatcgggataagagatctgagggctctgtccttgctggagctctcccatgtgcttat
cgggatggcgttttctgggtgctttttgtagcacgttggagtgttatctactatgaccgt
ccggtttatgtctcgccccagaatgctgagatccttatatatggtcccgtcggacttgtc
acatgagcaagagtctctgtaaagggagtacgacacgaccttgttgcggtcaaattccgc
gatgatcggtttagcgtaatcttcaatccctgctgtcattattatgacctcccagtcctt
agccacagatgctaagaagtcctctaggtagggccgcttcctgacccacgctatggtgta
gagttctgatatccctgtccccgtttcggtcaggtggcagagctttattgggactatgta
gtccgacccaggcaagtagagatcgaacttcactgcaatcaaggtttcgtccatatccag
gaccaaggtaggcttgttttcgtcacttttctgtggaggaagaattggcgcgtcttggat
tgtcttgtacttgacagtgaccgcctctagtaaatccgcaacagatctctgctttttggt
ctttttgtcctcagaagagccccaaccccctccgtgtgagatgttgtatgtc-ttcgcca
aagatatctctgcgtcatctccctggttgtcc-ctgtcacctccgcaacagccaccaaat
gcactgcctctagttagtggtctatctaa
>Gi-P514_contig010.1 complement(383082:386805)
tgagcagcgtcttctgcaacactacagagccccttgctctgcagtttggacatacaagag
ttggatcaatcgtttctttcaaagtattttctatgcaatctgttagtgtatattttacaa
ttggaataactctgggactggaccgaagtacagcgcaaaagtcacagcttcgtacagacc
tatttatagagctatcaaacgagacaacgcacttaaaggagtactctgtggtcggtgtta
aggacaggatcgtgctcggagatagtacgctatcacgtactatcccgtcagagtagaaga
gggccagtcgcttgcgaatggtttcagcaatggtgtctaattcatctgagcctacaacta
gtgggattgaaatgctttctggagaatcagcaacaaagatatcgaccaatacgtctctcc
tattgtgctctggtatctcctccggtagcatggggacaataatgaggcagtggttggcac
caaagtttagccggcaataccgttccaagttggaactacgatcttggtcaccgtcgtctt
ctatggtgaatatgtctgtaagtccgatcacctccttgtctatgctgagagccgcaagcg
tagtatctggtgggagtctgagtgtagttgtaatcgacttttgaagataactagcactta
atttgtcagaaagaaggcggaaattgaagatcggagagccatctggaggaagtatcagga
tcctggtatagtaggccgcctcggagagcgctgcagcatagtcctcataagaagcagtca
ggggatcaatgtctgacgctggaggctctatttctagaacagaacactgtatggcctggt
cgtctgcagaatgaccgcactcttggcagatagtccgcgaagacagcgatgcagaaacgg
gagagatttgggccgatgctactcggagtgcctcagttagactttctgagccatgctcac
cggcttggagtgcatctgcaatgatcctgtatgtgtctgtatgtaggtgtccctccatgt
gatttaattgcagtctaagatttacaaaggatgtgcagagtgtacgaaaagctacatgct
taccttaacagctgaaagtgctaagatcagactctctcccatcctctttatctcatcggc
acccaatatatgcttcatgggggagatcacaagctcacttagggagattatgtcgtagtc
ccgagtgcgaggagagcatgctatctcgttccccaatgcgctgaatatgaggccggctag
aacaaaggggttggacacctctccatgccgaatggagtgcgctgcagagtacgctgctcc
acgttgggtggcatctcgatacaaaggatgagaatatgcttgtgtgccgtcagggaatag
aacgcatctgttgccgtaccagacacaagagctaactctgcgggtcttggggtgtatagc
caagacagcatctcctggcaaaagaactcctcctaaacgcaacgggaggacattcggtgc
aggcggcggacgaaagagatgggcgatctctccggacagcggagtggatccgtcagaatc
ggacacgacagagacggagcggaagaggttagcttctaactcctggcccgagcatgcgtt
cctagtggagttttgttggtcaatcgagtcttcgtttaggcagagagacggtgccaccgg
gaattgctcgggc---------aggggtgtagagaaagtcactgcagcaggagatttacc
tgtgtgtgactctgcaccaggcgtcatgggctccatatgatctgtgtttatactagcaaa
agatgaagagcagagctcactggaagcacacacgttgaaatggaggaggcgtgcacaggc
gggctgagcaaacatcagggacagcattcgatgagaccagggagcagggtccacggtagt
gatatcggtgccatctgataacggcacagaagggccctctttatccgattccatgccatc
aaacgagctcccattgacagtagtgctagaagtgatgatgtcggggacagaaaagggtag
cgcgatttggctaagaagcttgttcttccgtcgacggaatggaggcggataaagtgctga
atatgtctggtttgcaagatatatttgctgtactgctctgactccaggaaaacaaggagg
atcaaatgcagtagtagccggctgcgctatagaccgatactgcttcctgggaggatcccg
tacctcgaggctttggatggtattccctcgcag-aaaatgtcctcggtggtctgttctag
gtattcggggaacatagcacacgtttgacgcgggagacatctttgaaagtgccctggatg
aaccaggtgctcccagcgtcggggccgtggccataagttccgtatcctcgtctgtaccag
agacagatctatcccttgcgtctaggctgttctgcacacttcttacaaggggtgttaatt
gtgtgcgcggagaatgatagtacctgtcttctaggatcatggagatcacaccagaatttg
cattctaaattttgcattaaatttttaaaaacaaccctcttcgggtgtccgcaggcactg
tcattggcagccatctagatgctctatattcttgtcaagcgcgacaaagactcatactat
ctattagtcgaccctgccgaaagagtggacagtatctgtagaatactggggcgtctgatt
gggaatgaccctcaggatattcagttacttctaaatggccagcccatagatgcggattta
ggaatattcgaccttgcccttgatgagtattcaacagtcacgtataaattgagaactatt
-------------gtgagccacgatgcggagatgaagcctgtgtatgaatacatctagga
attcctgtggggatggacggctagagacaccaagataggcgctagaaacgagtattatag
ctcatttagccgcattcgcttcagagccttgattatgttgggagctcttgacagctcctg
gagaatcgggataagagatctgagggctctgtccttgctggagctctcccatgtgcttat
cgggatggcgttttctgggtgctttttgtagcacgttggagtgttatctactatgaccgt
ccggtttatgtctcgccccagaatgctgagatccttatatatggtcccgtcggacttgtc
acatgagcaagagtctctgtaaagggagtacgacacgaccttgttgcggtcaaattctgc
gatgatcggtttagcgtaatcttcaatccctgctgtcattattatgacctcccagtcctt
agccacagatgctaagaagtcctctaggtagggccgcttcctgacccacgctatggtgta
gagttctgatatccctgtccccgtttcggtcaggtggcagagctttattgggactatgta
gtccgatccaggcaagtagagatcgaacttcactgcaatcaaggtttcatccatatccag
gaccaaggtaggcttgttttcgtcacttttctgtggaggaagaattggcgcgtcttggat
tgtcttgtacttgacagtgaccgcctctagtaaatccgcaacagatctctgctttttggt
ctttttgtcctcagaagagccccaaccccctccgtgtgagatgttgtatgtc-ttcgcca
aagatatctctgcgtcatctccctggttgtcc-ctgtcacctccgcaacagccaccaaat
gcactgcctctagttagtggtctatctaa
>Gi-P521_contig010.1 complement(383137:386860)
tgagcagcgtcttctgcaacactacagagccccttgctctgcagtttggacatacaagag
ttggatcaatcgtttctttcaaagtattttctatgcaatctgttagtgtatattttacaa
ttggaataactctgggactggaccgaagtacagcgcaaaagtcacagcttcgtacagacc
tatttatagagctatcaaacgagacaacgcacttaaaggagtactctgtggtcggtgtta
aggacaggatcgtgctcggagatagtacgctatcacgtaytatcccgtcagagtagaaga
gggccagycgcttgcgaatggtttcagcaatggtgtctaattcatctgagcctacaacta
gtgggattgaaatgctttctggagaatcagcaacaaagatatcgaccaatacgtctctcc
tattgtgctctggtatctcctccggtagcatggggacaataatgaggcagtggttggcac
caaagtttagccggcaataccgttccaagttggaactacgatcttggtcaccgtcgtctt
ctatggtgaatatgtctgtaagtccgatcacctccttgtctatgctgagagccgcaagcg
tagtatctggtgggagtctgagtgtagttgtaatcgacttttgaagataactagcactta
atttgtcagaaagaaggcggaaattgaagatcggagagccatctggaggaagtatcagga
tcctggtatagtaggccgcctcggagagcgctgcagcatagtcctcataagaagcagtca
agggatcaatgtctgacgctggaggctctatttctagaacagaacactgtatggcctggt
cgtctgcagaatgaccgcactcttggcagatagtccgcgaagacagcgatgcagaaacgg
gagagatttgggccgatgctactcggagtgcctcagttagactttctgagccatgctcac
cggcttggagtgcatctgcaatgatcctgtatgtgtctgtatgtaggtgtccctccatgt
gatttaattgcagtctaagatttacaaaggatgtgcagagtgtacgaaaagctacatgct
taccttaacagctgaaagtgctaagatcaggctctctcccatcctctttatctcatcggc
acccaatatatgcttcatgggggagatcacaagctcacttagggagattatgtcgtagtc
ccgagtgcgaggagagcatgctatctcgttccccaatgcgctgaatatgaggccggctag
aacaaaggggttggacacctctccatgccgaatggagtgcgctgcagagtacgccgctcc
acgttgggtggcatctcgatacaaaggatgagaatatgcttgtgtgccgtcagggaatag
aacgcatctgttgccgtaccagacacaagagctaactttgcgggtcttggggtgtatagc
caagacagcatctcctggcaaaagaactcctcctaaacgcaacgggaggacattcggtgc
aggcggcggacgaaagagatgggcgatctctccggacagcggagtggatccgtcagaatc
ggacacgacagagacggagcggaagaggttagcttctaactcctggcccgagcatgcgtt
cctagtggagttttgttggtcaatcgagtcttcgtttaggcagagagacggtgccaccgg
gaattgctcgggc---------aggggtgtagagaaagtcactgcagcaggagatttacc
tgtgtgtgactctgcaccaggcgtcatgggctccatatgatctgtgtttatactagcaaa
agatgaagagcagagctcactggaagcacacacgttgaartggaggaggcgwgcacaggc
gggctgagcaaacatcagggacagcattcgatgagaccagggagcagggtccacggtagt
gatatcggtgccatctgataacggcacagaagggccctctttatccgattccatgccatc
aaacgagctcccgttgacagtagtgctagaagtgatgatgtcggggacagaaaagggtag
cgcgatttggctaagaagcttgttcttccgtcgacggaatggaggcggataaagtgctga
atatgtctggtttgcaagatatatttgctgtactgctctgactccaggaaaacaaggagg
atcaaatgcagtggtagccggctgcgctatagaccgatactgcttcctgggaggatcccg
tacctcgagrctttggatggtattccctcgcag-aaaatgtcctcggtggtctgttctag
gtattcggggaacatagcacacgtttgacgcgggagacatctttgaaagtgccctggacg
aaccaggtgctcccagcgttggggccgtggccataagttccgtatcctcgtctgtaccag
agacagatctatcccttgcgtctaggctgttctgcacacttcttacaaggggygttaatt
gtgtgcgcggagaatgatagtacctgtcttctaggatcatggagatcacaccagaatttg
cattctaaattttgcattaaatttttaaaaacaaccctcttcgggtgtccgcaggcactg
tcattggcagccatctagatgctctatattcttgtcaagcgcgacaaagactcatactat
ctattagtcgaccctgccgaaagagtggacagtatctgtagaatactggggcgtctgatt
gggaatgaccctcaggatattcagttacttctaaatggccagcccatagatgcggattta
ggaatattcgaccttgcccttgatgagtattcaacagtcacgtataaattgagaactatt
-------------gtgagccacgatgcggagatgaagcctgtgtatgaatacatctagga
attcctgtggggatggacggctagagacaccaagataggcgctagaaaygagtattatag
ctcatttagccgcattcgcttcagagccttgattatgttgggagctcttgacagctcctg
gagaatcgggataagagatctgagggctctgtccttgctggagctctcccatgtgcttat
cgggatggcgttttctgggtgctttttgtagcacgttggagtgttatctactatgaccgt
ccggtttatgtctcgccccagaatgctgagatccttatatatggtcccgtcggacttgtc
acatgagcaagagtctctgtaaagggagtacgacacgaccttgttgcggtcaaattccgc
gatgatcggtttagcgtaatcttcaatccctgctgtcattattatgacctcccagtcctt
agccacagatgctaagaagtcctctaggtagggccgcttcctgacccacgctatggtgta
gagttctgatatccctgtccccgtttcggtcaggtggcagagctttattgggactatgta
gtccgacccaggcaagtagagatcgaacttcactgcaatcaaggtttcgtccatatccag
gaccaaggtaggcttgttttcgtcacttttctgtggaggaagaattggcgcgtcttggat
tgtcttgtacttgacagtgaccgcctctagtaaatccgcaacagatctctgctttttggt
ctttttgtcctcagaagagccccaaccccctccgtgtgagatgttgtatgtc-ttcgcca
aagatatctctgcgtcatctccctggttgtcc-ctgtcacctccgcaacagccaccaaat
gcactgcctctagttagtggtctatctaa
>Gi-P528_contig010.1 complement(383157:386880)
tgagcagcgtcttctgcaacactacagagccccttgctctgcagtttggacatacaagag
ttggatcaatcgtttctttcaaagtattttctatgcaatctgttagtgtatattttacaa
ttggaataactctgggactggaccgaagtacagcgcaaaagtcacagcttcgtacagacc
tatttatagagctatcaaacgagacaacgcacttaaaggagtactctgtggtcggtgtta
aggacaggatcgtgctcggagatagtacgctatcacgtactatcccgtcagagtagaaga
gggccagtcgcttgcgaatggtttcagcaatggtgtctaattcatctgagcctacaacta
gtgggattgaaatgctttctggagaatcagcaacaaagatatcgaccaatacgtctctcc
tattgtgctctggtatctcctccggtagcatggggacaataatgaggcagtggttggcac
caaagtttagccggcaataccgttccaagttggaactacgatcttggtcaccgtcgtctt
ctatggtgaatatgtctgtaagtccgatcacctccttgtctatgctgagagccgcaagcg
tagtatctggtgggagtctgagtgtagttgtaatcgacttttgaagataactagcactta
atttgtcagaaagaaggcggaaattgaagatcggagagccatctggaggaagtatcagga
tcctggtatagtaggccgcctcggagagcgctgcagcatagtcctcataagaagcagtca
ggggatcaatgtctgacgctggaggctctatttctagaacagaacactgtatggcctggt
cgtctgcagaatgaccgcactcttggcagatagtccgcgaagacagcgatgcagaaacgg
gagagatttgggccgatgctactcggagtgcctcagttagactttctgagccatgctcac
cggcttggagtgcatctgcaatgatcctgtatgtgtctgtatgtaggtgtccctccatgt
gatttaattgcagtctaagatttacaaaggatgtgcagagtgtacgaaaagctacatgct
taccttaacagctgaaagtgctaagatcaggctctctcccatcctctttatctcatcggc
acccaatatatgcttcatgggggagatcacaagctcacttagggagattatgtcgtagtc
ccgagtgcgaggagagcatgctatctcgttccccaatgcgctgaatatgaggccggctag
aacaaaggggttggacacctctccatgccgaatggagtgcgctgcagagtacgctgctcc
acgttgggtggcatctcgatacaaaggatgagaatatgcttgtgtgccgtcagggaatag
aacgcatctgttgccgtaccagacacaagagctaactctgcgggtcttggggtgtatagc
caagacagcatctcctggcaaaagaactcctcctaaacgcaacgggaggacattcggtgc
aggcggcggacgaaagagatgggcgatctctccggacagcggagtggatccgtcagaatc
ggacacgacagagacggagcggaagaggttagcttctaactcctggcccgagcatgcgtt
cctagtggagttttgttggtcaatcgagtcttcgtttaggcagagagacggtgccaccgg
gaattgctcgggc---------aggggtgtagagaaagtcactgcagcaggagatttacc
tgtgtgtgactctgcaccaggcgtcatgggctccatatgatctgtgtttatactagcaaa
agatgaagagcagagctcactggaagcacacacgttgaaatggaggaggcgtgcacaggc
gggctgagcaaacatcagggacagcattcgatgagaccagggagcagggtccacggtagt
gatatcggtgccatctgataacggcacagaagggccctctttatccgattccatgccatc
aaacgagctcccattgacagtagtgctagaagtgatgatgtcggggacagaaaagggtag
cgcgatttgactaagaagcttgttcttccgtcgacggaatggaggcggataaagtgctga
atatgtctggtttgcaagatatatttgctgtactgctctgactccaggaaaataaggagg
atcaaatgcagtggtagccggctgcgctatagaccgatactgcttcctgggaggatcccg
tacctcgaggctttggatggtattccctcgcag-aaaatgtcctcggtggtctgttctag
gtattcggggaacatagcacacgtttgacgcgggagacatctttgaaagagccctggacg
aaccaggtgctcccagcgttggggccgtggccataagttccgtatcctcgtctgtaccag
agacagatctatcccttgcgtctaggctgttctgcacacttcttacaaggggtgttaatt
gtgtgcgcggagaatgatagtacctatcttctaggatcatggagatcacaccagaatttg
cattctaaattttgcattaaatttttaaaaacaaccctcttcgggtgtccgcaggcactg
tcattggcagccatctagatgctctatattcttgtcaagcgcgacaaagactcatactat
ctattagtcgaccctgccgaaagagtggacagtatctgtagaatactggggcgtctgatt
gggaatgaccctcaggatattcagttacttctaaatggccagcccatagatgcggattta
ggaatattcgaccttgaccttgatgagtattcaacagtcacgtataaattgagaactatt
-------------gtgagccacgatgcggagatgaagcctgtgtatgaatacatctagga
attcctgtggggatggacggctagagacaccaagataggcgctagaaacgagtattatag
ctcatttagccgcattcgcttcagagccttgattatgttgggagctcttgacagctcctg
gagaatcgggataagagatctgagggctctgtccttgctggagctctcccatgtgcttat
cgggatggcgttttctgggtgctttttgtagcacgttggagtgttatctactatgaccgt
ccggtttatgtctcgccccagaatgctgagatccttatatatggtcccgtcggacttgtc
acatgagcaagagtctctgtaaagggagtacgacacgaccttgttgcggtcaaattccgc
gatgatcggtttagcgtaatcttcaatccctgctgtcattattatgacctcccagtcctt
agccacagatgctaagaagtcctctaggtagggccgcttcctgacccacgctatggtgta
gagttctgatatccctgtccccgtttcggtcaggtggcagagctttattgggactatgta
gtccgacccaggcaagtagagatcgaacttcactgcaatcaaggtttcatccatatccag
gaccaaggtaggcttgttttcgtcacttttctgtggaggaagaattggcgcgtcttggat
tgtcttgtacttgacagtgaccgcctctagtaaatccgcaacagatctctgctttttggt
ctttttgtcctcagaagagccccaaccccctccgtgtgagatgttgtatgtc-ttcgcca
aagatatctctgcgtcatctccctggttgtcc-ctgtcacctccgcaacagccaccaaat
gcactgcctctagttagcggtctatctaa
>Gi-P621_contig010.1 complement(383153:386876)
tgagcagcgtcttctgcaacactacagagccccttgctctgcagtttggacatacaagag
ttggatcaatcgtttctttcaaagtattttctatgcaatctgttagtgtatattttacaa
ttggaataactctgggactggaccgaagtacagcgcaaaagtcacagcttcgtacagacc
tatttatagagctatcaaacgagacaacgcacttaaaggagtactctgtggtcggtgtta
aggacaggatcgtgctcggagatagtacgctatcacgtactatcccgtcagagtagaaga
gggccagtcgcttgcgaatggtttcagcaatggtgtctaattcatctgagcctacaacta
gtgggattgaaatgctttctggagaatcagcaacaaagatatcgaccaatacgtctctcc
tattgtgctctggtatctcctccggtagcatggggacaataatgaggcagtggttggcac
caaagtttagccggcaataccgttccaagttggaactacgatcttggtcaccgtcgtctt
ctatggtgaatatgtctgtaagtccgatcacctccttgtctatgctgagagccgcaagcg
tagtatctggtgggagtctgagtgtagttgtaatcgacttttgaagataactagcactta
atttgtcagaaagaaggcggaaattgaagatcggagagccatctggaggaagtatcagga
tcctggtatagtaggccgtctcggagagcgctgcagcatagtcctcataagaagcagtca
ggggatcaatgtctgacgctggaggctctatttctagaacagaacactgtatggcctggt
cgtctgcagaatgaccgcactcttggcagatagtccgcgaagacagcgatgcagaaacgg
gagagatttgggccgatgctactcggagtgcctcagttagactttctgagccatgctcac
cggcttggagtgcatctgcaatgatcctgtatgtgtctgtatgtaggtgtccctccatgt
gatttaattgcagtctaagatttacaaaggatgtgcagagtgtacgaaaagctacatgct
taccttaacagctgaaagtgctaagatcaggctctctcccatcctctttatctcatcggc
acccaatatatgcttcatgggggagatcacaagctcacttagggagattatgtcgtagtc
ccgagtgcgaggagagcatgctatctcgttccccaatgcgctaaatatgaggccggctag
aacaaaggggttggacacctctccatgccgaatggagtgcgctgcagagtacgctgctcc
acgttgggtggcatctcgatacaaaggatgagaatatgcttgtgtgccgtcagggaatag
aacgcatctgttgccgtaccagacacaagagctaactctgcgggtcttggggtgtatagc
caagacagcatctcctggcaaaagaactcctcctaaacgcaacgggaggacattcggtgc
aggcggcggacgaaagagatgggcgatctctccggacagcggagtggatccgtcagaatc
ggacacgacagagacggagcggaagaggttagcttctaactcctggcccgagcatgcgtt
cctagtggagttttgttggtcaatcgagtcttcgtttaggcagagagacggtgccaccgg
gaattgctcgggc---------aggggtgtagagaaagtcactgcagcaggagatttacc
tgtgtgtgactctgtaccaggcgtcatgggctccatatgatctgtgtttatactagcaaa
agatgaagagcagagctcactggaagcacacacgttgaaatggaggaggcgtgcacaggc
gggctgagcaaacatcagggacagcattcgatgagaccagggagcagggtccacggtagt
gatatcggtgccatctgataacggcacagaagggccctctttatccgattccatgccatc
aaacgagctcccattgacagtagtgctagaagtgatgatgtcggggacagaaaagggtag
cgcgatttggctaagaagcttgttcttccgtcgacggaatggaggcggataaagtgctga
atatgtctggtttgcaagatatatttgctgtactgctctgactccaggaaaacaaggagg
atcaaatgcagtggtagccggctgcgctatagaccgatactgcttcctgggaggatcccg
tacctcgaggctttggatggtattccctcgcag-aaaatgtcctcggtggtctgttctag
gtattcggggaacatagcacacgtttgacgcgggagacatctttgaaagtgccctggacg
aaccaggtgctcccagcgttggggccgtggccataagttccgtatcctcgtctgtaccag
agacagatctatcccttgcgtctaggctgttctgcacacttcttacaaggggtgttaatt
gtgtgcgcggagaatgatagtacctgtcttctaggatcatggagatcacaccagaatttg
cattctaaattttgcattaaatttttaaaaacaaccctcttcgggtgtccgcaggcaccg
tcattggcagccatctagatgctctatattcttgtcaagcgcgacaaagactcatactat
ctattagtcgaccctgccgaaagagtggacagtatctgtagaatactggggcgtctgatt
gggaatgaccctcaggatattcagttacttctaaatggccagcccatagatgcggattta
ggaatattcgaccttgcccttgatgagtattcaacagtcacgtataaattgagaactatt
-------------gtgagccacgatgcggagatgaagcctgtgtatgaatacatctagga
attcctgtggggatggacggctagagacaccaagataggcgctagaaacgagtattatag
ctcatttagccgcattcgcttcagagccttgattatgttgggagctcttgacagctcctg
gagaatcgggataagagatctgagggctctgtccttgctggagctctcccatgtgcttat
cgggatggcgttttctgggtgctttttgtagcacgttggagtgttatctactatgaccgt
ccggtttatgtctcgccccagaatgctgagatccttatatatggtcccgtcggacttgtc
acatgagcaagagtctctgtaaagggagtacgacacgaccttgttgcggtcaaattctgc
gatgatcggtttagcgtaatcttcaatccctgctgtcattattatgacctcccagtcctt
agccacagatgctaagaagtcctctaggtagggccgcttcctgacccacgctatggtgta
gagttctgatatccctgtccccgtttcggtcaggtggcagagctttattgggactatgta
gtccgatccaggcaagtagagatcgaacttcactgcaatcaaggtttcatccatatccag
gaccaaggtaggcttgttttcgtcacttttctgtggaggaagaattggcgcgtcttggat
tgtcttgtacttgacagtgaccgcctctagtaaatccgcaacagatctctgctttttggt
ctttttgtcctcagaagagccccaaccccctccgtgtgagatgttgtatgtc-ttcgcca
aagatatctctgcgtcatctccctggttgtcc-ctgtcacctccgcaacagccaccaaat
gcactgcctctagttagtggtctatctaa
>Gi-P676_contig010.1 complement(383166:386889)
tgagcagcgtcttctgcaacactatagagccccttgctctgcagtttggacatacaagag
ttggatcaatcgtttctttcaaagtattttctatgcaatctgttagtgtatattttacaa
ttggaataactctgggactggaccgaagtacagcgcaaaagtcacagcttcgtacagacc
tatttatagagctatcaaacgagacaacgcacttaaaggagtactctgtggtcggtgtta
aggacaggatcgtgctcggagatagtacgctatcacgtactatcccgtcagagtagaaga
gggccagtcgcttgcgaatggtttcagcaatggtgtctaattcatctgagcctacaacta
gtgggattgaaatgctttctggagaatcagcaacaaagatatcgaccaatacgtctctcc
tattatgctctggtatctcctccggtagcatggggacaataatgaggcagtggttggcac
caaagtttagccggcaataccgttccaagttggaactacgatcttggtcaccgtcgtctt
ctatggtgaatatgtctgtaagtccgatcacctccttgtctatgctgagagccgcaagcg
tagtatctggtgggagtctgagtgtagttgtaatcgacttttgaagataactagcactta
atttgtcagaaagaaggcggaaattgaagatcggagagccatctggaggaagtatcagga
tcctggtatagtaggccgcctcggagagcgctgcagcatagtcctcataagaagcagtca
ggggatcaatgtctgacgctggaggctctatttctagaacagaacactgtatggcctggt
cgtctgcagaatgaccgcactcttggcagatagtccgcgaagacagcgatgcagaaacgg
gagagatttgggccgatgctactcggagtgcctcagttagactttctgagccatgctcac
cggcttggagtgcatctgcaatgatcctgtatgtgtctgtatgtaggtgtccctccatgt
gatttaattgcagtctaagatttacaaaggatgtgcagagtgtacgaaaagctacatgct
taccttaacagctgaaagtgctaagatcaggctctcccccatcctctttatctcatcggc
acccaatatatgcttcatgggggagatcacaagctcacttagggagattatgtcgtagtc
ccgagtgcgaggagagcatgctatctcgttccccaatgcgctgaatatgaggccggctag
aacaaaggggttggacacctctccatgccgaatggagtgcgctgcagagtacgccgctcc
acgttgggtggcatctcgatacaaaggatgagaatatgcttgtgtgccgtcagggaatag
aacgcatctgttgccgtaccagacacaagagctaactctgcgggtcttggggtgtatagc
caagacagcatctcctggcaaaagaactcctcctaaacgcaacgggaggacattcggtgc
aggcggcggacgaaagagatgggcgatctctccggacagcggagtggatccgtcagaatc
ggacacgacagagacagagcggaagaggttagcttctaactcctggcccgagcatgcgtt
cctagtggagttttgttggccaatcgagtcttcgtttaggcagagagacggtgccaccgg
gaattgctcgggc---------aggggtgtagagaaagtcactgcagcaggagatttacc
tgtgtgtgactctgcaccaggcgtcatgggctccatatgatctgtgtttatactagcaaa
agatgaagagcagagctcactggaagcacacacgttgaaatggaggaggcgtgcacaggc
gggctgagcaaacatcagggacagcattcgatgagaccagggagcagggtccacggtagt
gatatcggtgccatctgataacggcacagaagggccctctttatccgattccatgccatc
aaacgagctcccattgacagtagtgctagaagtgatgatgtcggggacagaaaagggtag
cgcgatttggctaagaagcttgttcttccgtcgacggaatggaggcggataaagtgctga
atatgtctggtttgcaagatatatttgctgtactgctctgactccaggaaaacaaggagg
atcaaatgcagtggtagccggctgcgctatagaccgatactgcttcctgggaggatcccg
tacctcgaggctttggatggtattccctcgcag-aaaatgtcctcggtggtctgttctag
gtattcggggaacatagcatacgtttgacgcgggagacatctttgaaagtgccctggacg
aaccaggtgctcccagcgttggggccgtggccataagttccgtatcctcgtctgtaccag
agacagatctatcccttgcgtctaggctgttctgcacacttcttacaaggggtgttaatt
gtgtgcgcggagaatgatagtacctgtcttctaggatcatggagatcacaccagaatttg
cattctaaattttgcattaaatttttaaaaacaaccctcttcgggtgtccgcaggcactg
tcattggcagccatctagatgctctatattcttgtcaagcgcgacaaagactcatactat
ctattagtcgaccctgccgaaagagtggacagtatctgtagaatactggggcgtctgatt
gggaatgaccctcaggatattcagttacttctaaatggccagcccatagatgcggattta
ggaatattcgaccttgcccttgatgagtattcaacagtcacgtataaattgagaactatt
-------------gtgagccacgatgcggagatgaagcctgtgtatgaatacatctagga
attcctgtggggatggacggctagagacaccaagataggcgctagaaacgagtattatag
ctcatttagccgcattcgcttcagagccttgattatgttgggagctcttgacagctcctg
gagaatcgggataagagatctgagggctctgtccttgctggagctctcccatgtgcttat
cgggatggcgttttctgggtgctttttgtagcacgttggagtgttatctactatgaccgt
ccggtttatgtctcgccccagaatgctgagatccttatatatggtcccgtcggacttgtc
acatgagcaagagtctctgtaaagggagtacgacacgaccttgttgcggtcaaattccgc
gatgatcggtttagcgtaatcttcaatccctgctgtcattattatgacctcccagtcctt
agccacagatgctaagaagtcctctaggtagggccgcttcctgacccacgctatggtgta
gagttctgatatccctgtccccgtttcggtcaggtggcagagctttattgggactatgta
gtccgatccaggcaagtagagatcgaacttcactgcaatcaaggtttcatccatatccag
gaccaaggtaggcttgttttcgtcacttttctgtggaggaagaattggcgcgtcttggat
tgtcttgtacttgacagtgaccgcctctagtaaatccgcaacagatctctgctttttggt
ctttttgtcctcagaagagccccaaccccctccgtgtgagatgttgtatgtc-ttcgcca
aagatatctctgcgtcatctccctggttgtcc-ctgtcacctccgcaacagccaccaaat
gcactgcctctagttagtggtctatctaa
>Gi-P678_contig010.1 complement(383084:386807)
tgagcagcgtcttctgcaacactacagagccccttgctctgcagtttggacatacaagag
ttggatcaatcgtttctttcaaagtattttctatgcaatctgttagtgtatattttacaa
ttggaataactctgggactggaccgaagtacagcgcaaaagtcacagcttcgtacagacc
tatttatagagctatcaaacgagacaacgcacttaaaggagtactctgtggtcggtgtta
aggacaggatcgtgctcggagatagtacgctatcacgtactatcccgtcagagtagaaga
gggccagtcgcttgcgaatggtttcagcaatggtgtctaattcatctgagcctacaacta
gtgggattgaaatgctttctggagaatcagcaacaaagatatcgaccaatacgtctctcc
tattgtgctctggtatctcctccggtagcatggggacaataatgaggcagtggttggcac
caaagtttagccggcaataccgttccaagttggaactacgatcttggtcaccgtcgtctt
ctatggtgaatatgtctgtaagtccgatcacctccttgtctatgctgagagccgcaagcg
tagtatctggtgggagtctgagtgtagttgtaatcgacttttgaagataactagcactta
atttgtcagaaagaaggcggaaattgaagatcggagagccatctggaggaagtatcagga
tcctggtatagtaggccgcctcggagagcgctgcagcatagtcctcataagaagcagtca
ggggatcaatgtctgacgctggaggctctatttctagaacagaacactgtatggcctggt
cgtctgcagaatgaccgcactcttggcagatagtccgcgaagacagcgatgcagaaacgg
gagagatttgggccgatgctactcggagtgcctcagttagactttctgagccatgctcac
cggcttggagtgcatctgcaatgatcctgtatgtgtctgtatgtaggtgtccctccatgt
gatttaattgcagtctaagatttacaaaggatgtgcagagtgtacgaaaagctacatgct
taccttaacagctgaaagtgctaagatcaggctctctcccatcctctttatctcatcggc
acccaatatatgcttcatgggggagatcacaagctcacttagggagattatgtcgtagtc
ccgagtgcgaggagagcatgctatctcgttccccaatgcgctgaatatgaggccggctag
aacaaaggggttggacacctctccatgccgaatggagtgcgctgcagagtacgccgctcc
acgttgggtggcatctcgatacaaaggatgagaatatgcttgtgtgccgtcagggaatag
aacgcatctgttgccgtaccagacacaagagctaactttgcgggtcttggggtgtatagc
caagacagcatctcctggcaaaagaactcctcctaaacgcaacgggaggacattcggtgc
aggcggcggacgaaagagatgggcgatctctccggacagcggagtggatccgtcagaatc
ggacacgacagagacggagcggaagaggttagcttctaactcctggcccgagcatgcgtt
cctagtggagttttgttggtcaatcgagtcttcgtttaggcagagagacggtgccaccgg
gaattgctcgggc---------aggggtgtagagaaagtcactgcagcaggagatttacc
tgtgtgtgactctgcaccaggcgtcatgggctccatatgatctgtgtttatactagcaaa
agatgaagagcagagctcactggaagcacacacgttgaaatggaggaggcgtgcacaggc
gggctgagcaaacatcagggacagcattcgatgagaccagggagcagggtccacggtagt
gatatcggtgccatctgataacggcacagaagggccctctttatccgattccatgccatc
aaacgagctcccattgacagtagtgctagaagtgatgatgtcggggacagaaaagggtag
cgcgatttggctaagaagcttgttcttccgtcgacggaatggaggcggataaagtgctga
atatgtctggtttgcaagatatatttgctgtactgctctgactccaggaaaacaaggagg
atcaaatgcagtggtagccggctgcgctatagaccgatactgcttcctgggaggatcccg
tacctcgaggctttggatggtattccctcgcag-aaaatgtcctcggtggtctgttctag
gtattcggggaacatagcacacgtttgacgcgggagacatctttgaaagtgccctggacg
aaccaggtgctcccagcgtcggggccgtggccataagttccgtatcctcgtctgtaccag
agacagatctatcccttgcgtctaggctgttctgcacacttcttacaaggggtgttaatt
gtgtgcgcggagaatgatagtacctgtcttctaggatcatggagatcacaccagaatttg
cattctaaattttgcattaaatttttaaaaacaaccctcttcgggtgtccgcaggcactg
tcattggcagccatctagatgctctatattcttgtcaagcgcgacaaagactcatactat
ctattagtcgaccctgccgaaagagtggacagtatctgtagaatactggggcgtctgatt
gggaatgaccctcaggatattcagttacttctaaatggccagcccatagatgcggattta
ggaatattcgaccttgcccttgatgagtattcaacagtcacgtataaattgagaactatt
-------------gtgagccacgatgcggagatgaagcctgtgtatgaatacatctagga
attcctgtggggatggacggctagagacaccaagataggcgctagaaacgagtattatag
ctcatttagccgcattcgcttcagagccttgattatgttgggagctcttgacagctcctg
gagaatcgggataagagatctgagggctctgtccttgctggagctctcccatgtgcttat
cgggatggcgttttctgggtgctttttgtagcacgttggagtgttatctactatgaccgt
ccggtttatgtctcgccccagaatgctgagatccttatatatggtcccgtcggacttgtc
acatgagcaagagtctctgtaaagggagtacgacacgaccttgttgcggtcaaattctgc
gatgatcggtttagcgtaatcttcaatccctgctgtcattattatgacctcccagtcctt
agccacagatgctaagaagtcctctaggtagggccgcttcctgacccacgctatggtgta
gagttctgatatccctgtccccgtttcggtcaggtggcagagctttattgggactatgta
gtccgacccaggcaagtagagatcgaacttcactgcaatcaaggtttcatccatatccag
gaccaaggtaggcttgttttcgtcacttttctgtggaggaagaattggcgcgtcttggat
tgtcttgtacttgacagtgaccgcctctagtaaatccgcaacagatctctgctttttggt
ctttttgtcctcagaagagccccaaccccctccgtgtgagatgttgtatgtc-ttcgcca
aagatatctctgcgtcatctccctggttgtcc-ctgtcacctccgcaacagccaccaaat
gcactgcctctagttagtggtctatctaa
>Gi-P680_contig010.1 complement(383119:386842)
tgagcagcgtcttctgcaacactacagagccccttgctctgcagtttggacatacaagag
ttggatcaatcgtttctttcaaagtattttctatgcaatctgttagtgtatattttacaa
ttggaataactctgggactggaccgaagtacagcgcaaaagtcacagcttcgtacagacc
tatttatagagctatcaaacgagacaacgcacttaaaggagtactctgtggtcggtgtta
aggacaggatcgtgctcggagatagtacgctatcacgtactatcccgtcagagtagaaga
gggccagtcgcttgcgaatggtttcagcaatggtgtctaattcatctgagcctacaacta
gtgggattgaaatgctttctggagaatcagcaacaaagatatcgaccaatacgtctctcc
tattgtgctctggtatctcctccggtagcatggggacaataatgaggcagtggttggcac
caaagtttagccggcaataccgttccaagttggaactacgatcttggtcaccgtcgtctt
ctatggtgaatatgtctgtaagtccgatcacctccttgtctatgctgagagccgcaagcg
tagtatctggtgggagtctgagtgtagttgtaatcgacttttgaagataactagcactta
atttgtcagaaagaaggcggaaattgaagatcggagagccatctggaggaagtatcagga
tcctggtatagtaggccgtctcggagagcgctgcagcatagtcctcataagaagcagtca
ggggatcaatgtctgacgctggaggctctatttctagaacagaacactgtatggcctggt
cgtctgcagaatgaccgcactcttggcagatagtccgcgaagacagcgatgcagaaacgg
gagagatttgggccgatgctactcggagtgcctcagttagactttctgagccatgctcac
cggcttggagtgcatctgcaatgatcctgtatgtgtctgtatgtaggtgtccctccatgt
gatttaattgcagtctaagatttacaaaggatgtgcagagtgtacgaaaagctacatgct
taccttaacagctgaaagtgctaagatcaggctctctcccatcctctttatctcatcggc
acccaatatatgcttcatgggggagatcacaagctcacttagggagattatgtcgtagtc
ccgagtgcgaggagagcatgctatctcgttccccaatgcgctgaatatgaggccggctag
aacaaaggggttggacacctctccatgccgaatggagtgcgctgcagagtacgctgctcc
acgttgggtggcatctcgatacaaaggatgagaatatgcttgtgtgccgtcagggaatag
aacgcatctgttgccgtaccagacacaagagctaactctgcgggtcttggggtgtatagc
caagacagcatctcctggcaaaagaactcctcctaaacgcaacgggaggacattcggtgc
aggcggcggacgaaagagatgggcgatctctccggacagcggagtggatccgtcagaatc
ggacacgacagagacggagcggaagaggttagcttctaactcctggcccgagcacgcgtt
cctagtggagttttgttggtcaatcgagtcttcgtttaggcagagagacggtgccaccgg
gaattgctcgggc---------aggggtgtagagaaagtcactgcagcaggagatttacc
tgtgtgtgactctgtaccaggcgtcatgggctccatatgatctgtgtttatactagcaaa
agatgaagagcagagctcactggaagcacacacgttgaaatggaggaggcgtgcacaggc
gggctgagcaaacatcagggacagcattcgatgagaccagggagcagggtccacggtagt
gatatcggtgccatctgataacggcacagaagggccctctttatccgattccatgccatc
aaacgagctcccattgacagtagtgctagaagtgatgatgtcggggacagaaaagggtag
cgcgatttggctaagaagcttgttcttccgtcgacggaatggaggcggataaagtgctga
atatgtctggtttgcaagatatatttgctgtactgctctgactccaggaaaacaaggagg
atcaaatgcagtagtagccggctgcgctatagaccgatactgcttcctgggaggatcccg
tacctcgaggctttggatggtattccctcgcag-aaaatgtcctcggtggtctgttctag
gtattcggggaacatagcacacgtttgacgcgggagacatctttgaaagtgccctggacg
aaccaggtgctcccagcgttggggccgtggccataagttccgtatcctcgtctgtaccag
agacagatctatcccttgcgtctaggctgttctgcacacttcttacaaggggcgttaatt
gtgtgcgcggagaatgatagtacctgtcttctaggatcatggagatcacaccagaatttg
cattctaaattttgcattaaatttttaaaaacaaccctcttcgggtgtccgcaggcaccg
tcattggcagccatctagatgctctatattcttgtcaagcgcgacaaagactcatactat
ctattagtcgaccctgccgaaagagtggacagtatctgtagaatactggggcgtctgatt
gggaatgaccctcaggatattcagttacttctaaatggccagcccatagatgcggattta
ggaatattcgaccttgcccttgatgagtattcaacagtcacgtataaattgagaactatt
-------------gtgagccacgatgcggagatgaagcctgtgtatgaatacatctagga
attcctgtggggatggacggctagagacaccaagataggcgctagaaacgagtattatag
ctcatttagccgcattcgcttcagagccttgattatgttgggagctcttgacagctcctg
gagaatcgggataagagatctgagggctctgtccttgctggagctctcccatgtgcttat
cgggatggcgttttctgggtgctttttgtagcacgttggagtgttatctactatgaccgt
ccggtttatgtctcgccccagaatgctgagatccttatatatggtcccgtcggacttgtc
acatgagcaagagtctctgtaaagggagtacgacacgaccttgttgcggtcaaattctgc
gatgatcggtttagcgtaatcttcaatccctgctgtcattattatgacctcccagtcctt
agccacagatgctaagaagtcctctaggtagggccgcttcctgacccacgctatggtgta
gagttctgatatccctgtccccgtttcggtcaggtggcagagctttattgggactatgta
gtccgatccaggcaagtagagatcgaacttcactgcaatcaaggtttcatccatatccag
gaccaaggtaggcttgttttcgtcacttttctgtggaggaagaattggcgcgtcttggat
tgtcttgtacttgacagtgaccgcctctagtaaatccgcaacagatctctgctttttggt
ctttttgtcctcagaagagccccaaccccctccgtgtgagatgttgtatgtc-ttcgcca
aagatatctctgcgtcatctccctggttgtcc-ctgtcacctccgcaacagccaccaaat
gcactgcctctagttagtggtctatctaa
>P344_contig10 complement(359144:362876)
tgagcagcgtcttctgcaatgctacagagccccttgctctgcagtttggacatacaagag
ttggatcaatcgtttctttcaaagtattttctatgcaatctgttagtgtatattttacaa
ttggaataactctgggactggaccgaagtacagcgcaaaagtcacagcttcgtacagacc
tatctatagagctatcaaacgagacaacgcacttaaaggagtactctgtggtcggtgtta
aggacaggatcgtgctcggagatagtacgctatcacgtactatcccgtcagagtagaaga
gggccagtcgcttgcgaatggtttcagcaatggtgtctaattcatctgagcctacaacta
gtgggattgaaatgctttctggagaatcagcaacaaagatatcgaccaatacgtctctcc
tattgtgctctggtatctcctccggtagcatggggacaataatgaggcagtggttggcac
caaagtttagccggcaataccgttccaagttggaactacgatcttggtcaccgtcgtctt
ctatggtgaatatgtctgtaagtccgatcacctccttgtctatgctgagagccgcaagcg
tagtatctggtgggagtctgagtgtagttgtaatcgacttttgaagataactagcactta
atttgtcagaaagaatgcggaaattgaagatcggagagccatctggaggaagtatcagga
tcctggtatagtaggccgcctcggagagcgctgcagcatagtcctcataagaagcagtca
ggggatcaatgtctgacgctggaggctctatttctagaacagaacactgtatggcctggt
cgtctgcagaatgaccgcactcttggcagatagtccgcgaagacagcgatgcagaaacgg
gagagatttgggccgatgctactcggagtgcctcagttagactttctgagccatgctcac
cggcttggagtgcgtctgcaatgattctgtatgcgtctgtatgtagacgcccctccatgt
gatttaattgcagtctaagatttacagaggatgtgcagagtgtacgaaaagctacatgct
taccttaacagccgaaagtgctaagatcaggctctctcccatcctctttatctcatcggc
acccaatatatgcttcatgggggagatcacaagctcacttagggagattatgtcgtagtc
ccgagtgcgaggagagcatgctatctcattccccaatgcgctgaatatgaggccggctag
aacaaaggggttggacacctctccatgccgaatggagtgcgctgcagagtacgccgctcc
acgttgggtggcatctcgatacaaaggatgagaatatgcctgtgtgccgtcagggaacag
aacgcatctgttgccgtaccagacacaagagctaactctgcgggtcttggggtgtatagc
caagacagcatctcctggtaaaagaactcctcctaaacgcaacgggaggacattcggtgc
aggtggcggacgaaagagatgggcgatctctccggacagcggagtggatccatcagaatc
ggacacgacagagacggagcggaagagattagcttctaactcctggcccgagcatgcgtt
cctagtggagttttgttggtcaatcgagtctttgtttaggcagagagacggtgccaccgg
gaattgcgcgggcagttggggtaggggtgtagagaaagtcactgcagcaggagatctacc
tgtgtgtgactctgcaccaggcgtcatgggctccatatgatctgtgtttatactagcaaa
agatgaagagcagagctcactggaagcacacacgttgaagtggaggaggcgtgcacaggc
gggctgagcaaacaacagggacagcattcgatgagaccagggagcagggtccacgatagt
gatatcggtgccatctgataacggcgcagaagggccctctttatccgattccatgcaatc
aaacgagctcccgttgacagtagtgctagaagtgatgatgtcggggacagaaaagggtag
cgcgatttggctaagaagcttgttcttccgtcgacggaatggaggcggataaagtgctga
atatgtctggtttgcaagatatatttgctgtactgctctgactccaggaaaacaaggagg
atcaaatgcagtggtagccggctgcgctatagatcgatactgcttcctgggaggatcccg
tacctcgagactttggatggcattccctcgcaa-aaaatgtcctcggtggtctgttctag
gtattcggggaacatagcacacgtttgacgcgggagacatctttgaaagtgccctggatg
aaccaggtgctcccagcgtcggggccgtggccataagttccgtgtcctcgtctgtaccag
agacagatctatcccttgcgtctaggctgttctgcacacttcttacaaggggcgttaatt
gtgtgcgcggagaatgatagtacctgtcttctaggatcatggagatcacaccagaatttg
cattctaaattttgcattaaatttttaaaaacaaccctcttcgggtgtccgcaggcactg
tcattggcagccatctagatgctctatattcttgtcaagcgcgacaaagactcatactat
ctattagtcgaccctgccgaaagagtggacagtatctgtagaatactggggcgtctgatt
ggggatgaccctctgaatattcagttacttttaaatggccagcccatagatgcggattta
ggaatattcgaccttgccctggatgaacattcaacagtcacgtataaattgagaactatt
-------------gtgagccacgatgcggagatgaagcctgtgtatgaatacatctagga
attcctgtggggatggacggctagagacactaaaataggcgctagaaacgagtattatag
ctcatttagccgcattcgcttcagagccttgatcatgttgggagctcttgacagctcctg
gagaatcgggataagagatctgagggctctgtccttgctggagctctcccatgtgcttat
cgggatggcgttttctgggtgctttttgtagcacgttggagtgttatctactatgaccgt
ccggtttatgtctcgccccagaatgctgagatccttatatatggtcccgtcggacttgtc
acatgagcaagagtctctgtaaagggagtacgacacgaccttgttgcggtcaaattccgc
gatgatcggtttagcgtaatcttcaatccctgctgtcattattatgacctcccagtcctt
agccacagatgctaagaagtcctctaggtagggccgcttcctgacccacgctatggtgaa
gagttctgatatccctgtccccgtttcagtcaggtggcagagctttattggaactatgta
gtccgacccaggcaagtagagatcgaacttcactgcaattaaagtttcgtccatatctag
gaccaaggtaggcttgttttcgtcacccttctgtggaggaagaattggcgcgtcttggat
tgtcttgtacttgacagtgaccgcctctagtaaatccgcaacagatctctgctttttggt
ctttttgtcctcagaagagccccaaccccctccgtgtgagatgttgtatgtc-ttcgcca
aagatatctctgcgtcatctccctggttgtcc-ctgtcacctccgcaacagccaccaaat
gcactgcctctagttagtggtctatctaa
>P387_contig5 complement(378832:382578)
tgagcagcgtcttctgcaatgctacagagccccttgctctgcagtttggacatacaagag
ttggatcaatcgtttctttcaaagtattttctatgcaatctgttagtgtatgctttacag
ttggaataactctgggactggaccgaagtacagcgcaaaagtcacagcttcgtacagacc
tatctatagagctatcaaacgagacaacgcacttaaaggagtactctgtggtcggtgtta
aggacaggatcgtgctcggagatagtacgctatcacgtactatcccgtcagagtagaaga
gggccagtcgcttgcgaatggtttcagcaatggtgtctaattcatctgagtctacaacta
gtgggattgaaatgttttctggagaatcagcaacaaagatatcgaccaatacgtctctcc
tattgtgctctggtatctcctccggtagcatggggacaataatgaggcagtggttggcac
caaagtttagccggcaataccgttccaagttggaactacgatcttggtcaccgtcgtctt
ctatggtgaatatgtctgtaagtccgatcacctccttgtctatgctgagagccgcaagcg
tagtatctggtgggagtctgagtgtagttgtaatcgacgtttgaagataactagcactta
atttgtcagaaagaaggcggaaattgaagatcggagagccatctggaggaagtatcagga
tcctggtatagtaggccgcctcggagagcgctgcagcatagtcctcataagaagcagtca
ggggatcaatgtctgacgctggaggctctatttctagaacagaacactgtatggcctggt
cgtctgcagaatgaccgcactcttggcagatagtccgcgaagacagcgatgcagaaacgg
gagagatttgggccgatgctactcggagtgcctcagttagactttctgagccatgctcac
cggcttggagtgcatctgcaatgatcctgtatgcgtctgtatgtagacgcccctccatgt
gatttaattgcagtctaagatttacagaggatgtgcagagtgtacgaaaagctacatgct
taccttaacagccgaaagtgctaagatcaggctctctcccatcctctttatctcatcggc
acccaatatatgcttcatgggggagatcacaagctcacttagggagattatgtcgtagtc
ccgagtgcgaggagagcatgctatctcattccccaatgcgctgaatatgaggccggatag
aacaaaggggttggacacctctccatgccgaatggagtgcgctgcagaatacgccgctcc
acgttgggtggcatctcgatacaaaggatgagaatatgcttgtgtgccgtcagggaataa
aacgcatctgttgccgtaccagacacaagagctaactctgcgggtcttggggtgtatagc
caagacagcatctcctggcaaaagaactcctcctaaacgcaacgggaggacattcggtgc
aggtggcggacgaaagagatgggcgatctctccggacagcggagtggatccatcagaatc
ggacacgacagagacggagcggaagagattagcctctaactcctggcccgagcatgcatt
cctagcggagttttgttggccaatcgagtcttcgtttaggcagagagacggtgccaccgg
aaattgcgcgggtagttggggtaggggtgtagagaaagtcactgcggcaggagatctacc
tgtgtgtgactctgcaccaggcgtcatgggctccatatgatctgtgtttatactagcaaa
agatgaagagcagagctcactggaaacacacacgttgaaatggaggaggcgtgcacaggc
gggctgagcaaacaacagggacagcattcgatgagaccagggagcagggtccacgatagt
gatatcggtgccatcggataacggcgcagaagggccctctttatccgattccatgccatc
aaacgagttccagttgacagtagtgctagaagtgatgatgtcggggacagaaaagggtag
cgcgatttggctaagaagcttgttcttccgtcgacggaatggaggcggataaagtgctga
atatgtctggtttgcaagatatatttgctgtactgctctgactccaggaaaacaaggagg
gtcaaatgcagtggtagccggctgcgctatagaccgatactgctttctgggaggatcccg
tatctcgagactttggatggcattccctcgcag-aaaatgtcctctgtggtctgttctag
gtattcggggaacatagcacacgtttgacgcgggagacatctttgaaagtgccctggatg
aaccaggtgctcccagcgtcggggccgtggccataagttccgtgtcctcgtctgtaccag
agacagatctatcccttgcgtctaggctgttctgcacacttcttacaaggggcgttaatt
gtgtgcgcggagaatgatagtacctgtcttctaggatcatggagatcacaccagaatttg
cattctaaattttgcattaaatttttaaaaacaaccctcttcgggtgtccgcaggcactg
tcattggcagccatctagatgctctatattcttgtcaagcgcgacaaagactcatactat
ctattagtcgaccctgccgaaagagtggacagtatctgtagaatactggggcgtctgatt
gggaatgacccccaggatattcagttacttctaaatggccagcccatagatgcggattta
ggaatattcgaccttgccctggatgagtattcaacagtcacgtatagattgagaactagt
gagccacaatgcagtgagccacgatgcggagatgaagcctgtgtatgaatacatctagga
attcctatgaggatgaacggctagaggcaccaagataggcgctagaaacgagtattatag
ctcatttagccgcattcgcttcagagccttgattatgttgggagctcttgacagctcctg
gagaatcgggataagagatctgagggctctgtccttgctggagctctcccatgtacttat
tgggatggcgttttctgggtgctttttgtagcacgctggagtgttatctactatgaccgt
ccggtttatgtctcgccccagaatgctgagatccttatatatggtcccgtcggacttgtc
acatgagcaagagtctctgtaaagggagtacgacacgaccttgttgcggtcaaattccgc
gatgatcggtttagcgtaatcttcaatccctgctgtcattattatgacctcccagtcctt
agccacagatgctaagaagtcctctaggtagggccgcttcctgacccacgctatggtgta
gagttctgatatccctgtccccgtttcggtcaggtggcagagctttattggaactatgta
gtccgacccgggcaagtagagatcgaacttcactgcaatcaaggtttcgtccatatccag
gaccaaggtaggcttgttttcgtcacccttctgtggaggaagaattggcgcgtcttggat
tgtcttgtacttgacagtgaccgcctctagtaaatccgcaacagatctctgctttttggt
ctttttgtcctcagaagagccccaaccccctccgtgtgagatgttgtatgtctttcgcca
aagatatctctgcgtcatctccctggttgtcc-ctgtcacctccgcaacagccaccaaat
gcactgcctctagttagtggtctatctaa
>P424_contig10 complement(383117:386840)
tgagcagcgtcttctgcaacactacagagccccttgctctgcagtttggacatacaagag
ttggatcaatcgtttctttcaaagtattttctatgcaatctgttagtgtatattttacaa
ttggaataactctgggactggaccgaagtacagcgcaaaagtcacagcttcgtacagacc
tatttatagagctatcaaacgagacaacgcacttaaaggagtactctgtggtcggtgtta
aggacaggatcgtgctcggagatagtacgctatcacgtactatcccgtcagagtagaaga
gggccagtcgcttgcgaatggtttcagcaatggtgtctaattcatctgagcctacaacta
gtgggattgaaatgctttctggagaatcagcaacaaagatatcgaccaatacgtctctcc
tattgtgctctggtatctcctccggtagcatggggacaataatgaggcagtggttggcac
caaagtttagccggcaataccgttccaagttggaactacgatcttggtcaccgtcgtctt
ctatggtgaatatgtctgtaagtccgatcacctccttgtctatgctgagagccgcaagcg
tagtatctggtgggagtctgagtgtagttgtaatcgacttttgaagataactagcactta
atttgtcagaaagaaggcggaaattgaagatcggagagccatctggaggaagtatcagga
tcctggtatagtaggccgcctcggagagcgctgcagcatagtcctcataagaagcagtca
ggggatcaatgtctgacgctggaggctctatttctagaacagaacactgtatggcctggt
cgtctgcagaatgaccgcactcttggcagatagtccgcgaagacagcgatgcagaaacgg
gagagatttgggccgatgctactcggagtgcctcagttagactttctgagccatgctcac
cggcttggagtgcatctgcaatgatcctgtatgtgtctgtatgtaggtgtccctccatgt
gatttaattgcagtctaagatttacaaaggatgtgcagagtgtacgaaaagctacatgct
taccttaacagctgaaagtgctaagatcaggctctctcccatcctctttatctcatcggc
acccaatatatgcttcatgggggagatcacaagctcacttagggagattatgtcgtagtc
ccgagtgcgaggagagcatgctatctcgttccccaatgcgctgaatatgaggccggctag
aacaaaggggttggacacctctccatgccgaatggagtgcgctgcagagtacgctgctcc
acgttgggtggcatctcgatacaaaggatgagaatatgcttgtgtgccgtcagggaatag
aacgcatctgttgccgtaccagacacaagagctaactttgcgggtcttggggtgtatagc
caagacagcatctcctggcaaaagaactcctcctaaacgcaacgggaggacattcggtgc
aggcggcggacgaaagagatgggcgatctctccggacagcggagtggatccgtcagaatc
ggacacgacagagacggagcggaagaggttagcttctaactcctggcccgagcatgcgtt
cctagtggagttttgttggtcaatcgagtcttcgtttaggcagagagacggtgccaccgg
gaattgctcgggc---------aggggtgtagagaaagtcactgcagcaggagatttacc
tgtgtgtgactctgcaccaggcgtcatgggctccatatgatctgtgtttatactagcaaa
agatgaagagcagagctcactggaagcacacacgttgaaatggaggaggcgtgcacaggc
gggctgagcaaacatcagggacagcattcgatgagaccagggagcagggtccacggtagt
gatatcggtgccatctgataacggcacagaagggccctctttatccgattccatgccatc
aaacgagctcccattgacagtagtgctagaagtgatgatgtcggggacagaaaagggtag
cgcgatttggctaagaagcttgttcttccgtcgacggaatggaggcggataaagtgctga
atatgtctggtttgcaagatatatttgctgtactgctctgactccaggaaaacaaggagg
atcaaatgcagtagtagccggctgcgctatagaccgatactgcttcctgggaggatcccg
tacctcgaggctttggatggtattccctcgcag-aaaatgtcctcggtggtctgttctag
gtattcggggaacatagcacacgtttgacgcgggagacatctttgaaagtgccctggacg
aaccaggtgctcccagcgttggggccgtggccataagttccgtatcctcgtctgtaccag
agacagatctatcccttgcgtctaggctgttctgcacacttcttacaaggggtgttaatt
gtgtgcgcggagaatgatagtacctgtcttctaggatcatggagatcacaccagaatttg
cattctaaattttgcattaaatttttaaaaacaaccctcttcgggtgtccgcaggcaccg
tcattggcagccatctagatgctctatattcttgtcaagcgcgacaaagactcatactat
ctattagtcgaccctgccgaaagagtggacagtatctgtagaatactggggcgtctgatt
gggaatgaccctcaggatattcagttacttctaaatggccagcccatagatgcggattta
ggaatattcgaccttgcccttgatgagtattcaacagtcacgtataaattgagaactatt
-------------gtgagccacgatgcggagatgaagcctgtgtatgaatacatctagga
attcctgtggggatggacggctagagacaccaagataggcgctagaaacgagtattatag
ctcatttagccgcattcgcttcagagccttgattatgttgggagctcttgacagctcctg
gagaatcgggataagagatctgagggctctgtccttgctggagctctcccatgtgcttat
cgggatggcgttttctgggtgctttttgtagcacgttggagtgttatctactatgaccgt
ccggtttatgtctcgccccagaatgctgagatccttatatatggtcccgtcggacttgtc
acatgagcaagagtctctgtaaagggagtacgacacgaccttgttgcggtcaaattctgc
gatgatcggtttagcgtaatcttcaatccctgctgtcattattatgacctcccagtcctt
agccacagatgctaagaagtcctctaggtagggccgcttcctgacccacgctatggtgta
gagttctgatatccctgtccccgtttcggtcaggtggcagagctttattgggactatgta
gtccgatccaggcaagtagagatcgaacttcactgcaatcaaggtttcatccatatccag
gaccaaggtaggcttgttttcgtcacttttctgtggaggaagaattggcgcgtcttggat
tgtcttgtacttgacagtgaccgcctctagtaaatccgcaacagatctctgctttttggt
ctttttgtcctcagaagagccccaaccccctccgtgtgagatgttgtatgtc-ttcgcca
aagatatctctgcgtcatctccctggttgtcc-ctgtcacctccgcaacagccaccaaat
gcactgcctctagttagtggtctatctaa
>P427_contig7 complement(382892:386626)
ttagcagcgtcttctgcaatgctacggagcctcttgctctgcagtttggacatacaagag
ttggatcaatcgtttctttcaaagtattttctatgcaatctgttagtgtatattttacag
ttggaataactctgggactggaccgaagtacagcgcaaaagtcacagcttcgtacagacc
tatttatagagctatcaaacgagacaacgcacttaaaggagtactctgtggtcggtgtta
aggacaggatcgtgctcggagatagtacgctatcacgtactatcccgtcagagtagaaga
gggccagtcgcttgcgaatggtttcagcaatggtgtctaattcatctgagcctacaacta
gtgggattgaaatgctttctggagaatcagcaacaaagatatcgaccaatacgtctctcc
tattgtgctctggtatctcctccggtagcatggggacaataatgaggcagtggttggcac
caaagtttagccggcaataccgttccaagttggaactacgatcttggtcaccgtcgtctt
ctatggtgaatatgtctgtaagtccgatcacctccttgtctatgctgagagccgcaagcg
tagtatctggtgggagtctgagtgtagttgtaatcgacttttgaagataactagcactta
atttgtcagaaagaaggcggaaattgaagatcggagagccatctggaggaagtatcagga
tcctggtatagtaggccgcctcggagagcgctgcagcatagtcctcataagaagcagtca
ggggatcaatgtctgacgctggaggctctatttctagaacagaacactgtatggcctggt
cgtctgcagaatgaccgcactcttggcagatagtccgcgaagacagcgatgcagaaacgg
gagagatttgggccgatgctactcggagtgcctcagttagactttctgagccatgctcac
cggcttggagtgcatctgcaatgatcctgtatgtgtctgtatgtaggtgtccctccatgt
gatttaattgcagtctaagatttacaaaggatgtgcagagtgtacgaaaagctacatgct
taccttaacagctgaaagtgctaggatcaggctctctcccatcctctttatctcatcggc
acccaatatatgcttcatgggggagatcacaagctcacttagggagattatgtcgtagtc
ccgagtgcgaggagagcatgctatctcgttccccaatgcgctgaatatgaggccggctag
aacaaaggggttggacacctctccatgccgaatggagtgcgctgcagagtacgccgctcc
acgttgggtggcatctcgatacaaaggatgagaatatgcctgtgtgccgtcagggaacag
aacgcatctgttgccgtaccagacacaagagctaactctgcgggtcttggggtgtatagc
caagacagcatctcctggtaaaagaactcctcctaaacgcaacgggaggacattcggtgc
aggcggcggacgaaagagatgggcgatctctccggacagcggagtggatccatcagaatc
ggacacgacagagacggagcggaagaggttagcttctaactcctggcccgagcatgcgtt
cctagtggagttttgttggccaatcgagtcttcgtttaggcagagagacggtgccaccgg
aaattgcgcgggtagttggggcaggggtgtagagaaagtcactgcggcaggagatctacc
tgtgtgtgactctgcaccaggcgtcatgggctccatatgatctgtgtttatactagcaaa
agatgaagagcagagctcactggaaacacacacgttgaagtggaggaggcgtgcacaggc
gggctgagcaaacaacagggacagcattcgatgagaccagggagcagggtccacgatagt
gatatcggtgccatcggataacggcgcagaagggccctctttatccgattccatgccatc
aaacgagctcccattgacagtagtgctagaagtgatgatgtcggggacagaaaagggtag
cgcgatttggctaagaagcttgttcttccgtcgacggaatggaggcggataaagtgctga
atatgtctggtttgcaagatatatttgctgtactgctctgactccaggaaaacaaggagg
gtcaaatgcagtggtagccggctgcgctatagatcgatactgctttctgggaggatcccg
tacctcgagactttggatggcattccctcgcagaaaaatgtcctcggtggtctgttctag
gtattcggggaacatagcacacgtttgacgcgggagacatctttgaaagtgccctggacg
aaccaggtgctcccagcgtcggggccgtggccataagttccgtgtcctcgtctgtaccag
agacagatctatcccttgcgtctaggctgttctgcacacttcttacaaggggcgttaatt
gtgtgcgcggagaatgatagtacctgtcttctaggatcatggagatcacaccagaatttg
cattctaaattttgcattaaatttttaaaaacaaccctcttcgggtgtccgcaggcactg
tcattggcagccatctagatgctttatattcttgtcaagcgcgacaaagactcatactat
ctattagtcgaccctgccgaaagagtggacagtatctgtagaatactggggcgtctgatt
gggaatgaccctcaggatattcagttacttctaaatggccagcccatagatgcggattta
ggaatattcgaccttgcccttgatgagtattcaacagtcacgtataaattgagaactatt
-------------gtgagccacgatgcggagatgaagcctgtgtatgaatacatctagga
attcctatgaggatgaacggttagaggcaccaaaataggcgctagaaacgagtattatag
ctcatttagccgcattcgcttcagagccttgatcatgttgggagctcttgacagctcctg
gagaatcgggataagagatctgagggctctgtccttgctggagctctcccatgtacttat
tgggatggcgttttctgggtgctttttgtagcacgttggagtgttatctactatgaccgt
ccggtttatgtctcgccccagaatgctgagatccttatatatggtcccgtcggacttgtc
acatgagcaagagtctctgtaaagggagtacgacacgaccttgttgcggtcaaattccgc
gatgatcggtttagcgtaatcttcaatccctgctgtcattattatgacctcccagtcctt
agccacagatgctaagaagtcctctaggtagggccgcttcctgacccacgctatggtgta
gagttctgatatccctgtccccgtttcggtcaggtggcagagctttattgggactatgta
gtccgacccaggcaagtagagatcgaacttcactgcaatcaaggtttcgtccatatccag
gaccaaggtaggcttgttttcgtcacttttctgtggaggaagaattggcgcgtcttggat
tgtcttgtacttgacagtgaccgcctctagtaaatccgcaacagatctctgctttttggt
ctttttgtcctcagaagagccccaaccccctccgtgtgagatgttgtatgtc-ttcgcca
aagatatctctgcgtcatctccctggttgtcctctgtcacctccgcaacagccaccaaat
gcactgcctctagttagtggtctatctaa
>P458_contig4 complement(590223:593946)
tgagcagcgtcttctgcaacactacagagccccttgctctgcagtttggacatacaagag
ttggatcaatcgtttctttcaaagtattttctatgcaatctgttagtgtatattttacaa
ttggaataactctgggactggaccgaagtacagcgcaaaagtcacagcttcgtacagacc
tatttatagagctatcaaacgagacaacgcacttaaaggagtactctgtggtcggtgtta
aggacaggatcgtgctcggagatagtacgctatcacgtactatcccgtcagagtagaaga
gggccagtcgcttgcgaatggtttcagcaatggtgtctaattcatctgagcctacaacta
gtgggattgaaatgctttctggagaatcagcaacaaagatatcgaccaatacgtctctcc
tattgtgctctggtatctcctccggtagcatggggacaataatgaggcagtggttggcac
caaagtttagccggcaataccgttccaagttggaactacgatcttggtcaccgtcgtctt
ctatggtgaatatgtctgtaagtccgatcacctccttgtctatgctgagagccgcaagcg
tagtatctggtgggagtctgagtgtagttgtaatcgacttttgaagataactagcactta
atttgtcagaaagaaggcggaaattgaagatcggagagccatctggaggaagtatcagga
tcctggtatagtaggccgcctcggagagcgctgcagcatagtcctcataagaagcagtca
ggggatcaatgtctgacgctggaggctctatttctagaacagaacactgtatggcctggt
cgtctgcagaatgaccgcactcttggcagatagtccgcgaagacagcgatgcagaaacgg
gagagatttgggccgatgctactcggagtgcctcagttagactttctgagccatgctcac
cggcttggagtgcatctgcaatgatcctgtatgtgtctgtatgtaggtgtccctccatgt
gatttaattgtagtctaagatttacaaaggatgtgcagagtgtacgaaaagctacatgct
taccttaacagctgaaagtgctaagatcagattctctcccatcctctttatctcatcggc
acccaatatatgcttcatgggggagatcacaagctcacttagggagattatgtcgtagtc
ccgagtgcgaggagagcatgctatctcgttccccaatgcgctgaatatgaggccggctag
aacaaaggggttggacacctctccatgccgaatggagtgcgctgcagagtacgctgctcc
acgttgggtggcatctcgatacaaaggatgagaatatgcttgtgtgccgtcagggaatag
aacgcatctgttgccgtaccagacacaagagctaactctgcgggtcttggggtgtatagc
caagacagcatctcctggcaaaagaactcctcctaaacgcaacgggaggacattcggtgc
aggcggcggacgaaagagatgggcgatctctccggacagcggagtggatccgtcagaatc
ggacacgacagagacggagcggaagaggttagcttctaactcctggcccgagcatgcgtt
cctagtggagttttgttggccaatcgagtcttcgtttaggcagagagacggtgccaccgg
gaattgctcgggc---------aggggtgtagagaaagtcactgcagcaggagatttacc
tgtgtgtgactctgcaccaggcgtcatgggctccatatgatctgtgtttatactagcaaa
agatgaagagcagagctcactggaagcacacacgttgaaatggaggaggcgtgcacaggc
gggctgagcaaacatcagggacagcattcgatgagaccagggagcagggtccacggtagt
gatatcggtgccatctgataacggcacagaagggccctctttatccgattccatgccatc
aaacgagctcccattgacagtagtgctagaagtgatgatgtcggggacagaaaagggtag
cgcgatttggctaagaagcttgttcttccgtcgacggaatggaggtggataaagtgctga
atatgtctggtttgcaagatatatttgctgtactgctctgactccaggaaaacaaggagg
atcaaatgcagtggtagccggctgcgctatagaccgatactgcttcctgggaggatcccg
tacctcgaggctttggatgatattccctcgcag-aaaatgtcctcggtggtctgttctag
gtattcggggaacatagcacacgtttgacgcgggagacatctttgaaagagccctggacg
aaccaggtgctcccagcgtcggggccgtggccataagttccgtatcctcgtctgtaccag
agacagatctatcccttgcgtctaggctgttctgcacacttcttacaaggggtgttaatt
gtgtgcgcggagaatgatagtacctgtcttctaggatcatggagatcacaccagaatttg
cattctaaattttgcattaaatttttaaaaacaaccctcttcgggtgtccgcaggcactg
tcattggcagccatctagatgctctatattcttgtcaagcgcgacaaaaactcatactat
ctattagtcgaccctgccgaaagagtggacagtatctgtagaatactggggcgtctgatt
gggaatgaccctcaggatattcagttacttctaaatggccagcccatagatgcggattta
ggaatattcgaccttgaccttgatgagtattcaacagtcacgtataaattgagaactatt
-------------gtgagccacgatgcggagatgaagcctgtgtatgaatacatctagga
attcctgtggggatggacggctagagacaccaagataggcactagaaacgagtattatag
ctcatttagccgcattcgcttcagagccttgattatgttgggagctcttgacagctcctg
gagaatcgggataagagatctgagggctctgtccttgctggagctctcccatgtgcttat
cgggatggcgttttctgggtgctttttgtagcacgttggagtgttatctactatgaccgt
ccggtttatgtctcgccccagaatgctgagatccttatatatggtcccgtcggacttgtc
acatgagcaagagtctctgtaaagggagtacgacacgaccttgttgcggtcaaattctgc
gatgatcggtttagcgtaatcttcaatccctgctgtcattattatgacctcccagtcctt
agccacagatgctaagaagtcctctaggtagggccgcttcctgacccacgctatggtgaa
gagttctgatatccctgtccccgtttcggtcaggtggcagagctttattgggactatgta
gtccgacccaggcaagtagagatcgaacttcactgcaatcaaggtttcgtccatatccag
gaccaaggtaggcttgttttcgtcacttttctgtggaggaagaattggcgcgtcttggat
tgtcttgtacttgacagtgaccgcctctagtaaatccgcaacagatctctgctttttggt
ctttttgtcctcagaagagccccaaccccctccgtgtgagatgttgtatgtc-ttcgcca
aagatatctctgcgtcatctccctggttgtcc-ctgtcacctccgcaacagccaccaaat
gcactgcctctagttagtggtctatctaa
