# Supplementary material for: High resolution multi-locus sequence typing scheme for Giardia duodenalis assemblage B outbreak and population analysis
Source: PLoS Negl Trop Dis. 2026 Jul 15;20(7):e0014528. doi: 10.1371/journal.pntd.0014528 (PMC13395364; doi:10.1371/journal.pntd.0014528)
Supplement: S2 Appendix — (ZIP) [file pntd.0014528.s002.zip › S2_Appendix/annotated_alignment_2259_k501_ash0.9_reads20_c5fae58a8e06ab8ea3bd9122779feb0c.fasta]

>POIs
-----------------------------------------------------------------------------------------------------------------------------------------------------------------------------------------------------------------------------------------------------------------------------------------------------------------------------------------------------------------------------------------------------------------------------------------------YYY----YY-YYYY---YY----------Y-YYY-YYYYYYY---------Y------YYY--------------------------------------------------------------------------------------------------------------------------------------------------------------------------------------------------------------------------------------------------------------------------------------------------------------------------------------------------------------------------------------------------------------------------------------------------------------------------------------------------------------------------------------------------------------------------------------------------------------------------------------------------------------------------------------------------------------------------------------------------------------------------------------------------------------------------------------
>GCA_011634595.1_contig9 500634:501931
actgtgggctttctagttgacagcttgttcatcaactgctttaatactgcagagctcatc
tttcatcactactctttgaagaaatctgaagcagacgtagaagatgtcgatgctcagaag
actacctacctcgatgatctgctaccggaaaagggagataagggggctatgacatccaat
acacggccgagagtcagtcggctgaaagcgataaaagcgaaccttgctaatgaatcgtct
atgaatgtttccagtactatgactgtctctgacggtgaagataattgtccagatgcagag
tcgttcgaatctgattccaccatgttcacagcattcgacgctataaagccacaggagaag
ctaaccgaaatgatgaacctttccatcgacactacgacctttctgagtgctacttgtggc
ctgtttgattactcaccacatcacagtattggggagtgctcaatcaaaataccggtcagc
acaggagcatctggtgaagagaggtccgtgtttgttgtccctatctctcaaacactgttt
agcaagcgctatggagtaacccctggagacagctcctgctatgaagtagttatatactct
agtatcattggccatcaggtgaccgagcgccatgcagcgaagatcactgctgataagata
aagttgtgtgactatgcggagcttagaataccatacatgatagcccgttcgccagcagcc
tttaaaagcttcaccgccaaggctgcagaggcccaagaagcatctagtttaccaccagat
gtgggacggctagaaaggaacattattttgggtgtaggagccacaattgcaggatcagca
tgtgctgggaagcctctacgggataaaatactggaaccactagactagaggatcagctcg
ctgtccaggaagtgtgctgttacctgcttgacagacataccagccttccgcaggggcttt
aagcctatactgtcatccgattgcgtggggattggggacagaaaatgtacacgtttctgc
ccatcagtgacgcacttggcctcattagctgcactgatcaggcgttgaatctctaggtcc
tttgctgctagttgcgtctccatggtgtctttgagttcttgcagttgctttgaggcgcgc
ttctccgactcaaccaacatatgtcttgcctcttttagttgtcgctccaatgtattattt
tttattacagctgcaccgtaagattgattcaattttataattgtggcacgatgctcgtct
tgattgacctctgtcttggcatgtgagtgttgctgctg
>GCA_001543975.1_contig22 complement(57832:59129)
actgtgggctttctagttgacagcttgttcatcaactgctttaatactgcagagctcatc
tttcatcactactctttgaagaaatctgaagcagacgtagaagatgtcgatgctcagaag
actacctacctcgatgatctgctaccggaaaagggagataagggggctatgacatccaat
acacggccgagagtcagtcggctgaaagcaataaaagcgaaccttgctaatgaatcgtct
atgaatgtttccagtactatgactgtctctgacggtgaagataattgtccagatgcagag
tcgttcgaatctgattccaccatgttcacagcattcgacgctataaagccacaggagaag
ctaaccgaaatgatgaacctttccatcgacactacgacctttctgagtgctacttgtggc
ctgtttgattactcgccacatcacagtattggggagtgctcaatcaaaataccggtcagc
acaggagcatctggtgaagagaggtccgtgtttgttgtccctgtctctcaaacactgttt
agcaagcgctatggagtaacccctggagacagctcctgctatgaagtagttatatactct
agtatcattggccatcaggtgaccgagcgccatgcagcgaagatcactgctgataagata
aagttgtgtgactatgcggagcttagaataccatacatgatagcccgttcgccagcagcc
tttaaaagcttcaccgccaaggctgcagaggcccaagaagcatctagtttaccaccagat
gtgggacggctagaaaggaacattattttgggtgtaggagccacaattgcaggatcagca
tgtgctgggaagcctctacgggataaaatactggaaccactagactagaggatcagctcg
ctgtccaggaagtgtgctgttacctgcttgacagacataccagccttccgcaggggcttt
aagcctatactgtcatccgattgcgtggggattggagacagaaaatgtacacgtttctgc
ccatcagtgacgcacttggcctcattagccgcactgatcaggcgttgaatctctaggtcc
tttgctgctagttgcgtctccatggtgtctttgagttcttgcagttgctttgaggcgcgc
ttctccgactcaaccaacatatgtctcgcctcttttagttgtcgctccaatgtattantt
tttattacagctgcaccgtaagattgattcaattttataattgtggcacgatgctcgtct
tgattgacctctgtcttggcatgtgagtgttgctgctg
>Gerbil_contig010.1 complement(273000:274297)
actgtgggctttctagttgacagcttgttcatcaactgctttaatactgcagagctcatc
tttcatcactactctttgaagaaatctgaagcagacgtagaagatgtcgatgctcagaag
actacctacctcgatgatctgctaccggaaaagggagataagggggctatgacatccaat
acacggccgagagtcagtcggctgaaagcgataaaagcgaaccttgctaatgaatcgtct
atgaatgtttccagtactatgactgtctctgacggtgaagataattgtccagatgcagat
tcgttcgaatctgattccaccatgttcacagcattcgacgctataaagccacaggagaag
ctaaccgaaatgatgaacctttccatcgacactacgacctttctgagtgctacttgtggc
ctgtttgattactcgccacatcacagtattggggagtgctcaatcaaaataccggtcagc
acaggagcatctggtgaagagaggtccgtgtttgttgtccctgtctctcaaacactgttt
agcaagcgctatggagtagctcctggagacagctcctgctatgaagtagttgtatactct
agtatcattggccatcaggtgaccgagcgccatgcagcgaagatcactgctgataagata
aagctgtgtgactatgcggagatcagaataccatacatgatagcccgttcgccagcagcc
tttaaaagcttcaccgccaaggctgcagaggcccaagaagcatctagtttaccaccagat
gtgggacggctagaaaggaacattattttgggtgtaggagccacaattgcaggatcagca
tgtgctgggaagcctctacgggataaaatactggaaccactagactagaggatcagctcg
ctgtccaggaagtgtgctgttacctgcttgacagacataccagccttccgcaggggcttt
aagcctatactgtcatccgattgcgtggggattggagacagaaaatgtacacgtttctgc
ccatcagtgacgcacttggcctcattagctgcactgatcaggcgttgaatctctaggtcc
tttgctgctagttgcgtctccatggtgtctttgagttcttgcagttgctttgaggcgcgc
ttctccgactcaaccaacatatgtctcgcctcttttagttgtcgctccaatgtattattt
tttattacagctgcaccgtaagattgattcaattttataattgtggcacgatgctcgtct
tgattgacctctgtcttggcgtgtgagtgttgctgctg
>Gi-P132_contig010.1 complement(272971:274268)
actgtgggctttctagttgacagcttgttcatcaactgctttaatactgcagagctcatc
tttcatcactactctttgaagaaatctgaagcagacgtagaagatgtcgatgctcagaag
actacctacctcgatgatctgctaccggaaaagggagataagggggctatgacatccaat
acacggccgagagtcagtcggctgaaagcgataaaagcgaaccttgctaatgaatcgtct
atgaatgtttccagtactatgactgtctctgacggtgaagataattgtccagatgcagag
tcgttcgaatctgattccaccatgttcacagcattcgacgctataaagccacaggagaag
ctaaccgaaatgatgaacctttccatcgacactacgacctttctgagtgctacttgtggc
ctgtttgattactcgccacatcacagtattggggagtgctcaatcaaaataccggtcagc
acaggagcatctggtgaagagaggtccgtgtttgttgtccctgtctctcaagcactgttt
agcaagcgctatggagtagcccctggagacagctcctgctatgaagtagttgtatactct
agtatcattggccatcaggtgaccgagcgccatgcagcgaagatcactgctgataagata
aagctgtgtgactatgcggagatcagaataccatacatgatagcccgttcgccagcagcc
tttaaaagcttcaccgccaaggctgcagaggcccaagaagcatctagtttaccaccagat
gtgggacggctagaaaggaacattattttgggtgtaggagccacaattgcaggatcagca
tgtgctgggaagcctctacgggataaaatactggaaccactagactagaggatcagctcg
ctgtccaggaagtgtgctgttacctgcttgacagacataccagccttccgcaggggcttt
aagcctatactgtcatccgattgcgtggggattggagacagaaaatgtacacgtttctgc
ccatcagtgacgcacttggcctcattagctgcactgatcaggcgttgaatctctaggtcc
tttgctgctagttgcgtctccatggtgtctttgagttcttgcagttgctttgaggcgcgc
ttctccgactcaaccaacatatgtctcgcctcttttagttgtcgctccaatgtattattt
tttattacagctgcaccgtaagattgattcaattttataattgtggcacgatgctcgtct
tgattgacctctgtcttggcgtgtgagtgttgctgctg
>Gi-P289_contig010.1 complement(272986:274283)
actgtgggctttctagtcgacagcttgttcatcaactgctttaatactgcagagctcatc
tttcatcactactctttgaagaaatctgaagcagacgtagaagatgtcgatgctcagaag
actacctacctcgatgatctgctaccggaaaagggagataagggggctatgacatccaat
acacggccgagagtcagtcggctgaaagcgataaaagcgaaccttgctaatgaatcgtct
atgaatgtttccagtactatgactgtctctgacggtgaagataattgtccagatgcagag
tcgttcgaatctgattccaccatgttcacagcattcgacgctataaagccacaggagaag
ctaaccgaaatgatgaacctttccatcgacactacgacctttctgagtgctacttgtggc
ctgtttgattactcgccacatcacagtattggggagtgctcaatcaaaataccggtcagc
acaggagcatctggtgaagagaggtccgtgtttgttgtccctgtctctcaagcactgttt
agcaagcgctatggagtagcccctggagacagctcctgctatgaagtagttatatactct
agtatcattggccatcaggtgaccgagcgccatgcagcgaagatcactgctgataagata
aagctgtgtgactatgcggagatcagaataccatacatgatagcccgttcgccagcagcc
tttaaaagcttcaccgccaaggctgcagaggcccaagaagcatctagtttaccaccagat
gtgggacggctagaaaggaacattattttgggtgtaggagccacaactgcaggatcagca
tgtgytgggaagcctctacgggataaaatactggaaccactagactagaggatcagctcg
ctgtccaggaagtgtgctgttacctgcttgacagacataccagccttccgcaggggcttt
aagcctatactgtcatccgattgcgtggggattggagacagaaaatgtacacgtttctgc
ccatcagtgacgcacttggcctcattagctgcactgatcaggcgttgaatctctaggtcc
tttgctgctagttgcgtctccatggtgtctttgagttcttgcagttgctttgaggcgcgc
ttctccgactcaaccaacatatgtctcgcctcttttagttgtcgctccaatgtattattt
tttattacagctgcaccgtaagattgattcaattttataattgtggcacgatgctcgtct
tgattgacctctgtcttggcgtgtgagtgttgctgctg
>Gi-P448_contig010.1 complement(272965:274262)
actgtgggctttctagttgacagcttgttcatcaactgctttaatactgcagagctcatc
tttcatcactactctttgaagaaatctgaagcagacgtagaagatgtcgatgctcagaag
actacctacctcgatgatctgctaccggaaaagggagataagggggctatgacatccaat
acacggccgagagtcagtcggctgaaagcgatmaaagcgaaccttgctaatgaatcgtct
atgaatgtttccagtactatgactgtctctgacggtgaagataattgtccagatgcagag
tcgttcgaatctgattccaccatgttcacagcattcgacgctataaagccacaggagaag
ctaaccgaaatgatgaacctttccatcgacactacgacctttctgagtgctacttgtggc
ctgtttgattactcgccacatcacagtattggggagtgctcaatcaaaataccggtcagc
acaggagcatctggtgaagagaggtccgtgtttgttgtccctgtctctcaagcactgttt
agcaagcgctatggagtagcycctggagacagctcctgctatgaagtagttatatactct
agtatcattggccatcaggtgaccgagcgccatgcagcgaagatcactgctgataagata
aagctgtgtgactatgcggagatcagaataccatacatgatagcccgttcgccagcagcc
tttaaaagcttcaccgccaaggctgcagaggcccaagaagcatctagtttaccaccagat
gtgggacggctagaaaggaacattattttgggtgtaggagccacaattgcaggatcagca
tgtgctgggaagcctctacgggataaaatactggaaccactagactagaggatcagctcg
ctgtccaggaagtgtgctgttacctgcttgacagacataccagccttccgcaggggcttt
aagcctatactgtcatccgattgcgtggggattggrgacagaaaatgtacacgtttctgc
ccatcagtgacgcacttggcctcattagctgcactgatcaggcgttgaatctctaggtcc
tttgctgctagttgcgtctccatggtgtctttgagttcttgcagttgctttgaggcgcgc
ttctccgactcaaccaacatatgtctcgcctcttttagttgtcgctccaatgtattattt
tttattacagctgcaccgtaagattgattcaattttataattgtggcacgatgctcgtct
tgattgacctctgtcttggcgtgtgagtgttgctgctg
>Gi-P514_contig010.1 complement(272941:274238)
actgtgggctttctagtcgacagcttgttcatcaaatgctttaatactgcagagctcatc
tttcatcactactctttgaagaaatctgaagcagacgtagaagatgtcgatgctcagaag
actacctacctcgatgatctgctaccggaaaagggagataagggggctatgacatccaat
acacggccgagagtcagtcggctgaaagcgataaaagcgaaccttgctaatgaatcgtct
atgaatgtttccagtactatgactgtctctgacggtgaagataattgtccagatgcagag
tcgttcgaatctgattccaccatgttcacagcattcgacgctataaagccacaggagaag
ctaaccgaaatgatgaacctttccatcgacactacgacctttctgagtgctacttgtggc
ctgtttgattactcgccacatcacagtattggggagtgctcaatcaaaataccggtcagc
acaggagcatctggtgaagagaggtccgtgtttgttgtccctgtctctcaagcactgttt
agcaagcgctatggagtagcccctggagacagctcctgctatgaagtagttatatactct
agtatcattggccatcaggtgaccgagcgccatgcagcgaagatcactgctgataagata
aagctgtgtgactatgcggagcttagaataccatacatgatagcccgttcgccagcagcc
tttaaaagcttcaccgccaaggctgcagaggcccaagaagcatctagtttaccaccagat
gtgggacggctagaaaggaacattattttgggtgtaggagccacaattgcaggatcagca
tgtgctgggaagcctctacgggataaaatactggaaccactagactagaggatcagctcg
ctgtccaggaagtgtgctgttacctgcttgacagacataccagccttccgcaggggcttt
aagcctatactgtcatccgattgcgtggggattggagacagaaaatgtacacgtttctgc
ccatcagtgacgcacttggcctcattagctgcactgatcaggcgttgaatctctaggtcc
tttgctgctagttgcgtctccatggtgtctttgagttcttgcagttgctttgaggcgcgc
ttctccgactcaaccaacatatgtctcgcctcttttagttgtcgctccaatgtattattt
tttattacagctgcaccgtaagattgattcaattttataattgtggcacgatgctcgtct
tgattgacctctgtcttggcgtgtgagtgttgctgctg
>Gi-P521_contig010.1 complement(272995:274292)
actgtgggctttctagttgacagcttgttcatcaactgctttaatactgcagagctcatc
tttcatcactactctttgaagaaatctgaagcagacgtagaagatgtcgatgctcagaag
actacctacctcgatgatctgctaccggaaaagggagataagggggctatgacatccaat
acacggccgagagtcagtcggctgaaagcgataaaagcgaaccttgctaatgaatcgtct
atgaatgtttccagtactatgactgtctctgacggtgaagataattgtccagatgcagag
tcgttcgaatctgattccaccatgttcacagcattcgacgctataaagccacaggagaag
ctaaccgaaatgatgaacctttccatcgacactacgacctttctgagtgctacttgtggc
ctgtttgattactcgccacaycacagtattggggagtgctcaatcaaaataccggtcagc
acaggagcatctggtgaagagaggtccgtgtttgttgtccctgtctctcaagcactgttt
agcaagcgctatggagtagctcctggagacagctcctgctatgaagtagttgtatactct
agtatcattggccatcaggtgaccgagcgccatgcagcgaagatcactgctgataagata
aagctgtgtgactatgcggagatcagaataccatacatgatagcccgttcgccagcagcc
tttaaaagcttcaccgccaaggctgcagaggcccaagaagcatctagtttaccaccagat
gtgggacggctagaaaggaacattattttgggtgtaggagccacaattgcaggatcagca
tgtgctgggaagcctctacgggataaaatactggaaccactagactagaggatcagctcg
ctgtccaggaagtgtgctgttacctgcttgacagacataccagccttccgcaggggcttt
aagcctatactgtcatccgattgcgtggggattggagacagaaaatgtacacgtttctgc
ccatcagtgacgcacttggcctcattagctgcactgatcaggcgttgaatctctaggtcc
tttgctgctagttgcgtctccatggtgtctttgagttcttgcagttgctttgaggcgcgc
ttctccgactcaaccaacatatgtctcgcctcttttagttgtcgctccaatgtattattt
tttattacggctgcaccgtaagattgattcaattttataattgtggcacgatgctcgtct
tgattgacctctgtcttggcgtgtgagtgttgctgctg
>Gi-P528_contig010.1 complement(273016:274313)
actgtgggctttctagttgacagcttgttcatcaactgctttaatactgcagagctcatc
tttcatcactactctttgaagaaatctgaagcagacgtagaagatgtcgatgctcagaag
actacctacctcgatgatctgctaccggaaaagggagataagggggctatgacatccaat
acacggccgagagtcagtcggctgaaagcgataaaagcgaaccttgctaatgaatcgtct
atgaatgtttccagtactatgactgtctctgacggtgaagataattgtccagatgcagag
tcgttcgaatctgattccaccatgttcacagcattcgacgctataaagccacaggagaag
ctaaccgaaatgatgaacctttccatcgacactacgacctttctgagtgctacttgtggc
ctgtttgattactcgccacatcacagtattggggagtgctcaatcaaaataccggtcagc
acaggagcatctggtgaagagaggtccgtgtttgttgtccctgtctctcaaacactgttt
agcaagcgctatggagtagctcctggagacagctcctgctatgaagtagttgtatactct
agtatcattggccatcaggtgaccgagcgccatgcagcgaagatcactgctgataagata
aagctgtgtgactatgcggagcttagaataccatacatgatagcccgttcgccagcagcc
tttaaaagcttcaccgccaaggctgcagaggcccaagaagcatctagtttaccaccagat
gtgggacggctagaaaggaacattattttgggtgtaggagccacaattgcaggatcagca
tgtgctgggaagcctctacgggataaaatactggaaccactagactagaggatcagctcg
ctgtccaggaagtgcgctgttacctgcttgacagacataccagccttccgcaggggcttt
aagcctatactgtcatccgattgcgtggggattggggacagaaaatgtacacgtttctgc
ccatcagtgacgcacttggcctcattagctgcactgatcaggcgttgaatctctaggtcc
tttgctgctagttgcgtctccatggtgtctttgagttcttgcagttgctttgaggcgcgc
ttctccgactcaaccaacatatgtctcgcctcttttagttgtcgctccaatgtattattt
tttattacagctgcaccgtaagattgattcaattttataattgtggcacgatgctcgtct
tgattgacctctgtcttggcgtgtgagtgttgctgctg
>Gi-P621_contig010.1 complement(272992:274289)
actgtgggctttctagttgacagcttgttcatcaactgctttaatactgcagagctcatc
tttcatcactactctttgaagaaatctgaagcagacgtagaagatgtcgatgctcagaag
actacctacctcgatgatctgctaccggaaaagggagataagggggctatgacatccaat
acacggccgagagtcagtcggctgaaagcgataaaagcgaaccttgctaatgaatcgtct
atgaatgtttccaatactatgactgtctctgacggtgaagataattgtccagatgcagag
tcgttcgaatctgattccaccatgttcacagcattcgacgctataaagccacaggagaag
ctaaccgaaatgatgaacctttccatcgacactacgacctttctgagtgctacttgtggc
ctgtttgattactcgccacatcacagtattggggagtgctcaatcaaaataccggtcagc
acaggagcatctggtgaagagaggtccgtgtttgttgtccctgtctctcaaacactgttt
agcaagcgctatggagtagctcctggagacagctcctgctatgaagtagttgtatactct
agtatcattggccatcaggtgaccgagcgccatgcagcgaagatcactgctgataagata
aagctgtgtgactatgcggagatcagaataccatacatgatagcccgttcgccagcagcc
tttaaaagcttcaccgccaaggctgcagaggcccaagaagcatctagtttaccaccagat
gtgggacggctagaaaggaacattattttgggtgtaggagccacaattgcaggatcagca
tgtgctgggaagcctctacgggataaaatactggaaccactagactagaggatcagctcg
ctgtccaggaagtgcgctgttacctgcttgacagacataccagccttccgcaggggcttt
aagcctatactgtcatccgattgcgtggggattggagacagaaaatgtacacgtttctgc
ccatcagtgacgcacttggcctcattagctgcactgatcaggcgttgaatctctaggtcc
tttgctgctagttgcgtctccatggtgtctttgagttcttgcagttgctttgaggcgcgc
ttctccgactcaaccaacatatgtctcgcctcttttagttgtcgctccaatgtattattt
tttattacagctgcaccgtaagattgattcaattttataattgtggcacgatgctcgtct
tgattgacctctgtcttggcgtgtgagtgttgctgctg
>Gi-P676_contig010.1 complement(273024:274321)
actgtgggctttctagttgacagcttgttcatcaactgctttaatactgcagagctcatc
tttcatcactactctttgaagaaatctgaagcagacgtagaagatgtcgatgctcagaag
actacctacctcgatgatctgctaccggaaaagggagataagggggctatgacatccaat
acacggccgagagtcagtcggctgaaagcgataaaagcgaaccttgctaatgaatcgtct
atgaatgtttccagtactatgactgtctctgacggtgaagataattgtccagatgcagag
tcgttcgaatctgattccaccatgttcacagcattcgacgctataaagccacaggagaag
ctaaccgaaatgatgaacctttccatcgacactacgacctttctgagtgctacttgtggc
ctgtttgattactcgccacatcacagtattggggagtgctcaatcaaaataccggtcagc
acaggagcatctggtgaagagaggtccgtgtttgttgtccctgtctctcaaacactgttt
agcaagcgctatggagtagctcctggagacagctcctgctatgaagtagttgtatactct
agtatcattggccatcaggtgaccgagcgccatgcagcgaagatcactgctgataagata
aagctgtgtgactatgcggagatcagaataccatacatgatagcccgttcgccagcagcc
tttaaaagcttcaccgccaaggctgcagaggcccaagaagcatctagtttaccaccagat
gtgggacggctagaaaggaacattattttgggtgtaggagccacaattgcaggatcagca
tgtgctgggaagcctctacgggataaaatactggaaccactagactagaggatcagctcg
ctgtccaggaagtgcgctgttacctgcttgacagacataccagccttccgcaggggcttt
aagcctatactgtcatccgattgcgtggggattggagacagaaaatgtacacgtttctgc
ccgtcggtgacgcacttggcctcattagctgcactaatcaggcgttgaatctctaggtcc
tttgctgctagttgcgtctccatggtgtctttgagttcttgcagttgctttgaggcgcgc
ttctccgactcaaccaacatatgtctcgcctcttttagttgtcgctccaatgtattattt
tttattacagctgcaccgtaagattgattcaattttataattgtggcacgatgctcgtct
tgattgacctctgtcttggcgtgtgagtgttgctgctg
>Gi-P678_contig010.1 complement(272938:274235)
actgtgggctttctagttgacagcttgttcatcaactgctttaatactgcagagctcatc
tttcatcactactctttgaagaaatctgaagcagacgtagaagatgtcgatgctcagaag
actacctacctcgatgatctgctaccggaaaagggagataagggggctatgacatccaat
acacggccgagagtcagtcggctgaaagcgataaaagcgaaccttgctaatgaatcgtct
atgaatgtttccagtactatgactgtctctgacggtgaagataattgtccagatgcagag
tcgttcgaatctgattccaccatgttcacagcattcgacgctataaagccacaggagaag
ctaaccgaaatgatgaacctttccatcgacactacgacctttctgagtgctacttgtggc
ctgtttgattactcgccacatcacagtattggggagtgctcaatcaaaataccggtcagc
acaggagcatctggtgaagagaggtccgtgtttgttgtccctgtctctcaarcactgttt
agcaagcgctatggagtagctcctggagacagctcctgctatgaagtagttgtatactct
agtatcattggccatcaggtgaccgagcgccatgcagcgaagatcactgctgataagata
aagctgtgtgactatgcggagatcagaataccatacatgatagcccgttcgccagcagcc
tttaaaagcttcaccgccaaggctgcagaggcccaagaagcatctagtttaccaccagat
gtgggacggctagaaaggaacattattttgggtgtaggagccacaattgcaggatcagca
tgtgctgggaagcctctacgggataaaatactggaaccactagactagaggatcagctcg
ctgtccaggaagtgygctgttacctgcttgacagacataccagccttccgcaggggcttt
aagcctatactgtcatccgattgcgtggggattggagacagaaaatgtacacgtttctgc
ccatcagtgacgcacttggcctcattagctgcactgatcaggcgttgaatctctaggtcc
tttgctgctagttgcgtctccatggtgtctttgagttcttgcagttgctttgaggcgcgc
ttctccgactcaaccaacatatgtctcgcctcttttagttgtcgctccaatgtattattt
tttattacagctgcaccgtaagattgattcaattttataattgtggcacgatgctcgtct
tgattgacctctgtcttggcrtgtgagtgttgctgctg
>Gi-P680_contig010.1 complement(272981:274278)
actgtgggctttctagttgacagcttgttcatcaactgctttaatactgcagagctcatc
tttcatcactactctttgaagaaatctgaagcagacgtagaagatgtcgatgctcagaag
actacctacctcgatgatctactaccggaaaagggagataagggggctatgacatccaat
acacggccgagagtcagtcggctgaaagcgataaaagcgaaccttgctaatgaatcgtct
atgaatgtttccaatactatgactgtctctgacggtgaagataattgtccagatgcagag
tcgttcgaatctgattccaccatgttcacagcattcgacgctataaagccacaggagaag
ctaaccgaaatgatgaacctttccatcgacactacgacctttctgagtgctacttgtggc
ctgtttgattactcgccacatcacagtattggggagtgctcaatcaaaataccggtcagc
acaggagcatctggtgaagagaggtccgtgtttgttgtccctgtctctcaaacactgttt
agcaagcgctatggagtaacccctggagacagctcctgctatgaagtagttatatactct
agtatcattggccatcaggtgaccgagcgccatgcagcgaagatcactgctgataagata
aagttgtgtgactatgcggagcttagaataccatacatgatagcccgttcgccagcagcc
tttaaaagcttcaccgccaaggctgcagaggcccaagaagcatctagtttaccaccagat
gtgggacggctagaaaggaacattattttgggtgtaggagccacaattgcaggatcagca
tgtgctgggaagcctctacgggataaaatactggaaccactagactagaggatcagctcg
ctgtccaggaagtgtgctgttacctgcttgacagacataccagccttccgcaggggcttt
aagcctatactgtcatccgattgcgtggggattggagacagaaaatgtacacgtttttgc
ccatcagtgacgcacttggcctcattagctgcactgatcaggcgttgaatctctaggtcc
tttgctgctagttgcgtctccatggtgtctttgagttcttgcagttgctttgaggcgcgc
ttctccgactcaaccaacatatgtctcgcctcttttagttgtcgctccaatgtattattt
tttattacagctgcaccgtaagattgattcaattttataattgtggcacgatgctcgtct
tgattgacctctgtcttggcatgtgagtgttgctgctg
>P344_contig10 complement(253122:254419)
actgtgggctttctagttgacagcttgttcatcaagtgctttaatactgcagagatcatc
tttcatcactactcttcgaagaaatctgaagcagacgtagaagatgtcgatgctcagaag
actacctacctcgatgatctgctaccggaaaagggagataagggggctacgacatccaat
acacggccgagagtcagtcggctgaaagcgataaaagcgaaccttgctaatgaatcgtct
atgaatgtttccagtactatgactgtctctgacggtgaagataattgtccagatgcagag
tcgttcgaatctgattccaccatgttcacagcattcgacgctataaagccacaggagaag
ctaaccgaaatgatgaacctttccatcgacactacgacctttctgagtgctacttgtggc
ctgtttgattactcgccacatcacagtattggggagtgctcaatcaaaataccggtcagc
acaggagcatctggtgaagagaggtccgtgtttgttgtccctgtctctcaagcactattt
agcaagcgctatggagtagcccctggagacagcttctgctatgaagtagttatatactct
agtatcattggccatcaggtgactgagcgccatgcagcgaagatcactgctgataagata
aagctgtgtgactatgcagagcttagaataccatacatgatagcccattcgccagcagcc
tttaaaagcttcaccgccaaggctgcagaggcccaagaagcatctagtttaccaccagat
gtgggacggctagagaggaacattattttgggtgtaggagccacaattgcaggatcagca
tgtgctgggaagcctctgcgggataaaatactggaaccactagactagaggatcagctcg
ctgtccaggaagtgcgctgttacctgcttgacagacataccagccttccgcaggggcttt
aagcctatactgtcatccgattgcgtgggaattggagacagaaagtgtacacgtttctgc
ccatcagtgacgcacttggcctcattagctgcactgatcaggcgttgaatctctaggtcc
tttgctgctagttgcgtctccatggtgtctttgagttcttgcagttgctttgaggcgcgc
ttctccgactcaaccaacatatgtctcgcctcttttagttgtcgctccaatgtattattt
tttattacagctgcaccgtaagattgattcaattttataattgtggcacgatgctcgtct
tgattgacctctgtcttggcgtgtgagtgttgctgctg
>P387_contig5 complement(273573:274870)
actgtgggctttctagttgacagcttgttcatcaaatgctttaatactgcagagctcatc
tttcatcactactctttgaagaaatctgaagcagacgtagaagatgtcgatgctcagaag
actacctacctcgatgatctgctaccgaaaaagggagataagggggctatgacatccact
acacggccgagagtcagtcggctgaaagcgataaaagcgaaccttgctaatgaatcgtct
atgaatgtttccagtactatgactgtctctgacggtgaagataattgtccagatgcagag
tcgttcgaatctgattccaccatgttcacagcattcgacgctataaagccacaggagaag
ctaaccgaaatgatgaacctttccatcgacactacgacctttctgagtgctacttgtggc
ctgtttgattactcgccacatcacagtattggggagtgctcaatcaaaataccggtcagc
acaggagcatctggtgaagagaggtctgtgtttgttgtccctgtctctcaagcactgttt
agcaagcgctatggagtagcccctggagacagctcctgctatgaagtagttatatacttt
agtatcattggccatcaggtgaccgagcgccatgcagcgaagatcactgctgataagata
aagctgtgtgactatgcagagcttagaataccatacgtgatagcccattcgccagcagcc
tttaaaagcttcaccgccaaggctgcagaggcccaagaagcatctagtttaccaccagat
gtgggacggctagagaggaacattattttgggtgtaggagccacaactgcaggatcagca
tgtgctgggaagcctctgcgagataaaatactggaaccactagactagaggatcagctcg
ctgtccaggaagtgcgctgttacctgcttgacagacataccagccttccgcaggggcttt
aagcctatactgtcatccgattgcgtggggattggagacagaaagtgtacacgtttctgc
ccatcagtgacgcacttggcctcattagctgcactgatcaggcgttgaatctctaggtcc
tttgctgctagttgcgtctccatggtgtctttgagttcttgcagttgctttgaggcgcgc
ttctccgactcaaccaacatatgtctcgcctcttttagttgtcgctccaatgtattattt
tttattacagctgcaccgtaagattgattcaattttataattgtggcacgatgctcgtct
tgattgacctctgtcttggcgtgtgagtgttgctgctg
>P424_contig10 complement(272979:274276)
actgtgggctttctagttgacagcttgttcatcaactgctttaatactgcagagctcatc
tttcatcactactctttgaagaaatctgaagcagacgtagaagatgtcgatgctcagaag
actacctacctcgatgatctgctaccggaaaagggagataagggggctatgacatccaat
acacggccgagagtcagtcggctgaaagcgataaaagcgaaccttgctaatgaatcgtct
atgaatgtttccagtactatgactgtctctgacggtgaagataattgtccagatgcagag
tcgttcgaatctgattccaccatgttcacagcattcgacgctataaagccacaggagaag
ctaaccgaaatgatgaacctttccatcgacactacgacctttctgagtgctacttgtggc
ctgtttgattactcgccacatcacagtattggggagtgctcaatcaaaataccggtcagc
acaggagcatctggtgaagagaggtccgtgtttgttgtccctgtctctcaagcactgttt
agcaagcgctatggagtagctcctggagacagctcctgctatgaagtagttgtatactct
agtatcattggccatcaggtgaccgagcgccatgcagcgaagatcactgctgataagata
aagctgtgtgactatgcggagatcagaataccatacatgatagcccgttcgccagcagcc
tttaaaagcttcaccgccaaggctgcagaggcccaagaagcatctagtttaccaccagat
gtgggacggctagaaaggaacattattttgggtgtaggagccacaattgcaggatcagca
tgtgctgggaagcctctacgggataaaatactggaaccactagactagaggatcagctcg
ctgtccaggaagtgtgctgttacctgcttgacagacataccagccttccgcaggggcttt
aagcctatactgtcatccgattgcgtggggattggagacagaaaatgtacacgtttctgc
ccatcagtgacgcacttggcctcattagctgcactgatcaggcgttgaatctctaggtcc
tttgctgctagttgcgtctccatggtgtctttgagttcttgcagttgctttgaggcgcgc
ttctccgactcaaccaacatatgtctcgcctcttttagttgtcgctccaatgtattattt
tttattacagctgcaccgtaagattgattcaattttataattgtggcacgatgctcgtct
tgattgacctctgtcttggcatgtgagtgttgctgctg
>P427_contig7 complement(275576:276873)
actgtgggctttctagtcgacagcttgttcatcaactgctttaatactgcagagctcatc
tttcatcactactctttgaagaaatctgaagcagacgtagaagatgtcgatgctcagaag
actacctacctcgatgatctgctaccgaaaaagggagataagggggctatgacatccact
acacggccgagagtcagtcggctgaaagcgataaaagcgaaccttgctaatgaatcgtct
atgaatgtttccagtactatgactgtctctgacggtgaagataattgtccagatgcagag
tcgtttgaatctgattccaccatgttcacagcattcgacgctataaagccacaggagaag
ctaaccgaaatgatgaacctttccatcgacactacgacctttctgagtgctacttgtggc
ctgtttgattactcgccacatcacagtattggggagtgctcaatcaaaataccggtcagc
acaggagcatctggtgaagagaggtccgtgtttgttgtccctgtctctcaagcactgttt
agcaagcgctatggagtagcccctggagacagctcctgctatgaagtagttatatacttt
agtatcattggccatcaggtgaccgagcgccatgcagcgaagatcactgctgataagata
aagctgtgtgactatgcggagcttagaataccatacatgatagcccgttcgccagcagcc
tttaaaagcttcaccgccaaggctgcagaggcccaagaagcatctagtttaccaccagat
gtgggacggctagaaaggaacattattttgggtgtaggagccacaactgcaggatcagca
tgtgctgggaagcctctgcgagataaaatactggaaccactagactagaggatcagctcg
ctgtccaggaagtgcgctgttacctgcttgacagacataccagccttccgcaggggcttt
aagcctatactgtcatccgattgcgtggggattggagacagaaaatgtacacgtttctgc
ccatcagtgacgcacttggcctcattagctgcactgatcaggcgttgaatctctaggtcc
tttgctgctagttgcgtctccatggtgtctttgagttcttgcagttgctttgaggcgcgc
ttctccgactcaaccaacatatgtctcgcctcttttagttgtcgctccaatgtattattt
tttattacagctgcaccgtaagattgattcaattttataattgtggcacgatgctcgtct
tgattgacctctgtcttggcgtgtgagtgttgctgctg
>P458_contig4 complement(479744:481041)
actgtgggctttctagttgacagcttgttcatcaactgctttaatactgcagagctcatc
tttcatcactactctttgaagaaatctgaagcagacgtagaagatgtcgatgctcagaag
actacctacctcgatgatctgctaccggaaaagggagataagggggctatgacatccaat
acacggccgagagtcagtcggctgaaagcgataaaagcgaaccttgctaatgaatcgtct
atgaatgtttccagtactatgactgtctctgacggtgaagataattgtccagatgcagag
tcgttcgaatctgattccaccatgttcacagcattcgacgctataaagccacaggagaag
ctaaccgaaatgatgaacctttccatcgacactacgacctttctgagtgctacttgtggc
ctgtttgattactcaccacatcacagtattggggagtgctcaatcaaaataccggtcagc
acaggagcatctggtgaagagaggtccgtgtttgttgtccctatctctcaagcactgttt
agcaagcgctatggagtagcccctggagacagctcctgctatgaagtagttatatactct
agtatcattggccatcaggtgaccgagcgccatgcagcgaagatcactgctgataagata
aagttgtgtgactatgcggagcttagaataccatacatgatagcccgttcgccagcagcc
tttaaaagcttcaccgccaaggctgcagaggcccaagaagcatctagtttaccaccagat
gtgggacggctagaaaggaacattattttgggtgtaggagccacaattgcaggatcagca
tgtgctgggaagcctctacgggataaaatactggaaccactagactagaggatcagctcg
ctgtccaggaagtgcgctgttacctgcttgacagacataccagccttccgcaggggcttt
aagcctatactgtcatccgattgcgtggggattggagacagaaagtgtacacgtttctgc
ccatcagtgacgcacttggcctcattagctgcactgatcaggcgttgaatctctaggtcc
tttgctgctagttgcgtctccatggtgtctttgagttcttgcagttgctttgaggcgcgc
ttctccgactcaaccaacatatgtctcgcctcttttagttgtcgctccaatgtattattt
tttattacagctgcaccgtaagattgattcaattttataattgtggcacgatgctcgtct
tgattgacctctgtcttggcatgtgagtgttgctgctg
