# Supplementary material for: High resolution multi-locus sequence typing scheme for Giardia duodenalis assemblage B outbreak and population analysis
Source: PLoS Negl Trop Dis. 2026 Jul 15;20(7):e0014528. doi: 10.1371/journal.pntd.0014528 (PMC13395364; doi:10.1371/journal.pntd.0014528)
Supplement: S2 Appendix — (ZIP) [file pntd.0014528.s002.zip › S2_Appendix/annotated_alignment_387_k501_ash0.9_reads20_c5fae58a8e06ab8ea3bd9122779feb0c.fasta]

>POIs
--------------------------------------------------------------------------------------------------------------------------------------------------------------------------------------------------------------------------------------------------------------------------------------------------------------------------------------------------------------------------------------------------------------------------------------Y-------Y--Y---Y-Y--Y----Y--Y------Y----YY----YY---Y--YYYY----Y----Y-Y--Y-Y--YY---Y--YY-----Y--YY---Y---Y-Y----Y------Y----------------------------------------------------------------------------------------------------------------------------------------------------------------------------------------------------------------------------------------------------------------------------------------------------------------------------------------------------------------------------------------------------------------------------------------------------------------------------------------------------------------------------------------------------------------------
>GCA_011634595.1_contig12 812724:813811
tgcactgagtatacatacgtctacgacgcaccacatcccgtcgca-cctttggtcgctaa
gctcgccgagaatgcacaggcgcgcacacagttctggggctatagaccatatggtgcatc
ccttcttatcggtggaatagacactcgtaat--agcaagaaaacaccctgtctatatgtg
ctctcacccaacgctgtgttcaaggaatatagagcggtatcgctcgggatgggctcccag
acgattaatacccatctgaaaaaccatatagatgagtacgaaaatgcttctattgagcgt
cttatagcactggccctcgactcccttgggacaggtgtcagggattgcaggccttcagag
aagaatctcagcattggtgtgttagatagaactactggtggcgtcttacgtatcctaaca
aaagaggaaatcttgccacatatacaaagattcgagatggacaatcccttgcaagatatt
gaccaggattcagataacctagactgatacaggtaaattccttctcactagcttgccgta
aagaggtccttgtgttcatatctagacgatgacctcgtgctcctgttctactaggtcgtt
cagcctccatagatttcctcggactctggcacactctgtaaatgcgacttgataatccag
acatatgctcagtgcacgcagcccgtcaatatctaagtagcaatactttacgaaaataga
gtggttgcgatgcattattcgcaagagaagctcatcctggtttgtgtcatgcgctagacg
gaactccctattagccatttttcgcaacaatctgagaggatttcccccataggtttcgtt
ggcaaggatgcgatcaaacttttcctcgggcattgctacaaaaacataagccaatagcgt
cgacgaaaggaagccaagatagcggagagcacggaatcgttctccaatggtcagactgat
atcagcctcttttatatgctctgttgtcccctgaaaatacctgcaatattctacaaactt
gtatctaaatgcctgtatcttactgggtataaaccctaaaggcacaatacgtgtatctgc
atgcttttcca
>GCA_001543975.1_contig92 complement(18397:19484)
tgcactgagtatacatacgtctacgacgcaccacatcccgtcgca-ctcttggtcgctaa
gctcgccgagaatgcacaggcgcgcacacagttctggggctatagaccatatggtgcatc
ccttcttatcggtggaatagatactcgtaat--agcaagaaaacaccctgtctatatgtg
ctctcacccaacgctgtgttcaaggaatatagagcggtatcgcttgggatgggctcccag
acgatcaatacccatctgaaaaaccatatagatgagtacgaaaatgcttctattgagcgt
cttatagcactggccctcgactcccttggaacaggtgtcagggattgcaggccttcagaa
aagaatctcagcattggtgtgttagatagaactactggtggcgttttacgtatcctaaca
aaagaggaaatcttgccacatatacaaagattcgagatggacaatcccttgcaagatatt
gaccaggattcagataacctagactgatacaggtaaattccttctcactagcttgccgta
aagaggcccttgtgttcatatctagacgatgacctcgtgctcctgttctactaggtcgtt
cagcctccatagatttcctcggactctggcacactctgtaaatgcgacttgataatccag
acatatgcttagtgcacgcagcccgtcaatatctaagtagcaatactttacgaaaataga
gtggttgcgatgcattattcgcaagagaagctcatcctggtttgtttcatgcgctagacg
gaattccctgttagccatttttcgcaacaatctgagaggatttcccccataggtttcgtt
ggcaaggatgcgatcaaacttttcctcgggcattgctacaaaaacataagccaatagcgt
cgacgaaaggaagccaagatagcggagagcacggaatcgttctccaatggtcagactgat
atcagcctcttttatatgctctgttgtcccctgaaaatacctgcaatattctacaaactt
gtatctaaatgcctgtatcttgctgggtataaaccctaaaggcacaatacgtgtatctgc
atgtttttcca
>Gerbil_contig003.1 complement(248711:249798)
tgcactgagtatacatacgtctacgacgcaccacatcccgtcgca-cctttggtcgctaa
gctcgccgagaatgcacaggcgcgcacacagttctggggctatagaccatatggtgcatc
ccttcttatcggtggaatagacactcgtaat--agcaagaaaacaccctgtctatatgtg
ctctcacccaacgctgtgttcaaggaatatagagcggtatcgcttgggatgggctcccag
acgattaatacccatctgaaaaatcacatagatgagtacgaaaatgcttctgttgagcgt
cttatagcactggccctcgactcccttggaacaggtgtcagggattgcaggccttcagaa
aagaatctcagcattggtgtgttagatagaactactggtggcgtcttacgtatcctaaca
aaagaagaaatcttgccacatatacaaagattcgagatggacaatcccttgcaagatatt
gaccaggattcagataacctagactgatacaggtaaattccttcccactagcttgctgta
aagaggtccttgtgttcatatctagacgatgacctcgtgctcctgttctactaggtcgtt
cagcctccatagatttcctcggactctggcacactctgtaaatgcgacttgataatccag
acatatgctcagtgcacgcagcccgtcaatatctaagtagcaatactttacgaaaataga
gtggttgcgatgcattattcgcaagagaagctcatcctggtttgtttcatgcgctagacg
gaactccctattagccatttttcgcaacaatctgagaggatttcccccataggtttcgtt
ggcaaggatgcgatcaaacttttcctcgggcattgctacaaaaacataagccaatagcgt
cgacgaaaggaagccaagatagcggagagcacggaatcgttcaccaatggtcagactgat
atcagcctcttttatatgctctgctgtcccctgaaaatacctgcaatattctacaaactt
gtatctaaatgcctgtatcttactgggtataaaccctaaaggcacaatacgtgtatctgc
atgcttttcca
>Gi-P132_contig003.1 complement(248734:249821)
tgcactgagtatacatacgtctacgacgcaccacatcccgtcgca-cctttggtcgctaa
gctcgccgagaatgcacaggcgcgcacacagttctggggctatagaccatatggtgcatc
ccttcttatcggtggaatagacactcgtaat--agtaagaaaacaccctgtctatatgtg
ctctcacccaacgctgtgttcaaggaatatagagcggtatcgcttgggatgggctcccag
acgattaatacccatctgaaaaatcacatagatgagtacgaaaatgcttctgttgagcgt
cttatagcactggccctcgactcccttggaacaggygtcagggattgcaggccttcagaa
aagaatctcagcattggtgtgttagatagaactaccggtggcgtcttacgtatcctaaca
aaagaggaaatcttgccacatatacaaagattcgagatggacaatcccttgcaagatatt
gaccaggattcagataacctagactgatacaggtaaattccttctcactagcttgccgta
aagaggtccttgtgttcatgtctagacgatgacctcgtgctcctgttctactaggtcgtt
cagcctccatagatttcctcggactctggcacactctgtaaatgcgacttgataatccag
acatatgcttagtgcacgcagcccgtcaatatctaaatagcaatactttacgaaaataga
gtggttgcgatgcattattcgcaagagaagctcatcctggtttgtttcatgcgctagacg
gaactccctattagccatttttcgcaacaatctgagaggatttcccccataggtttcgtt
ggcaaggatgcgatcaaacttttcctcgggcattgctacaaaaacataagccaatagcgt
cgacgaaaggaagccaagatagcggagagcacggaatcgttctccaatggtcagactgat
atcagcctcttttatatgctctgctgtcccctgaaaatacctgcaatattctacaaactt
gtatctaaatgcctgtatcttactgggtataaatcctaaaggcacaatacgtgtatctgc
atgcttttcca
>Gi-P289_contig003.1 complement(248709:249796)
tgcactgagtatacatacgtctacgacgcaccacatcccgtcgca-cctttggtcgctaa
gctcgccgagaatgcacaggcgcgcacacagttctggggctatagaccatatggtgcatc
ccttcttatcggtggaatagacactcgtaat--agtaagaaaacaccctgtctatatgtg
ctctcacccaacgctgtgttcaaggaatatagagcggtatcgcttgggatgggctcccag
acgattaatacccatctgaaaaatcacatagatgagtacgaaaatgcttctgttgagcgt
cttatagcactggccctcgactcccttggaacaggcgtcagggattgcaggccttcagaa
aagaatctcagcattggtgtgttagatagaactaccggtggcgtcttacgtatcctaaca
aaagaggaaatcttgccacatatacaaagattcgagatggacaatcccttgcaagatatt
gaccaggattcagataacctagactgatacaggtaaattccttctcactagcttgccgta
aagaggtccttgtgttcatatctagacgatgacctcgtgctcctgttctactaggtcgtt
cagcctccatagatttcctcggactctggcacactctgtaaatgcgacttgataatccag
acatatgctcagtgcacgcagcccgtcaatatctaagtagcaatactttacgaaaataga
gtggttgcgatgcattattcgcaagagaagctcatcctggtttgtttcatgcgctagacg
gaactccctattagccatttttcgcaacaatctgagaggatttcccccataggtttcgtt
ggcaaggaygcgatcaaacttttcctcgggcattgctacaaaaacataagccaatagcgt
cgacgaaaggaagccaagatagcggagagcacggaatcgttctccaatggtcagactgat
atcagcctcttttatatgctctgctgtcccctgaaaatacctgcaatattctacaaactt
gtatctaaatgcctgtatcttactgggtataaaccctaaaggcacaatacgtgtatctgc
atgcttttcca
>Gi-P448_contig003.1 complement(248718:249805)
tgcactgagtatacatacgtctacgacgcaccacatcccgtcgca-cctttggtcgctaa
gctcgccgagaatgcacaggcgcgcacacagttctggggctatagaccatatggtgcatc
ccttcttatcggtggaatagacactcgtaat--agtaagaaaacaccctgtctatatgtg
ctctcacccaacgctgtgttcaaggaatatagagcggtatcgcttgggatgggctcccag
acgattaatacccatctgaaaaatcacatagatgagtacgaaaatgcttctgttgagcgt
cttatagcactggccctcgactcccttggaacaggtgtcagggattgcaggccttcagaa
aagaatctcagcattggtgtgttagatagaactactggtggcgtcttacgtatcctaaca
aaagaggaaatcttgccacatatacaaagattcgagatggacaatcccttgcaagatatt
gaccaggattcagataacctagactgatacaggtaaattccttctcactagcttgccgta
aagaggtccttgtgttcatatctagacgatgacctcgtgctcctgttctactaggtcgtt
cagcctccatagatttcctcggactctggcacactctgtaaatgcgacttgataatccag
acatatgcttagtgcacgcagcccgtcaatatctaaatagcaatactttacgaaaataga
gtggttgcgatgcattattcgcaagagaagctcatcctggtttgtttcatgcgctagacg
gaactccctattagccatttttcgcaacaatctgagaggatttcccccatargtttcgtt
ggcaaggatgcgatcaaacttttcctcgggcattgctacaaaaacataagccaatagcgt
cgacgaaaggaagccaagatagcggagagcacggaatcgttctccaatggtcagactgat
atcagcctcttttatatgctctgctgtcccctgaaaatacctgcaatattctacaaactt
gtatctaaatgcctgtatcttactgggtataaaycctaaaggcacaatacgtgtatctgc
atgcttttcca
>Gi-P514_contig003.1 complement(248715:249802)
tgcactgagtatacatacgtctacgacgcaccacatcccgtcgca-cctttggtcgctaa
gctcgccgagaatgcacaggcgcgcacacagttctggggctatagaccatatggtgcatc
ccttcttatcggtggaatagacactcgtaat--agtaagaaaacaccctgtctatatgtg
ctctcacccaacgctgtgttcaaggaatatagagcggtatcgcttgggatgggctcccag
acgattaatacccatctgaaaaatcacatagatgagtacgaaaatgcttctgttgagcgt
cttatagcactggccctcgactcccttggaacaggtgtcagggattgcaggccttcagaa
aagaatctcagcattggtgtgttagatagaactactggtggcgtcttacgtatcctaaca
aaagaggaaatcttgccacatatacaaagattcgagatggacaatcccttgcaagatatt
gaccaggattcagataacctagactgatacaggtaaattccttctcactagcttgccgta
aagaggtccttgtgttcatatctagacgatgacctcgtgctcctgttctactaggtcgtt
cagcctccatagatttcctcggactctggcacactctgtaaatgcgacttgataatccag
acatatgctcagtgcacgcagcccgtcaatatctaagtagcaatactttacgaaaataga
gtggttgcgatgcattattcgcaagagaagctcatcctggtttgtttcatgcgctagacg
gaactccctattagccatttttcgcaacaatctgagaggatttcccccataggtttcgtt
ggcaaggatgcgatcaaacttttcctcgggcattgctacaaaaacataagccaatagcgt
cgacgaaaggaagccaagatagcggagagcacggaatcgttctccaatggtcagactgat
atcagcctcttttatatgctctgctgtcccctgaaaatacctgcaatattctacaaactt
gtatctaaatgcctgtatcttactgggtataaaccctaaaggcacaatacgtgtatctgc
atgcttttcca
>Gi-P521_contig003.1 complement(248711:249798)
tgcactgagtatacatacgtctacgacgcaccacatcccgtcgca-cctttggtcgctaa
gctcgccgagaatgcacaggcgcgcacacagttctggggctatagaccatatggtgcatc
ccttcttatcggtggaatagacactcgtaat--agcaagaaaacaccctgtctatatgtg
ctctcacccaacgctgtgttcaaggaatatagagcggtatcgcttgggatgggctcccag
acgattaatacccatctgaaaaatcacatagatgagtacgaaaatgcttctgttgagcgt
cttatagcactggccctcgactcccttggaacaggtgtcagggattgcaggccttcagaa
aagaatctcagcattggtgtgttagatagaactactggtggcgtcttacgtatcctaaca
aaagaggaaatcttgccacatatacaaagattcgagatggacaatcccttgcaagatatt
gaccaggattcagataacctagactgatacaggtaaattccttctcactagcttgccgta
aagaggtccttgtgttcatgtctagacgatgacctcgtgctcctgttctactaggtcgtt
cagcctccatagatttcctcggactctggcacactctgtaaatgcgacttgataatccag
acatatgcttagtgcacgcagcccgtcaatatctaaatagcaatactttacgaaaataga
gtggttgcgatgcattattcgcaagagaagctcatcctggtttgtttcatgcgctagacg
gaactccctattagccatttttcgcaacaatctgagaggatttcccccataggtttcgtt
ggcaaggatgcgatcaaacttttcctcgggcattgctacaaaaacataagccaatagcgt
cgacgaaaggaagccaagatagcggagagcacggaatcgttctccaatggtcagactgat
atcagcctcttttatatgctctgctgtcccctgaaaatacctgcaatattctacaaactt
gtatctaaatgcctgtatcttactgggtataaaccctaaaggcacaatacgtgtatctgc
atgcttttcca
>Gi-P528_contig003.1 complement(248739:249826)
tgcactgagtatacatacgtctacgacgcaccacatcccgtcgca-cctttggtcgctaa
gctcgccgagaatgcacaggcgcgcacacagttctggggctatagaccatatggtgcatc
ccttcttatcggtggaatagatactcgtaat--agcaagaaaacaccctgtctatatgtg
ctctcacccaacgctgtgttcaaggaatatagagcggtatcgcttgggatgggctcccag
acgattaatacccatctgaaaaatcacatagatgagtacgaaaatgcttctgttgagcgt
cttatagcactggccctcgactcccttggaacaggtgtcagggattgcaggccttcagaa
aagaatctcagcattggtgtgttagatagaactactggtggcgttttacgtatcctaaca
aaagaggaaatcttgccacatatacaaagattcgagatggacaatcccttgcaagatatt
gaccaggattcagataacctagactgatacaggtaaattccttctcactagcttgccgta
aagaggtccttgtgttcatatctagacgatgacctcgtgctcctgttctactaggtcgtt
cagcctccatagatttcctcggactctggcacactctgtaaatgcgacttgataatccag
acatatgcttagtgcacgcagcccgtcaatatctaagtagcaatactttacgaaaataga
gtggttgcgatgcattattcgcaagagaagctcatcctggtttgtttcatgcgctagacg
gaattccctattagccatttttcgcaacaatctgagaggatttcccccataggtttcgtt
ggcaaggatgcgatcaaacttttcctcgggcattgctacaaaaacataagccaatagcgt
cgacgaaaggaagccaagatagcggagagcacggaatcgttctccaatggtcagactgat
atcagcctcttttatatgctctgttgtcccctgaaaatacctgcaatattctacaaactt
gtatctaaatgcctgtatcttgctgggtataaatcctaaaggcacaatacgtgtatctgc
atgtttttcca
>Gi-P621_contig003.1 complement(248733:249820)
tgcactgagtatacatacgtctacgacgcaccacatcccgtcgca-ctcttggtcgctaa
gctcgccgagaatgcacaggcgcgcacacagttctggggctatagaccatatggtgcatc
ccttcttatcggtggaatagatactcgtaat--agcaagaaaacaccctgtctatatgtg
ctctcacccaacgctgtgttcaaggaatatagagcggtatcgcttgggatgggctcccag
acgattaatacccatctgaaaaatcacatagatgagtacgaaaatgcttctgttgagcgt
cttatagcactggccctcgactcccttggaacaggtgtcagggattgcaggccttcagaa
aagaatctcagcattggtgtgttagatagaactactggtggcgttttacgtatcctaaca
aaagaggaaatcttgccacatatacaaagattcgagatggacaatcccttgcaagatatt
gaccaggattcagataacctagactgatacaggtaaattccttctcactagcttgccgta
aagaggcccttgtgttcatatctagacgatgacctcgtgctcctgttctactaggtcgtt
cagcctccatagatttcctcggactctggcacactctgtaaatgcgacttgataatccag
acatatgcttagtgcacgcagcccgtcaatatctaagtagcaatactttacgaaaataga
gtggttgcgatgcattattcgcaagagaagctcatcctggtttgtttcatgcgctagacg
gaattccctgttagccatttttcgcaacaatctgagaggatttcccccataggtttcgtt
ggcaaggatgcgatcaaacttttcctcgggcattgctacaaaaacataagccaatagcgt
cgacgaaaggaagccaagatagcggagagcacggaatcgttctccaatggtcagactgat
atcagcctcttttatatgctctgctgtcccctgaaaatacctgcaatattctacaaactt
gtatctaaatgcctgtatcttgctgggtataaaccctaaaggcacaatacgtgtatctgc
atgtttttcca
>Gi-P676_contig003.1 complement(248751:249838)
tgcactgagtatacatacgtctacgacgcaccacatcccgtcgca-cctttggtcgctaa
gctcgccgagaatgcacaggcgcgcacacagttctggggctatagaccatatggtgcatc
ccttcttatcggtggaatagacactcgtaat--agcaagaaaacaccctgtctatatgtg
ctctcacccaacgctgtgttcaaggaatatagagcggtatcgcttgggatgggctcccag
acgattaatacccatctgaaaaatcacatagatgagtacgaaaatgcttctgttgagcgt
cttatagcactggccctcgactcccttggaacaggtgtcagggattgcaggccttcagag
aagaatctcagcattggtgtgttagatagaactactggtggcgtcttacgtatcctaaca
aaagaggaaatcttgccacatatacaaagattcgagatggacaatcccttgcaagatatt
gaccaggattcagataacctagactgatacaggtaaattccttctcactagcttgccgta
aagaggtccttgtgttcatatctagacgatgacctcgtgctcctgttctactaggtcgtt
cagcctccatagatttcctcggactctggcacactctgtaaatgcgacttgataatccag
acatatgctcagcgcacgcagcccgtcaatatctaagtagcaatactttacgaaaataga
gtggttgcgatgcattattcgcaagagaagctcatcctggtttgtttcatgcgctagacg
gaactccctattagccatttttcgcaacaatctgagaggatttcccccataggtttcgtt
ggcaaggatgcgatcaaacttttcctcgggcattgctacaaaaacataagccaatagcgt
cgacgaaaggaagccaagatagcgaagagcacgaaatcgttctccaatggtcagactgat
atcagcctcttttatatgctctgttgtcccctgaaaatacctgcaatattctacaaactt
gtatctaaatgcctgtatcttactgggtataaaccctaaaggcacaatacgtgtatctgc
atgcttttcca
>Gi-P678_contig003.1 complement(248772:249859)
tgcactgagtatacatacgtctacgacgcaccacatcccgtcgca-cctttggtcgctaa
gctcgccgagaatgcacaggcgcgcacacagttctggggctatagaccatatggtgcatc
ccttcttatcggtggaatagacactcgtaat--agtaagaaaacaccctgtctatatgtg
ctctcacccaacgctgtgttcaaggaatatagagcggtatcgcttgggatgggctcccag
acgattaatacccatctgaaaaatcacatagatgagtacgaaaatgcttctgttgagcgt
cttatagcactggccctcgactcccttggaacaggtgtcagggattgcaggccttcagag
aagaatctcagcattggtgtgttagatagaactactggtggcgtcttacgtatcctaaca
aaagaggaaatcttgccacatatacaaagattcgagatggacaatcccttgcaagatatt
gaccaggattcagataacctagactgatacaggtaaattccttctcactagcttgccgta
aagaggtccttgtgttcatatctagacgatgacctcgtgctcctgttctactaggtcgtt
cagcctccatagatttcctcggactctggcacactctgtaaatgcgacttgataatccag
acatatgctcagtgcacgcagcccgtcaatatctaagtagcaatactttacgaaaataga
gtggttgcgatgcattattcgcaagagaagctcatcctggtttgtttcatgcgctagacg
gaactccctattagccatttttcgcaacaatctgagaggatttcccccataggtttcgtt
ggcaaggatgcgatcaaacttttcctcgggcattgctacaaaaacataagccaatagcgt
cgacgaaaggaagccaagatagcggagagcacggaatcgttctccaatggtcagactgat
atcagcctcttttatatgctctgctgtcccctgaaaatacctgcaatattctacaaactt
gtatctaaatgcctgtatcttactgggtataaaccctaaaggcacaatacgtgtatctgc
atgcttttcca
>Gi-P680_contig003.1 complement(248730:249817)
tgcactgagtatacatacgtctacgacgcaccacatcccgtcgca-cctttggtcgctaa
gctcgccgagaatgcacaggcgcgcacacagttctggggctatagaccatatggtgcatc
ccttcttatcggtggaatagatactcgtaat--agcaagaaaacaccctgtctatatgtg
ctctcacccaacgctgtgttcaaggaatatagagcggtatcgcttgggatgggctcccag
acgatcaatacccatctgaaaaaccatatagatgagtacgaaaatgcttctattgagcgt
cttatagcactggccctcgactcccttggaacaggtgtcagggattgcaggccttcagag
aagaatctcagcattggtgtgttagatagaactactggtggcgttttacgtatcctaaca
aaagaggaaatcttgccacatatacaaagattcgagatggacaatcccttgcaagatatt
gaccaggattcagataacctagactgatacaggtaaattccttctcactagcttgccata
aagaggtccttgtgttcatatctagacgatgacctcgtgctcctgttctactaggtcgtt
cagcctccatagatttcctcggactctggcacactctgtaaatgcgacttgataatccag
acatatgctcagtgcacgcagcccgtcaatatccaagtagcaatactttacgaaaataga
gtggttgcgatgcattattcgcaagagaagctcatcctggtttgtttcatgcgctagacg
gaactccctattagccatttttcgcaacaatctgagaggatttcccccataggtttcgtt
ggcaaggatgcgatcaaacttttcctcgggcattgctacaaaaacataagccaatagcgt
cgacgaaaggaagccaagatagcggagagcacggaatcgttctccaatggtcagactgat
atcagcctcttttatatgctctgttgtcccctgaaaatacctgcaatattctacaaactt
gtatctaaatgcctgtatcttgctgggtataaaccctaaaggcacaatacgtgtatctgc
atgtttttcca
>P344_contig8 167951:169039
tgcactgagtatacatacgtctacgacgcaccacatcccgtcgcaccctttggtcgctaa
gctcgccgagaatgcacaggcgcgcacacagttctggggctatagaccatatggtgcatc
ccttctcattggtggaatagacactcgtaac--agcaagaaaacaccctgtctatatgtg
ctctcacccaatgctgtgttcaaggaatatagagcgatatcgctcgggatgggctcccag
acaattaatacccatctgaaaaatcacatagatgagtacgaaaatgcttctgttgagcgt
cttatagcactggccctcgactcccttggaacaggcgtcagggattgcaggccttcagaa
aagaatctcagcattggtgtgttagatagaactactggtggcgtcttacgtatcctaaca
aaagaggaaatcttgccacatatacaaagattcgagatggacaatcccttgcaagatatt
gaccaggattcagataacctagactgatacaggtaaattccttctcactagcttgccgta
aagaggtccttgtgctcatatctagacgatgacctcgtgctcctgttctactaggtcgtt
cagcttccatagatttcctcggactctggcacactctgtaaatgcaacttgataatccag
acatatgctcagtgtacgcagcccgtcaatatctaagtagcaatactttacgaaaataga
gtggttgcgatgcattattcgcaagagaagctcatcctggtttgtttcatgcgctagacg
gaactccctattagccatttttcgcaacaatctgagaggatttcccccataggtttcgtt
ggcaaggatgcgatcaaacttttcctcgggcattgccacaaaaacataagccaatagcgt
cgacgaaaggaagccaagatagcgaagagcacggagtcgttctccaatggtcagactgat
atcagcctctttgatatgctctgttgtcccctgaaaatacctacaatattctacaaactt
gtatctaaatgcctgtatcttactgggtataaatcctaaaggcacaatacgtgtatctgc
atgcttttcca
>P387_contig14 162255:163344
tgcactgagtatacatacgtctacgacgcaccacatcccgtcgca-cccttggtcgctaa
gctcgccgaggatgcacaggcgcgcacacagttctggggctatagaccatatggtgcatc
ccttctcatcggtggaatagacactcgtaatacagcaagaaaacaccctgtctatatgtg
ctctcacccaatgctgtgttcaaggaatatagagcgatatcgcttgggatgggctcccag
acaattaatacccatctgaaaaatcacatagatgagtatgaaaatgcttctgttgagcgt
cttatagcattggccctcgactcccttggaacaggcgtcagggattgcaggccttcagaa
aagaatctcagcattggtgtgttagatagaactaccggtggcgtcttacgtatcctaaca
aaagaggaaatcttgccacatatacaaagattcgagatggacaatcccttgcaagatatt
gaccaggattcagataacctagactgatacaggtaaattccttctcactagcttgccgta
aagaggtccttgtgctcatgtctagacgatgacctcgtgctcctgttctactaggtcgtt
cagcctccatagatttcctcggactctggcacactctgtaaatgcaacttgataatccag
acatatgctcagtgcacgcagcccgtcaatatccaagtagcaatactttacgaaaataga
gtggttgcgatgcattattcgcaagagaagctcatcctggtttgtttcatgcgctagacg
gaactccctattagccatttttcgcaacaatctgagaggatttcccccataagtttcgtt
ggcaaggatgcgatcaaacttttcctcgggcattgccacaaaaacataagccaatagcgt
cgacgaaaggaagccaagatagcgaagagcacggaatcgttctccaatggtaagactgat
atcagcctctttgatatggtctgctgtcccctgaaaatacctgcaatattctacaaactt
gtatctaaatgcctgtatcttactgggtataaatcctaaaggcacaatacgtgtatctgc
atgcttttcca
>P424_contig3 complement(248736:249823)
tgcactgagtatacatacgtctacgacgcaccacatcccgtcgca-cctttggtcgctaa
gctcgccgagaatgcacaggcgcgcacacagttctggggctatagaccatatggtgcatc
ccttcttatcggtggaatagacactcgtaat--agtaagaaaacaccctgtctatatgtg
ctctcacccaacgctgtgttcaaggaatatagagcggtatcgcttgggatgggctcccag
acgattaatacccatctgaaaaatcacatagatgagtacgaaaatgcttctgttgagcgt
cttatagcactggccctcgactcccttggaacaggtgtcagggattgcaggccttcagaa
aagaatctcagcattggtgtgttagatagaactactggtggcgtcttacgtatcctaaca
aaagaggaaatcttgccacatatacaaagattcgagatggacaatcctttgcaagatatt
gaccaggattcagataacctagactgatacaggtaaattccttctcactagcttgccgta
aagaggtccttgtgttcatatctagacgatgacctcgtgctcctgttctactaggtcgtt
cagcctccatagatttcctcggactctggcacactctgtaaatgcgacttgataatccag
acatatgcttagtgcacgcagcccgtcaatatctaaatagcaatactttacgaaaataga
gtggttgcgatgcattattcgcaagagaagctcatcctggtttgtttcatgcgctagacg
gaactccctattagccatttttcgcaacaatctgagaggatttcccccataggtttcgtt
ggcaaggatgcgatcaaacttttcctcgggcattgctacaaaaacataagccaatagcgt
cgacgaaaggaagccaagatagcggagagcacggaatcgttctccaatggtcagactgat
atcagcctcttttatatgctctgctgtcccctgaaaatacctgcaatattctacaaactt
gtatctaaatgcctgtatcttactgggtataaaccctaaaggcacaatacgtgtatctgc
atgcttttcca
>P427_contig18 149749:150836
tgcactgagtatacatacgtctacgacgcaccacatcccgtcgca-cctttggtcgctaa
gctcgccgagaatgcacaggcgcgcacacagttctggggctatagaccatatggtgcatc
ccttcttattggtggaatagatactcgtaat--agcaagaaaacaccctgtctatatgtg
ctctcacccaatgctgtgttcaaggaatatagagcgatatcgctcgggatgggctcccag
acgattaatacccatctgaaaaaccatatagatgagtacgaaaatgcttctattgagcgt
cttatagcactggccctcgactcccttggaacaggcgtcagggattgcaggccttcagag
aagaatctcagcattggtgtgttagatagaactactggtggcgtcttacgtatcctaaca
aaagaggaaatcttgccacatatacaaagattcgagatggacaatcccttgcaagatatt
gaccaggattcagataacctagactgatacaggtaaattccttctcaatagcttgccgta
aagaggtccttgtgttcatatctagacgatgacctcgtgctcctgttctactaggtcgtt
cagcctccatagatttcctcggactctggcacactctgtaaatgcgacttgataatccaa
acatatgctcagtgcacgcagcccgtcaatatctaagtagcaatactttacgaaaataga
gtggttgcgatgcattattcgcaatagaagctcatcttggtttgtttcatgcgctagacg
gaactccctattagccatttttcgcaacaatctgagaggatttcccccataggtttcgtt
ggcaaggatgcgatcaaacttttcctcgggcattgccacaaaaacataagccaatagcgt
cgacgaaaggaagccaagatagcgaagagcacggagtcgttctccaatggtaagactgat
atcagcctctttgatatggtctgctgtcccctgaaaatacctgcaatattctacaaactt
gtatctaaatgcctgtatcttactgggtataaatcctaaaggcacaatacgtgtatctgc
atgcttttcca
>P458_contig3 complement(254937:256024)
tgcactgagtatacatacgtctacgacgcaccacatcccgtcgca-cctttggtcgctaa
gctcgccgagaatgcacaggcgcgcacacagttctggggctatagaccatatggtgcatc
ccttcttatcggtggaatagacactcgtaat--agcaagaaaacaccctgtctatatgtg
ctctcacccaacgctgtgttcaaggaatatagagcggtatcgcttgggatgggctcccag
acgatcaatacccatctgaaaaaccatatagatgagtacgaaaatgcttctattgagcgt
cttatagcactggccctcgactcccttgggacaggtgtcagggattgcaggccttcagag
aagaatctcagcattggtgtgttggatagaactactggtggcgtcttacgtatcctaaca
aaagaagaaatcttgccacatatacaaagattcgagatggacaatcccttgcaagatatt
gaccaggattcagataacctagactgatacaggtaaattccttcccactagcttgctgta
aagaggtccttgtgttcatatctagacgatgacctcgtgctcctgttctactaggtcgtt
cagcctccatagatttcctcggactctggcacactctgtaaatgcgacttgataatccag
acatatgctcagtgcacgcagcccgtcaatatctaagtagcaatactttacgaaaataga
gtggttgcgatgcattattcgcaagagaagctcatcctggtttgtttcatgcgctagacg
gaactccctattagccatttttcgcaacaatctgagaggatttcccccataggtttcgtt
ggcaaggatgcgatcaaacttttcctcgggcattgctacaaaaacataagccaatagcgt
cgacgaaaggaagccaagatagcggagagcacggaatcgttcaccaatggtcagactgat
atcagcctcttttatatgctctgctgtcccctgaaaatacctgcaatattctacaaactt
gtatctaaatgcctgtatcttactgggtataaaccctaaaggcacaatacgtgtatctgc
atgcttttcca
