# Supplementary material for: High resolution multi-locus sequence typing scheme for Giardia duodenalis assemblage B outbreak and population analysis
Source: PLoS Negl Trop Dis. 2026 Jul 15;20(7):e0014528. doi: 10.1371/journal.pntd.0014528 (PMC13395364; doi:10.1371/journal.pntd.0014528)
Supplement: S2 Appendix — (ZIP) [file pntd.0014528.s002.zip › S2_Appendix/annotated_alignment_429_k501_ash0.9_reads20_c5fae58a8e06ab8ea3bd9122779feb0c.fasta]

>POIs
----------------------------------------------------------------------------------------------------------------------------------------------------------------------------------------------------------------------------------------------------------------------------------------------------------------------------------------------------------------------------------------------------------------------------------------------------------------------------------------------------------------------------------------------------------------------------------------------------------------------------------------------Y-----Y----YY---Y-Y---Y--Y--Y-YY--Y---Y--YY------------------------------------------------------------------------------------------------------------------------------------------------------------------------------------------------------------------------------------------------------------------------------------------------------------------------------------------------------------------
>GCA_011634595.1_contig12 1021004:1022022
cacctgtacaaagtattctccattatgttttaatttggattgaaccgagttcaatttgat
tgtttttaaacagatcagtaattagcgaaccatctgcactttagtaatatacaaccgtta
cattcacacatgcaggggcagccataactccaggccgctctcttcataacagaaatattg
taaatgaaacggaaatgtgtctgcactctatataggaagctgagtggctgtgtataacgc
tcacattagttccagctgattcgctttgtgttctggaagggacaaatctaataatgaaaa
attgcacttatctttctctccttctcaatgccaaagtcccggaaggagcgtatggaggcg
cgtgtacagcgtatgaagcagaataaagaacgccaagcagagtatatagctcagatgaat
accattagactcacagatgagcagagagctctaatgagatcaacaaagcattttggacag
aaagtggccaaaaaagatcaacttcgtgaagatatcacccgtgagcgcattggtttaaag
cctatacacatgcatttatatagagaggtcgtcgttgatgatagcctcttctgcgacacc
tctcttaccctgcctaatcctgtccccgactccttactacagccagctgatgatgctgga
agcaaggagcccgtacctaaacttggtcctgagccacacgaactggatctaggcattcag
aatcaaccagtacaagaaccaaaggcagtttatgatgcccaaggaaacgaggttgagatt
gaggagctacctgcagacctctatccagagcttattatagactcattgctacatagtgag
aacgttgcgttcccttgtttccctagagacagcgacatcgagaatgtacgcagaagccta
ccctcgtttggcatgcagtattcctttttggagatgctggctaagacagacgttctcctg
gtcaagggctccactggctccggaaagtcgacccagatacctcagtttcttctcgaagg
>GCA_001543975.1_contig40 complement(10015:11033)
tacctgtacaaagtattctccattatgttttaatttggattgaaccgagttcaatttgat
tgtttttgaacagatcagtaattagcgaaccatctgcactttagtaatatacaaccgtta
cattcacacatgcaggggcagccataactccaggccgctctcttcataacagaaagattg
taaatgaaacggaaatgtgtctgcactctatataggaagctgagcggctgtgtataacgc
tcacattagttccagctgattcgctttgtgctctggaagggacaaatctaataatgaaaa
attgcacttatctttctctccttctcaatgccaaagtcccggaaggagcgtatggaggcg
cgtgtacagcgtatgaagcagaataaagaacgccaagcagagtatatagctcagatgaat
accattagactaacagatgagcagagagctctaatgagatcaacaaagcattttggacag
aaagtggccaaaaaagatcaacttcgtgaagatatcacccgtgagcgcattggtttaaag
cctatacacatgcatttatatagagaggtcgtcgttgatgatagcctcttctgcgacacc
tctcttaccctgcctaatcctgtccccgactccttactacagccagctgatgatgctgga
agcaaggagcccgtacctaaatttggtcctgagccacacgaactggatctaggcattcag
aatcaacaagtacaagaaccaaaggtagtttatgatgcccaaggaaacgaggttgagatt
gaggagctacctgcagacctctatccagagcttattatagactcattgctacatagtgag
aacgttgcgttcccttgtttccctagagacagagacatcgagaatgtacgcagaagccta
ccctcgtttggcatgcagtattcctttttggagatgctggctaagacagacgttctcctg
gtcaagggctccactggctccggaaagtcgacccagatacctcagtttcttctcgaagg
>Gerbil_contig003.1 complement(25363:26381)
cacctgtacaaagtattctccattatgttttaatttggattgaaccgagttcaatttgat
tgtttttaaacagatcagtaattagcgaaccatctgcactttagtaatatacaaccgtta
cattcacacatgcaggggcagccataactccaggccgctctcttcataacagaaatattg
taaatgaaacggaaatgtgtctgcactctatataggaagctgagtggctgtgtataacgc
tcacattagttccagctgattcgctttgtgttctggaagggacaaatctaataatgaaaa
attgcacttatctttctctccttctcaatgccaaagtcccggaaggagcgtatggaggcg
cgtgtacagcgtatgaagcagaataaagaacgccaagcagagtatatagctcagatgaat
accattagactcacagatgagcagagagctctaatgagatcaacaaagcattttggacag
aaagtggccaaaaaagatcaacttcgtgaagatatcacccgtgagcgcattggtttaaag
cctatacacatgcatttatatagagaggtcgtcgttgatgatagcctcttctgcgacacc
tctcttaccctgcctaatcctgtccccgactccttactacagccagctgatgatgctgga
agcaaggagcccgtacctaaacttggtcctgagccacacgaactggatctaggcattcag
aatcaacaagtacaagaaccaaaggtagcttatgatgcccaaggaaacgaggctgagatt
gaggagctacctgcagacctctatccagagcttattatagactcattgctacatagtgag
aacgttgcgttcccttgtttccctagagacagcgacatcgagaatgtacgcagaagccta
ccctcgtttggcatgcagtattcctttttggagatgctggctaagacagacgttctcctg
gtcaagggctccactggctccggaaagtcgacccagatacctcagtttcttctcgaagg
>Gi-P132_contig003.1 complement(25365:26383)
cacctgtacaaagtattctccattatgttttaatttggattgaaccgagttcaatttgat
tgtttttaaacagatcagtaattagcgaaccatctgcactttagtaatatacaaccgtta
cattcacacatgcaggggcagccataactccaggccgctctcttcataacagaaatattg
taaatgaaacggaaatgtgtctgcactctatataggaagctgagtggctgtgtataacgc
tcacattagttccagctgattcgctttgtgctctggaagggacaaatctaataatgaaaa
attgcacttatctttctctccttctcaatgccaaagtcccggaaggagcgtatggaggcg
cgtgtacagcgtatgaagcagaataaagaacgccaagcagagtatatagctcagatgaat
accattagactcacagatgagcagagagctctaatgagatcaacaaagcattttggacag
aaagtggccaagaaagatcaacttcgtgaagatatcacccgtgagcgcattggtttaaag
cctatacacatgcatttatatagagaggtcgtcgttgatgatagcctcttctgcgacacc
tctcttaccctgcctaatcctgtccccgaccccttactacagccagctgatgatgctgga
agcaaggagcccgtacctaaacttggtcctgagccacacgaactggatctaggcattcag
aatcaacaagtacaagaaccaaaggtagcttatgatgcccaaggaaacgaggctgagatt
gaggagctacctgcagacctctatccagagcttattatagactcattgctacatagtgag
aacgttgcgttcccttgtttccctagagacagcgacatcgagaatgtacgcagaagccta
ccctcgtttggcatgcagtattcctttttggagatgctggctaagacagacgttctcctg
gtcaagggctccactggctccggaaagtcgacccagatacctcagtttcttcttgaagg
>Gi-P289_contig003.1 complement(25367:26385)
cacctgtacaaagtattctccattatgttttaatttggattgaaccgagttcaatttgat
tgtttttaaacagatcagtaattagcgaaccatctgcactttagtaatatacaaccgtta
cattcacacatgcaggggcagccataactccaggccgctctcttcataacagaaatattg
taaatgaaacggaaatgtgtctgcactctatataggaagctgagcggctgtgtataacgc
tcacattagttccagctgattcgctttgtgytctggaagggacaaatctaataatgaaaa
attgcacttatctttctctccttctcaatgccaaagtcccggaaggagcgtatggaggcg
cgtgtacagcgtatgaagcagaataaagaacgccaagcagagtatatagcccagatgaat
accattagactcacagatgagcaragagctctaatgagatcaacaaagcattttggacag
aaagtggccaaaaaagatcaacttcgtgaagatatcacccgtgagcgcattggtttaaag
cctatacacatgcatttatatagagaggtcgtcgttgatgatagcctcttctgcgacacc
tctcttaccctgcctaatcctgtccccgaccccttactacagccagctgatgatgctgga
agcaaggagcccgtacctaaacttggtcctgagccacacgaactggatctaggcattcag
aatcaacaagtacaagaaccaaaggtagtttatgatgcccaaggaaacgaggttgagatt
gaggagctacctgcagacctctatccagagcttattatagactcattgctacatagtgag
aacgttgcgttcccttgtttccctagagacagcgacatcgagaatgtacgcagaagccta
ccctcgtttggcatgcagtattcctttttggagatgctggctaagacagacgttctcctg
gtcaagggctccactggctccggaaagtcgacccagatacctcagtttcttcttgaagg
>Gi-P448_contig003.1 complement(25365:26383)
cacctgtacaaagtattctccattatgttttaatttggattgaaccgagttcaatttgat
tgtttttgaacagatcagtaattagcgaaccatctgcactttagtaatatacaaccgtta
cattcacacatgcaggggcagccataactccaggccgctctcttcataacagaaatattg
taaatgaaacggaaatgtgtctgcactctatataggaagctgagcggctgtgtataacgc
tcacattagttccagctgattcgctttgtgctctggaagggacaaatctaataatgaaaa
attgcacttatctttctctccttctcaatgccaaagtcccggaaggagcgtatggaggcg
cgtgtacagcgtatgaagcagaataaagaacgccaagcagagtatatagctcagatgaat
accattagactcacagatgagcagagagctctaatgagatcaacaaagcattttggacag
aaagtggccaaaaaagatcaacttcgtgaagatatcacccgtgagcgcattggtttaaag
cctatacacatgcatttatatagagaggtcgtcgttgatgatagcctcttctgcgacacc
tctcttaccctgcctaatcctgtccccgaccccttactacagccagctgatgatgctgga
agcaaggagcccgtacctaaacttggtcctgagccacacgaactggatctaggcattcag
aatcaacaagtacaagaaccaaaggtagtttatgatgcccaaggaaacgaggttgagatt
gaggagctacctgcagacctctatccagagcttattatagactcattgctacatagtgag
aacgttgcgttcccttgtttccctagagacagcgacatcgagaatgtacgcagaagccta
ccctcgtttggcatgcagtattcctttttggagatgctggctaagacagacgttctcctg
gtcaagggctccactggctccggaaagtcgacccagatacctcagtttcttctygaagg
>Gi-P514_contig003.1 complement(25365:26383)
cacctgtacaaagtattctccattatgttttaatttggattgaaccgagttcaatttgat
tgtttttaaacagatcagtaattagcgaaccatctgcactttagtaatatacaaccgtta
cattcacacatgcaggggcagccataactccaggccgctctcttcataacagaaatattg
taaatgaaacggaaatgtgtctgcactctatataggaagctgagcggctgtgtataacgc
tcacattagttccagctgattcgctttgtgctctggaagggacaaatctaataatgaaaa
attgcacttatctttctctccttctcaatgccaaagtcccggaaggagcgtatggaggcg
cgtgtacagcgtatgaagcagaataaagaacgccaagcagagtatatagctcagatgaat
rccattagactcacagatgagcagagagctctaatgagatcaacaaagcattttggacag
aaagtggccaaaaaagatcaacttcgtgaagatatcacccgtgagcgcattggtttaaag
cctatacacatgcatttatatagagaggtcgtcgttgatgatagcctcttctgcgacacc
tctcttaccctgcctaatcctgtccccgaccccttactacagccagctgatgatgctgga
agcaaggagcccgtacctaaacttggtcctgagccacacgaactggatctaggcattcag
aatcaacaagtacaagaaccaaaggtagcttatgatgcccaaggaaacgaggctgagatt
gaggagctacctgcagacctctatccagagcttattatagactcattgctacatagtgag
aacgttgcgttcccttgtttccctagagacagagacatcgagaatgtacgcagaagccta
ccctcgtttggcatgcagtattcctttttggagatgctggctaagacagacgttctcctg
gtcaagggctccactggctccggaaagtcgacccagatacctcagtttcttcttgaagg
>Gi-P521_contig003.1 complement(25365:26383)
cacctgtacaaagtattctccattatgttttaatttggattgaaccgagttcaatttgat
tgtttttaaacagatcagtaattagcgaaccatctgcactttagtaatatacaaccgtta
cattcacacatgcaggggcagccataactccaggccgctctcttcataacagaaatattg
taaatgaaacggaaatgtgtctgcactctatataggaagctgagtggctgtgtataacgc
tcacattagttccagctgattcgctttgtgctctggaagggacaaatctaataatgaaaa
attgcacttatctttctctccttctcaatgccaaagtcccggaaggagcgtatggaggcg
cgtgtacagcgtatgaagcagaataaagaacgccaagcagagtatatagcccagatgaat
accattagactcacagatgagcagagagctctaatgagatcaacaaagcattttggacag
aaagtggccaaaaaagatcaacttcgtgaagatatcacccgtgagcgcattggtttaaag
cctatacacatgcatttatatagagaggtcgtcgttgatgatagcctcttctgcgacacc
tctcttaccctgcctaatcctgtccccgaccccttactacagccagctgatgatgctgga
agcaaggagcccgtacctaaacttggtcctgagccacacgaactggatctaggcattcag
aatcaacaagtacaagaaccaaaggtagcttatgatgcccaaggaaacgaggctgagatt
gaggagctacctgcagacctctatccagagcttattatagactcattgctacatagtgag
aacgttgcgttcccttgtttccctagagacagcgacatcgagaatgtacgcagaagccta
ccctcgtttggcatgcagtattcctttttggagatgctggctaagacagacgttctcctg
gtcaagggctccactggctccggaaagtcgacccagatacctcagtttcttctcgaagg
>Gi-P528_contig003.1 complement(25366:26384)
cacctgtacaaagtattctccattatgttttaatttgaattgaaccgagttcaatttgat
tgtttttgaacagatcagtaattagcgaaccatctgcactttagtaatatacaaccgtta
cattcacacatgcaggggcagccataactccaggccgctctcttcataacagaaatattg
taaatgaaacggaaatgtgtctgcactctatataggaagctgagcggctgtgtataacgc
tcacattagttccagctgattcgctttgtgctctggaagggacaaatctaataatgaaaa
attgcacttatctttctctccttctcaatgccaaagtcccggaaggagcgtatggaggcg
cgtgtacagcgtatgaagcagaataaagaacgccaagcagagtatatagctcagatgaat
accattagactcacagatgagcagagagctctaatgagatcaacaaagcattttggacag
aaagtggccaaaaaagatcaacttcgtgaagatatcacccgtgagcgcattggtttaaag
cctatacacatgcatttatatagagaggtcgtcgttgatgatagcctcttctgcgacacc
tctcttaccctgcctaatcctgtccccgaccccttactacagccagctgatgatgctgga
agcaaggagcccgtatctaaacttggtcctgagccacacgaactggatctaggcattcag
aatcaacaagtacaagaaccaaaggtagtttatgatgcccaaggaaacgaggttgagatt
gaggagctacctgcagacctctatccagagcttattatagactcattgctacatagtgag
aacgttgcgttcccttgtttccctagagacagcgacatcgagaatgtacgcagaagccta
ccctcgtttggcatgcagtattcctttttggagatgctggctaagacagacgttctcctg
gtcaagggctccactggctccggaaagtcgacccagatacctcagtttcttctcgaagg
>Gi-P621_contig003.1 complement(25364:26382)
tacctgtacaaagtattctccattatgttttaatttggattgaaccgagttcaatttgat
tgtttttgaacagatcagtaattagcgaaccatctgcactttagtaatatacaaccgtta
cattcacacatgcaggggcagccataactccaggccgctctcttcataacagaaagattg
taaatgaaacggaaatgtgtctgcactctatataggaagctgagcggctgtgtataacgc
tcacattagttccagctgattcgctttgtgctctggaagggacaaatctaataatgaaaa
attgcacttatctttctctccttctcaatgccaaagtcccggaaggagcgtatggaggcg
cgtgtacagcgtatgaagcagaataaagaacgccaagcagagtatatagctcagatgaat
accattagactaacagatgagcagagagctctaatgagatcaacaaagcattttggacag
aaagtggccaaaaaagatcaacttcgtgaagatatcacccgtgagcgcattggtttaaag
cctatacacatgcatttatatagagaggtcgtcgttgatgatagcctcttctgcgacacc
tctcttaccctgcctaatcctgtccccgaccccttactacagccagctgatgatgctgga
agcaaggagcccgtacctaaacttggtcctgagccacacgaactggatctaggcattcag
aatcaacaagtacaagaaccaaaggtagtttatgatgcccaagggaacgaggttgagatt
gaggagctacctgcagacctctatccagagcttattatagactcattgctacatagtgag
aacgttgcgttcccttgtttccctagagacagcgacatcgagaatgtacgcagaagccta
ccctcgtttggcatgcagtattcctttttggagatgctggctaagacagacgttctcctg
gtcaagggctccactggctccggaaagtcgacccagatacctcagtttcttctcgaagg
>Gi-P676_contig003.1 complement(25366:26384)
cacctgtacaaagtattctccattatgttttaatttggattgaaccgagttcaatttgat
tgtttttgaacagatcagtaattagcgaaccatctgcactttagtaatatacaaccgtta
cattcacacatgcaggggcagccataactccaggccgctctcttcataacagaaagattg
taaatgaaacggaaatgtgtctgcactctatataggaagctgaccggctgtgtataacgc
tcacattagttccagctgattcgctttgtgttctggaagggacaaatctaataatgaaaa
attgcacttatctttctctccttctcaatgccaaagtcccggaaggagcgtatggaggcg
cgtgtacagcgtatgaagcagaataaagaacgccaagcagagtatatagctcagatgaat
atcattagactcacagatgaacaaagagctctaatgagatcaacaaagcattttggacag
aaagtggccaaaaaagatcaacttcgtgaagatatcacccgtgagcgcattggtttaaag
cctatacacatgcatttatatagagaggtcgtcgttgatgatagcctcttctgcgacacc
tctcttaccctgcctaatcctgtccccgaccccttactacagccagctgatgatgctgga
agcaaggagcccgtacctaaacttggtcctgagccgcacgaactggatctaggcattcag
aatcaaccagtacaagaaccaaaggtagtttatgatgcccaaggaaacgaggttgagatt
gaggagctacctgcagacctctatccagagcttattatagactcattgctacatagtgag
aacgttgcgttcccttgtttccctagagacagcgacatcgagaatatacgcagaagccta
ccctcgtttggcatgcagtattcctttttggagatgctggctaagacagacgttctccta
gtcaagggctccactggctccggaaagtcgacccagatacctcagtttcttctcgaagg
>Gi-P678_contig003.1 complement(25378:26396)
cacctgtacaaagtattctccattatgttttaatttggattgaaccgagttcaatttgat
tgtttttgaacagatcagtaattagcgaaccatctgcactttagtaatatacaaccgtta
cattcacacatgcaggggcagccataactccaggccgctctcttcataacagaaatattg
taaatgaaacggaaatgtgtctgcactctatataggaagctgagtggctgtgtataacgc
tcacattagttccagctgattcgctttgtgctctggaagggacaaatctaataatgaaaa
attgcacttatctttctctccttctcaatgccaaagtcccggaaggagcgtatggaggcg
cgtgtacagcgtatgaagcagaataaagaacgccaagcagagtatatagctcagatgaat
accattagactcacagatgagcagagagctctaatgagatcaacaaagcattttggacag
aaagtggccaaaaaagatcaacttcgtgaagatatcacccgtgagcgcattggtttaaag
cctatacacatgcatttatatagagaggtcgtcgttgatgatagcctcttctgcgacacc
tctcttaccctgcctaatcctgtccccgaccccttactacagccagctgatgatgctgga
agcaaggagcccgtacctaaacttggtcctgagccacacgaactggatctaggcattcag
aatcaacaagtacaagaaccaaaggtagtttatgatgcccaaggaaacgaggttgagatt
gaggagctacctgcagacctctatccagagcttattatagactcattgctacatagtgag
aacgttgcgttcccttgtttccctagagacagagacatcgagaatgtacgcagaagccta
ccctcgtttggcatgcagtattcctttttggagatgctggctaagacagacgttctcctg
gtcaagggctccactggctccggaaagtcgacccagatacctcagtttcttctcgaagg
>Gi-P680_contig003.1 complement(25364:26382)
cacctgtacaaagtattctccattatgttttaatttggattgaaccgagttcaatttgat
tgtttttaaacagatcagtaattagcgaaccatctgcactttagtaatatacaaccgtta
cattcacacatgcaggagcagccataactccaggccgctctcttcataacagaaatattg
taaatgaaacggaaatgtgtctgcactctatataggaagctgagtggctgtgtataacgc
tcacattagttccagctgattcgctttgtgttctggaagggacaaatctaataatgaaaa
attgcacttatctttctctccttctcaatgccaaagtcccggaaggagcgtatggaggcg
cgtgtacagcgtatgaagcagaataaagaacgccaagcagagtatatagctcagatgaat
accattagactaacagatgagcagagagctctaatgagatcaacaaagcattttggacag
aaagtggccaaaaaagatcaacttcgtgaagatatcacccgtgagcgcattggtttaaag
cctatacacatgcatttatatagagaggtcgtcgttgatgatagcctcttctgcgacacc
tctcttaccctgcctaatcctgtccccgaccccttactacagccaactgatgattctgaa
agcaaggagcccgtacctaaacttggtcctgagccacacgaactggatctaggcattcag
aatcaacaagtacaagaaccaaaggtagtttatgatgcccaagggaacgaggttgagatt
gaggagctacctgcagacctctatccagagcttattatagactcattgctacatagtgag
aacgttgcgttcccttgtttccctagagacagcgacatcgagaatgtacgcagaagccta
ccctcgtttggcatgcagtattcctttttggagatgctggctaagacagacgttctcctg
gtcaagggctccactggctccggaaagtcgacccagatacctcagtttcttctcgaagg
>P344_contig8 409355:410373
cacctgtacaaagtattctccattatgttttaatttggattgaaccgagttcaatttgat
tgtttttaaacagatcagtaattagcgaaccatctgcactttagtaatatacaaccgtta
cattcacacatgcaggggcagccataactccaggccgctcccttcataacagaaatattg
taaatgaaacggaaatgtgtctgcactctatataggaagctgagcggctgtgtataacgc
tcacattagttccagctgattcgctttgtgttctggaagggacaaatctaataatgaaaa
attgcgcttatctttctctccttctcaatgccaaagtcccggaaggagcgtatggaggcg
cgtgtacagcgtatgaagcagaataaagaacgccaagcagagtatatagcccagatgaat
gccattagactcacagatgagcagagagctctaatgagatcaacaaagcattttggacag
aaagtggccaaaaaagatcaacttcgtgaagatatcacccgtgagcgcattggtttaaag
cctatacacatgcatttatatagagaggtcgtcgttgatgatagcctcttctgcgacatc
tctcttaccctgcctaatcctgtccctgaccccttactacagccagctgatgatgctgga
agcaaggagcctgtacttaaacttggtcctgagccacacgaactggatctaggcattcag
aatcaacaagtacaagaaccaaaggtagtttatgatgcccaaggaaacgaggttgagatt
gaggagctacctgcagacctctatccagaacttattatagactcattactacatagtgag
aacgttgcgttcccttgtttccttagagacagcgacatcgagaatgtacgcagaagccta
ccctcgtttggcatgcagtattcctttttggagatgctggctaagacagacgttctcctg
gtcaagggctccactggctccggaaagtcgacccagatacctcagtttcttcttgaagg
>P387_contig38 complement(20111:21129)
cacctgtacaaagtattctccattatgtcttaatttggattgaaccgagttcaatttgat
tgtttttgaacagatcagtaattagcgaaccatctgcactttagtaatatacaaccgtta
cattcacacatgcaggggcagccataactccaggccgctctcttcataacagaaatattg
taaatgaaacggaaatgtgtctgcactctatataggaagctgagcggctgtgtataacgc
tcacattagttccagctgattcgctttgtgctctggaagggacaaatctaataatgaaaa
attgcacttatctttctctccttctcaatgccaaagtcccggaaggagcgtatggaggcg
cgtgtacaacgtatgaagcagaataaagaacgccaagcagagtatatagcccagatgaat
gccattagactcacagatgagcagagagctctaatgagatcaacaaagcattttggacag
aaagtggccaagaaagatcaacttcgtgaagatatcacccgtgagcgcattggtttaaag
cctatacacatgcatttatatagagaggtcgtcgttgatgatagcctcttctgcgacacc
tctcttaccctgcctaatcctgtccccgactccttactacagccagctgatgatgctgga
agcaaggagcccgtacctaaacttggtcctgagccacacgaactggatctaggcattcag
aatcaacaagtacaagaaccaaaggtagtttatgatgcccaaggaaacgaggttgagatt
gaggagctacctgcagacctctatccagagcttattatagactcattgctacatagtgag
aacgttgcgttcccttgtttccctagagacagcgacatcgagaatgtacgcagaagccta
ccctcgtttggcatgcagtattcctttttggagatgctggctaagacagacgttctcctg
gtcaagggctccactggctccggaaagtcgacccagatacctcagtttcttctcgaagg
>P424_contig3 complement(25364:26382)
cacctgtacaaagtattctccattatgttttaatttggattgaaccgagttcaatttgat
tgtttttaaacagatcagtaattagcgaaccatctgcactttagtaatatacaaccgtta
cattcacacatgcaggggcagccataactccaggccgctctcttcataacagaaatattg
taaatgaaacggaaatgtgtctgcactctatataggaagctgagtggctgtgtataacgc
tcacattagttccagctgattcgctttgtgctctggaagggacaaatctaataatgaaaa
attgcacttatctttctctccttctcaatgccaaagtcccggaaggagcgtatggaggcg
cgtgtacagcgtatgaagcagaataaagaacgccaagcagagtatatagctcagatgaat
accattagactcacagatgagcagagagctctaatgagatcaacaaagcattttggacag
aaagtggccaaaaaagatcaacttcgtgaagatatcacccgtgagcgcattggtttaaag
cctatacacatgcatttatatagagaggtcgtcgttgatgatagcctcttctgcgacacc
tctcttaccctgcctaatcctgtccccgaccccttactacagccagctgatgatgctgga
agcaaggagcccgtacctaaacttggtcctgagccacacgaactggatctaggcattcag
aatcaacaagtacaagaaccaaaggtagcttatgatgcccaaggaaacgaggctgagatt
gaggagctacctgcagacctctatccagagcttattatagactcattgctacatagtgag
aacgttgcgttcccttgtttccctagagacagagacatcgagaatgtacgcagaagccta
ccctcgtttggcatgcagtattcctttttggagatgctggctaagacagacgttctcctg
gtcaagggctccactggctccggaaagtcgacccagatacctcagtttcttcttgaagg
>P427_contig35 48247:49265
cacctgtacaaagtattctccattatgttttaatttggattgaaccgagttcaatttgat
tgtttttgaacagatcagtaattagcgaaccatctgcactttagtaatatacaaccgtta
cattcacacatgcaggggcagccataactccaggccgctctcttcataacagaaatattg
taaatgaaacggaaatgtgtctacactctatatacaaagctaagcggctgtgtataacgc
ttacattagttccagctgattcactttgtgctctggaagggacaaatctaataatgaaaa
attgcacttatctttctctccttctcaatgccaaagtcccggaaggagcgtatggaggcg
cgtgtacagcgtatgaagcagaataaagaatggcaagcagagtatatagcccagatgaat
gccattagactcacagatgagcagagagctctaatgagatcaacaaagcattttggacag
aaagtggccaagaaggatcaacttcgtgaagatatcacccgtgagcgcattggtttaaag
cctatacatatgcatttatatagagaggtcgtcgttgatgatagcctcttctgcgacacc
tctcttaccctgcctaatcctatccccgaccccttactacagccagctgatgatgctgga
agcaaggagcccgtacctaaacttggtcctgagccacacgaactggatctaggcattcag
aatcaacaagtacaagaaccaaaggtagtttatgatgcccaaggaaacgaggttgagatt
gaggagctacctgcagacctctatccagagcttattatagactcattgctacatagtgag
aacgttgcgttcccttgtttccctagagacagcgacatcgagaatgcacgcagaagccta
ccctcgtttggcatgcagtattcctttttggagatgctggctaagacagacgttctcctg
gtcaagggctccactggctccggaaagtcgacccagatacctcagtttcttcttgaagg
>P458_contig3 complement(20998:22016)
cacctgtacaaagtattctccattatgttttaatttgaattgaaccgagttcaatttgat
tgtttttgaacagatcagtaattggcgaaccatctgcactttagtaatatacaaccgtta
cattcacacatgcaggggcagccataactccaggccgctctcttcataacagaaagattg
taaatgaaacggaaatgtgtctgcactctgtataggaagctgagcggctgtgtataacgc
tcacattagttccagctgattcgctttgtgctctggaagggacaaatctaataatgaaaa
attgcacttatctttctctccttctcaatgccaaagtcccggaaggagcgtatggaggcg
cgtgtacagcgtatgaagcagaataaagaacgccaagcagagtatatagcccagatgaat
gccattagactcacagatgaacaaagagctctaatgagatcaacaaagcattttggacag
aaagtggccaaaaaagatcaacttcgtgaagatatcacccgtgagcgcattggtttaaag
cctatacacatgcatttatatagagaggtcgtcgttgatgatagcctcttctgcgacacc
tctcttaccctgcctaatcctgtccccgaccccttactacagccagctgatgatgctgga
agcaaggagcccgtacctaaacttggtcctgagccacacgaactggatctaggcattcag
aatcaaccagtacaagaaccaaaggcagtttatgatgcccaaggaaacgaggttgagatt
gaggagctacctgcagacctctatccagagcttattatagactcattgctacatagtgag
aacgttgcgttcccttgtttccctagagacagcgacatcgagaatgtacgcagaagccta
ccctcgtttggcatgcagtattcctttttggagatgctggctaagacagacgttctcctg
gtcaagggctccactggctccggaaagtcgacccagatacctcagtttcttctcgaagg
