# Supplementary material for: High resolution multi-locus sequence typing scheme for Giardia duodenalis assemblage B outbreak and population analysis
Source: PLoS Negl Trop Dis. 2026 Jul 15;20(7):e0014528. doi: 10.1371/journal.pntd.0014528 (PMC13395364; doi:10.1371/journal.pntd.0014528)
Supplement: S2 Appendix — (ZIP) [file pntd.0014528.s002.zip › S2_Appendix/annotated_alignment_434_k501_ash0.9_reads20_c5fae58a8e06ab8ea3bd9122779feb0c.fasta]

>POIs
-------------------------------------------------------------------------------------------------------------------------------------------------------------------------------------------------------------------------------------------------------------------------------------------------------------------------------------------------------------------------------------------------------------------------------------------------------------------------------------------------------------------------------------------------------------------------------------------------------------------------------------------------------------------------------------------------------------------------------------------------------------------------------------------------------------------------------------------------------------------------------------------------------------------------------------------------------------------------------------------------------------------------------------------------------------------------------------------------------------------------------------------------------------------------------------Y-YY----Y-YYYYY------Y-----Y-Y-----Y-Y-Y--YY-Y----Y--Y----Y--YY-Y-Y-YY--Y---YY-Y----Y-YYY-Y-Y-----YY-Y---YY-YY-Y-Y-Y-YY-Y--Y-YY---Y-YY-Y-----YYYY-Y-Y---YYYY-YYYY--YY----Y----YY---------------------------------------------------------------------------------------------------------------------------------------------------------------------------------------------------------------------------------------------------------------------------------------------------------------------------------------------------------------------------------------------------------------------------------------------------------------------------------------------------------------------------------------------------------------------------------------------------------------------------------------------------------------------------------------------------------------------------------------------------------------------------------------------------------------------------------------------------------------------------------------------------------------------------------------------------------------------------------------------------------------------------------------------------------------------------------------------------------------------------------------------------------------------------------------------------------Y-Y--Y-Y-Y--Y--Y-------------------------------------------------------------------------------------------------------------------------------------------------------------------------------------Y----Y--YY--Y-YY-Y---Y--YY--Y-Y--Y--Y----YYY----------------------------------------------------------------------------------------------------------------------------------------------------------------------------------------------------------------------------------------------------------------------------------------------------------------------------------------------------------------------------------------------------------------------------------------------------------------------------------------------------------------------------------------------------------------------------------------------------------------------------------------------------------------------------------------------------------------------------------------------------------------------------------------------------------------------
>GCA_011634595.1_contig12 1050466:1053969
tga-aagaagcatctccacaatggatggcgcgtggaatctcaagctccctgtaacctgta
gtggataaaccaccaacgtttcacgaggagagacataattcttgagcgccacctttag-g
gtttcattgcccaattgcccaatggttccacccatgagccgtgtttgctcccatgatgcc
actgtgggggccagtatcatggagagctgatcagacacaggtgtggttagtccaattgtc
ttcctccgtgtctcgataagcttccatatctcagttgtcaaatacctggatagcatggcc
gataaagaagggctgaatggtttgagcatctcctgattattaagcaagcgtggcagccgt
gtggcagccaacaggtggcggtcatcctccatatcataatggtaaacataactgttataa
accgtttctattattgattgattgaaagccttccagaaaagaggcttggatatgtctaga
gatatgccatgcacgagctgtttctcaggtatgtattgcaaccgattcgtgctctgaata
ttcactaaaagcatagcttcgttaaaaatgcaatctactgtttcaaacgggaagtaaacg
gcacttccaccggag-tcagagtgtttatctatcttgtactgaccttctgtgggcagtgc
gtgcagctccatcatacccccacgatctgatagcatacagtcccagaactggataacttg
agcgcagagtgtgacaacaaatgcggtgcgaacgctcctgcttccagacatatccggtct
tgatcctgggagggtacatgttcccagcgcaacaaaggctggtatctgatagccccgcaa
catggagcataggaggactgctttgtcaaatggtgtgcctgcgccaacagacaaggtggt
catgacgcgagaccatgccagctggttgttctccgatgaagaaatggtgacaggagttgg
ttggcgtccgggcgctggcatgagctgtat-aaagcgcatgcagtagctggccgttggga
ggcacgagcttgtgaatggggtaatcagagtggggatggggaccacgaccccgtcgtcgc
gaagggcatgaagctgaacaaagcgcttatccaaaccgactgaactgggctgagagccaa
gataatccctcataaatgcagcagctgctctgtcatactcagcaagtgccctagaaacca
acttctttgaacctgctaacacgtctctaagagagcggaaagaagcttcttcagagacat
ctgcactagttagaagaggcgcaaatgtcagtgaaatattaagcatccccagctttattt
tctcaactggattgctgggtcctggcgcttgggaataactgtacatgggaacaccaacag
tccccgccagtggtgaattggtcttagtcagctcagcgaaaaattcggcaaagcccaccc
gtccgtgcgcatgaagatactgcattccc-gaatagctgtgaaatactgcgagaaaggta
agatcaatcattttcaggtctgaaactgctttagcagaggacagtggtgtggatgatatg
cagaactgaatctttgagaatgccaaaggtgcaattcctatagtggtatcgcccctttcg
catttgatcggtggacagatgtaccgtaaattccctaaagctattgtcagaatgataaca
ccctcttcatcaacactagagtgctcaaaggagttattattgcatggggatacaatctcg
cctgaattaatccgaacctctaaatactgctccacaggagccctcgagtctttagcggcg
tgcagcgccataagcattgaggcggagtctctaaccactgtgtttgtagtgcctattctt
gggtgctctgtactacccagattatggtgtgtatccaaagacagtatcttagactgtgac
ccctctttggcagactccagatgtcgccgagcctggtctcttcgctccatgcgttcctct
gtagtcattgatatgcaatccgtagggtctacagcgccttcagaacactttgatctgtgg
atagcgtaagcctccttcactgtctgcttatcaaaggctcgaccaaaatacttctctgtc
aatgagtgcaccagattggacttctccagatatgccaagagacgcttttctacgtcccgt
gggttcatgtctttgtctatcttcagctctggatctttggattcactgagctcctggaaa
atgctgtggagttgttccttcgtaagctcttttagaacgaacgccctaatgctttgtgag
ttcatgcttctatctgctaaaagcgtccagagtgtaaaatcaatttttagtgacctccaa
gcgttgagaggatgcgcctggacgagctcttgggccagcacgggcttcaggacctcgagc
atttatctggtggatcgtttactgatctggtggatggatattgccgtgagttaagtgact
ccgctggcgacgccatagagaccttagagcagcaggagcaacttccaaaggggattatct
catgcgtaaagaaggcaacatccctcattctagactttaatcataatttggccgttcttc
cctcgttttgtaagctttgctttctgatctctactctgctctctgaactgtccaacaaaa
atcttttgtgtcagtatactgtgatcctcctgcaatcactagctaagattacacagtctt
tgatctcaagcagcgctttcaagtcacttttctctactccactttcatccaggcactcac
tatgcacaacagacacatacctagcaggtctcactaaagccagtgcacctctcagtgatc
ttatttctctcgtgatagagttggctacaatcacgttgctctcaaactctaataagacgg
atggacgggccaccaattacatacagcttctagaattcatagccatacatgggccgctgc
tatcttttattgggtgcgtagattcagatgagaagcaagcagaacgcgcacatgtgcagg
tgcttacggtggtggagagggttataccatcctctatcttgcacatactgacacataggg
ccagtactctgaagaccggcgcgtcagatgtctcagcatcttctgaagtgaaacgcttac
tcgttgccatacgacaatacatgttttccatgcactctctcagtatgtacgctcacaatt
atgaaaaaagacaagatatgtaccacagattagaacacagcgaatcagatagtgaggaat
cggatcaacgaccaaacactaacagtctgaattgtaccacagactactgtttttcagata
tcgacgcacaattctctctggatgaagtgagctttcttaaattatatgctaacactggcc
tgagatctttgaacaaggcgctagtcatctttatcgtctctacacagcggaagaactcca
tagatagcatgaaacggtggcttggcgatctatactcatgtacccctccgtctggaaggc
aaattactgctctagctattcttctgatt
>GCA_001543975.1_contig55 complement(44436:47939)
tga-aagaagcatttctacaatggatggcgcgtggaatctcaagctccctgtaacctgta
gtggataaaccaccaacgtttcacgaggagagacataattcttgagcgccacctttag-g
gtttcattgcccaattgcccaatggttccacccatgagccgtgtttgctcccatgacgcc
actgtgggggctagtatcatggagagctgatcagacacaggtgtggttagcccaatcgtc
ttcctccgcgtctcgataagcctccatatctcagttgtcaaatacctggatagcatggcc
gataaagaagggctgaatggtttgagcatctcctgattattaagcaagcgtggcagccgt
gtggtagccaacaggtggcggtcatcctctatatcataatgataaacataactgttataa
accgtttctattattgattgattgaaagccttccagaaaagaggcttggatatgtctaga
gatatgccatgcacgagctgtttctcgggtatgtattgcaaccgattcgtgctctgaata
ttcactaaaagcatagcttcgttaaaaatgcaatctactgtttcaaacggaaagtaaacg
gcacttccaccggag-tcagagtgtttatctatcttgtactgaccttctgtgggcagtgc
gtgcagctccatcatacccccacgatctgatagcatacagtcccagaactggataacttg
agcgcagagtgtgacaacaaatgcggtgcgaacgctcctgcttccagacatatccggtct
tgatcctgggagggtacatgttcccagcgtaacaaaggctggtatctgatagccccgcaa
catggagcataggaggactgctttgtcaaatggtgtgcctgcgccaacagacaaggtggt
catgacgcgagaccatgccagctggttgttctccggcgaagaaatggtgacaggagctgg
ttggcgtccgggcgctggcatgagctgtat-aaagcgcatgcagtagctggccgttggga
gacacgagcttgtgaatggggtaatcagagtggggatggggaccacggccccgtcgtcgc
gaagggcatgaagctgaacaaaacgcttatccagaccgactgaactgggctgagagccaa
gataatccctcataaatgcagcagctgctctgtcgtactcagcaagtgccctagaaacca
acttctttgaacctgccaacacgtctctaagagagcgaaaagaagcttcttcagagacat
ctgcactagttagaagaggcgcaaatgtcagtgaaatattaagcatccccagctttattt
tctcaactggattgctgggtcctggtgcttgggaataactgtacatgggaacaccaacag
tccccgccagtggtgaattggtcttagtcagctcagtgaaaaactcggcaaggcccaccc
gtccgtgcgcatgaagatactgcattccc-gaatagctatgaaagactgcaagaaaggta
agatcaatcattttcaggtctgaaactgctttagcagaggacaatggtgtggatgatatg
caaaactgaatctttgagaatgccaaaggtgcaattcctatagtggtatcgcccttttcg
catttgatcggtggacagatgtaccgtaaattccccagagctattgtcagaatgatgaca
ccctcttcatcaacactagagtgctcaaaggagttattattgcatggggatacaatctcg
cctgaattaatccgaacctctaaatactgctccacaggagccctcgagtctttagcggcg
tgcagcgccataagcattgaggcagagtctctaaccactgtgtttgtagtgcctattctt
gggtgctctgtactacccagattatggtgtgtatccaaagacagtatcttagactgtgac
ccctctttggcagactccagatgtcgccgagcctggtctcttcgctccatgcgttcctct
ggagtcattgatatgcaatccgtagggtctacagcgccttcagaacactttgatctgtgg
atagcgtaagcctccttcactgtctgcttatcaaaggctcgaccaaaatacttctccgtc
aatgagtgcaccagattggacttctccagatatgccaagagacgcttttctacgtcccgt
gggttcatacctttgtctatcttcagctctggatctttggattcactgagctcctggaaa
atgctgtggagttgttccttcgtaagctcttttagaacgaacgccctaatgctttgtgag
ttcatgcttctatctgctaaaagcgtccagagtgtaaaatcaatttttagtgacctccaa
gcgttgagaggatgcgcctggacgagctcttgggccagcacgggcttcaggacctcgagc
atttatctggtggatcatttactgatctggtggatggatattgccgtgagttaagtgact
ccgctggcgatgccatagagaccttagagcagcaggagcaacttccaaaggggattatct
catgcgtaaagaaggcaacatccctcattctagactttaatcataatttggccgttcttc
cctcgttttgcaagctttgctttctgatctctactctgctctctgaactgtccaacagaa
atcttttgtgtcagcatactgtgatcctcctgcaatcactagctaagattacacagtctt
tggtctcaagcagcgctttcaagtcacttttctctactccactttcatccaggcactcac
tatgcacaacagacacatacctagcaggtctcactaaagccagtacacctctcagtgatc
ttatttctctcgtgatagagttggctacaattacgttgctctcaaactctaataagacgg
atggacgggccaccaattacgtacatcttctagaattcatagccacacatgggccgctgc
tatcttttattgggtgcatagattcagatgagaagcaagcagaacgcgcacatgtgcagg
tgcttacggtggtggagagggttataccatcctctaccttgcacatactgacacataggg
ccagtactctgaagaccggcgcgtcagatgtctcagcatcttctgaagtgaaacgcttac
tcgttgccatacgacaatacatgttttccatgcactctctcagtatgtacgctcacaatt
atgaaaaaagacaagatatgtaccacagattagaacacagcgaatcagatagtgaggaat
cggatcaacgaccaaacactaacagtctgaattgtaccacagactactgtttttcagata
tcgacgcacaattctctctggatgaagtgagctttcttaaattatatgctaacactggcc
tgagatctttgaacaaggcgctagtcatctttatcgtctctacacagcggaagaactcca
tagatagcatgaaacggtggcttggcgatctatactcatgtacccctccgtctggaaggc
aaattactgctctagctattcttctgatt
>Gerbil_contig006.1 13850:17353
tga-aagaagcatctccacaatggatggcgcgtggaatctcaagctccctgtaacctgta
gtggataaaccaccaacgtttcacgaggagagacataattcttgagcgccacctttag-g
gtttcattgcccaattgcccaatggttccacccatgagccgtgtttgctcccatgatgcc
actgtgggggccagtatcatggagagctgatcagacacaggtgtggttagtccaatcgtc
ttcctccgcgtctcgataagcctccatatctcagttgtcaaatacctggatagcatggcc
gataaagaagggctgaatggtttgagcatctcctgattattaagcaagcgtggcagccgt
gtggcagccaacaggtggcggtcatcctccatatcataatggtaaacataactgttataa
accgtttctattattgattgattgaaagccttccagaaaagaggcttggatatgtctaga
gatatgccatgcacgagctgtttctcaggtatgtattgcaaccgattcgtgctctgaata
ttcactaaaagcatagcttcgttaaaaatgcaatctactgtttcaaatgggaagtaaatg
gtacttccaccggaa-tcagagtgtttatctatcttgtactgaccttctgtgggcagtgc
gtgcagctctatcatacccccgcgatctgatagcatacagtcccagaactggataacttg
agcgcagagtgtgacaacaaatgcggtgcgaacgctcctgcttccagacatatccggtct
tgatcctgggagggtacatgttcccagcgcaacaaaggctggtatctgatagccccgcaa
catggagcataggaggactgctttgtcaaatggtgtgcctgcgccaacagacaaggtggt
catgacgcgagaccatgccagctggttgttctccgatgaagaaatggtgacaggagttgg
ttggcgtccgggcgctggcatgagctgtat-aaagcgcatgcagtagctggccgttggga
ggcacgagcttgtgaatggggtaatcagagtggggatggggaccacgaccccgtcgtcgc
gaagggcatgaagctgaacaaagcgcttatccaaaccgactgaactgggctgagagccaa
gataatccctcataaatgcagcagctgctctgtcgtactcagcaagtgccctagaaacca
acttctttgaacctgccaacacgtctctaagagagcgaaaagaagcttcttcagagatat
ctgcactagttagaagaggcacaaatgtcagtgaaatattaagcatccctagctttattt
tctcaactggattgctgggtcctggtgcttgggaataactgtacatgggaacaccaacag
tccccgccagtggtgaattggtcttagtcagctcagcgaaaaattcggcaaagcccaccc
gtccgtgcgcatgaagatactgcattccc-gaatagctgtgaaatactgcgagaaaggta
agatcaatcattttcaggtctgaaactgctttagcagaggacagtggtgtggatgatatg
cagaactgaatctttgagaatgccaaaggtgcaattcctatagtggtatcgcccttttcg
catttgatcggtggacagatgtaccgtaaattccccagagctattgtcagaatgatgaca
ccctcttcatcaacactagagtgctcaaaggagttattattgcatggggatacaatctcg
cctgaattaatccgaacctctaaatactgctccacaggagccctcgagtctttagcggcg
tgcagcgccataagcattgaggcggagtctctaaccactgtgtttgtagtgcctattctt
gggtgctctgtactacccagattatggtgtgtatccaaagacagtatcttagactgtgac
ccctctttggcagactccagatgtcgccgagcctggtctcttcgctccatgcgttcctct
gtagtcattgatatgcaatccgtagggtctacagcgccttcagaacactttgatctgtgg
atagcgtaagcctccttcactgtctgcttatcaaaggctcgaccaaaatacttctctgtc
aatgagtgcaccagattggacttctccagatatgccaagagacgcttttctacgtcccgt
gggttcatgtctttgtctatcttcagctctggatctttggattcactgagctcctggaaa
atgctgtggagttgttccttcgtaagctcttttagaacgaacgccctaatgctttgtgag
ttcatgcttctatctgctaaaagcgtccagagtgtaaaatcaatttttagtgacctccaa
gcgttgagaggatgcgcctggacgagctcttgggccagcacgggcttcaggacctcgagc
atttatctggtggatcgtttactgatctggtggatggatattgccgtgagttaagtgact
ccgctggcgacgccatagagaccttagagcagcaggagcaacttccaaaggggattatct
catgcgtaaagaaggcaacatccctcattctagactttaatcataatttggccgttcttc
cctcgttttgtaagctttgctttctgatctctactctgctctctgaactgtccaacaaaa
atcttttgtgtcagtatactgtgatcctcctgcaatcactagctaagattacacagtctt
tggtctcaagtagcgctttcaagtcactcttctctacttcactttcatccaggcactcac
tatgcacaacagacgcatacctagcaggtctcactaaagccagtacacctctcagtgatc
ttatttctctcgtgatagagttggctacaatcacgttgctctcaaactctaataagacgg
atggacgggccaccaattacatacagcttctagaattcatagccatacatgggccgctgc
tatcttttattgggtgcgtagattcagatgagaagcaagcagaacgcgcacatgtgcagg
tgcttacggtggtggagagggttataccatcctctatcttgcacatactgacacataggg
ccagtactctgaagaccggcgcgtcagatgtctcagcatcttctgaagtgaaacgcttac
tcgttgccatacgacaatacatgttttccatgcactctctcagtatgtacgctcacaatt
atgaaaaaagacaagatatgtaccacagattagaacacagcgaatcagatagtgaggaat
cggatcaacgaccaaacactaacagtctgaattgtaccacagactactgtttttcagata
tcgacgcacaattctctctggatgaagtgagctttcttaaattatatgctaacactggcc
tgagatctttgaacaaggcgctagtcatctttatcgtctctacacagcggaagaactcca
tagatagcatgaaacggtggcttggcgatctatactcatgtacccctccgtctggaaggc
aaattactgctctagctattcttctgatt
>Gi-P132_contig006.1 13854:17357
tga-aagaagcatctccacaatggatggcgcgtggaatctcaagctccctgtaacctgta
gtggataaaccaccaacgtttcacgaggagagacataattcttgagcgccacctttag-g
gtttcattgcccaattgcccaatggttccacccatgagccgtgtttgctcccatgatgcc
actgtgggggccagtatcatggagagctgatcagacacaggtgtggttagtccaatcgtc
ttcctccgcgtctcgataagcctccatatctcagttgtcaaatacctggatagcatggcc
gataaagaagggctgaatggtttgagcatctcctgattattaagcaagcgtggcagccgt
gtggcagccaacaggtggcggtcatcctccatatcataatggtaaacataactgttatag
accatttctattattgattgattgaaagccttccagaaaagaggcttggatatgtctaga
gatatgccatgcacgagctgtttctcaggtatgtattgcaaccgattcgtgctctgaata
ttcactaaaagcatagcttcgttaaaaatgcaatctactgtttcaaatgggaagtaaatg
gtacttccaccggaa-tcagagtgtttatctatcttgtactgaccttctgtgggcagtgc
gtgcagctctatcatacccccgcgatctgatagcatacagtcccagaactggataacttg
agcgcaaagtgtgacaacaaatgcggtgcgaacgctcctgcttccagacatatccggtct
tgatcctgggagggtacatgttcccagcgcaacaaaggctggtatctgataaccccgcaa
catggagcataggaggactgctttgtcaaatggtgtgcctgcgccaacagacaaggtggt
catgacgcgagaccatgccagctggttgttctccggcgaagaaatggtgacaggagctgg
ttggcgtccgggcgctggcatgagctgtat-aaagcgcatgcagtagctggccgttggga
gacacgagcttgtgaatggggtaatcagagtggggatggggaccacraccccgtcgtcgc
gaagggcatgaagctgaacaaaacgcttatccagaccgactgaactgggctgagagccaa
gataatccctcataaatgcagcagctgctctgtcgtactcagcaagtgccctagaaacca
acttctttgaacctgccaacacgtctctaagagagcgaaaagaagcttcttcagagatat
ctgcactagttagaagaggcacaaatgtcagtgaaatattaagcatccctagctttattt
tctcaactggattgctgggtcctggtgcttgggaataactgtacatgggaacaccaacag
tccccgccagcggtgaattggtcttagtcagctcagcgaaaaattcggcaaagcccaccc
gtccgtgcgcatgaagatactgcattccc-gaatagctgtgaaatactgcaagaaaggta
agatcaatcattttcaggtctgaaactgctttagcagaggacagtggtgtggatgatatg
caaaactgaatctttgagaatgccaaaggtgcaattcctatagtggtatcgcccttttcg
catttgatcggtggacagatgtaccgtaaattccccagagctattgtcagaatgatgaca
ccctcttcatcaacactagagtgctcaaaggagttattattgcatggggatacaatctcg
cctgaattaatccgaacctctaaatactgctccacaggagccctcgagtctttagcggcg
tgcagcgccataagcattgaggcagagtctctaaccactgtgtttgtagtgcctattctt
gggtgctctgtactacccagattatggtgtgtatccaaagacagtatcttagactgtgac
ccctctttggcagactccagatgtcgccgagcctggtctcttcgctccatgcgttcctct
ggagtcattgatatgcaatccgtagggtctacagcgccttcagaacactttgatctrtgg
atagcgtaagcctccttcactgtctgcttatcaaaggctcgaccaaaatacttctctgtc
aatgagtgcaccagattggacttctccagatatgccaagagacgcttttctacgtcccgt
ggattcatatctttgtctatcttcagctctggatctttggattcactgagctcctggaaa
atgctgtggagttgttccttcgtaagctcttttagaacgaacgccctaatgctttgtgag
ttcatgcttctatctgctaaaagcgtccagagtgtaaaatcaatttttagtgacctccaa
gcgttgagaggatgcgcctggacgagctcttgggccagcacgggcttcaggacctcgagc
atttatctggtggatcatttactgatctggtggatggatattgccgtgagttaagtgact
ccgctggcgacgccatagagaccttagagcagcaggagcaacttccaaaggggattatct
catgcgtaaagaaggcarcatccctcattctagactttaatcataatttggccgttcttc
cctcgttttgtaagctttgctttctgatytctactctgctctctgaactgtccaacagaa
atcttttgtgtcagtatactgtgatcctcctgcaatcactagctaagattacacagtctt
tggtctcaagtagcgctttcaagtcactcttctctacttcactttcatccaggcactcac
tatgcacaacagacgcatacctagcaggtctcactaaagccagtacacctctcagtgatc
ttatttctctcgtgatagagttggctacaattacgttgctctcaaactctaataagacgg
atggacgggccaccaattacatacagcttctagaattcatagccatacatgggccgctgc
tatcttttattgggtgcatagattcagatgagaagcaagcagaacgcgcacatgtgcagg
tgcttacggtggtggagagggttataccatcctctaccttgcacatactgacacataggg
ccagtactctgaagaccggcgcgtcagatgtctcagcatcttctgaagtgaaacgcttac
tcgttgccatacgacaatacatgttttccatgcattctctcagtatgtacgctcacaatt
atgaaaaaagacaagatatgtaccacagattagaacacagcgaatcagatagtgaggaat
cggatcaacgaccaaacactaacagtctgaattgtaccacagactactgtttytcagata
tcgacgcacaattctctctggatgaagtgagctttcttaaattatatgctaacactggcc
tgagatctttgaacaaggcgctagtcatctttatcgtctctacacagcggaagaactcca
tggatagcatgaaacggtggcttggcgatctatactcatgtacccctccgtctggaaggc
aaattactgctctagctattcttctgatt
>Gi-P289_contig006.1 13854:17357
tga-aagaagcatctccacaatggatggcgcgtggaatctcaagctccctgtaacctgta
gtggataaaccaccaacgtttcacgaggagagacataattcttgagcgccacctttaa-g
gtttcattgcccaattgcccaatggttccacccatgagtcgtgtttgctcccatgatgcc
actgtgggggccagtatcatggagagctgatcagacacaggtgtggttagcccaatcgtc
ttcctccgcgtctcgataagcctccatatctcagttgtcaaatacctggatagcatggcc
gataaagaagggctgaatggtttgagcatctcctgattattaagcaagcgtggcagccgt
gtggcagccaacaggtggcggtcatcctccatatcataatggtaaacataactgttatag
accatttctattattgattgattgaaagccttccagaaaagaggcttggatatgtctaga
gatatgccatgcacgagctgtttctcaggtatgtattgcaaccgattcgtgctctgaata
ttcactaaaagcatagcttcgttaaaaatgcaatctactgtttcaaatgggaagtaaatg
gtacttccaccggaa-tcagagtgtttatctatcttgtactgaccttctgtgggcagtgc
gtgcagctctatcatacccccgcgatctgatagcatacagtcccagaactggataacttg
agcgcagagtgtgacaacaaatgcggtgcgaacgctcctgcttccagacatatccggtct
tgatcctgggagggtacatgttcccagcgcaacaaaggctggtatctgatagccccgcaa
catggagcataggaggactgctttgtcaaatggtgtgcctgcgccaacagacaaggtggt
catgacgcgagaccatgccagctggttgttctccggcgaagaaatggtgacaggagctgg
ttggcgtccgrgcgctggcatgagctgtat-aaagcgcatgcagtagctggccgttggga
gacacgagcttgtgaatggggtaatcagagtggggatggggaccacgaccccgtcgtcgc
gaagggcatgaagctgaacaaaacgcttatccagaccgactgaactgggctgagagccaa
gataatccctcataaatgcagyagctgctctgtcgtactcagcaagtgccctagaaacca
acttctttgaacctgccaacacgtctctaagagagcgaaaagaagcttcttcagagacat
ctgcactagttagaagaggcgcaaatgtcagtgaaatattaagcatccccagctttattt
tctcaactggattgctgggtcctggtgcttgggaataactgtacatgggaacaccaacag
tccccgccagcggtgaattggtcttagtcagctcagcgaaaaattcggcaaagcccaccc
gtccgtgcgcatgaagatactgcattccc-gaatagctgtgaaatactgcaagaaaggta
agatcaatcattttcaggtctgaaactgctttagcagaggacagtggtgtggatgatatg
caaaactgaatctttgagaatgccaaaggtgcaattcctatagtggtatcgcccttttcg
catttgatcggtggacagatgtaccgtaaattccccagagctattgtcagaatgatgaca
ccctcttcatcaacactagagtgctcaaaggagttattattgcatggggatacaatctcg
cctgaattaatccgaacctctaaatactgctccacaggmgccctcgagtctttagcggcg
tgcagcgccataagcattgaggcagagtctctaaccactgtgtttgtagtgcctattctt
gggtgctctgtactacccagattatggtgtgtatccaaagacagtatcttagactgtgac
ccctctttggcagactccagatgtcgccgagcytggtctcttcgctccatgcgttcctct
gkagtcattgatatgcaatccgtagggtctacagcgccttcagaacactttgatctgtgg
atagcgtaagcctccttcactgtctgcttatcaaaggctcgaccaaaatacttctctgtc
aatgagtgcaccagattggacttctccagatatgccaagagacgcttttctacgtcccgy
ggattcatatctttgtctatcttcagctctggatctttggattcactgagctcctggaaa
atgctgtggagttgttccttcgtaagctcttttaraacgaacgccctaatgctttgtgag
ttcatgcttctatctgctaaaagcgtccagagtgtaaaatcaatttttagtgacctccaa
gcgttgagaggatgcgcctggacgagctcttgggccagcacgggcttcaggacctcgagc
atttatctggtggatcgtttactgatctggtggatggatattgccgtgagttaagtgact
ccgctggcgacgccatagagaccttagagcagcaggagcaacttccaaaggggattatct
catgcgtaaagaaggcaacatccctcattctagactttaatcataatttggccgttcttc
cctcgttttgtaagctttgctttctgatctctactctgctctctgaactgtccaacagaa
atcttttgtgtcagtatactgtgatcctcctgcaatcactagctaagattacacagtctt
tggtctcaagtagcgctttcaagtcactyttctctactccactttcatccaggcactcac
tatgcacaacagacgcatacctagcaggtctcactaaagccagtacacctctcagtgatc
ttatttctctcgtgatagagttggctacaattacgttgctctcaaactctaataagacgg
atggacgggccaccaattacatacagcttctagaattcatagccatacatgggccgctgc
tatcttttattgggtgcatagattcagatgagaagcaagcagaacgcgcacatgtgcagg
tgcttacggtggtggagagggttataccatcctctatcttgcacatactgacacataggg
ccagtactctgaagaccggcgcgtcagatgtctcagcatcttctgaagtgaaacgcttac
tcgttgccatacgacaatacatgttttccatgcattctctcagtatgtacgctcacaatt
atgaaaaaagacaagatatgtaccacagattagaacacagcgaatcagatagtgaggaat
cggatcaacgaccaaacactaacagtctgaattgtaccacagactactgtttttcagata
tcgacgcacaattctctctggatgaagtgagctttcttaaattatatgctaacactggcc
tgagatctttgaacaaggcgctagtcatctttatcgtctctacacagcggaagaactcca
tggatagcatgaaacggtggcttggcgatctatactcatgtacccctccgtctggaaggc
aaattactgctctagctattcttctgatt
>Gi-P448_contig006.1 13854:17357
tga-aagaagcatctccacaatggatggcgcgtggaatctcaagctccctgtaacctgta
gtggataaaccaccaacgtttcacgaggagagacataattcttgagcgccacctttag-g
gtttcattgcccaattgcccaatggttccacccatgagccgtgtttgctcccatgatgcc
actgtgggggccagtatcatggagagctgatcagacacaggtgtggttagtccaatcgtc
ttcctccgcgtctcgataagcctccatatctcagttgtcaaatacctggatagcatggcc
gataaagaagggctgaatggtttgagmatctcctgattattaagcaagcgtggcagccgt
gtggcagccaacaggtggcggtcatcctccatatcataatggtaaacataactgttatag
accatttctattattgattgattgaaagccttccagaaaagaggcttggatatgtctaga
gatatgccatgcacgagctgtttctcaggtatgtattgcaaccgattcgtgctctgaata
ttcactaaaagcatagcttcgttaaaaatgcaatctactgtttcaaatgggaagtaaatg
gtacttccaccggaa-tcagagtgtttatctatcttgtactgaccttctgtgggcagtgc
gtgcagctctatcatacccccgcgatctgatagcatacagtcccagaactggataacttg
agcgcagagtgtgacaacaaatgcggtgcgaacgctcctgcttccagacatatccggtct
tgatcctgggagggtacatgttcccagcgcaacaaaggctggtatctgatagccccgcaa
catggagcataggaggactgctttgtcaaatggtgtgcctgcgccaacagacaaggtggt
catgacgcgagaccatgccagctggttgttctccggcgaagaaatggtgacaggagctgg
ttggcgtccgggcgctggcatgagctgtat-aaagcgcatgcagtagctggccgttggga
gacacgagcttgtgaatggggtaatcagagtggggatggggaccacgaccccgtcgtcgc
gaagggcatgaagctgaacaaaacgcttatccagaccgactgaactgggctgagagccaa
gataatccctcataaatgcagcagctgctctgtcgtactcagcaagtgccctagaaacca
acttctttgaacctgccaacacgtctctaagagagcgaaaagaagcttcttcagagacat
ctgcactagttagaagaggcacaaatgtcagtgaaatattaagcatccctagctttattt
tctcaactggattgctgggtcctggtgcttgggaataactgtacatgggaacaccaacag
tccccgccagcggtgaattggtcttagtcagctcagcgaaaaattcggcaaagcccaccc
gtccgtgcgcatgaagatactgcattccc-gaatagctgtgaaatactgcaagaaaggta
agatcaatcattttcaggtctgaaactgctttagcagaggacagtggtgtggatgatatg
caaaactgaatctttgagaatgccaaaggtgcaattcctatagtggtatcgcccttttcg
catttgatcggtggacagatgtaccgtaaattccccagagctattgtcagaatgatgaca
ccctcttcatcaacactagagtgctcaaaggagttattattgcatggggatacaatctcg
cctgaattaatccgaacctctaaatactgctccacaggagccctcgagtctttagcggcg
tgcagcgccataagcattgaggcagagtctctaaccactgtgtttgtagtgcctattctt
gggtgctctgtactacccagattatggtgtgtatccaaagacagtatcttagactgtgac
ccctctttggcagactccagatgtcgccgagcctggtctcttcgctccatgcgttcctct
gkagtcattgatatgcaatccgtagggtctacagcgccttcagaacactttgatctgtgg
atagcgtaagcctccttcactgtctgcttatcaaaggctcgaccaaaatacttctctgtc
aatgagtgcaccagattggacttctccagatatgccaagagacgcttttctacgtcccgt
ggattcatatctttgtctatcttcagctctggatctttggattcactgagctcctggaaa
atgctgtggagttgttccttcgtaagctcttttagaacgaacgccctaatgctttgtgag
ttcatgcttctatctgctaaaagcgtccagagtgtaaaatcaatttttagtgacctccaa
gcgttgagaggatgcgcctggacgagctcttgggccagcacgggcttcaggacctcgagc
atttatctggtggatcatttactgatctggtggatggatattgccgtgagttaagtgact
ccgctggcgacgccatagagaccttagagcagcaggagcaacttccaaaggggattatct
catgcgtaaagaaggcaacatccctcattctagactttaatcataatttggccgttcttc
cctcgttttgtaagctttgctttctgatytctactctgctctctgaactgtccaacagaa
atcttttgtgtcagtatactgtgatcctcctgcaatcactagctaagattacacagtctt
tggtctcaagtagcgctttcaagtcactcttctctacttcactttcatccaggcactcac
tatgcacaacagacgcatacctagcaggtctcactaaagccagtacacctctcagtgatc
ttatttctctcgtgatagagttggctacaattacgttgctctcaaactctaataagacgg
atggacgggccaccaattacatacagcttctagaattcatagccatacatgggccgctgc
tatcttttattgggtgcatagattcagatgagaagcaagcagaacgcgcacatgtgcagg
tgcttacggtggtggagagggttataccatcctctaccttgcacatactgacacataggg
ccagtactctgaagaccggcgcgtcagatgtctcagcatcttctgaagtgaaacgcttac
tcgttgccatacgacaatacatgttttccatgcattctctcagtatgtacgctcacaatt
atgaaaaaagacaagatatgtaccacagattagaacacagcgaatcagatagtgaggaat
cggatcaacgaccaaacactaacagtctgaattgtaccacagactactgtttytcagata
tcgacgcacaattctctctggatgaagtgagctttcttaaattatatgctaacactggcc
tgagatctttgaacaaggcgctagtcatctttatcgtctctacacagcggaagaactcca
tagatagcatgaaacggtggcttggcgatctatactcatgtacccctccgtctggaaggc
aaattactgctctagctattcttctgatt
>Gi-P514_contig006.1 13854:17357
tga-aagaagcatctccacaatggatggcgcgtggaatctcaagctccctgtaacctgta
gtggataaaccaccaacgtttcacgaggagagacataattcttgagcgccacctttaa-g
gtttcattgcccaattgcccaatggttccacccatgagtcgtgtttgctcccatgatgcc
actgtgggggccagtatcatggagagctgatcagacacaggtgtggttagtccaatcgtc
ttcctccgcgtctcgataagcctccatatctcagttgtcaaatacctggatagcatggct
gataaagaagggctgaatggtttgagcatctcctgattattaagcaagcgtggcagccgt
gtggcagccaacaggtggcggtcatcctccatatcataatggtaaacataactgttatag
accatttctattattgattgattgaaagccttccagaaaagaggcttggatatgtctaga
gatatgccatgcacgagctgtttctcaggtatgtattgcaaccgattcgtgctctgaata
ttcactaaaagcatagcttcgttaaaaatgcaatctactgtttcaaatgggaagtaaatg
gtacttccaccggaa-tcagagtgtttatctatcttgtactgaccttctgtgggcagtgc
gtgcagctctatcatacccccgcgatctgatagcatacagtcccagaactggataacttg
agcgcaaagtgtgacaacaaatgcggtgcgaacgctcctgcttccagacatatccggtct
tgatcctgggagggtacatgttcccagcgcaacaaaggctggtatctgatagccccgcaa
catggagcataggaggactgctttgtcaaatggtgtgcctgcgccaacagacaaggtggt
catgacgcgagaccatgccagctggttgttctccggcgaagaaatggtgacaggagctgg
ttggcgtccgggcgctggcatgagctgtat-aaagcgcatgcagtagctggccgttggga
gacacgagcttgtgaatggggtaatcagagtggggatggggaccacgaccccgtcgtcgc
gaagggcatgaagctgaacaaaacgcttatccagaccgactgaactgggctgagagccaa
gataatccctcataaatgcagcagctgctctgtcgtactcagcaagtgccctagaaacca
acttctttgaacctgccaacacgtctctaagagagcgaaaagaagcttcttcagagacat
ctgcactagttagaagaggcgcaaatgtcagtgaaatattaagcatccctagctttattt
tctcaactggattgctgggtcctggtgcttgggaataactgtacatgggaacaccaacag
tccccgccagcggtgaattggtcttagtcagctcagcgaaaaattcggcaaagcccaccc
gtccgtgcgcatgaagatactgcattccc-gaatagctgtgaaatactgcaagaaaggta
agatcaatcattttcaggtctgaaactgctttagcagaggacagtggtgtggatgatatg
caaaactgaatctttgagaatgccaaaggtgcaattcctatagtggtatcgcccttttcg
catttgatcggtggacagatgtaccgtaaattccccagagctattgtcagaatgatgaca
ccctcttcatcaacactagagtgctcaaaggagttattattgcatggggatacaatctcg
cctgaattaatccgaacctccaaatactgctccacaggagccctcgagtctttagcggcg
tgcagcgccataagcattgaggcggagtctctaaccactgtgtttgtagtgcctattctt
gggtgctctgtactacccagattatggtgtgtatccaaagacagtatcttagactgtgac
ccctctttggcagactccagatgtcgccgagcctggtctcttcgctccatgcgttcctct
ggagtcattgatatgcaatccgtagggtctacagcgccttcagaacactttgatctgtgg
atagcgtaagcctccttcactgtctgcttatcaaaggctcgaccaaaatacttctccgtc
aatgagtgcaccagattggacttctccagatatgccaagagacgcttttctacgtcccgt
ggattcatatctttgtctatcttcagctctggatctttggattcactgagctcctggaaa
atgctgtggagttgttccttcgtaagytcttttagaacgaacgccctaatgctttgtgag
ttcatgcttctatctgctaaaagcgtccagagtgtaaaatcaatttttagtgacctccaa
gcgttgagaggatgcgcctggacgagctcttgggccagcacgggcttcaggacctcgagc
atttatctggtggatcatttactgatctggtggatggatattgccgtgagttaagtgact
ccgctggcgacgccatagagaccttagagcagcaggagcaacttccaaaggggattatct
catgcgtaaagaaggcaacatccctcattctagactttaatcataatttggccgttcttc
cctcgttttgtaagctttgctttctgatctctactctgctctctgaactgtccaacagaa
atcttttgtgtcagtatactgtgatcctcctgcaatcactagctaagattacacagtctt
tggtctcaagtagcgctttcaagtcactcttctctacttcactttcatccaggcactcac
tatgcacaacagacgcatacctagcaggtctcactaaagccagtacacctctcagtgatc
ttatttctctcgtgatagagttggctacaattacgttgctctcaaactctaataagacgg
atggacgggccaccaattacatacagcttctagaattcatagccacacatgggccgctgc
tatcttttattgggtgcatagattcagatgagaagcaagcagaacgcgcacatgtgcagg
tgcttacggtggtggagagggttataccatcctctaccttgcacatactgacacataggg
ccagtactctgaagaccggcgcgtcagatgtctcagcatcttctgaagtgaaacgcttac
tcgttgccatacgacaatacatgttttccatgcattctctcagtatgtacgctcacaatt
atgaaaaaagacaagatatgtaccacagattagaacacagcgaatcagatagtgaggaat
cggatcaacgaccaaacactaacagtctgaattgtaccacagactactgtttttcagata
tcgacgcacaattctctctggatgaagtgagctttcttaaattatatgctaacactggcc
tgagatctttgaacaaggcgctagtcatctttatcgtctctacacagcggaagaactcca
trgatagcatgaaacggtggcttggcgatctatactcatgtacccctccgtctggaaggc
aaattactgctctagctattcttctgatt
>Gi-P521_contig006.1 13853:17356
tga-aagaagcatctccacaatggatggcgcgtggaatctcaagctccctgtaacctgta
gtggataaaccaccaacgtttcacgaggagagacataattcttgagcgccacctttag-g
gtttcattgcccaattgcccaatggttccacccatgagccgtgtttgctcccatgatgcc
actgtgggggccagtatcatggagagctgatcagacacaggtgtggttagtccaatcgtc
ttcctccgcgtctcgataagcttccatatctcagttgtcaaatacctggatagcatggcc
gataaagaagggctgaatggtttgagcatctcctgattattaagcaagcgtggcagccgt
gtggcagccaacaggtggcggtcatcctccatatcataatggtaaacataactgttatag
accatttctattattgattgattgaaagccttccagaaaagaggcttggatatgtctaga
gatatgccatgcacgagctgtttctcaggtatgtattgcaaccgattcgtgctctgaata
ttcactaaaagcatagcttcgttaaaaatgcaatctactgtttcaaacgggaagtaaatg
gtacttccaccggaa-tcagagtgtttatctatcttgtactgaccttctgtgggcagtgc
gtgcagctccatcatacccccacgatctgatagcatacagtcccagaactggataacttg
agcgcaaagtgtgacaacaaatgcggtgcgaacgctcctgcttccagacatatccggtct
tgatcctgggagggtacatgttcccagcgcaacaaaggctggtatctgatagccccgcaa
catggagcataggaggactgctttgtcaaatggtgtgcctgcgccaacagacaaggtggt
catgacgcgagaccatgccagctggttgttctccggcgaagaaatggtgacaggagctgg
ttggcgtccgggcgctggcatgagctgtat-aaagcgcatgcagtagctggccgttggga
gacacgagcttgtgaatggggtaatcagagtggggatggggaccacgaccccgtcgtcgc
gaagggcatgaagctgaacaaaacgcttatccagaccgactgaactgggctgagagccaa
gataatccctcataaatgcagcagctgctctgtcgtactcagcaagtgccctagaaacca
acttctttgaacctgccaacacgtctctaagagagcgaaaagaagcttcttcagagacat
ctgcactagttagaagaggcacaaatgtcagtgaaatattaagcatccctagctttattt
tctcaactggattgctgggtcctggtgcttgggaataactgtacatgggaacaccaacag
tccccgccagtggtgaattggtcttagtcagctcagcgaaaaattcggcaaagcccaccc
gtccgtgcgcatgaagatactgcattccc-gaatagctgtgaaatactgcaagaaaggta
agatcaatcattttcaggtctgaaactgctttagcagaggacagtggtgtggatgatatg
caaaactgaatctttgagaatgccaaaggtgcaattcctatagtggtatcgcccttttcg
catttgatcggtggacagatgtaccgtaaattccccagagctattgtcagaatgatgaca
ccctcttcatcaacactagagtgctcaaaggagttattattacatggggatacaatctcg
cctgaattaatccgaacctctaaatactgctccacaggagccctcgagtctttagcggcg
tgcagcgccataagcattgaggcggagtctctaaccactgtgtttgtagtgcctattctt
gggtgctctgtactacccagattatggtgtgtatccaaagacagtatcttagactgtgac
ccctctttggcagactccagatgtcgccgagcctggtctcttcgctccatgcgttcctct
gcagtcattgatatgcaatccgtagggtctacagcgccttcagaacactttgatctgtgg
atagcgtaagcctccttcactgtctgcttatcaaaggctcgaccaaaatacttctctgtc
aatgagtgcaccagattggacttctccagatatgccaagagacgcttttctacgtcccgt
ggattcatatctttgtctatcttcagctctggatctttggattcactgagctcctggaaa
atgctgtggagttgttccttcgtaagctcttttagaacgaacgccctaatgctttgtgag
ttcatgcttctatctgctaaaagcgtccagagtgtaaaatcaatttttagtgacctccaa
gcgttgagaggatgcgcctggacgagctcttgggccagcacgggcttcaggacctcgagc
atttatctggtggatcatttactgatctggtggatggatattgccgtgagttaagtgact
ccgctggcgacgccatagagaccttagagcagcaggagcaacttccaaaggggattatct
catgcgtaaagaaggcaacatccctcattctagactttaatcataatttggccgttcttc
cctcgttttgtaagctttgctttctgatctctactctgctctctgaactgtccaacagaa
atcttttgtgtcagtatactgtgatcctcctgcaatcactagctaagattacacagtctt
tggtctcaagtagcgctttcaagtcactcttctctacttcactttcatccaggcactcac
tatgcacaacagacgcatacctagcaggtctcactaaagccagtacacctctcagtgatc
ttatttctctcgtgatagagttggctacaattacgttgctctcaaactctaataagacgg
atggacgggccaccaattacatacagcttctagaattcatagccatacatgggccgctgc
tatcttttattgggtgcatagattcagatgagaagcaagcagaacgcgcacatgtgcagg
tgcttacggtggtggagagggttataccatcctctaccttgcacatactgacacataggg
ccagtactctgaagaccggcgcgtcagatgtctcagcatcttctgaagtgaaacgcttac
tcgttgccatacgacaatacatgttttccatgcattctctcagtatgtacgctcacaatt
atgaaaaaagacaagatatgtaccacagattagaacacagcgaatcagatagtgaggaat
cggatcaacgaccaaacactaacagtctgaattgtaccacagactactgtttctcagata
tcgacgcacaattctctctggatgaagtgagctttcttaaattatatgctaacactggcc
tgagatctttgaacaaggcgctagtcatctttatcgtctctacacagcggaagaactcca
tagatagcatgaaacggtggcttggcgatctatactcatgtacccctccgtctggaaggc
aaattactgctctagctattcttctgatt
>Gi-P528_contig006.1 13854:17357
tga-gagaagcatctccacaatggatggcgcgtggaatctcaagctccctgtaacctgta
gtggataaaccaccaacgtttcacgaggagagacataattcttgagcgccacctttag-g
gtttcattgcccaattgcccaatggttccacccatgagccgtgtttgctcccatgatgcc
actgtgggggccagtatcatggagagctgatcagacacaggtgtggttagtccaatcgtc
ttcctccgtgtctcgataagcttccatatctcagttgtcaaatacctggatagcatggcc
gataaagaagggctgaatggtttgagcatctcctgattattaagcaagcgtggcagccgt
gtggcagccaacaggtggcggtcatcctccatatcataatggtaaacataactgttataa
accgcttctattattgattgattgaaagccttccagaaaagaggcttggatatgtctaga
gatatgccatgcacgagctgtttctcaggtatgtattgcaaccgattcgtgctctgaata
ttcactaaaagcatagcttcgttaaaaatgcaatctactgtttcaaatgggaagtaaatg
gcacttccaccggaa-tcagagtgtttatctatcttgtactgaccttctgtgggcagtgc
gtgcagctctatcatacccccgcgatctgatagcatacagtcccagaactggataacttg
agcgcaaagtgtgacaacaaatgcggtgcgagcgctcctgcttccagacatatccggtct
tgatcctgggagggtacatgttcccagcgcaacaaaggctggtatctgatagccccgcaa
catggagcataggaggactgctttgtcaaatggtgtgcctgcgccaacagacaaggtggt
catgacgcgagaccatgccagctggttgttctccgatgaagaaatggtgacaggagctgg
ttggcgtccgggcgctggcatgagctgtat-aaagcgcatgcagtagctggctgttggga
gacacgagcttgtgaatggggtaatcagagtggggatggggaccacgaccccgtcgtcgc
gaagagcatgaagctgaacaaagcgcttatccagaccgactgaactgggctgagagccaa
gataatccctcataaatgcagcagctgctctgtcatactcagcaagtgccctagaaacca
acttctttgaacctgccaacacgtctctaagagagcgaaaagaagcttcttcagagacat
ctgcactagttagaagaggcacaaatgtcagtgaaatattaagcatccctagctttattt
tctcaactggattgctgggtcctggtgcttgggaataactgtacatgggaacaccaacag
tccccgccagcggtgaattggtcttagtcagctcagcgaaaaattcggcaaagcccaccc
gtccgtgcgcatgaagatactgcattccc-gaatagctgtgaaatactgcaagaaaggta
agatcaatcattttcaggtctgaaactgctttagcagaggacagtggtgtggatgatatg
caaaactgaatctttgagaatgccaaaggtgcaattcctatagtggtatcgcccttttcg
catttgatcggtggacagatgtaccgtaaattccccagagctattgtcagaatgatgaca
ccctcttcatcaacactagagtgctcaaaggagttattattgcatggggatgcaatctcg
cctgaattaatccgaacctctaaatactgctccacaggagccctcgagtctttagcggcg
tgcagcgccataagcattgaggcagagtctctaaccactgtgtttgtagtgcctattctt
gggtgctctgtactacccaaattatagtgtgtatccaaagacagtatcttagactgtgac
ccctctttggcagactccagatgtcgccgagcctggtctcttcgctccatgcgttcctct
gtagtcattgatatgcaatccgtagggtctacagcgccttcagaacactttgatctgtgg
atagcgtaagcctccttcactgtctgcttatcaaaggctcgaccaaaatacttctccgtc
aatgagtgcaccagattggacttctccagatatgccaagagacgcttttctacgtcccgt
ggattcatatctttgtctatcttcagctctggatctttggattcactgagctcctggaaa
atgctgtggagttgttccttcgtaagctcttttagaacgaacgccctaatgctttgtgag
ttcatgcttctatctgctaaaagcgtccagagtgtaaaatcaatttttagtgacctccaa
gcgttgagaggatgcgcctggacgagctcttgggccagcacgggcttcaggacctcgagc
atttatctggtggatcatttactgatctggtggatggatattgccgtgagttaagtgact
ccgctggcgatgccatagagaccttagagcagcaggagcaacttccaaaggggattatct
catgcgtaaagaaggcaacatccctcattctagactttaatcataatttggccgttcttc
cctcgttttgtaagctttgctttctgatttctactctgctctctgaactgtccaacagaa
atcttttgtgtcagtatactgtgatcctcctgcaatcactagctaagattacacagtctt
tggtctcaagcagcgctttcaagtcacttttctctactccactttcatccaggcactcac
tatgcacaacagacacatacctagcaggtctcactaaagccagtacacctctcagtgatc
ttatttctctcgtgatagagttggctacaattacgttgctctcaaactctaataagacgg
atggacgggccaccaattacatacagcttctagaattcatagccatacatgggccgctgc
tatcttttattgggtgcatagattcagatgagaagcaagcagaacgcgcacatgtgcagg
tgcttacggtggtggagagggttataccatcctctaccttgcacatactgacacataggg
ccagtactctgaagaccggcgcgtcagatgtctcagcatcttctgaagtgaaacgcttac
tcgttgccatacgacaatacatgttttccatgcactctctcagtatgtacactcacaatt
atgaaaaaagacaagatatgtaccacagattagaacacagcgaatcagatagtgaggaat
cggatcaacgaccaaacactaacagtctgaattgtaccacagactactgtttttcagata
tcgacgcacaattctctctggatgaagtgagcttccttaaattatatgctaacactgggc
tgagatctttgaacaaggcgctagtcatctttatcgtctctacacagcggaagaactcca
tggatagcatgaaacggtggcttggcgatctatactcatgtacccctccgtctggaaggc
aaattactgctctagctattcttctgatt
>Gi-P621_contig006.1 13856:17359
tga-aagaagcatttctacaatggatggcgcgtggaatctcaagctccctgtaacctgta
gtggataaaccaccaacgtttcacgaggagagacataattcttgagcgccacctttaa-g
gtttcattgcccaattgcccaatggttccacccatgagtcgtgtttgctcccatgatgcc
actgtgggggccagtatcatggagagctgatcagacacaggtgtggttagtccaatcgtc
ttcctccgcgtctcgataagcctccatatctcagttgtcaaatacctggatagcatggct
gataaagaagggctgaatggtttgagcatctcctgattattaagcaagcgtggcagccgt
gtggcagccaacaggtggcggtcatcctccatatcataatggtaaacataactgttatag
accatttctattattgattgattgaaagccttccagaaaagaggcttggatatgtctaga
gatatgccatgcacgagctgtttctcaggtatgtattgcaaccgattcgtgctctgaata
ttcactaaaagcatagcttcgttaaaaatgcaatctactgtttcaaatgggaagtaaatg
gtacttccaccggaa-tcagagtgtttatctatcttgtactgaccttctgtgggcagtgc
gtgcagctctatcatacccccgcgatctgatagcatacagtcccagaactggataacttg
agcgcagagtgtgacaacaaatgcggtgcgaacgctcctgcttccagacatatccggtct
tgatcctgggagggtacatgttcccagcgcaacaaaggctggtatctgatagccccgcaa
catggagcataggaggactgctttgtcaaatggtgtgcctgcgccaacagacaaggtggt
catgacgcgagaccatgccagctggttgttctccggcgaagaaatggtgacaggagctgg
ttggcgtccgggcgctggcatgagctgtat-aaagcgcatgcagtagctggccgttggga
gacacgagcttgtgaatggggtaatcagagtggggatggggaccacgaccccgtcgtcgc
gaagggcatgaagctgaacaaaacgcttatccagaccgactgaactgggctgagagccaa
gataatccctcataaatgcagcagctgctctgtcgtactcagcaagtgccctagaaacca
acttctttgaacctgccaacacgtctctaagagagcgaaaagaagcttcttcagagacat
ctgcactagttagaagaggcgcaaatgtcagtgaaatattaagcatccccagctttattt
tctcaactggattgctgggtcctggtgcttgggaataactgtacatgggaacaccaacag
tccccgccagcggtgaattggtcttagtcagctcagcgaaaaattcggcaaagcccaccc
gtccgtgcgcatgaagatactgcattccc-gaatagctgtgaaatactgcaagaaaggta
agatcaatcattttcaggtctgaaactgctttagcagaggacaatggtgtggatgatatg
caaaactgaatctttgagaatgccaaaggtgcaattcctatagtggtatcgcccttttcg
catttgatcggtggacagatgtaccgtaaattccccagagctattgtcagaatgatgaca
ccctcttcatcaacactagagtgctcaaaggagttattattgcatggggatacaatctcg
cctgaattaatccgaacctctaaatactgctccacaggagccctcgagtctttagcggcg
tgcagcgccataagcattgaggcagagtctctaaccactgtgtttgtattgcctattctt
gggtgctctgtactacccagattatggtgtgtatccaaagacagtatcttagactgtgac
ccctctttggcagactccagatgtcgccgagcctggtctcttcgctccatgcgttcctct
gtagtcattgatatgcaatctgtagggtctacagcgccttcagaacactttgatctgtgg
atagcgtaagcctccttcactgtctgcttatcaaaggctcgaccaaaatacttctccgtc
aatgagtgcaccagattggacttctccagatatgccaagagacgcttttctacgtcccgt
gggttcatacctttgtctatcttcagctctggatctttggattcactgagctcctggaaa
atgctgtggagttgttccttcgtaagctcttttagaacgaacgccctaatgctttgtgag
ttcatgcttctatctgctaaaagcgtccagagtgtaaaatcaatttttagtgacctccaa
gcgttgagaggatgcgcctggacgagctcttgggccagcacgggcttcaggacctcgagc
atttatctggtggatcatttactgatctggtggatggatattgccgtgagttaagtgact
ccgctggcgacgccatagagaccttagagcagcaggagcaacttccaaaggggattatct
catgcgtaaagaaggcaacatccctcattctagactttaatcataatttggccgttcttc
cctcgttttgcaagctttgctttctgatctctactctgctctctgaactgtccaacagaa
atcttttgtgtcagcatactgtgatcctcctgcaatcactagctaagattacacagtctt
tggtctcaagcagcgctttcaagtcactcttctctacttcactttcatccaggcactcac
tatgcacaacagacacatacctagcaggtctcactaaagccagtacacctctcagtgatc
ttatttctctcgtgatagagttggctacaattacgttgctctcaaactctaataagacgg
atggacgggccaccaattacgtacatcttctagaattcatagccacacatgggccgctgc
tatcttttattgggtgcatagattcagatgagaagcaagcagaacgcgcacatgtgcagg
tgcttacggtggtggagagggttataccatcctctaccttgcacatactgacacataggg
ccagtactctgaagaccggcgcgtcagatgtctcagcatcttctgaagtgaaacgcttac
tcgttgccatacgacaatacatgttttccatgcactctctcagtatgtacgctcacaatt
atgaaaaaagacaagatatgtaccacagattagaacacagcgaatcagatagtgaggaat
cggatcaacgaccaaacactaacagtctgaattgtaccacagactactgtttttcagata
tcgacgcacaattctctctggatgaagtgagctttcttaaattatatgctaacactggcc
tgagatctttgaacaaggcgctagtcatctttatcgtctctacacagcggaagaactcca
tagatagcatgaaacggtggcttggcgatctatactcatgtacccctccgtctggaaggc
aaattactgctctagctattcttctgatt
>Gi-P676_contig006.1 13857:17360
tga-aagaagcatctccacaatggatggcgcgtggaatctcaagctccctgtaacctgta
gtggataaaccaccaacgtttcacgaggagagacataattcttgagcgccacctttag-g
gtttcattgcccaattgcccaatggttccacccatgagccgtgtttgctcccatgacgcc
actgtgggggccagtatcatggagagctgatcagacacaggtgtggttagtccaatcgtc
ttcctccgcgtctcgataagcctccatatctcagttgtcaaatacctggatagcatggct
gataaagaagggctgaatggtttgagcatctcctgattattaagcaagcgtggcagccgt
gtggcagccaacaggtggcggtcatcctccatatcataatggtaaacataactgttataa
accgtttctattattgattgattgaaagccttccagaaaagaggcttggatatgtctaga
gatatgccatgcacgagctgtttctcaggtatgtattgcaaccgattcgtgctctgaata
ttcactaaaagcatagcttcgttaaaaatgcaatctactgtttcaaatgggaagtaaatg
gcacttccaccggaa-tcagagtgtttatctatcttgtactgaccttctgtgggcagtgc
gtgcagctccatcatacccccacgatctgatagcatacagtcccagaactggataacttg
agcgcagagtgtgacaacaaatgcggtgcgaacgctcctgcttccagacatatccggtct
tgatcctgggagggtacatgttcccagcgcaacaaaggctggtatctgatagccccgcaa
catggagcataggaggactgctttgtcaaatggtgtgcctgcgccaacagacaaggtggt
catgacgcgagaccatgccagctggttgttctccggcgaagaaatggtgacaggggctgg
ttggcgtccgggcgctggcatgagctgtat-aaagcgcatgcagtagctggccgttggga
gacacgagcttgtgaatggggtaatcagagtggggatggggaccacaaccccgtcgtcgc
gaagggcatgaagctgaacaaagcgcttatccaaaccgactgaactgggctgagagccaa
gataatccctcataaatgcagcagctgctctgtcgtactcagcaagtgccctagaaacca
acttctttgaacctgccaacacgtctctaagagagcggaaagaagcttcttcagagacat
ctgcactagttagaagaggcgcaaatgtcagtgaaatattaagcatccccagctttattt
tctcaactggattgctgggtcctggtgcttgggaataactgtacatgggaacaccaacag
tccccgccagcggtgaattggtcttagtcagctcagtgaaaaactcggcaaagcccactc
gtccgtgcgcatgaagatactgcattccc-gaatagctgtgaaatactgcaagaaaggta
agatcaatcattttcaggtctgaaactgctttagcagaggacagtggtgtggatgatatg
caaaactgaatctttgagaatgccaaaggtgcaattcctatagtggtatcgcccttttcg
catttgatcggtggacagatgtgtcgtaaattccccagagctattgtcagaatgatgaca
ccctcttcatcaacactagagtgctcaaaggagttattattgcatggggatacaatctcg
cctgaattaatccgaacctctaaatactgctccacaggagccctcgagtctttagcggcg
tgcagcgccataagcattgaggcggagtctctaaccactgtgtttgtagtgcctattctt
gggtgctctgtactacccagattatggtgtgtatccaaagacagtatcttagactgtaac
ccctctttggcagactccagatgtcgccgagcctggtctcttcgctccatgcgttcctct
gtagtcattgatatgcaatccgtagggtctacagcgccttcagaacactttgatctgtgg
atagcgtaagcctccttcactgtctgcttatcaaaggctcgaccaaaatacttctccgtc
aatgagtgcaccagattggacttctccagatatgccaagagacgcttttctacgtcccgt
ggattcatatctttgtctatcttcagctctggatctttggattcactgagctcctggaaa
atgctgtggagttgttccttcgtaagctcttttagaacgaacgccctaatgctttgtgag
ttcatgcttctatctgctaaaagcgtccagagtgtaaaatcaatttttagtgacctccaa
gcgttgagaggatgcgcctggacgagctcttgggccagcacgggcttcaggacctcgagc
atttatctggtggatcgtttactgatctggtggatggatattgccgtgagttaagtgact
ccgctggcgacgccatagagaccttagagcagcaggagcaacttccaaaggggattatct
catgcgtaaagaaggcaacatccctcattctagactttaatcataatttggccgttcttc
cctcgttttgtaagctttgctttctgatctctactctgctctctgaactgtccaacagaa
atcttttgtgtcagtatactgtgatcctcctgcaatcactagctaagattacacagtctt
tggtctcaagcagcgctttcaagtcactcttctctacttcactttcatccaggcactcac
tatgcacaacagacgcatacctagcaggtctcactaaagccagtacacctctcagtgatc
ttatttctctcatgatagagttggctacaattacgttgctctcaaactctaataagacgg
atggacgggccaccaattacatacagcttctagaattcatagccatacatgggccgctgc
tatcttttattgggtgcgtagattcagatgagaagcaagcagaacgcgcacatgtgcagg
tgcttacggtggtggagagggttataccatcctctatcttgcacatactgacacataggg
ccagtactctgaagaccggcgcgtcagatgtctcagcatcttctgaagtgaaacgcttac
tcgttgccatacgacaatacatgttttccatgcactctttcagtatgtacgctcacaatt
atgaaaaaagacaagatatgtaccacagattagaacacagcgaatcagatagtgaggaat
cggatcaacgaccaaacactaacagtctgaattgtaccacagactactgtttctcagata
tcgacgcacaattctctctggatgaagtgagctttcttaaattatatgctaacactggcc
tgagatctttgaacaaggcgctagtcatctttatcgtctctacacagcggaagaactcca
tagatagcatgaaacggtggcttggcgatctatactcatgtacccctccgtctggaaggc
aaattactgctctagctattcttctgatt
>Gi-P678_contig006.1 13855:17358
tga-aagaagcatctccacaatggatggcgcgtggaatctcaagctccctgtaacctgta
gtggataaaccaccaacgtttcacgaggagagacataattcttgagcgccacctttag-g
gtttcattgcccaattgcccaatggttccacccatgagccgtgtttgctcccatgatgcc
actgtgggggccagtatcatggagagctgatcagacacaggtgtggttagtccaatcgtc
ttcctccgcgtctcgataagcctccatatctcagttgtcaaatacctggatagcatggcc
gataaagaagggttgaatggtttgagcatctcctgattattaagcaagcgtggcagccgt
gtggcagccaacaggtggcggtcatcctccatatcataatggtaaacataactgttataa
accgtttctattattgattgattgaaagccttccagaaaagaggcttggatatgtctaga
gatatgccatgcacgagctgtttctcaggtatgtattgcaaccgattcgtgctctgaata
ttcactaaaagcatagcttcgttaaaaatgcaatctactgtttcaaacggaaagtaaatg
gcacttccaccggaa-tcagagtgtttatctatcttgtactgaccttctgtgggcagtgc
gtgcagctctatcatacccccgcgatctgatagcatacagtcccagaactggataacttg
agcgcaaagtgtgacaacaaatgcggtgcgaacgctcctgcttccagacatatccggtct
taatcctgggagggtacatgttcccagcgcaacaaaggctggtatctgatagccccgcaa
catggagcataggaggactgctttgtcaaatggtgtgcctgcgccaacagacaaggtggt
catgacgcgagaccacgccagctggttgttctccggcgaagaaatggtgacaggagctgg
ttggcgtccgggcgctggcatgagctgtat-aaagcgcatgcagtagctggccgttggga
gacacgagcttgtgaatggggtaatcagagtggggatggggaccacaaccccgtcgtcgc
gaagggcatgaagctgaacaaagcgcttatccagaccgactgaactgggctgagagccaa
gataatccctcataaatgcagcagctgctctgtcatactcagcaagtgccctagaaacca
acttctttgaacctgccaacacgtctctaagagagcgaaaagaagcttcttcagaaacat
ctgcactagttagaagaggcgcaaatgtcagtgaaatattaagcatccccagctttattt
tctcaactggattgctgggtcctggtgcttgggaataactgtacatgggaacaccaacag
tccccgccagcggtgaattggtcttagtcagctcagcgaaaaattcggcaaagcccaccc
gtccgtgcgcatgaagatactgcattccc-gaatagctgtgaaatactgcaagaaaggta
agatcaatcattttcaggtctgaaactgctttagcagaggacagtggtgtggatgatatg
caaaactgaatctttgagaatgccaaaggtgcaattcctatagtggtatcgcccctttcg
catttgatcggtggacagatgtgccgtaaattccccagagctattgtcagaatgatgaca
ccctcttcatcaacactagaatgctcaaaggagttattattacatggggatacaatctcg
cctgaattaatccgaacctccaaatactgctccacaggagccctcgagtctttagcggcg
tgcagcgccataagcattgaggcagagtctctaaccactgtgtttgtagtgcctattctt
gggtgctctgtactacccagattatggtgtgtatccaaagatagtatcttagactgtgac
ccctctttggcagactccagatgtcgccgagcctggtctcttcgctccatgcgttcctct
gtagtcattgatatgcaatctgtagggtctacagcgccttcagaacactttgatctgtgg
atagcgtaagcctccttcactgtctgcttatcaaaggctcgaccaaaatacttctccgtc
aatgagtgcaccagattggacttctccagatatgccaagagacgcttttctacgtcccgt
agattcatatctttgtctatcttcagctctggatctttggattcactgagctcctggaaa
atgctgtggagttgttccttcgtaagctcttttagaacgaacgccctaatgctttgtgag
ttcatgcttctatctgctaaaagcgtccagagtgtaaaatcaatttttagtgacctccaa
gcgttgagaggatgcgcctggacgagctcttgggccagcacgggcttcaggacctcgagc
atttatctggtggatcatttactgatctggtggatggatattgccgtgagttaagtgact
ccgctggcgacgccatagagaccttagagcagcaagagcaacttccaaaggggattatct
catgcgtaaagaaggcaacatccctcattctagactttaatcataatttggccgttcttc
cctcgttttgtaagctttgctttctgatctctactctgctctctgaactgtccaacagaa
atcttttgtgtcagtatactgtgatcctcctgcaatcactagctaagattacacagtctt
tggtctcaagtagcgctttcaagtcactcttctctacttcactttcatccaggcactcac
tatgcacaacagacgcatacctagcaggtctcactaaagccagtacacctctcagtgatc
ttatttctctcatgatagagttggctacaattacgttgctctcaaactctaataagacgg
atggacgggccaccaattacatacagcttctagaattcatagccacacatgggccgctgc
tatcttttattgggtgcatagattcagatgagaagcaagcagaacgcgcacatgtgcagg
tgcttacggtggtggagagggttataccatcctctatcttgcacatactgacacataggg
ccagtactctgaagaccggcgcgtcagatgtctcagcatcttctgaagtgaaacgcttac
tcgttgccatacgacaatacatgttttccatgcactctctcagtatgtacactcacaatt
atgaaaaaagacaagatatgtaccacagattagaacacagcgaatcagatagtgaggaat
cggatcaacgaccaaacactaacagtctgaattgtaccacagactactgtttttcagata
tcgacgcacaattctctctggatgaagtgagcttccttaaattatatgctaacactgggc
tgagatctttgaacaaggcgctagtcatctttatcgtctctacacagcggaagaactcca
tggatagcatgaaacggtggcttggcgatctatactcatgtacccctccgtctggaaggc
aaattactgctctagctattcttctgatt
>Gi-P680_contig006.1 13856:17359
tga-aagaagcatttctacaatggatggcgcgtggaatctcaagctccctgtaacctgta
gtggataaaccaccaacgtttcacgaggagagacataattcttgagcgccacctttaa-g
gtttcattgcccaattgcccaatggttccacccatgagtcgtgtttgctcccatgatgcc
actgtgggggccagtatcatggagagctgatcagacacaggtgtggttagtccaatcgtc
ttcctccgcgtctcgataagcctccatatctcagttgtcaaatacctggatagcatggct
gataaagaagggctgaatggtttgagcatctcctgattattaagcaagcgtggcagccgt
gtggcagccaacaggtggcggtcatcctccatatcataatggtaaacataactgttatag
accatttctattattgattgattgaaagccttccagaaaagaggcttggatatgtctaga
gatatgccatgcacgagctgtttctcaggtatgtattgcaaccgattcgtgctctgaata
ttcactaaaagcatagcttcgttaaaaatgcaatctactgtttcaaatgggaagtaaatg
gtacttccaccggaa-tcagagtgtttatctatcttgtactgaccttctgtgggcagtgc
gtgcagctctatcatacccccgcgatctgatagcatacagtcccagaactggataacttg
agcgcagagtgtgacaacaaatgcggtgcgaacgctcctgcttccagacatatccggtct
tgatcctgggagggtacatgttcccagcgcaacaaaggctggtatctgatagccccgcaa
catggagcataggaggactgctttgtcaaatggtgtgcctgcgccaacagacaaggtggt
catgacgcgagaccatgccagctggttgttctccggcgaagaaatggtgacaggagctgg
ttggcgtccgggcgctggcatgagctgtat-aaagcgcatgcagtagctggccgttggga
gacacgagcttgtgaatggggtaatcagagtggggatggggaccacggccccgtcgtcgc
gaagggcatgaagctgaacaaaacgcttatccagaccgactgaactgggctgagagccaa
gataatccctcataaatgcagcagctgctctgtcgtactcagcaagtgccctagaaacca
acttctttgaacctgccaacacgtctctaagagagcgaaaagaagcttcttcagagacat
ctgcactagttagaagaggcgcaaatgtcagtgaaatattaagcatccccagctttattt
tctcaactggattgctgggtcctggtgcttgggaataactgtacatgggaacaccaacag
tccccgccagcggtgaattggtcttagtcagctcagcgaaaaattcggcaaagcccaccc
gtccgtgcgcatgaagatactgcattccc-gaatagctgtgaaatactgcaagaaaggta
agatcaatcattttcaggtctgaaactgctttagcagaggacaatggtgtggatgatatg
caaaactgaatctttgagaatgccaaaggtgcaattcctatagtggtatcgcccttttcg
catttgatcggtggacagatgtaccgtaaattccccagagctattgtcagaatgatgaca
ccctcttcatcaacactagagtgctcaaaggagttattattgcatggggatacaatctcg
cctgaattaatccgaacctctaaatactgctccacaggagccctcgagtctttagcggcg
tgcagcgccataagcattgaggcagagtctctaaccactgtgtttgtattgcctattctt
gggtgctctgtactacccagattatggtgtgtatccaaagacagtatcttagactgtgac
ccctctttggcagactccagatgtcgccgagcctggtctcttcgctccatgcgttcctct
gtagtcattgatatgcaatctgtagggtctacagcgccttcagaacactttgatctgtgg
atagcgtaagcctccttcactgtctgcttatcaaaggctcgaccaaaatacttctccgtc
aatgagtgcaccagattggacttctccagatatgccaagagacgcttttctacgtcccgt
gggttcatacctttgtctatcttcagctctggatctttggattcactgagctcctggaaa
atgctgtggagttgttccttcgtaagctcttttagaacgaacgccctaatgctttgtgag
ttcatgcttctatctgctaaaagcgtccagagtgtaaaatcaatttttagtgacctccaa
gcgttgagaggatgcgcctggacgagctcttgggccagcacgggcttcaggacctcgagc
atttatctggtggatcatttactgatctggtggatggatattgccgtgagttaagtgact
ccgctggcgacgccatagagaccttagagcagcaggagcaacttccaaaggggattatct
catgcgtaaagaaggcaacatccctcattctagactttaatcataatttggccgttcttc
cctcgttttgcaagctttgctttctgatctctactctgctctctgaactgtccaacagaa
atcttttgtgtcagcatactgtgatcctcctgcaatcactagctaagattacacagtctt
tggtctcaagcagcgctttcaagtcacttttctctactccactttcatccaggcactcac
tatgcacaacagacacatacctagcaggtctcactaaagccagtacacctctcagtgatc
ttatttctctcgtgatagagttggctacaattacgttgctctcaaactctaataagacgg
atggacgggccaccaattacgtacatcttctagaattcatagccacacatgggccgctgc
tatcttttattgggtgcatagattcagatgagaagcaagcagaacgcgcacatgtgcagg
tgcttacggtggtggagagggttataccatcctctaccttgcacatactgacacataggg
ccagtactctgaagaccggcgcgtcagatgtctcagcatcttctgaagtgaaacgcttac
tcgttgccatacgacaatacatgttttccatgcactctctcagtatgtacgctcacaatt
atgaaaaaagacaagatatgtaccacagattagaacacagcgaatcagatagtgaggaat
cggatcaacgaccaaacactaacagtctgaattgtaccacagactactgtttttcagata
tcgacgcacaattctctctggatgaagtgagctttcttaaattatatgctaacactggcc
tgagatctttgaacaaggcgctagtcatctttatcgtctctacacagcggaagaactcca
tagatagcatgaaacggtggcttggcgatctatactcatgtacccctccgtctggaaggc
aaattactgctctagctattcttctgatt
>P344_contig9 23901:27406
tga-gagaagcatctccacaatggatggtgcgtggaatctcaagctccctgtaacctgta
gtggataaaccaccaacgtttcacgaggagagacataattcttgagcgccacctttagag
gtttcattgcccaattgcccaatggttccacccataagccgtgtttgctcccaggacgcc
actgtgggggccagtatcatggagagctgatcagacacaggtgtggttagttcaatcgtc
ttcctccgtgtctcgataagcctccatatctcagttgtcaaatacctggatagcatggcc
gataaagaagggctgaatggtttgagcatctcctgattattaagcaagcgtggcagccgt
gtggcagccaacaggtggcggtcatcctccatatcataatggtaaacataactgttataa
accgcttctattattgattgattgaaagccttccagaaaagaggcttggatatgtctaga
gatatgccatgcacgagctgtttctcaggtatgtattgcaaccgattcgtgctctgaata
ttcactaaaagcatagcttcgttaaaaatgcaatctactgtttcaaacgggaaataaacg
gcacttccaccggagttcagagtgtttatctatcttgtactgaccttctgtgggcagtgc
gtgcagctccatcatacccccacgatctgatagcatacagtcccagaactggataacttg
agcgcagagtgtgacaacaaatgcggtgcgaacgctcctacttccagacatatccggtct
tgatcctaggagggtacatgttcccagcgcaacaaaggctggtatctgatagccccgcaa
catggagcataggaggactgctttgtcaaatggtgtgcctgcgccaacagacaaggtggt
catgacgcgagaccatgccagctggttgttctccggcgaagaaatggtgacaggagctgg
ttggcgtccgggcgctggcatgagctgtat-aaagcgcatgcagtagctggccgttggga
gacacgagcttgtgaatggggtaatcagagtggggatggggaccacgaccccgtcgtcgc
gaagggcatgaagctgaacaaaacgcttatccagaccgactgaactgggctgagagccaa
gataatccctcataaatgcagcagctgctctgtcatactcagcaagtgccctagaaacca
acttctttgaatctgccaacacgtctctaagagagcgaaaagaagcttcttcagagacat
ctgcactagttagaagaggcgcaaatgtcagtgaaatattaagcatccccagctttattt
tctcaattggattgctgggtcctggtgcttgggaataactgtacatgggaataccaacag
tccccgccagtggtgaattggtcttagtcagctcagtgaaaaactcggcaaagcccaccc
gtccgtgcgcatgaagatactgcattccc-gaatagctgtgaaatactgcaagaaagata
agatcaatcattttcaggtctgaaactgctttagcagaggacagtggtgtggatgatatg
caaaactgaatctttgaaaatgccaaaggtgcaattcctatagtggtatcgcccctttcg
catttgatcggtggacagatgtaccgtaaattccccagagctattgtcagaatgatgaca
ccctcttcatcaacactagagtgctcaaaggagttattattgcatggggatgcaatctcg
cctgaattaatccgaacctctaaatactgctccacaggagccctcgagtctttagcggcg
tgcagcgccataagcattgaggcagagtctctaaccactgtgtttgtagtgcctattctt
gggtgctctgtactacccagattatggtgtgtatccaaagacagtatcttagactgtgac
ccctctttggcagactccagatgtcgccgagcctggtctcttcgctccgtgcgttcctct
gtaatcattgatatgcaatccgtagggtctacagcgccttcagaacactttgatctgtgg
atagcgtaagcctccttcactgtctgcttatcaaaggctcgaccaaaatacttctccgtc
aatgagtgcaccagattggacttctccagatatgccaagagacgcttttctacgtcccgt
ggattcatatctttgtctatcttcagctctggatccttggattcactgagctcctggaaa
atgctgcggagttgttccttcgtaagttcttttagaacgaacgccctaatgctttgtgag
ttcatacttctatctgctaaaagcgtccagagtgtaaaatcaatttttagtgacctccaa
gcgttgagaggatgcgcctggacgagctcttgggccagcacgggcttcaggacctcgagc
atttatctggtggatcatttactgatctggtggatggatattgccgtgagttaagtgact
ccgctggcgatgccatagagaccttagagcagcaggagcaacttccaaaggggattatct
catgcgtaaagaaggcaacatccctcattctagactttaatcataatttggccgttcttc
cctcgttttgtaagctttgctttctgatctctactctgctctctgaactgtccaacagaa
atcttttgtgtcagtatactgtgatcctcctgcaatcaatagctaagattacacagtctt
tggtctcaagtagcgctttcaagtcactcttctctgctccactttcatccaggcactcac
tatgcacaacagacgcatacctagcaggtctcactaaagccagtacacctctcagtgatc
ttatttctctcgtgatagagttggctacaatcacgttgctctcaaactctaataagacgg
atggacgggccaccaattacatacagcttctagaattcatagccatacatgggccgctgc
tatcttttattgggtgcataggttcagatgagaagcaagcagaacgcgcacatgtgcagg
tgcttacggtggtggagagggttataccatcctctaccttgcacatactgacacataggg
ccagtactctgaagacaggcgcgtcagatgtctcagcatcttctgaagtgaaacgcttac
tcgttgccatacgacaatacatgttttctatgcactctctcagtatgtacgctcacaatt
atgaaaaaagacaagatatgtaccacagattagaacacagcgaatcagatagtgaggaat
cggatcaacgaccaaacactaacagtctgaattgtaccacagactactgcttctcagata
tcgacgcacaattctctccggatgaagtgagctttcttaaattatatgctaacactggcc
tgagatctttgaacaaggcgctagtcatctttatcgtctctacacagcggaagaactcca
tagatagcatgaaacggtggcttggcgatctatactcatgtacccctccgtctggaaggc
aaattactgctctagctattcttctgatt
>P387_contig22 complement(145415:148920)
tga-gagaagcatctccacaatggatggcgcgtggaatcttaaactccctgtaacctgta
gtggataaaccaccaacgtttcacgaggagagacataattcttgagcgccaccttgag-g
gtttcattacccaattgcccaatggttccacccatgagccgtgtttgctcccatgatgcc
actgtcggggctagtatcatggagagctgatcagacacaggtgtggttagcccaatcgtc
ttcctccgtgtctcgataagcttccatatctcagttgtcaaatacctggatagcatggcc
gataaagaagggctgaatggtttgagtatctcctgattattaagcaagcgtggcagccgt
gtggcagccaacaggtggcggtcatcctccatatcataatgataaacataactgttatag
accatttctattattgattgattgaaagccttccagaaaagaggcttggatatgtctaga
gatatgccatgcacgagctgtttctcaggtatgtattgcaaccgattcgtgctctgaata
ttcactaaaagcatagcttcgttaaaaatgcaatctactgtttcaaacgggaagtaaatg
gtacttccaccggag-tcagagtgtttatctatcttgtactgaccttctgtgggcagtgc
gtgcagctccatcacacccccacgatctgatagcatacagtcccagaactggataacttg
agcgcaaagtgtgacaacaaatgcggtgcgaacgctcctgcttccagacatatccggtct
tgatcctgggagggtacatgttcccagcgcaacaaaggctggtatctgatagccccgcaa
catggagcataggaggactgctttgtcaaatggtgtgcctgcgccaacagacaaggtggt
catgatgcgagaccatgccagctggttgttctccggcgaagaaatggtgacaggagctgg
ttggcgtccgggcgctggcatgagctgtataaaagcgcatgcagtagctggccgttggga
gacacgagcttgtgaatggggtaatcagaatggggatggggatcacaaccccgtcgtcgc
gaagggcatgaagctgaacaaaacgcttatccagaccgactgaactgggctgagagccaa
gataatccctcataaatgcagcagctgctctgtcgtactcagcaagtgccctagaaacca
acttctttgaacctgccaacacgtctctaagagagcgaaaagaagcttcttcagagacat
ctgcactagttagaagaggcgcaaatgtcagtgaaatattaagcatccccagctttattt
tctcaactggattgctgggtcctggtgcttgggaataactgtacatgggaacaccaacag
tccccgccagcggtgaattggtcttagtcagctcagtgaaaaactcggcaaagcccactc
gtccgtgcgcatgaagatactgcattccctgaatagctgtgaaatactgcaagaaaggta
agatcaatcattttcaggtctgaaactgctttagcagaggacagtggtgtggatgatatg
caaaactgaatctttgagaatgccaaaggtgcaattcctatagtggtatcgcccctttcg
catttgatcggtggacagatgtgccgtaaattccccagagctattgtcagaatgatgaca
ccctcttcatcaacactagagtgctcaaaggagttattattacatggggatacaatctcg
cctgaattaatccgaacctccaaatactgctccacaggagccctcgagtctttagcggcg
tgcagcgccataagcattgaggcagagtctctaaccactgtgtttgtagtgcctattctt
gggtgctctgtactacccagattatggtgtgtatccaaagatagtatcttagactgtgac
ccctctttggcagactccagatgtcgccgagcctggtctcttcgctccgtgcgttcctct
gtagtcattgatatgcaatccgtagggtctacagcgccttcagaacactttgatctgtgg
atagcgtaagcctccttcactgtctgcttatcaaaggctcgaccaaaatacttctccgtc
aatgagtgcaccagattggacttctccagatatgccaagagacgcttttctacgtcccgt
ggattcatatctttgtctatcttcagctctggatctttggattcactgagctcctggaaa
atgctgtggagttgttccttcgtaagctcttttagaacgaacgccctaatgctttgtgag
ttcatgcttctatctgctaaaagcgtccagagtgtaaaatcaatttttagtgacctccaa
gcgttgagaggatgcgcctggacgagctcttgggccagcacgggcttcaggacctcgagc
atttatctggtggatcatttactgatctggtggatggatattgccgtgagttaagtgact
ccgttggcgatgccatagagaccttagagcagcaggagcaacttccaaaggggattatct
catgcgtaaagaaggcaacatccctcattctagactttaatcataatttggccgttcttc
cctcgttttgcaagctttgctttctgatctctactctgctctctgaactgtccaacagaa
atcttttgtgtcagtatactgtgatcctcctgcaatcactagctaagattacacagtctt
tggtctcaagcagcgctttcaagtcactcttctctactccactttcatccaggcactcac
tatgcacaacagacacatacctagcaggcctcactaaagccagtacacttctcagtgatc
ttatttctcttgtgatagagttggctacaattacgttgctctcaaactctaataagacgg
atggacgggccaccaattacatacagcttctagaattcatagccatacatgggccgctgc
tatcttttattgggtgcatagattcagatgagaagcaagcagaacgcgcacatgtgcagg
tgcttacggtggtggagagggttataccatcctctatcttgcacatactgacacataggg
ccagtactctgaagaccggcgcgtcagatgtctcagcatcttctgaagtgaaacgcttac
tcgttgccatacgacaatacatgttttccatgcactctctcagtatgtacgctcacaatt
atgaaaaaagacaagatatataccacagattggagcacagcgaatcagatagtgatgaat
cggaccaacgaccagacactaacagtctgaattgtaccacagactactgtttttcagata
tcgacgcacaattctctctggatgaagtgagctttcttaaattatatgctaacactgggc
tgagatctttgaacaaggcgctagtcatctttatcgtctctacacagcggaagaactcca
tggatagcatgaaacggtggcttggcgatctatactcatgtacccttccgtctggaaggc
aaattactgctctagctattcttctgatt
>P424_contig6 13854:17357
tga-aagaagcatctccacaatggatggcgcgtggaatctcaagctccctgtaacctgta
gtggataaaccaccaacgtttcacgaggagagacataattcttgagcgccacctttaa-g
gtttcattgcccaattgcccaatggttccacccatgagtcgtgtttgctcccatgatgcc
actgtgggggccagtatcatggagagctgatcagacacaggtgtggttagtccaatcgtc
ttcctccgcgtctcgataagcctccatatctcagttgtcaaatacctggatagcatggct
gataaagaagggctgaatggtttgagcatctcctgattattaagcaagcgtggcagccgt
gtggcagccaacaggtggcggtcatcctccatatcataatggtaaacataactgttatag
accatttctattattgattgattgaaagccttccagaaaagaggcttggatatgtctaga
gatatgccatgcacgagctgtttctcaggtatgtattgcaaccgattcgtgctctgaata
ttcactaaaagcatagcttcgttaaaaatgcaatctactgtttcaaatgggaagtaaatg
gtacttccaccggaa-tcagagtgtttatctatcttgtactgaccttctgtgggcagtgc
gtgcagctctatcatacccccgcgatctgatagcatacagtcccagaactggataacttg
agcgcaaagtgtgacaacaaatgcggtgcgaacgctcctgcttccagacatatccggtct
tgatcctgggagggtacatgttcccagcgcaacaaaggctggtatctgatagccccgcaa
catggagcataggaggactgctttgtcaaatggtgtgcctgcgccaacagacaaggtggt
catgacgcgagaccatgccagctggttgttctccggcgaagaaatggtgacaggagctgg
ttggcgtccgggcgctggcatgagctgtat-aaagcgcatgcagtagctggccgttggga
gacacgagcttgtgaatggggtaatcagagtggggatggggaccacgaccccgtcgtcgc
gaagggcatgaagctgaacaaaacgcttatccagaccgactgaactgggctgagagccaa
gataatccctcataaatgcagcagctgctctgtcgtactcagcaagtgccctagaaacca
acttctttgaacctgccaacacgtctctaagagagcgaaaagaagcttcttcagagatat
ctgcactagttagaagaggcacaaatgtcagtgaaatattaagcatccctagctttattt
tctcaactggattgctgggtcctggtgcttgggaataactgtacatgggaacaccaacag
tccccgccagcggtgaattggtcttagtcagctcagcgaaaaattcggcaaagcccaccc
gtccgtgcgcatgaagatactgcattccc-gaatagctgtgaaatactgcaagaaaggta
agatcaatcattttcaggtctgaaactgctttagcagaggacagtggtgtggatgatatg
caaaactgaatctttgagaatgccaaaggtgcaattcctatagtggtatcgcccttttcg
catttgatcggtggacagatgtaccgtaaattccccagagctattgtcagaatgatgaca
ccctcttcatcaacactagagtgctcaaaggagttattattgcatggggatacaatctcg
cctgaattaatccgaacctctaaatactgctccacaggagccctcgagtctttagcggcg
tgcagcgccataagcattgaggcggagtctctaaccactgtgtttgtagtgcctattctt
gggtgctctgtactacccagattatggtgtgtatccaaagacagtatcttagactgtgac
ccctctttggcagactccagatgtcgccgagcctggtctcttcgctccatgcgttcctct
ggagtcattgatatgcaatccgtagggtctacagcgccttcagaacactttgatctgtgg
atagcgtaagcctccttcactgtctgcttatcaaaggctcgaccaaaatacttctctgtc
aatgagtgcaccagattggacttctccagatatgccaagagacgcttttctacgtcccgt
ggattcatatctttgtctatcttcagctctggatctttggattcactgagctcctggaaa
atgctgtggagttgttccttcgtaagctcttttagaacgaacgccctaatgctttgtgag
ttcatgcttctatctgctaaaagcgtccagagtgtaaaatcaatttttagtgacctccaa
gcgttgagaggatgcgcctggacgagctcttgggccagcacgggcttcaggacctcgagc
atttatctggtggatcgtttactgatctggtggatggatattgccgtgagttaagtgact
ccgctggcgacgccatagagaccttagagcagcaagagcaacttccaaaggggattatct
catgcgtaaagaaggcagcatccctcattctagactttaatcataatttggccgttcttc
cctcgttttgtaagctttgctttctgatctctactctgctctctgaactgtccaacagaa
atcttttgtgtcagtatactgtgatcctcctgcaatcactagctaagattacacagtctt
tggtctcaagtagcgctttcaagtcactcttctctacttcactttcatccaggcactcac
tatgcacaacagacgcatacctagcaggtctcactaaagccagtacacctctcagtgatc
ttatttctctcgtgatagagttggctacaattacgttgctctcaaactctaataagacgg
atggacgggccaccaattacatacagcttctagaattcatagccacacatgggccgctgc
tatcttttattgggtgcatagattcagatgagaagcaagcagaacgcgcacatgtgcagg
tgcttacggtggtggagagggttataccatcctctaccttgcacatactgacacataggg
ccagtactctgaagaccggcgcgtcagatgtctcagcatcttctgaagtgaaacgcttac
tcgttgccatacgacaatacatgttttccatgcattctctcagtatgtacgctcacaatt
atgaaaaaagacaagatatgtaccacagattagaacacagcgaatcagatagtgaggaat
cggatcaacgaccaaacactaacagtctgaattgtaccacagactactgtttttcagata
tcgacgcacaattctctctggatgaagtgagctttcttaaattatatgctaacactggcc
tgagatctttgaacaaggcgctagtcatctttatcgtctctacacagcggaagaactcca
tggatagcatgaaacggtggcttggcgatctatactcatgtacccctccgtctggaaggc
aaattactgctctagctattcttctgatt
>P427_contig8 14122:17626
tgagaagaagcatctccacaatggatggcgcgtggaatttcaagctccctgtaacctgta
gtggataaaccaccaacgtttcacgaggagagacataattcttgagcgccacctttag-g
gtttcattgcccaattgcccaatggttccacccatgagccgtgtttgctcccatgatgcc
actgtgggggccagtatcatggagagctgatcagacacaggtgtggttagtccaatcgtc
ttcctccgtgtctcgataagcctccatatctcagttgtcaaatacctggatagcatggcc
gataaagaagggctgaatggtttgagcatctcttgattattaagcaagcgtggcagccgt
gtggcagccaacaggtggcggtcatcctccatatcataatggtaaacataactgttataa
accgcttctattattgattgattgaaagccttccagaaaagaggcttggatatgtctaga
gatatgccatgcacgagctgtttctcaggtatgtattgcaaccgattcgtgctctgaata
ttcactaaaagcatagcttcgttaaaaatgcaatctactgtttcaaacgggaagtaaatg
gcacttccaccggaa-tcagagtgtttatctatcttgtactgaccttctgtgggcagtgc
gtgcagctccatcatacccccacgatctgatagcatacagtcccagaattggataacttg
agcgcagagtgtgacaacaaatgcggtgcgaacgctcctgcttccagacatatctggtct
tgatcctgggagggtacatgttcccagcgcaacaaaggctggtatctgatagccccgcaa
catggagcataggaggactgctttgtcaaatggtgtgcctgcgccaacagacaaggtggt
catgacgcgagaccatgccagctggttgttctccgatgaagaaatggtgacaggagttgg
ttggcgtccgggcgctggcatgagctgtat-aaagcgcatgcagtagctggctgttggga
gacacgagcttgtgaatgggataatcagagtggggatggggaccacgaccccgtcgtcgc
gaagggcatgaagctgaacaaaacgcttatccagaccgactgaactgggctgagagccaa
gataatccctcataaatgcagcagctgctctgtcgtactcagcaagtgccctagaaacca
acttctttgaacctgccaacacgtctctaagagagcgaaaagaagcttcttcagagacat
ctgcactagttagaagaggcgcaaatgtcagtgaaatattaagcatccccagctttattt
tctcaactggattgctgggtcctggtgcttgggaataactgtacatgggaacaccaacag
tccccgccagcggtgaattggtcttagtcagctcagtgaaaaactcggcaaagcccaccc
gtccgtgcacatgaagatactgcattccc-gaatagctgtgaaatactgcaagaaaggta
agatcaatcattttcaggtctgaaactgctttagcagaggacagtggtgtggatgatatg
caaaactgaatctttgaaaatgccaaaggtgcaattcctatagtggtatcgcccctttcg
catttgatcggcggacagatatgccgtaagttccccagagctattgtcagaatgatgaca
ccctcttcatcaacactagagtgctcaaaggagttattagtgcatggggatacaatctcg
cctgaattaatccgaacctccaaatactgctccacaggagccctcgagtctttagcggcg
tgcagcgccataagcattgaggcggagtctctaaccactgtgtttgtagtgcctattctt
gggtgctctgtactacccagattatagtgtgtatctaaagacagtatcttagactgtgac
ccctctttggcagactccagatgtcgccgagcctggtctcttcgctccatgcgttcctct
gtagtcattgatatgcaatccgtagggtctacagcgccttcagaacactttgatctgtgg
atagcgtaagcctccttcactatctgcttatcaaaggctcgaccaaaatacttctccgtc
aatgagtgcaccagattggacttctccagatatgccaagagacgcttttctacgtcccgt
ggattcatatctttgtctatcttcagctctggatctttggattcactgagctcctggaaa
atgctgtggagttgttccttcgtaagctcttttagaacgaacgccctaatgctttgtgag
ttcatgcttctatctgctaaaagcgtccagagtgtaaaatcaatttttagtgacctccaa
gcgttgagaggatgcgcctggacgagctcttgggccagcacggacttcaggacctcgagc
atttatctggtggatcatttactgatctggtggatggatattgctgtgagttaagtgact
ccgctggcgatgccatagagaccttagagcagcaggagcaacttccaaaggggattatct
catgcgtaaagaaggcaacatccctcattctagactttaatcataatttggccgttcttc
cctcgttttgtaagctttgctttctgatctctactctgctctctgaactgtccaacagaa
atcttttgtgtcagtatactgtgatcctcctgcaatcactagctaagattacacagtctt
tggtctcaagcagcgctttcaagtcacttttctctactccactttcatccaggcactcac
tatgcacaacagacacatacctagcaggtctcactaaagccagtacacctctcagtgatc
ttatttctctcatgatagagttggctacaattacgttgctctcaaactctaataagacgg
atggacgggccaccaattacatacagcttctagaattcatagccatacatgggccgctgc
tatcctttattgggtgcatagattcagatgagaagcaagcagaacgcgcacatgtgcagg
tgcttacggtggtggagagggttataccatcctctaccttgcacatactgacacataggg
ccagtactctgaagaccggcgcgtcagatgtctcagcatcttctgaagtgaaacgcttac
tcgttgccatacgacaatacatgttttccatgcactctctcagtatgtacgctcacaatt
atgaaaaaagacaagatatataccacagattggaacacagcgaatcagatagtgaggaat
cggatcaacgaccagacactaacagtctgaattgtaccacagactactgtttttcagata
tcgacgcacaattctctctggatgaagtgagctttcttaaattatatgctaacactggcc
tgagatctttgaacaaggcgctagtcatctttatcgtctctacacagcggaagaactcca
tagatagcatgaaacggtggcttggcgatctatactcatgtacccctccgtctggaaggc
aaattactgctctagctattcttctgatt
>P458_contig5 9487:12990
tga-aagaagcatctccacaatggatggcgcgtggaatctcaagctccctgtaacctgta
gtggataaaccaccaacgtttcgcgaggagagacataattcttgagcgccacctttag-g
gtttcattgcccaattgcccaatggttccacccatgagccgtgtttgctcccatgatgcc
actgtgggggccagtatcatggagagctgatcagacacaggtgtggttagtccaatcgtc
ttcctccgtgtctcgataagcttccatatctcagttgtcaaatacctggatagcatggcc
gataaagaagggctgaatggtttgagcatctcctgattattaagcaagcgtggcagccgt
gtggcagccaataggtggcggtcatcctccatatcataatggtaaacataactgttataa
accgcttctattattgattgattgaaagccttccagaaaagaggcttggatatgtctaga
gatatgccatgcacgagctgtttctcaggtatgtattgcaaccgattcgtgctctgaata
ttcactaaaagcatagcttcgttaaaaatgcaatctactgtttcaaacggaaagtaaacg
gcacttccaccggag-tcagagtgtttatctatcttgtactgaccttctgtgggcagtgc
gtgcagctccatcatacccccacgatctgatagcatacagtcccagaactggataacttg
agcgcagagtgtgacaacaaatgcgttgcgaacgctcctgcttccagacatatccggtct
tgatcctgggagggtacatgttcccagcgcaacaaaggctggtatctgatagccccgcaa
catggagcataggaggactgctttgtcaaatggtgtgcctgcgccaacagacaaggtggt
catgacgcgagaccatgccagctggttgttctccggtgaagaaatggtgacaggagctgg
ttggcgtccgggcgctggcatgagctgtat-aaagcgcatgcagtagctggctgttggga
gacacgagcttgtgaatggggtaatcagagtggggatggggaccacgaccccgtcgtcgc
gaagggcatgaagctgaacaaaacgcttatccagactaactgaactgggctgagagccaa
gataatccctcataaatgcagtagctgctttgtcgtactcagcaagtgccctagaaacca
acttctttgaacctgccaacacgtctctaagagagcgaaaagaagcttcttcagaaacat
ctgcactagttagaagaggcgcaaatgtcagtgaaatattaagcatccccagctttattt
tctcaactggattgctgggtcctggtgcttgggaataactgtacatgggaacaccaacag
tccccgccagtggtgaattggtcttagtcagctcagtgaaaaactcggcaaagcccaccc
gtccgtgcgcatgaagatattgcattccc-gaatagctatgaaagaccgcaagaaaggta
agatcaaccattttcaggtctgaaactgctttagcagaggacagtggtgtggatgatatg
caaaactgaatctttgaaaatgtcaaaggtgcaattcctatagtggtatcgcccctttcg
catttgatcggtggacagatgtaccgtaaattccccagagctattgtcagaatgatgaca
ccctcttcatcaacactagagtgctcaaaggagttattattgcatggggatacaatctcg
cctgaattaatccgaacctccaaatactgctccacaggagccctcgagtctttagcggcg
tgcagcgccataagcattgaggcggagtctctaaccactgtgtttgtagtgcctattctt
gggtgctctgtactacccaaattatagtgtgtatccaaagacagtatcttagactgtgac
ccctctttggcagactccagatgtcgccgagcctggtctcttcgctccatgcgttcctct
gtagtcattgatatgcaatccgtagggtctacagcgccttcagaacactttgatctgtgg
atagcgtaagcctccttcactgtctgcttatcaaaggctcgaccaaaatacttctccgtc
aatgagtgcaccagattggacttctccagatatgccaagagacgcttttctacgtcccgt
gggttcatatctttgtctatcttcagctctggatctttggattcactgagctcctggaaa
atgctgtggagttgttccttcgtaagctcttttagaacgaacgccctaatgctttgtgag
ttcatgtttctatctgctaaaagcgtccagagtgtaaaatcaatttttagtgacctccaa
gcgttgaaaggatgcgcctggacgagctcttgggccagcacgggcttcaggacctcgagc
atttatctggtggatcatttactgatctggtggatggatattgctgtgagttaagtgact
ccgctggcgacgctatagagaccttagagcagcaggagcaacttccaaaggggattatct
catgcgtaaagaaggcaacatccctcattctagactttaatcataatttggccgttcttc
cctcgttttgtaagctttgctttctgatctctactctgctctctgaactgtccaacagaa
atcttttgtgtcagcatactgtgatcctcctgcaatcactagctaagattacacagtctt
tgatctcaagcagcgctttcaagtcactcttctctactccactttcatccaggcactcac
tatgcacaacagacacatacctagcaggtctcactaaagccagtacacctctcagtgatc
ttatttctctcgtgatagagttggctacaatcacgttgctctcaaactctaataagacgg
atggacgggccaccaattacatacagcttctagaattcatagccatacatgggccgctgc
tatcttttattgggtgcgtagattcagatgagaagcaagcagaacgtgcacatgtgcagg
tgcttacggtggtggagagggttataccatcctctatcttgcacatactgacacataggg
ccagtactctgaagaccggcgcgtcagatgtctcagcatcttctgaagtgaaacgcttac
tcgttgccatacgacaatacatgttttccatgcactctctcagtatgtacactcacaatt
atgaaaaaagacaagatatgtaccacagattagaacacagcgaaccagatagtgaggaat
cggatcaacgaccaaacactaacagtctgaattgtaccacagactactgtttttcagata
tcgacgcacaattctctctggatgaagtgagctttcttaaattatatgctaacactggcc
tgagatctttgaacaaggcgctagtcatctttatcgtctctacacagcggaagaacttca
tagatagcatgaaacggtggcttggcgatctatactcatgtacccctccgtctggaaggc
aaattactgctctagctattcttctgatt
