# Supplementary material for: High resolution multi-locus sequence typing scheme for Giardia duodenalis assemblage B outbreak and population analysis
Source: PLoS Negl Trop Dis. 2026 Jul 15;20(7):e0014528. doi: 10.1371/journal.pntd.0014528 (PMC13395364; doi:10.1371/journal.pntd.0014528)
Supplement: S2 Appendix — (ZIP) [file pntd.0014528.s002.zip › S2_Appendix/annotated_alignment_435_k501_ash0.9_reads20_c5fae58a8e06ab8ea3bd9122779feb0c.fasta]

>POIs
--------------------------------------------------------------------------------------------------------------------------------------------------------------------------------------------------------------------------------------------------------------------------------------------------------------------------------------------------------------------------------------------------YYY--YY----YYY--YY----YY-YYY--YY-Y-Y--YY--Y--Y--Y-Y---------------------------------------------------------Y--Y-Y-------YY---YY--Y--Y-YYYY-Y----YY-Y--YYYYY-YYY------Y------Y-Y----Y--YYYYY-Y-Y---------------------------------------------------------------------------------------------------------------------------------------------------------------------------------------------------------------------------------------------------------------------------------------------------------------------------------------------------------------------------------------------------------------------------------------------------------------------------------------------------------------------------------------------------------------------------------------------------------------------------------------------------------------------------------------------------------------------------------------------------------------------------------------------------------------------------------------------------------------------------------------------------------------------------------------
>GCA_011634595.1_contig12 1053972:1055451
ggggatgttttttaagggtctgaaaagctatgccccactctcaggcttcctgactgacct
gtccgaagtatactttatgatgaacgatatgagtgtatctgcacgtattatagacatatt
cgtagcaattcaagaaagtggcccaatgggaagggactatgtgagagctatcctttatcg
caacatgctcaaaaatagactatccacatcgacactgtgcagaaagcagggagtgtacct
tctgcaggcactgtttccagtttctgaagaagtagagctgatgtctctagacctcgactc
gctaatctctgcacttgaggacagcgacataacagttcaggaggccgctatgacatgttc
tattgctattctatctaagtattatgattgtatgccatttgcaaagcgatctaagcttct
ctccaacgtacttgagagtacgttcgatatatcagccacaattcggtcactagctgtcaa
cgggctggtagagctgcataaggtgccttcgcttcgagcagatatcagctcatttgcata
taataatcgagaaaagctttctctcttattattagacagtgcacagggcaacagattgag
cgtcaagacatccgttcagcgtgcatatgtacgctttgtctgcaatattgcgcacgacgc
tgcgctcctctccgcttctgatgcttcttccccggaggcctcttccagtgcctcacagta
cagagtattaactacaagcatgcggctgttttattgcactgtttacgcacacctgcttag
tgggaactttcagattctgagcagtatctttcccaccccaacgcaaaccctgctagacgt
tcgagaggaaaacagcacaaataaggagaaaacagacgcatctggaagcgaagcacttat
gtcgttcc-tgcaaaacataattatctctatgggctatctttcaggccctttggttagtg
cagtagtaagatattttaaacaagatatcgagttgatgaaacagccggagacacggttgc
tgggatacgctgcagtgctgaagaccctcttatctttagcttgctacctatatgagatta
taagcacaaccgtggaagacaaagaggtgacagaatatatgatacgtgagcatgctgagc
cagccacggagttctgcaatcctctatcaacgctcttgtatttaatggttgatatttata
attgtgttctcgtagaacaagacagcgtctctagacctaacttgcgagcaagacgtcgga
acatgggttctttgattaaggatctcactagtgagtggtgctctggttgcactctcaagt
tcctcacctttataaaggaggcattttacaaaacaccctataaagggcttaccgacaatg
atcccctacatgtggtagtgctagccttctatttagaaaagttggttatgcagctggacg
ccgagctctgtgaaaaagatcgcaaggaggaatctcttttt
>GCA_001543975.1_contig55 complement(42954:44433)
ggggatgttttttaagggtctgaaaagctatgccccactctcaggcttcctgactgacct
gtccgaagtatactttatgatgaacgatatgagtgtatctgcacgtattatagacatatt
cgtagcaattcaagaaagtggcccaatgggaagggactatgtgagagctgtcctttaccg
caacatgctcaaaaatagactatccacatcgacactatgcagaaagcagggattgtacct
tctacaggcactgtttccagtttctgaagaagtagagctgatgtctctagacctcgactc
actaatctctgcacttgaggacagcgacacaacagttcaggaggccgctatgacatgttc
tattgctattctatctaagtattatgattgtatgccatttgcaaagcgatctaagcttct
ctccaacgtacttgagagtacgttcgatatatcagccacaattcggtcactagctatcaa
cgggctggtagagctgcataaggtgccttcgcttcgagcagatatcagctcatttgcata
taataaccgagaaaagctttctctcttgttattagacagtgcacagggcaacagattgag
catcaagacgtccgttcagcgtgcatatgtacgcttcgtctgcaatatcgcgcacgacgc
tgcgctcctctccgcctctgatgcttcttccccggaggcctcttccagtgcctcacagta
cagagtattaactacaagcatgcggctgttttattgcactgtttacgcacacctgcttag
tgggaactttcagattctgagcagtatctttcccaccccaacgcaaaccctgctagacgt
tcgagaggaaaacagcacaaataaggagaaaacagacgcatctggaagcgaagcacttat
gtcgttcc-tgcaaaacataactatctctatgggctatctttcaggccctttggttagtg
cagtagtaagatattttaaacaagatatcgagttaatgaaacagccggagacacggttgc
tgggatacgctgcagtgctgaagaccctcttatctttagcttgctacctatatgagatta
taagcacaaccgtggaagacaaaaaggtgacagaatatatgatacgtgagcatgccgaac
cagccacagagttctgcaatcctctgtcaacgctcttgtatttaatggttgatatttata
attgcgttttcgtagaacaagacagcgtctctagacctaacttgcgagcaagacgtcgga
acatgggttctttgattaaggatctcactagtgagtggtgctctggttgcactctcaagt
tcctcacctttataaaggaggcattttacaaaacaccctataaagggcttaccgacaatg
atcccctacatgtggtagtgctagccttctatttagaaaatttggttatgcagctggatg
ccgagctctgtgaaaaagatcgcaaggaggaatctcttttt
>Gerbil_contig006.1 17356:18835
ggggatgttttttaagggtctgaaaagctatgccccactctcaggcttcctgactgacct
gtccgaagtatactttatgatgaacgatatgagtgtatctgcacgtattatagacatatt
cgtagcaattcaagaaagtggcccaatgggaagggactatgtgagagctatcctttaccg
caacatgctcaaaaatagactatccacatcgacactgtgcagaaagcagggagtgtacct
tctgcaggcactgtttccagtttctgaagaagtagagctgatgtctctagacctcgactc
gctaatctctgcacttgaggacagcgacataacagttcaggaggccgctatgacatgttc
tattgctattctatctaagtattatgattgtatgccatttgcaaagcgatctaagcttct
ctccaacgtacttgagagtacgttcgatatatcagccacaattcggtcactagctgtcaa
cgggctggtagagctgcataaggtgccttcgcttcgagcagatatcagctcatttgcata
taataaccgagaaaagctttctctcttgctattagacagtgcacagggcaacagattgag
catcaagacatccgttcagcgtgcatatgtacgctttgtctgcaatattgcgcacgacgc
tgcgctcctctccgcttctgatgcttcttccccggaggcctcttccagtgcctcacagta
cagagtattaactacaagcatgcggctgttttattgcactgtttacgcacacctgcttag
tgggaactttcagattctgagcagtatctttcccaccccaacgcaaaccctgctagacgt
tcgagaggaaaacagcacaaataaggagaaaacagacgcatctggaagcgaagcacttat
gtcgttcc-tgcaaaacataattatctctatgggctatctttcaggccctttggttagtg
cagtagtaagatattttaaacaagatatcgagttgatgaaacagccggagacacggttgc
tgggatacgctgcagtgctgaagaccctcttatctttagcttgctacctatatgagatta
taagcacaaccgtggaagacaaaaaggtgacagaatatatgatacgtgagcatgccgaac
cagccacagagttttgcaaccctctgtcaacgctcttgtatttaatggttgatacttata
attgtgttttcgtagaacaagacagcgtctctagacctaacttgcgagcaagacgtcgga
acatgggttctttgattaaggatctcactagtgagtggtgctctggttgcactctcaagt
tcctcacctttataaaggaggcattttacaaaacaccctataaagggcttaccgacaatg
atcccctacatgtggtagtgctagccttttacttagaaaagttggttatgcagctggacg
ccgagctctgtgaaaaagatcgcaaggaggaatctcttttt
>Gi-P132_contig006.1 17360:18839
ggggatgttttttaagggtctgaaaagctatgtcccactctcaggcttcctgactgacct
gtccgaagtatactttatgatgaacgatatgagtgtatctgcacgtattatagacatatt
cgtagcaattcaagaaagtggcccaatgggaagggactatgtgagagctatcctttaccg
caacatrctcaaaaatagactatccacatcgacactgtgcagaaagcagggactgtacct
tctgcaggcactgtttccagtttctgaagaagtagagctgatgtctctagacctcgactc
actaatctctgcacttgaggacagcgatacaacagttcaggaggccgctatgacgtgttc
tattgctattctatctaagtattatgattgtatgccatttgcaaagcgatctaagcttct
ctccaacgtacttgagagtacgttcgatatatcagccacaattcggtcactagctatcaa
cgggctggtagagctgcataaggtgccttcgcttcgagcagatatcagctcatttgcata
taataaccgagaaaagctttctctcttgctattagacagtgcacagggcaacagattgag
catcaagacatccgttcagcgtgcatatgtacgctttgtctgcaatatcgcgcacgacgc
tgcgctcctctccgcttctgatgcttcttctccggaggcctcttccagtgcctcacagta
cagggtattaactacaagcatgcgactgttttattgcactgtttacgcacacctgcttag
tgggaactttcagattctgagcagtatctttcccaccccaacgcaaaccctgctagacgt
tcgagaggaaaacagcacaaataaggagaaaacagacgcatctggaagcgaagcacttat
gtcgttcc-tgcaaaacataattatctctatgggctatctttcaggcccgttggttagtg
cagtagtaagatattttaaacaagatatcgagttgatgaaacagccggagacacggttgc
tgggatacgctgcagtgctgaagaccctcttatctttagcttgctacctatatgagatta
taagcacaaccgtggaagacaaaaaggtgacagaatatatgatacgtgagcatgccgaac
cagccacagagttttgcaaccctctgtcaacgctcttgtatttaatggttgatacttata
attgtgttttcgtagaacaagacagcgtctctagacctaacttgcgagcaagacgtcgga
acatgggttctttgattaaggatctcactagtgagtggtgctctggttgcactctcaagt
tcctcacctttataaaggaggcattttacaaaacaccctataaaggacttaccgacaatg
atcccctacatgtggtagtgctagccttttacttagaaaagttggttatgcagctggatg
ccgagctctgtgaaaaagatcgcaaggaggaatctcttttt
>Gi-P289_contig006.1 17360:18839
ggggatgttttttaagggtctgaaaagctatgtcccactctcaggcttcctractgacct
gtccgaagtatactttatgatgaacgatatgagtgtatctgcacgtattatagacatatt
cgtagcaattcaagaaagtggcccaatgggaagggactatgtgagagctatcctttaccg
caacatgctcaaaaatagactatccacatcgacactrtgcagaaagcagggactgtacct
tctgcaggcactgtttccagtttctgaagaagtagagctgatgtctctagacctcgactc
actaatctctgcacttgaggacagcgatacaacagttcaggaggccgctatgacrtgttc
tattgctattctatctaagtattatgattgtatgccatttgcaaagcgatctaagcttct
ctccaacgtacttgagagtacgttcgatatatcagccacaattcggtcactagctatcaa
cgggctggtagagctgcataaggtgccttcgcttcgagcagatatcagctcatttgcata
taataaccgagaaaagctttctctcttgttattagacagtgcacagggcaacagattgag
catcaagacatccgttcagcgtgcatatgtacgcttygtctgcaatatcgcgcacgacgc
tgcgctcctctccgcttctgatgcttcttctccggaggcctcttccagtgcctcacagta
cagggtattaactacaagcatgcggctgttttattgcactgtttacgcacacctgcttag
tgggaactttcagattctgagcagtatctttcccaccccaacgcaaaccctgctagacgt
tcgagaggaaaacagcacaaataaggagaaaacagacgcatctggaagcgaagcacttat
gtcgttcc-tgcaaaacataattatctctatgggctatctttcaggcccgttggttagtg
cagtagtaagatattttaaacaagatatcgagttgatgaaacagccggagacacggttgc
tgggatacgctgcagtgctgaagaccctcttatctttagcttgctacctatatgagatta
taagcacaaccgtggaagacaaaaaggtgacagaatatatgatacgtgagcatgccgaac
cagccacagagttttgcaaccctctgtcaacgctcttgtatttaatggttgatacttata
attgtgttttcgtagaacaagacagcgtctctagacctaacttgcgagcaagacgtcgga
acatgggttctttgattaaggatctcactagtgagtggtgctctggttgcactctcaagt
tcctcacctttataaaggaggcattttacaaaacaccctataaaggacttaccgacaatg
atcccctacatgtggtagtgctagccttttacttagaaaagttggttatgcagctggatg
ccgagctctgtgaaaaagatcgcaaggaggaatctcttttt
>Gi-P448_contig006.1 17360:18839
ggggatgttttttaagggtctgaaaagctatgccccactctcaggcttcctgrctgacyt
rtccgaagtatactttatgatgaacgatatgagtgtatctgcacgtattatagacatatt
cgtagcaattcaagaaagtggcccaatgggaagggactatgtgagagctgtcctttaccg
caacmtgctcaaaaatagactatccacatcgacactgtgcagaaagcagggactgtacct
tctgcaggcactgtttccagtttctgaagaagtagagctgatgtctctagacctcgactc
actaatctctgcacttgaggacagcgatacaacagttcaggaggccgctatgacgtgttc
tattgctattctatctaagtattatgattgtatgccatttgcaaagcgatctaagcttct
ctccaacgtacttgagagtacgttcgatatatcagccacaattcggtcactagctatcaa
cgggctggtagagctgcataaggtgccttcgcttcgagcagatatcagctcatttgcata
taataaccgagaaaagctttctctcttgctattagacagtgcacagggcaacagattgag
catcaagacatccgttcagcgtgcatatgtacgctttgtctgcaatatcgcgcacgacgc
tgcgctcctctccgcttctgatgcttcttctccggaggcctcttccagtgcctcacagta
cagggtattaactacaagcatgcggctgttttattgcactgtttacgcacacctgcttag
tgggaactttcagattctgagcagtatctttcccaccccaacgcaaaccctgctagacgt
tcgagaggaaaacagcacaaataaggagaaaacagacgcatctggaagcgaagcacttat
gtcgttcc-tgcaaaacataattatctctatgggctatctttcaggccctttggttagtg
cagtaataagatattttaaacaagatatcgagttgatgaaacagccggagacacggttgc
tgggatacgctgcagtgctgaagaccctcttatctttagcttgctacctatatgagatta
taagcacaaccgtggaagacaaaaaggtgacagaatatatgatacgtgagcatgccgaac
cagccacagagttttgcaaccctctgtcaacgctcttgtatttaatggttgatacttata
attgtgttttcgtagaacaagacagcgtctctagacctaacttgcgagcaagacgtcgga
acatgggttctttgattaaggatctcactagtgagtggtgctcyggttgcactctcaagt
tcctcacctttataaaggaggcattttacaaaacaccctataaagggcttaccgacaatg
atcccctacatgtggtagtgctagccttctacttagaaaagttggttatgcagctggatg
ccgagctctgtgaaaaagatcgcaaggaggaatctcttttt
>Gi-P514_contig006.1 17360:18839
ggggatgttttttaagggtctgaaaagctatgccccactctcaggcttcctgactgacct
gtccgaagtatactttatgatgaacgatatgagtgtatctgcacgtattatagacatatt
cgtagcaattcaagaaagtggcccaatgggaagggactatgtgagagctatcctttaccg
caacatgctcaaaaatagactatccacatcgacactgtgcagaaagcagggactgtacct
tctgcaggcactgtttccagtttctgaagaagtagagctgatgtctctagacctcgactc
gctaatctctgcacttgaggacagcgayacaacagttcaggaggccgctatgacgtgttc
tattgctattctatctaagtattatgattgtatgccgtttgcaaagcgatctaagcttct
ctccaacgtacttgagagtacgttcgatatatcagccacaattcggtcactagctatcaa
cgggctggtagagctgcataaggtgccttcgcttcgagcagatatcagctcatttgcata
taataaccgagaaaagctttctctcttgttattagacagtgcacagggcaacagattgag
catcaagacatccgttcagcgtgcatatgtacgctttgtctgcaatatcgcgcacgacgc
tgcgctcctctccgcttctgatgcttcttcyccggaggcctcttccagtgcctcacagta
cagggtattaactacaagcatgcggctgttttattgcactgtttacgcacacctgcttag
tgggaactttcagattctgagcagtatctttcccaccccaacgcaaaccctgctagacgt
tcgagaggaaaacagcacaaataaggagaaaacagacgcatctggaagcgaagcacttat
gtcgttcy-tgcaaaacataattatctctatgggctatctttcaggccctttggttagtg
cagtagtaagatattttaaacaagatatcgagttgatgaaacagccggagacacggttgc
tgggatacgctgcagtgctgaagaccctcttatctttagcttgctacctatatgagatta
taagcacaaccgtggaagacaaaaaggtgacagaatatatgatacgtgagcatgccgaac
cagccacagagttttgcaaccctctgtcaacgctcttgtatttaatggttgatacttata
attgtgttttcgtagaacaagacagcgtctctagacctaacttgcgagcaagacgtcgga
acatgggttctttgattaaggatctcactagtgagtggtgctctggttgcactctcaagt
tcctcacctttataaaggaggcattttacaaaacaccctataaaggacttaccgacaatg
atcccctacatgtggtagtgctagccttttacttagaaaagttggttatgcagctggatg
ccgagctctgtgaaaaagatcgcaaggaggaatctcttttt
>Gi-P521_contig006.1 17359:18838
ggggatgttttttaagggtctgaaaagctatgccccactctcaggcttcctgactgacct
gtccgaagtatactttatgatgaacgatatgagtgtatctgcacgtattatagacatatt
cgtagcaattcaagaaagtggcccaatgggaagggactatgtgagagctatcctttaccg
caacatgctcaaaaatagactatccacatcgacactgtgcagaaagcagggactgtacct
tctgcaggcactgtttccagtttctgaagaagtagagctgatgtctctagacctcgactc
actaatctctgcacttgaggacagcgacacaacagttcaggaggccgctatgacgtgttc
tattgctattctatctaagtattatgattgtatgccatttgcaaagcgatctaagcttct
ctccaacgtacttgagagtacgttcgatatatcagccacaattcggtcactagctatcaa
cgggctggtagagctgcataaggtgccttcgcttcgagcagatatcagctcatttgcata
taataaccgagaaaagctttctctcttgttattagacagtgcacagggcaacagattgag
catcaagacatccgttcagcgtgcatatgtacgctttgtctgcaatatcgcgcacgacgc
tgcgctcctctccgcttctgatgcttcttccccggaggcctcttccagtgcctcacagta
cagggtattaactacaagcatgcgactgttttattgcactgtttacgcacacctgcttag
tgggaactttcagattctgagcagtatctttcccaccccaacgcaaaccctgctagacgt
tcgagaggaaaacagcacaaataaggagaaaacagacgcatctggaagcgaagcacttat
gtcgttcc-tgcaaaacataattatctctatgggctatctttcaggccctttggttagtg
cagtagtaagatattttaaacaagatatcgagttgatgaaacagccggagacacggttgc
tgggatacgctgcagtgctgaagaccctcttatctttagcttgctacctatatgagatta
taagcacaaccgtggaagacaaaaaggtgacagaatatatgatacgtgagcatgccgaac
cagccacagagttttgcaaccctctgtcaacgctcttgtatttaatggttgatacttata
attgtgttttcgtagaacaagacagcgtctctagacctaacttgcgagcaagacgtcgga
acatgggttctttgattaaggatctcactagtgagtggtgctctggttgcactctcaagt
tcctcacctttataaaggaggcattttacaaaacaccctataaagggcttaccgacaatg
atcccctacatgtggtagtgctagccttctatttagaaaagttggttatgcagctggatg
ccgagctctgtgaaaaagatcgcaaggaggaatctcttttt
>Gi-P528_contig006.1 17360:18839
ggggatgttttttaagggtctgaaaagctatgtcccactctcaggcttcctgactgacct
gtccgaagtatactttatgatgaacgatatgagtgtatctgcacgtattatagacatatt
cgtagcaattcaagaaagtggcccaatgggaagggactatgtgagagctatcctttaccg
caacatgctcaaaaatagactatccacatcgacactgtgcagaaagcagggactgtacct
tctgcaggcactgtttccagtttctgaagaagtagagctgatgtctctagacctcgactc
actaatctctgcacttgaggacagcgatacaacagttcaggaggccgctatgacatgttc
tattgctattctatctaagtattatgattgtatgccatttgcaaagcgatctaagcttct
ctccaacgtacttgaaagtacgttcgatatatcagccacaattcggtcactagctatcaa
cgggctggtagagctgcataaggtgccttcgcttcgagcagatatcagctcatttgcata
taataaccgagaaaagctttctctcttgttattagacagtgcacagggcaacagattgag
catcaagacatccgttcaacgtgcatatgtacgctttgtctgcaatatcgcgcacgacgc
tgcgctcctctccgcttctgatgcttcttccccggaggcctcttccagtgcctcacagta
cagggtattaactacaagcatgcggctgttttattgcactgtttacgcacacctgcttag
tgggaactttcagattctgagcagtatctttcccaccccaacgcaaaccctgctagacgt
tcgagaggaaaacagcacaaataaggagaaaacagacgcatctggaagcgaagcacttat
gtcgttcc-tgcaaaacataattatctctatgggctatctttcaggccctttggttagtg
cagtagtaagatattttaaacaagatatcgagttgatgaaacagccggagacacggttgc
tgggatacgctgcagtgctgaagaccctcttatctttagcttgctacctatatgagatta
taaatgcaaccgtggaagacaaaaaggtgacagaatatatgatacgtgagcatgccgaac
cagccacagagttttgcaaccctctgtcaacgctcttgtatttaatggttgatacttata
attgtgttttcgtagaacaagacagcgtctctagacctaacttgcgagcaagacgtcgga
acatgggttctttgattaaggatctcactagtgagtggtgctccggttgcactctcaagt
tcctcacctttataaaggaggcattttacaaaacaccctataaagggcttaccgacaatg
atcccctacatgtggtagtgctagccttctacttagaaaatttggttatgcagctggatg
ccgagctctgtgaaaaagatcgcaaggaggaatctcttttt
>Gi-P621_contig006.1 17362:18841
ggggatgttttttaagggtctgaaaagctatgccccactctcaggcttcctgactgacct
gtccgaagtatactttatgatgaacgatatgagtgtatctgcacgtattatagacatatt
cgtagcaattcaagaaagtggcccaatgggaagggactatgtgagagctgtcctttaccg
caacatgctcaaaaatagactatccacatcgacactatgcagaaagcagggattgtacct
tctacaggcactgtttccagtttctgaagaagtagagctgatgtctctagacctcgactc
actaatctctgcacttgaggacagcgacacaacagttcaggaggccgctatgacatgttc
tattgctattctatctaagtattatgattgtatgccatttgcaaagcgatctaagcttct
ctccaacgtacttgagagtacgttcgatatatcagccacaattcggtcactagctatcaa
cgggctggtagagctgcataaggtgccttcgcttcgagcagatatcagctcatttgcata
taataaccgagaaaagctttctctcttgttattagacagtgcacagggcaacagattgag
catcaagacatccgttcagcgtgcatatgtacgctttgtctgcaatatcgcgcacgacgc
tgcgctcctctccgcttctgatgcttcttctccggaggcctcttccagtgcctcacagta
cagggtattaactacaagcatgcggctgttttattgcactgtttacgcacacctgcttag
tgggaactttcagattctgagcagtatctttcccaccccaacgcaaaccctgctagacgt
tcgagaggaaaacagcacaaataaggagaaaacagacgcatctggaagcgaagcacttat
gtcgttcc-tgcaaaacataactatctctatgggctatctttcaggcccgttggttagtg
cagtagtaagatattttaaacaagatatcgagttgatgaaacagccggagacacggttgc
tgggatacgctgcagtgctgaagaccctcttatctttagcttgctacctatatgagatta
taagcacaaccgtggaagacaaaaaggtgacagaatatatgatacgtgagcatgccgaac
cagccacagagttctgcaatcctctgtcaacgctcttgtatttaatggttgatatttata
attgcgttttcgtagaacaagacagcgtctctagacctaacttgcgagcaagacgtcgga
acatgggttctttgattaaggatctcactagtgagtggtgctctggttgcactctcaagt
tcctcacctttataaaggaggcattttacaaaacaccctataaagggcttaccgacaatg
atcccctacatgtggtagtgctagccttctatttagaaaatttggttatgcagctggatg
ccgagctctgtgaaaaagatcgcaaggaggaatctcttttt
>Gi-P676_contig006.1 17363:18842
ggggatgttttttaagggtctgaaaagctatgccccactctcaggcttcctgactgacct
gtctgaagtatactttatgatgaacgatatgagtgtatctgcacgtattatagacatatt
cgtagcaattcaagaaagtggcccaatgggaagggactatgtgagagctatcctttaccg
caacatgctcaaaaaaagactatccacatcgacactgtgcagaaagcagggactgtacct
tctgcaggcactgtttccagtttctgaagaagtagagctgatgtctctagacctcgactc
gctaatctctgcacttgaggacagcgatacaacagttcaggaggccgctatgacgtgttc
tattgctattctatctaagtattatgattgtatgccgtttgcaaagcgatctaagcttct
ctccaacgtacttgagagtacgttcgatatatcagccacaattcggtcactagctatcaa
cgggctggtagagctgcataaggtgccttcgcttcgagcagatatcagctcatttgcata
taataaccgagaaaagctttctctcttgctattagacagtgcacagggcaacagattgag
catcaagacatccgttcagcgtgcatatgtacgctttgtctgcaatatcgcgcacgacgc
tgcgctcctctccgcctctgatgcttcttctccggaggcctcttccagtgcctcacagta
cagggtattaactacaagcatgcggctgttttattgcactgtttacgcacatctgcttag
tgggaactttcagattctgagtagtatctttcccaccccaacgcaaaccctgctagacgt
tcgagaggaaaatagcacaaataaggagaaaacagacgcatctggaagcgaagcacttat
gtcgttct-tgcaaaacataattatctctatgggctatctttcaggcccgttggttagtg
cagtagtaagatattttaaacaagatatcgagttgatgaaacagccggagacacggttgc
tgggatacgctgcagtgctgaagatcctcttatctttagcttgctacctatatgagatta
taagcacaaccgtggaagacaaaaaggtgacagaatatatgatacgtgagcatgccgaac
cagccacagagttttgcaaccctctgtcaacgctcttgtatttaatggttgatacttata
attgtgttttcgtagaacaagacagcgtctctagacctaacttgcgagcaagacgtcgga
acatgggttctttgattaaggatctcactagtgagtggtgctctggttgcactctcaagt
tcctcacctttataaaggaggcattttacaaaacaccctataaaggacttaccgacaatg
atcccctacatgtggtagtgctagccttctacttagaaaatttggttatgcagctggatg
ccgagctctgtgaaaaagatcgcaaggaggaatctcttttt
>Gi-P678_contig006.1 17361:18840
ggagatgttttttaagggtctgaaaagctatgccccactctcaggcttcctgactgacct
gtccgaagtatactttatgatgaacgatatgagtgtatctgcacgtattatagacatatt
cgtagcaattcaagaaagtggcccaatgggaagggactatgtgagagctatcctttaccg
caacatgctcaaaaatagactatccacatcgacactgtgcagaaagcagggactgtacct
tctgcaggcactgtttccagtttctgaagaagtagagctgatgtctctagacctcgactc
actaatctctgcacttgaggacagcgatgcaacagttcaggaggccgctatgacatgttc
tattgctattctatctaagtattatgattgtatgccatttgcaaagcgatctaagcttct
ctccaacgtacttgagagtacgttcgatatatcagccacaattcggtcactagctatcaa
cgggctagtagaactgcataaggtgccttcgcttcgagcagatatcagctcatttgcata
taataaccgagaaaagctttctctcttgttattagacagtgcacagggcaacaaattgag
catcaagacatccgttcagcgtgcatatgtacgctttgtctgcaatatcgcgcacgacgc
tgcgctcctctccgcctctgatgcttcttccccggaggcctcttccagtgcctcacagta
cagggtattaactacaagcatgcggctgttttattgcactgtttacgcacacctgcttag
tgggaactttcagattctgagcagtatctttcccaccccaacgcaaaccctgctagacgt
tcgagaggaaaacagcacaaataaggagaaaacagacgcatctggaagcgaagcacttat
gtcgttcc-tgcaaaacataattatctctatgggctatctttcaggccctttggttagtg
cagtagtaagatattttaaacaagatatcgagttgatgaaacagccggagacacggttgc
tgggatacgctgcagtgctgaagaccctcttatctttagcttgctacctatatgagatta
taagcacaaccgtggaagacaaaaaggtgacagaatatatgatacgtgagcatgccgaac
cagccacagagttttgcaaccctctgtcaacgctcttgtatttaatggttgatacttata
attgtgttttcgtagaacaagacagcgtctctagacctaacttgcgagcaagacgtcgga
acatgggttctttgattaaggatctcactagtgagtggtgctctggttgcactctcaagt
tcctcacctttataaaggaggcattttacaaaacaccctataaaggacttaccgacaatg
atcccctacatgtggtagtgctagccttctacttagaaaatttggttatgcagctggatg
ccgagctctgtgaaaaagatcgcaaggaggaatctcttttt
>Gi-P680_contig006.1 17362:18841
ggggatgttttttaagggtctgaaaagctatgccccactctcaggcttcctgactgacct
gtccgaagtatactttatgatgaacgatatgagtgtatctgcacgtattatagacatatt
cgtagcaattcaagaaagtggcccaatgggaagggactatgtgagagctgtcctttaccg
caacatgctcaaaaatagactatccacatcgacactatgcagaaagcagggattgtacct
tctacaggcactgtttccagtttctgaagaagtagagctgatgtctctagacctcgactc
actaatctctgcacttgaggacagcgacacaacagttcaggaggccgctatgacatgttc
tattgctattctatctaagtattatgattgtatgccatttgcaaagcgatctaagcttct
ctccaacgtacttgagagtacgttcgatatatcagccacaattcggtcactagctatcaa
cgggctggtagagctgcataaggtgccttcgcttcgagcagatatcagctcatttgcata
taataaccgagaaaagctttctctcttgttattagacagtgcacagggcaacagattgag
catcaagacgtccgttcagcgtgcatatgtacgctttgtctgcaatatcgcgcacgacgc
tgcgctcctctccgcttctgatgcttcttctccggaggcctcttccagtgcctcacagta
cagagtattaactacaagcatgcggctgttttattgcactgtttacgcacacctgcttag
tgggaactttcagattctgagcagtatctttcccaccccaacgcaaaccctgctagacgt
tcgagaggaaaacagcacaaataaggagaaaacagacgcatctggaagcgaagcacttat
gtcgttcc-tgcaaaacataactatctctatgggctatctttcaggccctttggttagtg
cagtagtaagatattttaaacaagatatcgagttaatgaaacagccggagacacggttgc
tgggatacgctgcagtgctgaagaccctcttatctttagcttgctacctatatgagatta
taagcacaaccgtggaagacaaaaaggtgacagaatatatgatacgtgagcatgccgaac
cagccacagagttctgcaatcctctgtcaacgctcttgtatttaatggttgatacttata
attgtgttttcgtagaacaagacagcgtctctagacctaacttgcgagcaagacgtcgga
acatgggttctttgattaaggatctcactagtgagtggtgctctggttgcactctcaagt
tcctcacctttataaaggaggcattttacaaaacaccctataaagggcttaccgacaatg
atcccctacatgtggtagtgctagccttctatttagaaaatttggttatgcagctggatg
ccgagctctgtgaaaaagatcgcaaggaggaatctcttttt
>P344_contig9 27407:28886
ggggatgttttttaagggtctgaaaagctatgccccactctcaggcttcctgactgacct
gtccgaagtatactttatgatgaacgatatgagtgtatctgcacgtattatagacatatt
cgtagcaattcaagaaagtggcccaataggaagggactatgtgagagctgtcctttaccg
caacatgctcaaaaatagactatccacatcgacactatgcagaaagcagggactgtacct
tctgcaggcactgtttccagtttctgaagaagtagagctgatgtctctagacctcgactc
gctaatctctgcacttgaggacagcgatacaacagttcaggaggccgctatgacgtgttc
tattgctattctatctaagtattatgattgtatgccgtttgcaaagcgatctaagcttct
ctccaacgtacttgagagtacgttcgatatatcagccacaattcggtcactagctatcaa
cgggctggtagagctgcataaggtgccttcgcttcgagcagatatcagctcatttgcata
taataaccgagaaaagctttctctcttgttattagacagtgcacaaggcaacagattgag
catcaagacgtccgttcagcgtgcatatgtacgctttgtctgcaatatcgcgcacgacgc
tgcgctcctctccgcttctgatgcttcttccccggaggcctcttccagtgcctcacagta
cagggtattgactacaagcatgcggctgttttattgcactgtttacgcacacctgcttag
tgggaactttcagattctgagcagtatctttcccaccccaacgcaaaccctactagacgt
ccgagaggaaaacagcacaagtaaggagaaaacagacgcatctggaagtgaagcccttat
gtcgttcc-tgcaaaacataattatctctatgggctatctttcaggccctttggttagtg
cagtagtaagatattttaaacaagatatcgagttgatgaaacagccggagacacggttgc
tgggatacgctgcagtgctgaagaccctcttatctttagcttgctacctatatgagatta
taagcgcaaccgtggaagacaaaaaggtgacagaatatatgatacgtgagcatgccgaac
cagccacggagttctacaatcctctgtcaacgctcttgtatttaatggttgatatttata
attgcgttttcgtagaacaagacagcgtctctagacctaacttgcgagcaagacgtcgga
acatggcttccttgattaaggatctcactagtgagtggtgctctggttgcactctcaagt
tcctcacctttataaaggaggcattttacaaaacaccctataaagggcttaccgacaatg
atcccctacatgtggtagtgctagccttctatttagaaaagttggttatgcagctggatg
ccgagctctgtgagaaagatcacaaggaggaatctcttttt
>P387_contig22 complement(143933:145412)
ggggatgttttttaagggtctgaaaagctatgccccactctcaggcttcctgactgacct
gtccgaagtatactttatgatgaacgatatgagtgtatctgcacgtattatagacatatt
cgtagcaattcaagaaagtggcccaatgggaagggactatgtgagagctgtcctttatca
caacatgctcaaaaatagactatccacatcgacactgtgcagaaagcagggactgtacct
tctgcaggcactgtttccagtttctgaagaagtagagctgatgtctctagacctcgactc
gctaatctctgcacttgaggacagcgatacaacagttcaggaggccgctatgacatgttc
tattgctattctatctaagtattatgattgtatgccgtttgcaaagcgatctaagcttct
ctccaacgtacttgagagtactttcgatatatcagccacaattcggtcactagctatcaa
cgggctggtagagctgcataaggtgccttcgcttcgagcagatatcagcacatttgcata
taataaccgagaaaagctttctctcttgttattagacagtgcacagggcaacagattgag
catcaagacgtccgttcagcgtgcatatgtacgctttgtctgcaatatcgcgcacgacgc
tgcgctcctctccgcttctgatgcttcttccccggaggcctcttccagtgcctcacagta
cagagtattaactacaagcatgcggctgttttattgcactgtttacgcacacctgcttag
tgggaactttcagattctgagcagtatctttcccaccccaacgcaaaccctgctagacgt
tcgagaggaaaacagcacaaataaggagaaaacagacgcatctggaagcgaagcacttat
gtcgttcc-tgcaaaacataattatctctatgggctatctttcaggccctttggttagtg
cagtagtaagatattttaaacaagatatcgagttgatgaaacagccggagacacggttgc
tgggatacgctgcagtgctgaagaccctcttatctttagcttgctacctatatgagatta
taaacgcaaccgtggaagacaaagaggtgacagaatatatgatacgtgagcatgccgaac
cagccgcagagttctgcaatcctctgtcaacgctcttgtatttaatggttgatatttata
attgcgttctcgtagaacaagacagcgtctctagacctaacttgcgagcaagacgtcgga
acatgggttctttgattaaggatctcactagtgagtggtgctctggttgcactctcaagt
tcctcacctttataaaggaggcattttacaaaacaccctataaagggcttaccgataatg
atcccctacatgtggtagtgctagccttctacttagaaaatttggttatgcagctggatg
ccgagctctgtgagaaagatcacaaggaggaatctcttttt
>P424_contig6 17360:18839
ggggatgttttttaagggtctgaaaagctatgtcccactctcaggcttcctgactgacct
gtccgaagtatactttatgatgaacgatatgagtgtatctgcacgtattatagacatatt
cgtagcaattcaagaaagtggcccaatgggaagggactatgtgagagctatcctttaccg
caacatgctcaaaaatagactatccacatcgacactgtgcagaaagcagggactgtacct
tctgcaggcactgtttccagtttctgaagaagtagagctgatgtctctagacctcgactc
actaatctctgcacttgaggacagcgacacaacagttcaggaggccgctatgacgtgttc
tattgctattctatctaagtattatgattgtatgccatttgcaaagcgatctaagcttct
ctccaacgtacttgagagtacgttcgatatatcagccacaattcggtcactagctatcaa
cgggctggtagagctgcataaggtgccttcgcttcgagcagatatcagctcatttgcata
taataaccgagaaaagctttctctcttgctattagacagtgcacagggcaacagattgag
catcaagacatccgttcagcgtgcatatgtacgctttgtctgcaatatcgcgcacgacgc
tgcgctcctctccgcttctgatgcttcttctccggaggcctcttccagtgcctcacagta
cagggtattaactacaagcatgcgactgttttattgcactgtttacgcacacctgcttag
tgggaactttcagattctgagcagtatctttcccaccccaacgcaaaccctgctagacgt
tcgagaggaaaacagcacaaataaggagaaaacagacgcatctggaagcgaagcacttat
gtcgttcc-tgcaaaacataattatctctatgggctatctttcaggcccgttggttagtg
cagtagtaagatattttaaacaagatatcgagttgatgaaacagccggagacacggttgc
tgggatacgctgcagtgctgaagaccctcttatctttagcttgctacctatatgagatta
taagcacaaccgtggaagacaaaaaggtgacagaatatatgatacgtgagcatgccgaac
cagccacagagttttgcaaccctctgtcaacgctcttgtatttaatggttgatacttata
attgtgttttcgtagaacaagacagcgtctctagacctaacttgcgagcaagacgtcgga
acatgggttctttgattaaggatctcactagtgagtggtgctctggttgcactctcaagt
tcctcacctttataaaggaggcattttacaaaacaccctataaaggacttaccgacaatg
atcccctacatgtggtagtgctagccttttacttagaaaagttggttatgcagctggatg
ccgagctctgtgaaaaagatcgcaaggaggaatctcttttt
>P427_contig8 17629:19109
ggggatgttttttaagggtctgaaaagctatgccccactctcaggcttcctgactgacct
gtccgaagtatactttatgatgaacgatatgagtgtatctgcacgtattatagacatatt
cgtagcaattcaagaaagtggcccaatgggaagggactatgtgagagctgtcctttaccg
caacatgctcaaaaatagactatccacatcgacactatgcagaaagcagggactgtacct
tctgcaggcactgtttccagtttctgaagaagtagagctgatgtctctagacctcgactc
gctaatctctgcacttgaggacagcgatacaacagttcaggaggccgctatgacgtgttc
tattgctattctatctaagtattatgattgtatgccgtttgcaaagcgatctaagcttct
ctccaacgtacttgagagtacgttcgatatatcagccacaattcggtcactagctatcaa
cgggctggtagagctgcataaggtgccttcgcttcgagcagatatcagctcatttgcata
taataaccgagaaaagctttctctcttgttattagacagtgcacagggcaacagattgag
catcaagacgtccgttcagcgtgcatatgtacgctttgtctgcaatatcgcgcacgacgt
tgcgctcctctccgcttctgatgcttcttccccggaggcctcttccagtgcctcacagta
cagggtattgactacaagcatgcggctgttttattgcactgtttacgcacacctgcttag
tgggaactttcagattctgagcagtatctttcccaccccaacgcaaaccctactagacgt
ccgagaggaaaacagcacaagtaaggagaaaacagacgtatctggaagcgaagcacttat
gtcgttccttgcaaaacataattatctctatgggctatctttcaggccctttggttagtg
cagtagtaagatattttaaacaagatatcgagttgatgaaacagccggagacacggttgc
tgggatacgctgcagtgctgaagaccctcttatctttagcttgctacctatatgagatta
taagcacaaccgtggaagacaaagaggtgacagaatatatgatacgtgagcatgccgaac
cagctacggagttctgcaatcctctgtcaacgctcttgtatttaatggttgatatttata
attgcgttctcgtagaacaagacagcgtctctagacctaacttgcgagcaagacgtcgga
acatgggttctttgattaaggatctcactagtgagtggtgctctggttgcactctcaagt
tcctcacctttataaaggaggcattttacaaaacaccctataaagggcttaccgacaatg
atcccctacatgtggtagtgctagccttctatttagaaaatttggttatgcagctggatg
ccgagctctgtgaaaaagatcgcaaggaggaatctcttttt
>P458_contig5 12993:14472
ggggatgttttttaagggtctgaaaagctatgccccactctcaggcttcctggctgagct
gtctgaagtatactttatgatgaacgatatgagtgtatctgcacgtattatagacatatt
cgtagcaattcaagaaagtggcccaatgggaagggactatgtgagagctgtcctttatcg
caacatgctcaaaaatagactatccacatcgacactgtgcagaaagcagggactgtacct
tctgcaggcactgtttccagtttctgaagaagtagagctgatgtctctagacctcgactc
gctaatctctgcacttgaggacagcgacacaacagttcaggaggccgctatgacgtgttc
tattgctattctatctaagtattatgattgtatgccgtttgcaaagcgatctaagcttct
ctccaacgtacttgagagtacgttcgatatatcagccacaattcggtcactggctatcaa
cgggctggtagagctgcataaggtgccttcgcttcgagcagatatcagctcatttgcata
taataaccgagaaaagctttctctcttgttattagacagtgcacagggcaacagattgag
catcaagacgtccgttcagcgtgcatatgtacgtttcgtctgtaacatcgcgcacgacgc
tgcgctcctctccgcttctgatgcttcttccccggaggcctcttccagtgcctcacagta
cagagtattgactacaagcatgcggctgttttattgcactgtttacgcacacctgcttag
tgggaactttcagattctgagcagtatctttcccaccccaacgcaaaccctgctagacgt
tcgagaggaaaacagcacaaataaggagaaaacagacgcatctggaagcgaagcacttat
gtcgttcc-tgcaaaacataattatctctatgggctatctttcaggccctttggttagtg
cagtagtaagatattttaaacaagatatcgagttgatgaaacagccggagacacggttgc
tgggatacgctgcagtgctgaagaccctcttatctttagcttgctatctatatgagatta
taagcacaaccgtggaagacaaagaggtgacagaatatatgatacgtgagcatgccgaac
cagccacggagttctgcaatcctctgtcaacgctcttgtatttaatggttgatatttata
attgtgttctcgtagaacaagacagcgtctctagacctaacttgcgagcaagacgtcgga
acatgggttctttgattaaggatctcactagtgagtggtgctccggttgcactctcaagt
tcctcacctttataaaggaggcattttacaaaacaccctataaaggacttacggacaatg
atcccctacatgtggtagtgctagccttctatttagaaaagttggttatgcagctggatg
ccgagctctgtgaaaaagatcgcaaggaggaatctcttttt
