# Supplementary material for: High resolution multi-locus sequence typing scheme for Giardia duodenalis assemblage B outbreak and population analysis
Source: PLoS Negl Trop Dis. 2026 Jul 15;20(7):e0014528. doi: 10.1371/journal.pntd.0014528 (PMC13395364; doi:10.1371/journal.pntd.0014528)
Supplement: S2 Appendix — (ZIP) [file pntd.0014528.s002.zip › S2_Appendix/annotated_alignment_596_k501_ash0.9_reads20_c5fae58a8e06ab8ea3bd9122779feb0c.fasta]

>POIs
---------------------------------------------------------------------------------------------------------------------------------------------------------------------------------------------------------------------------------------------------------------------------------------------------------------------------------------------------------------------------------------------------------------------------------------------------------------------------------------------------------------------------------------------------------------------------------------------------------------------------------------------------------------------------------------------------------------------------------------------------------------------------------------------------------------------------------------------------------------------------------------------------------------------------------------------------------------------------------------------------------------------------------------------------------------------------------------------------------------------------------------------------------------------------------------------------------------------------------------------------Y-----------Y--YYY-Y----Y---------------------------------------------------Y-Y------------------------------------------------------------------------------------------------------------------------------------------------------------------------------------------------------------------------------------------------------------------------------------------------------------------------------------------------------------------------
>GCA_011634595.1_contig14 147214:148854
tctccaattcagatagtatatgatattacaccacatcggcagacgtgcagcagagcagca
tctcctttccatcactccggatctcttaccattccgcatatacgctcccaatcgcctctc
cagacacctcggtttgttttgaatccacagagcggaacagatactcgttcacagaagtca
cgaacagatccttccacctctcctatccgctttccaaagccatgtagaggtccggccttt
tcaatcaaaggcagagaaacaatgtggcaagaggcatggggtgcaatgttagtgcgcagc
ccttagccgtctgtagcggctagttgctcgcctttttcagggccggattgtccttccaca
gttgcattttcttcttgaacaagcttgcgtaagcgcttaatagcagctttcccttggcga
aggttctcgtcactgtcaggatccatctctttaagtttgacggagaactgtgctgcagtg
gtcaggtcgttagcctgcaggaagatcaggagtcccgtcaggcaagcgccataaacccct
ccctctgcagcctttgaaagacacgctattgttattcgaagctcaccaagtttagcagct
gcgatcccg-agcaaccattgggattcgtacgctcgcgtgtcccccatggctggggagag
gatttggaatgctctacagtaatcacccatacagatgtatacatgtcccaatgcacgtcg
acagggctcagacatggagtctagtttaaacgcacgcgcagcgcagacaagggcagcctc
aaagttgctcagagacacaaatatatatgcaagattggcccatatatgtggatctctatt
atccagtttaaggcctgctgccactctatactttaataatgcagttcgtggatctttagc
ttggattgcaaatccgagggagaagaatgccgggctgaaaatgaaggaatcctgtggagt
agaaagagacatattactcctgcatgccatctgcttctgcacagctatcactgctctgga
aaagcattcaaacgcactgtctagggagttcattttgacatataatagtcccagttctat
gagcacattgatggactctggtgacaacgctataatgtcattcatcgtggctatggcttc
atgctgtttgccagctgctgcttgcagctctcctatcagttgctttgcctgtagtgtcgg
gtgaaggtcatatgctagaaagaggtgtttttctgccgcctgcctatcacccatgtgaaa
ggatgccagccctcgcaactgatgtgcgagccaaggtgccttattgtctgcagagattac
gttatcacattgcgtgataacggatgtgtagttcccttggaggtagaaacacttaactaa
ctctagagtggttgattgatcaaagggatccaatttctgagatgcaagaaaagagcttat
cgcttcagttatcctgttgagtgcacgcaaggccagaccctctgtatgaagcaattggtg
tgtggtaccgtgctttttctctgccgcaatagatgcaaggcaacgctcgtaaaggcccgc
atagtataggttgagagccattctccaaagccattggaaatagaaatctgaaatgagcga
ccatgttgcaacagttttgaca
>GCA_001543975.1_contig32 47789:49429
tctccaattcagatagtatatgatgttacaccacatcggcagacgtgcagcagagcagca
tctcctttccatcactccggatcccttaccattccgcatatacgctcccaatcgcctctc
cagacacctcggtttgttttgaatccacagagcggaacagatactcgttcacagaagtca
cgaacagatccttccacctctcctatccgctttccaaagccatgtagaggtccggccttt
tcaatcaaaggcagagaaacaatgtggcaagaggcatggggtgcaatgttagtgcgcagc
tcttagccgtctgtagcggctagttgctcgcctttttcagggccggattgtccttccaca
gttgcattttcttcttgaacaagcttgcgtaagcgcttaatagcagctttcccttggcga
aggttctcgtcactgtcagggtccatctctttaagtttgacggagaactgtgctgcagtg
gtcaggtcgttngcctgcaggaagatcaggagtcccgtcaggcaagcgccataaacccct
ccctctgcagcctttgaaagacacgctattgttattcgaagctcaccaagtttagcagct
gcgatcccg-agcaaccattgggattcgtacgctcgcgtgtcccccatggctggggagag
gatttggaatgctctacagtaatcacccatacagatgtatacatgtcccaatgcacgtcg
acagggctcagacatggagtctagtttaaacgcacgcgcagcgcagacaagggcagcctc
aaagttgctcagagacacaaatatatatgcaagattggcccatatatgtggatctctatt
atccagtttaaggcctgctgccactctatactttaataatgcagttcgtggatctttagc
ttggattgcaaatccgagggagaagaatgccgggctgaaaatgaaggaatcctgtggagt
agaaagagacatattactcctgcatgccatctgcttctgcacagctatcactgctctgga
aaagcattcaaacgcactgtctagggagttcattttgacatataatagtcccagttctat
gagcacattgatggactctggtgacaacgctataatgtcattcatcgtggctatggcttc
atgctgtttgccagctgctgcttgcagctctcctatcagttgctttgcctgtagtgtcgg
gtgaaggtcatatgctagaaagaggtgttttnctgccgcctgcctatcacccatgtgaaa
ggatgccaaccctcgcaactgatgtgcgagccaaggtgccttattgtctgcagaaattac
gttatcacattgcgtgataacggatgtgtagttcccttggaggtagaaacacttagctaa
ctctagagtggttgattgatcaaagggatccaatttctgagatgcaagaaaagagcttat
cgcttcagttatcctgttgagtgcacgcaaggccagaccctctgtatgaagcaattggtg
tgtggtaccgtgctttttctctgccgcaatagatgcaaggcaacgctcgtaaaggcccgc
atagtataggttgagagccattctccaaagccattggaaatagaaatctgaaatgagcga
ccatgttgcaacagttttgaca
>Gerbil_contig001.1 1237461:1239101
tctccaattcagatagtatatgatattacaccacatcggcagacgtgcagcagagcagca
tctcctttccatcactccggatctcttaccattccgcatatacgctcccaatcgcctctc
cagacacctcggtttgttttgaatccacagagcggaacagatactcgttcacagaagtca
cgaacagatccttccacctctcctatccgctttccaaagccatgtagaggtccggccttt
tcaatcaaaggcagagaaacaatgtggcaagaggcatggggtgcaatgttagtgcgcagc
ccttagccgtctgtagcggctagttgctcgcctttttcagggccggattgtccttccaca
gttgcattttcttcttgaacaagcttgcgtaagcgcttaatagcagctttcccttggcga
aggttctcgtcactgtcaggatccatctctttaagtttgacggagaactgtgctgcagtg
gtcaggtcgttagcctgcaggaagatcaggagtcccgtcaggcaagcgccataaacccct
ccctctgcagcctttgaaagacacgctattgttattcgaagctcaccaagtttagcagct
gcgatcccg-agcaaccattgggattcgtacgctcgcgtgtcccccatggctggggagag
gatttggaatgctctacagtaatcacccatacagatgtatacatgtcccaatgcacgtcg
acagggctcagacatggagtctagtttaaacgcacgcgcagcgcagacaagggcagcctc
aaagttgctcagagacacaaatatatatgcaagattggcccatatatgtggatctctatt
atccagtttaaggcctgctgccactctatactttaacaatgcagttcgtggatctttagc
ttggattgcaaatccgagggagaagaatgccgggctgaaaatgaaggaatcctgtggagt
agaaagagacatattacttctgcatgccatctgcttctgcacagctatcactgctctgga
aaagcattcaaacgcactgtctagggagttcattttgacatataatagtcccagttctat
gagcacattgatggactctggtgacaacgctataatgtcattcatcgtggctatggcttc
atgctgtttgccagctgctgcttgtagctctcctatcagttgctttgcctgtagtgtcgg
gtgaaggtcatatgctagaaagaggtgtttttctgccgcctgcctatcacccatgtgaaa
ggatgccagccctcgcaactgatgtgcgagccaaggtgccttattgtctgcagagattac
gttatcacattgcgtgataacggatgtgtagttcccttggaggtagaaacacttagctaa
ctctagagtggttgattgatcaaagggatccaatttctgagatgcaagaaaagagcttat
cgcttcagttatcctgttgagtgcacgcaaggccaggccctctgtatgaagcaattggtg
tgtggtaccgtgctttttctctgctgcaatagatgcaaggcaacgctcgtaaaggcccgc
atagtataggttgagagccattctccaaagccattggaaatagaaatctgaaatgagcga
ccatgttgcaacagttttgaca
>Gi-P132_contig001.1 1237405:1239045
tctccaattcagatagtatatgatgttacaccacatcggcagacgtgcagcagagcagca
tctcctttccatcactccggatctcttaccattccgcatatacgctcccaatcgcctctc
cagacacctcggtttgttttgaatccacagagcggaacagatactcgttcacagaagtca
cgaacagatccttccacctctcctatccgctttccaaagccatgtagaggtccggccttt
tcaatcaaaggcagagaaacaatgtggcaagaggcatggggtgcaatgttagtgcgcagc
ccttagccgtctgtagcggctagttgctcgcctttttcagggccggattgtccttccaca
gttgcattttcttcttgaacaagcttgcgtaagcgcttaatagcagctttcccttggcga
aggttctcgtcactgtcagggtccatctctttaagtttgacggagaactgtgctgcagtg
gtcaggtcgttagcctgcaggaagatcaggagtcccgtcaggcaagcgccataaacccct
ccctctgcagcctttgaaagacacgctattgttattcgaagctcaccaagtttagcagct
gcgatcccg-agcaaccattgggattcgtacgctcgcgtgtcccccatggctggggagag
gatttggaatgctctacagtaatcacccatacagatgtatacatgtcccaatgcacgtcg
gcagggctcggacatggartctagtttaaacgcacgcgcagcgcagacaagggcagcctc
aaagttgctcagagacacaaatatatatgcaagattggcccatatatgtggatctctatt
atccagtttaaggcctgctgccactctatactttaacaatgcagttcgtggatctttagc
ttggattgcaaatccgagggagaagaatgccgggctgaaaatgaaggaatcctgtggagt
agaaagagacatattactcctgcatgccatctgcttctgcacagctatcactgctctgga
aaagcattcaaacgcactgtctagggagttcattttgacatataatagtcccagttctat
gagcacattgatggactctggtgacaacgctataatgtcattcatcgtggctatggcttc
atgctgtttgccagctgctgcttgcagctctcctatcagttgctttgcctgtagtgtcgg
gtgaaggtcatatgctagaaagaggtgtttttctgccgcctgcctatcacccatgtgaaa
ggatgccagccctcgcaactgatgtgcgagccaaggtgccttattgtctgcagagattac
gttatcacattgcgtgataacggatgtgtagttcccttggaggtagaaacacttagctaa
ctctagagtggttgattgatcaaagggatccaatttctgagatgcaagaaaagagcttat
cgcttcagttatcctgttgagtgcacgcaaggccagaccctctgtatgaagcaattggtg
tgtggtaccgtgctttttctctgccgcaatagatgcaaggcaacgctcgtaaaggcccgc
atagtataggttgagagccattctccaaagccattggaaatagaaatctgaaatgagcga
ccatgttgcaacagttttgaca
>Gi-P289_contig001.1 1237465:1239105
tctccaattcagatagtatatgatgttacaccacatcggcagacgtgcagcagagcagca
tctcctttccatcactccggatcccttaccattccgcatatacgctcccaatcgcctctc
cagacacctcggtttgttttgaatccacagagcggaacagatactcgttcacagaagtca
cgaacagatccttccacctctcctatccgctttccaaagccatgtagaggtccggccttt
tcaatcaaaggcagagaaacaatgtggcaagaggcatggggtgcaatgttagtgcgcagc
ccttagccgtctgtagcggctagttgctcgcctttttcagggccggattgtccttccaca
gttgcattttcttcttgaacaagcttgcgtaagcgcttaatagcagctttcccttggcga
aggttctcgtcactgtcagggtccatctctttaagtttgacggagaactgtgctgcagtg
gtcaggtcgttagcctgcaggaagatcaggagtcccgtcaggcaagcgccataaacycct
ccctctgcagcctttgaaagacacgctattgttattcgaagctcaccaagtttagcagct
gcgatcccg-agcaaccattgggattcgtacgctcgcgtgtcccccatggctggggagag
gatttggaatgctctacagtaatcacccatacagatgtatacatgtcccaatgcacgtcg
acagggctcagacatrgagtctagtttaaacgcacgcgyagcgcagacaagggcagcctc
aaagttgctcagagacacaaatatatatgcaagattggcccatatatgtggatctctatt
atccagtttaaggcctgctgccactctatactttaacaatgcagttcgtggatctttagc
ttggattgcaaatccgagggagaagaatgccgggctgaaaatgaaggaatcctgtggagt
agaaagagacatattactcctgcatgccatctgcttctgcacagctatcactgctctgga
aaagcattcaaacgcactgtctagggagttcattttgacatataatagtcccagttctat
gagcacattgatggactctggtgacaacgctataatgtcattcatcgtggctatggcttc
atgctgtttgccagctgctgcttgtagctctcctatcagttgctttgcctgtagtgtcgg
gtgaaggtcatatgctagaaagaggtgtttttctgccgcctgcctatcacccatgtgaaa
ggatgccagccctcgcaactgatgtgcgagccaaggtgccttattgtctgcagagattac
gttatcacattgcgtgataacggatgtgtagttcccttggaggtagaaacacttagctaa
ctctagagtggttgattgatcaaagggatccaatttctgagatgcaagaaaagagcttat
cgcttcagttatcctgttgagtgcacgcaaggccagaccctctgtatgaagcaattggtg
tgtggtaccgtgctttttctctgccgcaatagatgcaaggcaacgctcgtaaaggcccgc
atagtataggttgagagccattctccaaagccattggaaatagaaatctgaaatgagcga
ccatgttgcaacagttttgaca
>Gi-P448_contig001.1 1237387:1239027
tctccaattcagatagtatatgatgttacaccacatcggcagacgtgcagcagagcagca
tctcctttccatcactccggatctcttaccattccgcatatacgctcccaatcgcctctc
cagacacctcggtttgttttgaatccacagagcggaacagatactcgttcacagaagtca
cgaacagatccttccacctctcctatccgctttccaaagccatgtagaggtccggccttt
tcaatcaaaggcagagaaacaatgtggcaagaggcatggggtgcaatgttagtgygcagc
ccttagccgtctgtagcggctagttgctcgcctttttcagggccggattgtccttccaca
gttgcattttcttcttgaacaagcttgcgtaagcgcttaatagcagctttcccttggcga
aggttctcgtcactgtcagggtccatctctttaagtttgacggagaactgtgctgcagtg
gtcaggtcgttagcctgcaggaagatcaggagtcccgtcaggcaagcgccataaacccct
ccctctgcagcctttgaaagacacgctattgttattcgaagctcaccaagtttagcagct
gcgatcccg-agcaaccattgggattcgtacgctcgcgtgtcccccatggctggggagag
gatttggaatgctctacagtaatcacccatacagatgtatacatgtcccaatgcacgtcg
acagggctcagacatggagtccagtttaaacgcacgcgcagcgcagacaagggcagcctc
aaagttgctcagagacacaaatatatatgcaagattggcccatatatgtggatctctatt
atccagtttaaggcctgctgccactctatactttaacaatgcagttcgtggatctttagc
ttggattgcaaatccgagggagaagaatgccgggctgaaaatgaaggaatcctgtggagt
agaaagagacatattactcctgcatgccatctgtttctgcacagctatcactgctctgga
aaagcattcaaacgcactgtctagggagttcattttgacatataatagtcccagttctat
gagcacgttgatggactctggtgacaacgctataatgtcattcatcgtggctatggcttc
atgctgtttgccagctgctgcttgcagctctcctatcagttgctttgcctgtagtgtcgg
gtgaaggtcatatgctagaaagaggtgtttttctgccgcctgcctatcacccatgtgaaa
ggatgccagccctcgcaactgatgtgcgagccaaggtgccttattgtctgcagagattac
gttatcacattgcgtgataacggatgtgtagttcccttggaggtagaagcacttagctaa
ctctagagtggttgattgatcaaagggatccaatttctgagatgcaagaaaagagcttat
cgcttcagttatcctgttgagtgcacgcaaggccagaccctctgtatgaagcaattggtg
tgtggtaccgtgctttttctctgccgcaatagatgcaaggcaacgctcgtaaaggcccgc
atagtataggttgagagccattctccaaagccattggaaatagaaatctgaaatgagcga
ccatgttgcaacagttttgaca
>Gi-P514_contig001.1 1237381:1239021
tctccaattcagatagtatatgatgttacaccacatcggcagacgtgcagcagagcagca
tctcctttccatcactccggatcycttaccattccgcatatacgctcccaatcgcctctc
cagacacctcggtttgttttgaatccacagagcggaacagatactcgttcacagaagtca
cgaacagatscttccacctctcctatccgctttccaaagccatgtagaggtccggccttt
tcaatcaaaggcagagaaacaatgtggcaagaggcatggggtgcaatgttagtgcgcagc
ccttagccgtctgtagcggctagttgctcgcctttttcagggccggattgtccttccaca
gttgcattttcttcttgaacaagcttgcgtaagcgcttaatagcagctttcccttggcga
aggttctcgtcactgtcagggtccatctctttaagtttgacggagaactgtgctgcagtg
gtcaggtcgttagcctgcaggaagatcaggagtcccgtcaggcaagcgccataaacccct
ccctctgcagcctttgaaagacacgctattgttattcgaagctcaccaagtttagcagct
gcgatcccg-agcaaccattgggattcgtacgctcgcgtgtcccccatggctggggagag
gatttggaatgctctacagtaatcacccatacagatgtatacatgtcccaatgcacgtcg
acarggytcrgacatggagtctagtttaaacgcacgcgcagcgcagacaagggcagcctc
aaagttgctcagagacacaaatatatatgcaagattggcccatatatgtggatctctatt
atccagtttaagrcctgctgccactctatactttaacaatgcagttcgtggatctttagc
ttggattgcaaatccgagggagaagaatgccgggctgaaaatgaaggaatcctgtggagt
agaaagagacatattactcctgcatgccatctgyttctgcacagctatcactgctctgga
aaagcattcaaacgcactgtctagggagttcattttgacatataatagtcccagttctat
gagcacattgatggactctggtgacaacgctataatgtcattcatcgtggctatggcttc
atgctgtttgccagctgctgcttgtagctctcctatcagttgctttgcctgtagtgtcgg
gtgaaggtcatatgctagaaagaggtgtttttctgccgcctgcctatcacccatgtgaaa
ggatgccagccctcgcaactgatgtgcgagccaaggtgccttattgtctgcagagattac
gttatcacattgcgtgataacggatgtgtagttcccttggaggtagaaacacttagctaa
ctctagagtggttgattgatcaaagggatccaatttctgagatgcaagaaaagagcttat
cgcttcagttatcctgttgagtgcacgcaaggccaggccctctgtatgaagcaattggtg
tgtggtaccgtgctttttctctgccgcaatrgatgcaaggcarcgctcgtaaaggcccgc
atagtataggttgagagccattctccaaagccattggaaatagaaatctgaaatgagcga
ccatgttgcaacagttttgaca
>Gi-P521_contig001.1 1237427:1239067
tctccaattcagatagtatatgatgttacaccacatcggcagacgtgcagcagagcagca
tctcctttccatcactccggatctcttaccattccgcatatacgctcccaatcgcctctc
cagacacctcggtttgttttgaatccacagagcggaacagatactcgttcacagaagtca
cgaacagatccttccacctctcctatccgctttccaaagccatgtagaggtccggccttt
tcaatcaaaggcagagaaacaatgtggcaagaggcatggggtgcaatgttagtgcgcagc
ccttagccgtctgtagcggctagttgctcgcctttttcagggccggattgtccttccaca
gttgcattttcttcttgaacaagcttgcgtaagcgcttaatagcagctttcccttggcga
aggttctcgtcactgtcagggtccatctctttaagtttgacggagaactgtgctgcagtg
gtcaggtcgttagcctgcaggaagatcaggagtcccgtcaggcaagcgccataaacccct
ccctctgcagcctttgaaagacacgctattgttattcgaagctcaccaagtttagcagct
gcgatcccg-agcaaccattgggattcgtacgctcgcgtgtcccccatggctggggagag
gatttggaatgctctacagtaatcacccatacagatgtatacatgtcccaatgcacgtcg
acagggctcagacatggagtctagtttaaacgcacgcgcagcgcagacaagggcagcctc
aaagttgctcagagacacaaatatatatgcaagattggcccatatatgtggatctctatt
atccagtttaaggcctgctgccactctatactttaataatgcagttcgtggatctttagc
ttggattgcaaatccgagggagaagaatgccgggctgaaaatgaaggaatcctgtggagt
agaaagagacatattactcctgcatgccatctgcttctgcacagctatcactgctctgga
aaagcattcaaacgcactgtctagggagttcattttgacatataatagtcccagttctat
gagcacattgatggactctggtgacaacgctataatgtcattcatcgtggctatggcttc
atgctgtttgccagctgctgcttgcagctctcctatcagttgctttgcctgtagtgtagg
gtgaaggtcatatgctagaaagaggtgtttttctgccgcctgcctatcacccatgtgaaa
ggatgccagccctcgcaactgatgtgcgagccaaggtgccttattgtctgcagagattac
gttatcacattgcgtgataacggatgtgtagttcccttggaggtagaaacacttagctaa
ctctagagtggttgattgatcaaagggatccaatttctgagatgcaagaaaagagcttat
cgcttcagttattctgttgagtgcacgcaaggccaggccctctgtatgaagcaattggtg
tgtggtaccgtgctttttctctgccgcaatagatgcaaggcaacgctcgtaaaggcccgc
atagtataggttgagagccattctccaaagccattggaaatagaaatctgaaatgagcga
ccatgttgcaacagttttgaca
>Gi-P528_contig001.1 1237443:1239083
tctccaattcagatagtatatgatgttacaccacatcggcagacgtgcagcagagcagca
tctcctttccatcactccggatcccttaccattccgcatatacgctcccaatcgcctctc
cagacacctcggtttgttttgaatccacagagcggaacagatactcgttcacagaagtca
cgaacagatccttccacctctcctatccgctttccaaagccatgtagaggtccggccttt
tcaatcaaaggcagagaaacaatgtggcaagaggcatggggtgcaatgttagtgcgcagc
ccttagccgtctgtagcggctagttgctcgcctttttcagggccggattgtccttccaca
gttgcattttcttcttgaacaagcttgcgtaagcgcttaatagcagctttcccttggcga
aggttctcgtcactgtcagggtccatctctttaagtttgacggagaactgtgctgcagtg
gtcaggtcgttagcctgcaggaagatcaggagtcccgtcaggcaagcgccataaacccct
ccctctgcagcctttgaaagacacgctattgttattcgaagctcaccaagtttagcagct
gcgatcccg-agcaaccattgggattcgtacgctcgcgtgtcccccatggctggggagag
gatttggaatgctctacagtaatcacccatacagatgtatacatgtcccaatgcacgtcg
acagggctcagacatggagtctagtttaaacgcacgcgcagcgcagacaagggcagcctc
aaagttgctcagagacacaaatatatatgcaagattggcccatatatgtggatctctatt
atccagtttaaggcctgctgccactctatactttaacaatgcagttcgtggatctttagc
ttggattgcaaatccgagggagaagaatgccgggctgaaaatgaaggaatcctgtggagt
agaaagagacatattacttctgcatgtcatctgcttctgcacagctatcactgctctgga
aaagcattcaaacgcactgtctagggagttcattttgacatataatagtcccagttctat
gagcacattgatggactctggtgacaacgctataatgtcattcatcgtggctatggcttc
atgctgtttgccagctgctgcttgcagctctcctatcagttgctttgcctgtagtgtcgg
gtgaaggtcatatgctagaaagaggtgtttttctgccgcctgcctatcacccatgtgaaa
ggatgccagccctcgcaactgatgtgcgagccaaggtgccttattgtctgcagagattac
gttatcacattgcgtgataacggatgtgtagttcccttggaggtagaaacacttagctaa
ctctagagtggttgattgatcaaagggatccaatttctgagatgcaagaaaagagtttat
cgcttcagttatcctgttgagtgcacgcaaggccaggccctctgtatgaagcaattggtg
tgtggtaccgtgctttttctctgccgcaatagatgcaaggcaacgctcgtaaaggcccgc
atagtataggttgagagccattctccaaagccattggaaatagaaatctgaaatgagcga
ccatgttgcaacagttttgaca
>Gi-P621_contig001.1 1237478:1239118
tctccaattcagatagtatatgatgttacaccacatcggcagacgtgcagcagagcagca
tctcctttccatcactccggatcccttaccattccgcatatacgctcccaatcgcctctc
cagacacctcggtttgttttgaatccacagagcggaacagatactcgttcacagaagtca
cgaacagatccttccacctctcctatccgctttccaaagccatgtagaggtccggccttt
tcaatcaaaggcagagaaacaatgtggcaagaggcatggggtgcaatgttagtgcgcagc
ccttagccgtctgtagcggctagttgctcgcctttttcagggccggattgtccttccaca
gttgcattttcttcttgaacaagcttgcgtaagcgcttaatagcagctttcccttggcga
aggttctcgtcactgtcagggtccatctctttaagtttgacggagaactgtgctgcagtg
gtcaggtcgttagcctgcaggaagatcaggagtcccgtcaggcaagcgccataaacccct
ccctctgcagcctttgaaagacacgctattgttattcgaagctcaccaagtttagcagct
gcgatcccg-agcaaccattgggattcgtacgctcgcgtgtcccccatggctggggagag
gatttggaatgctctacagtaatcacccatacagatgtatacatgtcccaatgcacgtcg
acagggctcagacatggagtctagtttaaacgcacgcgcagcgcagacaagggcagcctc
aaagttgctcagagacacaaatatatatgcaagattggcccatatatgtggatctctatt
atccagtttaaggcctgctgccactctatactttaacaatgcagttcgtggatctttagc
ttggattgcaaatccgagggagaagaatgccgggctgaaaatgaaggaatcctgtggagt
agaaagagacatattactcctgcatgccatctgcttctgcacagctatcactgctctgga
aaagcattcaaacgcactgtttagggagttcattttgacatataatagtcccagttctat
gagcacattgatggactctggtgacaacgctataatgtcattcatcgtggctatggcttc
atgctgtttgccagctgctgcttgcagctctcctatcagttgctttgcctgtagtgtcgg
gtgaaggtcatatgctagaaagaggtgtttttctgccgcctgcctatcacccatgtgaaa
ggatgccagccctcgcaactgatgtgcgagccaaggtgccttattgtctgcagagattac
gttatcacattgcgtgataacggatgtgtagttcccttggaggtagaaacacttagctaa
ctctagagtagttgattgatcaaagggatccaatttctgagatgcaagaaaagagcttat
cgcttcagttatcctgttgagtgcacgcaaggccaggccctctgtatgaagcaattggtg
tgtggtaccgtgctttttctctgccgcaatagatgcaaggcaacgctcgtaaaggcccgc
atagtataggttgagagccattctccaaagccattggaaatagaaatctgaaatgagcga
ccatgttgcaacagttttgaca
>Gi-P676_contig001.1 1237487:1239127
tctccaattcagatagtatatgatgttacaccacatcggcagacgtgcagcagagcagca
tctcctttccatcacttcggatctcttaccattccgcatatacgctcccaatcgcctctc
cagacacctcggtttgttttgaatccacagagcggaacagatactcgttcacagaagtca
cgaacagatccttccacctctcctatccgctttccaaagccatgtagaggtccggccttt
tcaatcaaaggcagagaaacaatgtggcaagaggcatggggtgcaatgttagtgcgcagc
ccttagccgtctgtagcggctagttgctcgcctttttcagggccggattgtccttccaca
gttgcattttcttcttgaacaagcttgcgtaagcgcttaatagcagctttcccttggcga
aggttctcgtcactgtcagggtccatctctttaagtttgacggagaactgtgctgcagtg
gtcaggtcgttagcctgcaggaagatcaggagtcccgtcaggcaagcgccataaacccct
ccctctgcagcctttgaaagacacgctattgttattcgaagctcaccaagtttagcagct
gcgatcccg-agcaaccattgggattcgtacgctcgcgtgtcccccatggctggggagag
gatttggaatgctctacagtaatcacccatacagatgtatacatgtcccaatgcacgtcg
acagggctcagacatggagtctagtttaaacgcacgcgcagcgcagacaagggcagcctc
aaagttgctcagagacacaaatatatatgcaagattggtccatatatgtggatctctatt
atccagtttaaggcctgctgccactctatactttaacaatgcagttcgtggatctttagc
ttggattgcaaatccgagggagaagaatgccgggctgaaaatgaaggaatcctgtggagt
agaaagagacatattacttctgcatgccatctgcttctgcacagctatcactgctctgga
aaagcattcaaacgcactgtctagggaattcattttgacatataatagtcccagttctat
gagcacattgatggactctggtgacaacgctataatgtcattcatcgtggctatggcttc
atgctgtttgccagctgctgcttgtagctctcctatcagttgctttgcctgtagtgtcgg
gtgaaggtcatatgctagaaagaggtgtttttctgccgcctgcctatcacccatgtgaaa
ggatgccagccctcgcaactgatgtgcgagccaaggtgccttattgtctgcagagattac
gttatcacattgcgtgataacggatgtgtagttcccttggaggtagaaacacttagctaa
ctctagagtggttgattgatcaaagggatccaatttctgagatgcaagaaaagagcttat
cgcttcagttatcctgttgagtgcacgcaaggccaggccctctgtatgaagcaattggtg
tgtggtaccgtgctttttctctgccgcaatagatgcaaggcaacgctcgtaaaggcccgc
atagtataggttgagagccattctccaaagccattggaaatagaaatctgaaatgagcga
ccatgttgcaacagttttgaca
>Gi-P678_contig001.1 1237427:1239067
tctccaattcagatagtatatgatgttacaccacatcggcagacgtgcagcagagcagca
tctcctttccatcactccggatctcttaccattccgcatatacgctcccaatcgcctctc
cagacacctcggtttgttttgaatccacagagcggaacagatactcgttcacagaagtca
cgaacagatccttccacctctcctatccgctttccaaagccatgtagaggtccggccttt
tcaatcaaaggcagagaaacaatgtggcaagaggcatggggtgcaatgttagtgcgcagc
ccttagccgtctgtagcggctagttgctcgcctttttcagggccggattgtccttccaca
gttgcattttcttcttgaacaagcttgcgtaagcgcttaatagcagctttcccttggcga
aggttctcgtcactgtcagggtccatctctttaagtttgacggagaactgtgctgcagtg
gtcaggtcgttagcctgcaggaagatcaggagtcccgtcaggcaagcgccataaacccct
ccctctgcagcctttgaaagacacgctattgttattcgaagctcaccaagtttagcagct
gcgatcccg-agcaaccattgggattcgtacgctcgcgtgtcccccatggctggggagag
gatttggaatgctctacagtaatcacccatacagatgtatacatgtcccaatgcacgtcg
acagggctcagacatggagtctagtttaaacgcacgcgcagcgcagacaagggcagcctc
aaagttgctcagagacacaaatatatatgcaagattggcccatatatgtggatctctatt
atccagtttaaggcctgctgccactctatactttaacaatgcagttcgtggatctttagc
ttggattgcaaatccgagggagaagaatgccgggctgaaaatgaaggaatcctgtggagt
agaaagagacatattactcctgcatgccatctgcttctgcacagctatcactgctctgga
aaagcattcaaacgcactgtctagggagttcattttgacatataatagtcccagttctat
gagcacattgatggactctggtgacaacgctataatgtcattcatcgtggctatggcttc
atgctgtttgccagctgctgcttgcagctctcctatcagttgctttgcctgtagtgtcgg
gtgaaggtcatatgctagaaagaggtgtttttctgccgcctgcctatcacccatgtgaaa
ggatgccaaccctcgcaactgatgtgcgagccaaggtgccttattgtctgcagagattac
gttatcacattgcgtgataacggatgtgtagttcccttggaggtagaaacacttagctaa
ctctagagtggttgattgatcaaagggatccaatttctgagatgcaagaaaagagcttat
cgcttcagttatcctgttgagtgcacgcaaggccagaccctctgtatgaagcaattggtg
tgtggtaccgtgctttttctctgccgcaatagatgcaaggcaacgctcgtaaaggcccgc
atagtataggttgagagccattctccaaagccattggaaatagaaatctgaaatgagcga
ccatgttgcaacagttttgaca
>Gi-P680_contig001.1 1237503:1239143
tctccaattcagatagtatatgatgttacaccacatcggcagacgtgcagcagagcagca
tctcctttccatcactccggatcccttaccattccgcatatacgctcccaatcgcctctc
cagacacctcggtttgttttgaatccacagagcggaacagatactcgttcacagaagtca
cgaacagatccttccacctctcctatccgctttccaaagccatgtagaggtccggccttt
tcaatcaaaggcagagaaacaatgtggcaagaggcatggggtgcaatgttagtgcgcagc
ccttagccgtctgtagcggctagttgctcgcctttttcagggccggattgtccttccaca
gttgcattttcttcttgaacaagcttgcgtaagcgcttaatagcagctttcccttggcga
aggttctcgtcactgtcagggtccatctctttaagtttgacggagaactgtgctgcagtg
gtcaggtcgttagcctgcaggaagatcaggagtcccgtcaggcaagcgccataaacccct
ccctctgcagcctttgaaagacacgctattgttattcgaagctcaccaagtttagcagct
gcgatcccg-agcaaccattgggattcgtacgctcgcgtgtcccccatggctggggagag
gatttggaatgctctacagtaatcactcatacagatgtatacatgtcccaatgcacgtcg
acagggctcagacatggagtctagtttaaacgcacgcgcagcgcagacaagggcagcctc
aaagttgctcagagacacaaatatatatgcaagattggcccatatatgtggatctctatt
atccagtttaaggcctgctgccactctatactttaacaatgcagttcgtggatctttagc
ttggattgcaaatccgagggagaagaatgccgggctgaaaatgaaggaatcctgtggagt
agaaagagacatattactcctgcatgccatctgcttctgcacagctatcactgctctgga
aaagcattcaaacgcactgtctagggagttcattttgacatataatagtcccagttctat
gagcacattgatggactctggtgacaacgctataatgtcattcatcgtggctatggcttc
atgctgtttgccagctgctgcttgcagctctcctatcagttgctttgcctgtagtgtcgg
gtgaaggtcatatgctagaaagaggtgtttttctgccgcctgcctatcacccatgtgaaa
ggatgccagccctcgcaactgatgtgcgagccaaggtgccttattgtctgcagagattac
gttatcacattgcgtgataacggatgtgtagttcccttggaggtagaaacacttagctaa
ctctagagtagttgattgatcaaagggatccaatttctgagatgcaagaaaagagcttat
cgcttcagttatcctgttgagtgcacgcaaggccaggccctctgtatgaagcaattggtg
tgtggtaccgtgctttttctctgccgcaatagatgcaaggcaacgctcgtaaaggcccgc
atagtataggttgagagccattctccaaagccattggaaatagaaatctgaaatgagcga
ccatgttgcaacagttttgaca
>P344_contig23 complement(37194:38835)
tctccaattcagatagtatatgatgttacactacatcggcagacgtgcagcagagcagca
tctcctttccatcactccggatctcttaccattccgcatatacgctcccaatcgcctctc
cagacacctcggtttgttttgaatccacagagcggaacagatactcgttcacagaagtca
cgaacagatccttccacctctcctatccgctttccaaagccatgtagaggtccggccttt
tcaatcaaaggcagagaagcaatgtggcaagaggcatggggtgcaatgttaatgcgcagc
ccttagccgtctgtagcggctagttgctcgcctttttcagggccggattgtccttccaca
gttgcattttcttcttgaacaagcttgcgtaagcgcttaatagcagctttcccttggcga
aggttctcgtcactgtcagggtccatctctttaagtttgatggagaactgtgctgcagtg
gtcaggtcgttagcctgcaggaagatcaggagtcccgtcaggcaagcgccataaacccct
ccctctgcagccttggaaagacacgctattgttattcgaagctcaccaagtttagcagct
gcgatcccgaagcaaccattgggattcgtacgctcgcgtgtcccccatggctggggagag
gatttggaatgctctacagtaatcacccatacagatgtatacatgtcccaatgcacgtcg
gcagggctcggacatggaatctagtttaaacgcacgcgcagcgcagacaagggcagcctc
aaagttgctcagagacacaaatatatatgcaagattggcccatatatgtggatctctatt
atccagtttaagacctgctgccactctatactttaacaatgcagttcgtggatctttagc
ttggattgcaaatccgagggagaagaatgccgggctgaaaatgaaggaatcctgtggagt
agaaagagacatattactcctgcatgccatctgcttctgcacagctatcactgctctgga
aaagcattcaaacgcactgtccagggagttcattttgacatataatagtcccagttctat
gagcacgttgatggactctggtgacaacgctataatgtcattcatcgtggctatggcttc
atgctgtttgccagctgctgcttgtagctctcctatcagttgctttgcctgtagtgtcgg
gtgaaggtcatatgctagaaagaggtgtttttctgccgcctgcctatcacccatgtgaaa
ggatgccagccctcgcaactgatgtgcgagccaaggtgccttattgtctgcagagattac
gctatcacattgcgcgataacggatgtgtagttcccttggaggtagaagcacttagctaa
ctctagagtggttgattgatcaaagggatccaatttctgagatgcaagaaaagagcttat
cgcttcagttatcctgttgagtgcacgcaaggccagaccctctgtatgaagcaattggtg
tgtggtaccgtgcttcttctctgccgcaatagatgcaaggcagcgctcgtaaaggcccgc
atagtataggttgagagccattctccaaagccattggaaatagaaatctgaaatgagcga
ccatgttgcaacagttttgaca
>P387_contig58 complement(22949:24589)
tctccaattcagatagtatatgatgttacaccacatcggcagacgtgcagcagagcagca
tctcctttccatcactccggatctcttaccattccgcatatacgctcccaatcgcctctc
cagacacctcggcttgttttgaatccacagagcggaacagatactcgttcacagaagtca
cgaacagatccttccacctctcctatccgctttccaaagccatgtagaggtccagccttt
tcaatcaaaggcagagaagcaatgtggcaagaggcatggggtgcaatgttagtgcgcagc
ccttagccgtctgtagcggctagttgctcgcctttttcagggccggattgtccttccaca
gttgcattttcttcttgaacaagcttgcgtaagcgcttaatagcagctttcccttggcga
aggttctcgtcactgtcagggtccatctctttaagtttgacggagaactgtgctgcagtg
gtcaggtcgttagcctgcaggaagatcaggagtcccgtcaggcaagcgccataaacccct
ccctctgcagcctttgaaagacacgctattgttattcgaagctcaccaagtttagcagct
gcgatcccg-agcaaccattgggattcgtacgctcgcgtgtcccccatggctggggagag
gatttggaatgctctacagtaatcacccatacagatgtatacatgtcccaatgcacgtcg
acagggctcagacatagagtctagcttaaaagcacgcgcagcgcagacaagggcagcctc
aaagttgctcaaagacacaaatatatatgcaagattggcccatatatgtggatctctatt
atccagtttaaggcctgctgccactctatactttaacaatgcagttcgtggatctttagc
ttggattgcaaatccgagggagaagaatgccgggctaaaaatgaaggaatcctgtggagt
agaaagagacatattactcctgcatgccatctgcttctgcacagctatcactgctctgga
aaagcattcaaacgcactgtctagggagttcattttgacatataatagtcccagttctat
gagcacattgatggactctggtgacaacgctataatgtcattcatcgtggctatggcttc
atgttgtttgccagctgttgcttgcagctctcctatcagttgctttgcctgtagtgtagg
gtgaaggtcatatgctagaaagaggtgtttttctgccgcctgcctatcacccatgtgaaa
ggatgccaaccctcgcaactgatgtgcgagccaaggtgccttattgtctgcagagattac
gttatcacattgcgtgataacggatgtgtagttcccttggaggtagaagcacttagctaa
ctctagagtggttgattgatcaaagggatccaatttctgagatgcaagaaaagagcttat
cgcttcagttatcctgttgagtgcacgcaaggccaggccctctgtatgaagcaattggtg
tgtggtaccgtgcttcttctctgccgcaatagatgcaaggcagcgctcgtaaaggcccgc
atagtataggttgagagccattctccaaagccattggaaatagaaatctgaaatgagcga
ccatgttgcaacagttttgaca
>P424_contig1 1237418:1239058
tctccaattcagatagtatatgatgttacaccacatcggcagacgtgcagcagagcagca
tctcctttccatcactccggatcccttaccattccgcatatacgctcccaatcgcctctc
cagacacctcggtttgttttgaatccacagagcggaacagatactcgttcacagaagtca
cgaacagatccttccacctctcctatccgctttccaaagccatgtagaggtccggccttt
tcaatcaaaggcagagaaacaatgtggcaagaggcatggggtgcaatgttagtgcgcagc
ccttagccgtctgtagcggctagttgctcgcctttttcagggccggattgtccttccaca
gttgcattttcttcttgaacaagcttgcgtaagcgtttaatagcagctttcccttggcga
aggttctcgtcactgtcagggtccatctctttaagtttgacggagaactgtgctgcagtg
gtcaggtcgttagcctgcaggaagatcaggagtcccgtcaggcaagcgccataaacccct
ccctctgcagcctttgaaagacacgctattgttattcgaagctcaccaagtttagcagct
gcgatcccg-agcaaccattgggattcgtacgctcgcgtgtcccccatggctggggagag
gatttggaatgctctacagtaatcacccatacagatgtatacatgtcccaatgcacgtcg
acagggctcagacatggagtctagtttaaacgcacgcgcagcgcagacaagggcagcctc
aaagttgctcagagacacaaatatatatgcaagattggcccatatatgtggatctctatt
atccagtttaaggcctgctgccactctatactttaataatgcagttcgtggatctttagc
ttggattgcaaatccgagggagaagaatgccgggctgaaaatgaaggaatcctgtggagt
agaaagagacatattactcctgcatgccatctgcttctgcacagctatcactgctctgga
aaagcattcaaacgcactgtctagggagttcattttgacatataatagtcccagttctat
gagcacattgatggactctggtgacaacgctataatgtcattcatcgtggctatggcttc
atgctgtttgccagctgctgcttgcagctctcctatcagttgctttgcctgtagtgtcgg
gtgaaggtcatatgctagaaagaggtgtttttctgccgcctgcctatcacccatgtgaaa
ggatgccaaccctcgcaactgatgtgcgagccaaggtgccttattgtctgcagagattac
gttatcacattgcgtgataacggatgtgtagttcccttggaggtagaaacacttagctaa
ctctagagtggttgattgatcaaagggatccaatttctgagatgcaagaaaagagcttat
cgcttcagttattctgttgagtgcacgcaaggccagaccctctgtatgaagcaattggtg
tgtggtaccgtgctttttctctgccgcaatagatgcaaggcaacgctcgtaaaggcccgc
atagtataggttgagagccattctccaaagccattggaaatagaaatctgaaatgagcga
ccatgttgcaacagttttgaca
>P427_contig29 65241:66881
tctccaattcagatagtatatgatgttacaccacatcggcagacgtgcagcagagcagca
tctcctttccatcactccggatctcttaccattccgcatatacgctcccaatcgcctctc
cagacacctcggttcgttttgaatccacagagcggaacagatactcgttcacagaagtca
cgaacagctccttccacctctcctatccgctttccaaagccatgtagaggtccggccttt
tcaatcaaaggcagagaaacaatgtggcaagaggcatggggtgcaatgttagtgcgcagc
ccttagccgtctgtagcggctagttgctcgcctttttcagggccggattgtccttccaca
gttgcattttcttcttgaacaagcttgcgtaagcgcttaatagcagctttcccttggcga
aggttctcgtcactgtcagggtccatctctttaagtttgacggagaactgtgctgcagtg
gtcaggtcgttagcctgcaggaagatcaggagtcccgtcaggcaagcgccataaacccct
ccctctgcagccttagaaagacacgctattgctattcgaagctcaccaagtttagcagct
gcgatcccg-agcaaccattgggattcgtacgctcgcgtgtcccccatggctggggagag
gatttggaatgctctacagtaatcacccatacagatgtatacatgtcccaatgcacgtcg
gcagggctcggacatggaatctagtttaaacgcacgcgcagcgcagacaagggcagcctc
aaagttgctcagagacacaaatatatatgcaagattggcccatatatgtggatctctatt
atccagtttaaggcctgctgccactctatactttaacaacgcagttcgtggatctttagc
ttggattgcaaatccgagggagaagaatgccgggctgaaaatgaaggaatcctgtggagt
agaaagagacatattactcctgcatgccatctgcttctgcacagctatcactgctctgga
aaagcattcaaacgcactgtctagggagttcattttgacatataatagtcccagttctat
gagcacgttgatggactctggtgacaacgctataatgtcattcatcgtggctatggcttc
atgctgtttgccagctgctgcttgtagctctcctatcagttgctttgcctgtagtgtcgg
gtgaaggtcatatgctagaaagaggtgtttttctgccgcctgcctatcacccatgtgaaa
ggatgccagccctcgcaactgatgtgcgagccaaggtgccttattgtctgcagagattac
gttatcacattgcgtgataacggatgtgtagttcccttggaggtagaagcacttagctaa
ctctagagtggttgattgatcaaagggatccaatttctgagatgcgagaaaagagcttat
cgcttcagttatcctgttgagtgcacgcaaggccagaccctctgtatgaagcaattggtg
tgtggtaccgtgcttcttctctgccgcaatagatgcaaggcagcgctcgtaaaggcccgc
atagtataggttgagagccattctccaaagccattggaaatagaaatctgaaatgagcga
ccatgttgcaacagttttgaca
>P458_contig1 3166587:3168227
tctccaattcagatagtatatgatgttacaccacatcggcagacgtgcagcagagcagca
tctcctttccatcactccggatctcttaccattccgcatatacgctcccaatcgcctctc
cagacacctcggtttgttttgaatccacagagcggaacagatactcgttcacagaagtca
cgaacagatccttccacctctcctatccgctttccaaagccatgtagaggtccggccttt
tcaatcaaaggcagagaaacaatgtggcaagaggcatggggtgcaatgttagtgcgcagc
ccttagccgtctgtagcggctagttgctcgcctttttcagggccggattgtccttccaca
gttgcactttcttcttgaacaagcttgcgtaagcgcttaatagcagctttcccttggcga
aggttctcgtcactgtcaggatccatctctttaagtttgacggagaactgtgctgcagtg
gtcaggtcgttagcctgcaggaagatcaggagtcccgtcaggcaagcgccataaacccct
ccctctgcagcctttgaaagacacgctattgttattcgaagctcaccaagtttagcagct
gcgatcccg-agcaaccattgggattcgtacgctcgcgtgtcccccatggctggggagag
gatttggaatgctctacagtaatcacccatacagatgtatacatgtcccaatgcacgtcg
acagggctcagacatggagtctagtttaaacgcacgcgcagcgcagacaagggcagcctc
aaagttgctcagagacacaaatatatatgcaagattggcccatatatgtggatctctatt
atccagtttaaggcctgctgccactctatactttaacaatgcagttcgtggatctttagc
ttggattgcaaatccgagggagaagaatgccgggctgaaaatgaaggaatcctgtggagt
agaaagagacatattactcctgcatgccatctgcttctgcacagctatcactgctctgga
aaagcattcaaacgcactgtctagggagttcattttgacatataatagtcccagttctat
gagcacattgatggactctggtgacaacgctataatgtcattcatcgtggctatggcttc
atgctgtttgccagctgctgcttgtagctctcctatcagttgctttgcctgtagtgtagg
gtgaaggtcatatgctagaaagaggtgtttttctgccgcctgcctatcacccatgtgaaa
ggatgccagccctcgcaactgatgtgcgagccaaggtgccttattgtctgcagagattac
gttatcacattgcgtgataacggatgtgtagttcccttggaggtagaaacacttagctaa
ctctagagtggttgattgatcaaagggatccaatttctgagatgcaagaaaagagcttat
cgcttcagttatcctgttgagtgcacgcaaggccaggccctctgtatgaagcaattggtg
tgtggtaccgtgctttttctctgccgcaatagatgcaaggcaacgctcgtaaaggcccgc
atagtataggttgagagccattctccaaagccattggaaatagaaatctgaaatgagcga
ccatgttgcaacagttttgaca
