# Supplementary material for: High resolution multi-locus sequence typing scheme for Giardia duodenalis assemblage B outbreak and population analysis
Source: PLoS Negl Trop Dis. 2026 Jul 15;20(7):e0014528. doi: 10.1371/journal.pntd.0014528 (PMC13395364; doi:10.1371/journal.pntd.0014528)
Supplement: S2 Appendix — (ZIP) [file pntd.0014528.s002.zip › S2_Appendix/annotated_alignment_598_k501_ash0.9_reads20_c5fae58a8e06ab8ea3bd9122779feb0c.fasta]

>POIs
----------------------------------------------------------------------------------------------------------------------------------------------------------------------------------------------------------------------------------------------------------------------------------------------------------------------------------------------------------------------------------------------------------------------------------------------------------------------------------------------------------------------------------------------------------------------------------------------------------------------------------------------------------------------------------------------------------------------------------------------------------------------------------------------------------------------------------------------------------------------------------------------------------------------------------------------------------------------------------------------------------------------------------------------------------------------------------YY-Y-------------------------------------Y--------Y-----Y-----YYYY------YY-YY--------Y----------Y----------------------------------Y-Y-----Y------------Y-Y----------------------------Y-----------YY-------------------------------------------------------------------------------------------------------------------------------------------------------------------------------------------------------------------------------------------------------------------------------------------------------------------------------------------------------------------------------------------------------------------------------------------------------------------------------------------------------------------------------------------------------------------------------------------------------------------------------------------------------------------------------------------------------------------------------------------------------------------------------
>GCA_011634595.1_contig14 152815:154804
ctggagagtgtttccgtttcatccggtgcagtagaaccaatgcatcttaatgttcatccc
gtaccacattgggcctcttatcagccagagcctgggtttccacttgccgctaacgaaaag
gatttgacgataagctctgtgcaagaaccagtacttgctacagacgttcatcaagggaga
caagctagctcgtatacacaacccgagttttcgagaaactatttagaaacaacgacatct
actttcttaccacagccatcagcctctttgcatggctcaagctcacagccaattggtatc
cagctaccctcacattctaactctttgccgattccatctcgcagcgcttcaagaacaggg
tccagaacaggctcagtaccactccaaaatcctcgtaccagtagccaaacgcctagacaa
ctcgggatgtatcgccaggagaagtccgattctcagataacaaaagtgactgaaattgat
aacctgggttatgaaaatagcaatacgtatgcagcaaccatgacaaactatgaaaaaagc
gctgggagcctgcttcaaactcagaagaaccaactaccagtgcaggtgattgtacaagac
agagaccagagctacacgcttggcaacaaggatatagagactcttgaagatagtgggtcg
aatgaccttaacttgaagggcaccgcgagagacttattacagtctgtgcggcgcaagttg
ggagagttcaataaaacagatgacccttcgctctcaactgtcacaggaggcacggacaag
tcatcaacaaagccattcaatggactgctatcatcagctgcacggctcggggagacaagc
ataattgatttgcaaagtactaagcacgaatatcaacctaacaggcaaatgaactctgaa
gactactccgctcttgaagatccaatagtggacaccgagtcaccctatcgccaagatcaa
actcctgcacgtccaataaggcagtcggcaactgaccaacaaaaccttacatggagtagt
gccatagtagaccccagcgtacttgaaatgttacgcgaccaggcatcgcctgcatctaat
acgatgtacagcaatgtcagggggtattgtagccaagtagataccacattagctaacctt
aagcaaggcctcgatgacgtgctcaataaggcaaattattctgatacagtagactgatta
tctgcctcatgaaacgctcgccaggagtggcaccagctaattgctcttgcaatcgcagaa
ctaaacttaaatgatagaacatcctcttgtattttgtcaagaagggtttccgctaacgag
tctacaccagagacctctcgtactttcactatcagctcttcaataagaagataggagagt
ctagcattatgtgtatgaagtaccgcaagcaatggatgctccccttgtctgctgagtgtt
gtaagctcatagggcagcaaaatccttagctctgcctccctttgtaagtgtattgctaat
atcagggccgacatcccgtcattgtttatcatacctgcctctagtggtgctaaatcctgc
acgatctgcgtatggccacatgctacagctatcatgagggctgtgtctccatagaaattc
tgcttgcgcgcttctgtctccatcagtagtgaagcaatctcttgaatattttgttgtgca
gccatcatgagcggtgtagtgccttcatcactgcaaagaccagatgagtgcgacaacaat
atcttacacactgttgtagcccttgctctttcttctctgttagcatcttggtgcccttgt
gggtagtctgctgctattttgatggcctcaaagatagggaggttccccttggatgttata
atgtgtgcctgatgaggagcgagaatatcaatagcaaagatatttctatcattcattgcc
agctctagagctgtttcattgtttgtgtttttcaggtcagcttctatttctgcaagttgt
ctgaaaagag
>GCA_001543975.1_contig32 53388:55377
ttggagagtgtttccgtttcatccggtgcagtagaaccaatgcatcttaatgttcatccc
gtgccacattgggcctcttatcagccagagcctgggtttccacttgccgctaacgaaaag
gatttgacgataagctctgtgcaagaaccagtacttgctacagacgttcatcaagggaga
caagctagctcgtatacacaacccgagttttcgagaaactatttagaaacaacgacatct
actttcttaccacagccatcagcctctttgcatggctcaagctcacagccaattggtatc
cagctaccctcacattctaactctttgccgattccatctcgcagcgcttcaagaacaggg
tctagaacaggctcagtaccactccaaaatcctcgtaccagtagccaaacgcctagacaa
ctcgggatgtatcgccaggagaagtccgattctcagataacaaaagtgactgaaattgat
aacctgggttatgaaaatagcaatacgtatgcagcaaccatgacaaactatgaaaaaagc
gctgggagcctgcttcaaactcagaagaaccaactaccagtgcaggtgattgtacaagac
agagaccagagctacacgcttggcaacaaggatatagagactcttgaagatagtgggtcg
aatgatcttaacttgaagggcaccgcgagagacttattacagtctgtgcggcgcaagttg
ggagagttcaataaaacagatgacccttcgctctcaactgtcacaggaggcacggacaag
tcatcaacaaagccattcaatggactgctatcatcagctgcacggctcggggagacaagc
ataattgatttgcaaagtactaagcacgaatatcaacctaacaggcaaatgaactctgaa
gactactccgctcttgaagatccaatagtggacaccgagtcaccctatcgccaagatcaa
actcctgcacgtccaataaggcagtcggcaactgaccaacaaaaccttacatggagtagt
gccatagtagaccccagcgtacttgaaatgttacgcgaccaggcatcgcctgcatctaat
acgatgtacagcaatgtcagggggtattgtagccaagtagataccacattagctaacctt
aagcaaggcctcgatgacgtgctcaataaggcaaattattctgatacagtagactgatta
tctacctcatgaaacgctcgccaggagtggcaccagctaattgctcttgcaatcgcagaa
ctaaacttaaatgataggacatcctcttgtattttgtcaagaagggtttccgctaacgag
tctacaccagagacctctcgtactttcactatcagctcttcaataagaagataggagagt
ctagcattatgcgtatgaagtaccgcaagcaatggatgctccccttgtctgctgagtgtt
gtaagctcatagggcagcaaaatccttagctctgcctccctttgtaagtgtattgctaat
atcagggccgacatcccgtcattgtttatcatacctgcctctagtggtgctaaatcctgc
acgatctgcgtatggccacatgctacagctatcatgagggctgtgtctccatagaaattc
tgcttgcgcgcttctgtctccatcagtagtgaagcaatttcttgaatattttgttgtgca
gccatcatgagcggtgtagtgccttcatcactgcaaagaccagatgagtgcgacaacaat
atcttacacactgttgtagcccttgctctttcttctctgttagcatcttggtgcccttgt
ggatagtctgctgctattttgatggcctcaaagatagggaggttccccttggatgttata
atgtgtgcctgatgaggagcgagaatatcaatagcaaagatatttctatcattcattgcc
agctctagagctgtttcattgtttgtgtttttcaggtcagcttctatttctgcaagttgt
ctgaaaagag
>Gerbil_contig001.1 1243047:1245036
ctggagagtgtttccgtttcatccggtgcagtagaaccaatgcaccttaatgttcatccc
gtaccacattgggcctcttatcagccagagcctgggtttccacttgccgctaacgaaaag
gatttgacgataagctctgtgcaagaaccagtacttgctacagacgttcatcaagggaga
caagctagctcgtatacacaacccgagttttcgagaaactatttagaaacaacgacatct
actttcttaccacagccatcagcctctttgcatggctcaagctcacagccaattggtatc
cagctaccctcacattctaactctttgccgattccatctcgcagcgcttcaagaacaggg
tccagaacaggctcagtaccactccaaaatcctcgtaccagtagccaaactcctaggcaa
ctcgggatgtatcgccaggagaagtccgattctcagataacaaaagtgactgaaattgat
aacctgggttatgaaaatagcaatacgtatgcagcaaccatgacaaactatgaaaaaagc
gctgggagcctgcttcaaactcagaagaaccaactaccagtgcaggtgattgtacaagac
agagaccagagctacacgcttggcaacaaggatatagagactcttgaagatagtgggtcg
aatgaccttaacttgaagggcaccgcgagagacttattacagtctgtgcggcgcaaattg
ggagagttcaataaaacagatgacctttcgctctcaactgtcacaggaggcacggacaag
tcatcaacaaagccattcaatggactgctatcatcagctgcacggctcggggagacaagc
ataattgatttgcaaagtactaagcacgaatatcaacctaacaggcaaatgaactctgaa
gactactccgctcttgaagatccaatagtggacaccgagtcaccctatcgccaagatcaa
actcctgcacgtccaataaggcagtcggcaactgaccaacagaaccttacatggagtagt
gccatagtagaccccagcgtacttgaaatgctacgcgaccaggcatcgcctgcatctaat
acgatgtacagcaatgtcagggggtattgtagccaagtagataccacattagctaacctt
aagcagggcctcgatgacgtgctcaacaaggcaaattattctgatacagtagactgatta
tctgcctcatgaaacgctcgccaggagtggcaccagctaattgctcttgcaatcgcagaa
ctaaacttaaatgataggacatcctcttgtattttgtcaagaagggtttccgctaacgag
tctacaccagagacctctcgtactttcattatcagctcttcaataagaagataagagagt
ctagcattatgtgtatgaagtaccgcaagcaatggatgctccccttgtctgctgagtgtt
gtaagctcatagggcagcaaaatccttagctctgcctccctttgtaagtgtatcgctaat
atcagggccgacatcccgtcattgtttatcatacctgcctctagtggtgctaaatcttgc
acgatctgcgtatggccacatgctacagctatcatgagggctgtgtctccatagaaattc
tgcttgcgcgcttctgtctccatcagtagtgaagcaatctcttgaatattttgttgtgca
gccatcatgagcggtgtagtgccttcatcactgcaaagaccagatgagtgcgacaacaat
attttacacactgttgtagcccttgctctttcttctctgttagcatcttggtgcccttgt
gggtagtctgctgctattttgatggcctcaaagatagggaggttccccttggatgttata
atgtgtgcctgatgaggagcgagaatatcaatagcaaagatatttctatcattcattgcc
agctctagagctgtttcattgtttgtgtttttcaggtcagcttctatttctgcaagttgt
ctgaaaagag
>Gi-P132_contig001.1 1243003:1244992
ctggagagtgtttccgtttcatccggtgcagtagaaccaatgcatcttaatgttcatccc
gtaccacattgggcctcttatcagccagagcctgggtttccacttgccgctaacgaaaag
gatttgacgataagctctgtgcaagaaccagtacttgctacagacgttcatcaagggaga
caagctagctcgtatacacaacccgagttttcgagaaactatttagaaacaacgacatct
actttcttaccacagccatcagcctctttgcatggctcaagctcacagccaattggtatc
cagctaccctcacattctaactctttgccgattccatctcgcagcgcttcaagaacaggg
tccagaacaggctcagtaccactccaaaatcctcgtaccagtagccaaacgcctagacaa
ctcgggatgtatcgccaggagaagtccgattctcagataacaaaagtgactgaaattgat
aacctgggttatgaaaatagcaatacgtatgcagcaaccatgacaaactatgaaaaaagc
gctgggagcctgcttcaaactcagaagaaccaactaccagtgcaggtgattgtacaagac
agagaccagagctacacgcttggcaacaaggatatagagactcttgaagatagtgggtcg
aatgaccttaacttgaagggcaccgcgagagacttattacagtctgtgcggcgcaagttg
ggagagttcaataaaacagatgacccttcgctctcaactgtcacaggaggcacggacaag
tcatcaacaaagccattcaatggactgctatcatcagctgcacggctcggggagacaagc
ataattgatttgcaaagtactaagcacgaatatcaatctaacaggcaaatgaactctgaa
gactactccgctcttgaagatccaatagtggacaccgagtcaccctatcgccaagatcaa
actcctgcacgtccaataaggcagtcggcaactgaccaacaaaaccttacatggagtagt
gccatagtagaccccagcgtacttgaaatgctacgcgaccaggcatcgcctgcatctaat
acgatgtacagcaatgtcagggggtattgtagccaagtagataccacattagctaacctt
aagcagggcctcgatgacgtgctcaacaaggcaaattattctgatacagtagactgatta
tctgcctcatgaaatgctcgccaggagtggcaccagctaattgctcttgcaatcgcagaa
ctaaacttaaatgataggacatcctcttgtattttgtcaagaagggtttccgctgacgag
tctacaccagagacctctcgtactttcactatcagctcttcaataagaagataggagagt
ctagcattatgtgtatgaagtaccgcaagcaatggatgctccccttgtctgctgagtgtt
gtaagctcatagggcagcaaaatccttagctctgcctccctttgtaagtgtattgctaat
atcagggccgacatcccgtcattgtttatcatacctgcctctagtggtgctaaatcctgc
acgatctgcgtatggccacatgctacagctatcatgagggctgtgtctccatagaaattc
tgcttgcgcgcttctgtctccatcagtagtgaagcaatctcttgaatattttgttgtgca
gccatcatgagcggtgtagtgccttcatcactgcaaagaccagatgagtgcgacaacaat
atcttacacactgttgtagcccttgctctttcttctctgttagcatcttggtgcccttgt
gggtagtctgctgctattttgatggcctcaaagatagggaggttccccttggatgttata
atgtgtgcctgatgaggagcgagaatatcaatagcaaagatatttctatcattcattgcc
agctctagagctgtttcattgtttgtgtttttcaggtcagcttctatttctgcaagttgt
ctgaaaagag
>Gi-P289_contig001.1 1243063:1245052
ctggagagtgtttccgtttcatccggtgcagtagaaccaatgcatcttaatgttcatccc
gtaccacattgggcctcttatcagccagagcctgggtttccacttgccgctaacgaaaag
gatttgacgataagctctgtgcaagaaccagtacttgctacagacgttcatcaagggaga
caagctagctcgtatacacaacccgagttttcgagaaactatttagaaacaacgacatct
actttcttaccacagccatcagcctctttgcatggctcaagctcacagccaattggtatc
cagctaccctcacattctaactctttgccgattccatctcgcagcgcttcaagaacaggg
tccagaacaggctcagtaccactccaaaatcctcgtaccagtagccaaacgcctagacaa
ctcgggatgtatcgccaggagaagtccgattctcagataacaaaagtgactgaaattgat
aacctgggttatgaaaatagcaatacgtatgcagcaaccatgacaaactatgaaaaaagc
gctgggagcctgcttcaaactcagaagaaccaactaccagtgcaggtgattgtacaagac
agagaccagagctacacgcttggcaacaaggatatagagactcttgaagatagtgggtcg
aatgaccttaacttgaagggcaccgcgagagacttattacagtctgtgcggcgcaagttg
ggagagttcaataaaacagatgacccttcgctctcaactgtcacaggaggcacggacaag
tcatcaacaaagccattcaatggactgctatcatcagctgcacggctcggggagacaagc
ataattgatttgcaaagtactaagcacgaatatcaacctaacaggcaaatgaactctgaa
gactactccgctcttgaagatccaatagtggacaccgagtcaccctatcgccaagatcaa
actcctgcacgtccaataaggcagtcggcaactgaccaacaaaaccttacatggagtagt
gccatagtagaccccagcgtacttgaaatgttacgcgaccaggcatcgcctgcatctaat
acgatgtacagcaatgtcagggggtattgtagccaagtagataccacattagctaacctt
aagcagggcctcgatgacgtgctcaacaaggcaaattattctgatacagtagactgatta
tctgcctcatgaaacgctcgccaggagtggcaccagctaattgctcttgcaatcgcagaa
ctaaacttaaatgataggacatcctcttgtattttgtcaagaagggtttccgctaacgag
tctacaccagagacctctcgtactttcactatcagctcttcaataagaagataggagagt
ctagcattatgcgtatgaagtaccgcaagcaatggatgctccccttgtctgctgagtgtt
gtaagctcatagggcagcaaaatccttagctctgcctccctttgtaagtgtattgctaat
atcagggccgacatcccgtcattgtttatcatacctgcctctagtggtgctaaatcctgc
acgatctgcgtatggccacatgctacagctatcatgagggctgtgtctccatagaaattc
tgcttgcgcgcttctgtctccatcagtagtgaagcaatctcttgaatattttgttgtgca
gccatcatgagcggtgtagtgccttcatcactgcaaagaccagatgagtgcgacaacaat
atcttacacactgttgtagcccttgctctttcttctctgttagcatcttggtgcccttgt
gggtagtctgctgctattttgatggcctcaaagatagggaggttccccttggatgttata
atgtgtgcctgatgaggagcgagaatatcaatagcaaagatatttctatcattcattgcc
agctctagagctgtttcattgtttgtgtttttcaggtcagcttctatttctgcaagttgt
ctgaaaagag
>Gi-P448_contig001.1 1242985:1244974
ctggagagtgtttccgtttcatccggtgcagtagaaccaatgcatcttaatgttcatccc
gtaccacattgggcctcttatcagccagagcccgggtttccacttgccgctaacgaaaag
gatttgacgataagctctgtgcaagaaccagtacttgctacagacrttcatcaagggagr
caagctagctcgtatacacaacccgagttttcgagaaactatttagaaacaacgacatct
actttcttaccacagccatcagcctctttgcatggctcaagctcacagccaattggtatc
cagctaccctcacattctaactctttgccgattccatctcgcagcgcttcaagaacaggg
tccagaacaggctcagtaccactccaaaatcctcgtaccagtagccaaacgcctagacaa
ctcgggatgtatcgccaggagaagtccgattctcagataacaaaagtgactgaaattgat
aacctgggttatgaaaatagcaacacgtatgcagcaaccatgacaaactatgaaaaaagc
gctgggagcctgcttcagactcagaagaaccaactaccagtgcaggtgattgtacaagac
agagaccagagctacacgcttggcaacaaggatatagagactcttgaagatagtgggtcg
aatgaccttaacttgaagggcaccgcgagagacttattacagtctgtgcggcgcaaattg
ggagagttcaataaaacagatgacccttcgctctcaactgtcacaggaggcacggacaag
tcatcaacaaagccattcaatggactgctatcatcagctgcacggctcggggagacaagc
ataattgatttgcaaagtaataagcacgaatatcaatctaacaggcaaatgaactctgaa
gactactccgctcttgaagatccaatagtggacaccgagtcaccctatcgccaagatcaa
actcctgcacgtccaataaggcagtcggcaactgaccaacaaaaccttacatggagtagt
gccatagtagaccccagcgtacttgaaatgctacgcgaccaggcatcgcctgcatctaat
acgatgtacagcaatgtcagggggtattgtagccaagtagataccacattagctaacctt
aagcagggcctcgatgacgtgctcaacaaggcaaattattctgatacagtagactgatta
tctgcctcatgaaatgctcgccaggagtggcaccagctaattgctcttgcaatcgcagaa
ctaaacttaaatgataggacatcctcttgtattttgtcaagaaggrtttccgctaacgag
tctacaccagagacctctcgtactttcactatcagctcttcaataagaagataggagagt
ctagcattatgcgtatgaagtaccgcaagcaatggatgctccccttgtctgctgagtgtt
gtaagctcatagggcagcaaaatccttagctctgcctccctttgtaagtgtattgctaat
atcagggccgacatcccgtcattgtttatcatacctgcctctagyggtgctaaatcctgc
acgatctgcgtatggccacatgctacagctatcatgagggctgtgtctccatagaaattc
tgcttgcgcgcttctgtctccatcagtagtgaagcaatytcttgaatattttgttgtgca
gccatcatgagcggtgtagtgccttcatcactgcaaagaccagatgagtgcgacaacaat
attttacacactgttgtagcccttgctctttcttctctgttagcatcttggtgcccttgt
gggtagtctgctgctattttgatggcctcaaagatagggaggttccccttggatgttata
atgtgtgcctgatgaggagcgagaatatcaatagcaaagatatttctatcattcattgcc
agctctagagctgtttcattgtttgtgtttttcaggtcagcttctatttctgcaagttgt
ctgaaaagag
>Gi-P514_contig001.1 1242979:1244968
ctggagagtgtttccgtttcatccggcgcagtagaaccaatgcatcttaatgttcatccc
gtaccacattgggcctcttatcagccagagcccgggtttccacttgccgctaacgaaaag
gatttgacgataagctctgtgcaagaaccagtacttgctacagacgttcatcaagggaga
caagctagctcgtatacacaacccgagttttcgagaaactatttagaaacaacgacatct
actttcttaccacagccatcagcctctttgcatggctcaagctcacagccaattggtatc
cagctaccctcacattctaactctttgccgattccatctcgcagcgcttcaagaacaggg
tccagaacaggctcagtaccactccaaaatcctcgtaccagtagccaaacgcctagacaa
ctcgggatgtatcgccaggagaagtccgattctcagataacaaaagtgactgaaattgat
aacctgggttatgaaaatagcaatacgtatgcagcaaccatgacaaactatgaaaaaagc
gctgggagcctgcttcaaactcagaagaaccaactaccagtgcaggtgattgtacaagac
agagaccagagctacacgcttggcaacaaggatatagagactcttgaagatagtgggtcg
aatgaccttaacttgaagggcaccgcgagagacttattacagtctgtgcggcgcaaattg
ggagagttcaataaaacagatgacccttcgctctcaactgtcacaggaggcacggacaag
tcatcaacaaagccattcaatggactgctatcatcagctgcacggctcggggagacaagy
ataattgatttgcaaagtaataagcacgaatatcaatctaacaggcaaatgaactctgaa
gactactccgctcttgaagatccaatagtggacaccgagtcaccctatcgccaagatcaa
actcctgcacgtccaataaggcagtcggcaactgaccaacaaaaccttacatggagtagt
gccatagtagaccccagcgtacttgaaatgttacgcgaccaggcatcgcctgcatctaat
acgatgtacagcaatgtcagggggtattgtagccaagtagataccacattagctaacctt
aagcagggcctcgatgacgtgctcaacaaggcaaattattctgatacagtagactgatta
tctgcctcatgaaacgctcgccaggagtggcaccagctaattgctcttgcaatcgcagaa
ctaaacttaaatgataggacatcctcttgtattttgtcaagaagggtttccgctracgag
tctacaccagaracctctcgtactttcactatcagctcttcaataagaagataggagagt
ctagcattatgcgtatgaagtaccgcaagcaatggatgctccccttgtctgctgagtgtt
gtaagctcatagggcagcaaaatccttagctctgcttccctttgtaagtgtattgctaat
atcagggccgacatcccgtcattgtttatcatacctgcctctagcggtgctaaatcctgc
acgatctgcgtatggccacatgctacagctatcatgagggctgtgtctccatagaaattc
tgcttgcgcgcttctgtctccatcagtagtgaagcaatctcttgaatattttgttgtgca
gccatcatgagcggtgtagtgccttcatcactgcaaagaccagatgagtgcgacaacaat
atcttacacactgttgtagcccttgctctttcttctctgttagcatcttggtgcccttgt
ggatagtctgctgctattttgatggcctcaaagatagggaggttccccttggatgttata
atgtgtgcctgatgaggagcgagaatatcaatagcgaagatatttctatcattcattgcc
agctctagagctgtttcattgtttgtgtttttcaggtcagcttctatttctgcaagttgt
ctgaaaagag
>Gi-P521_contig001.1 1243025:1245014
ctggagagtgtttccgtttcatccggtgcagtagaaccaatgcaccttaatgttcatccc
gtaccacattgggcctcttatcagccagagcctgggtttccacttgccgctaacgaaaag
gatttgacgataagctctgtgcaagaaccagtacttgctacagacgttcatcaagggaga
caagctagctcgtatacacaacccgagttttcgagaaactatttagaaacaacgacatct
actttcttaccacagccatcagcctctttgcatggctcaagctcacagccaattggtatc
cagctaccctcacattctaactctttgccgattccatctcgcagcgcttcaagaacaggg
tccagaacaggctcagtaccactccaaaatcctcgtaccagtagccaaacgcctagacaa
ctcgggatgtatcgccaggagaagtccgattctcagataacaaaagtgactgaaattgat
aacctgggttatgaaaatagcaatacgtatgcagcaaccatgacaaactatgaaaaaagc
gctgggagcctgcttcaaactcagaagaaccaactaccagtgcaggtgattgtacaagac
agagaccagagctacacgcttggcaacaaggatatagagactcttgaagatagtgggtcg
aatgaccttaacttgaagggcaccgcgagagacttattacagtctgtgcggcgcaagttg
ggagagttcaataaaacagatgacccttcgctctcaactgtcacaggaggcacggacaag
tcatcaacaaagccattcaatggactgctatcatcagctgcacggctcggggagacaagt
ataattgatttgcaaagtactaagcacgaatatcaatctaacaggcaaatgaactctgaa
gactactccgctcttgaagatccaatagtggacaccgagtcaccctatcgccaagatcaa
actcctgcacgtccaataaggcagtcggcaactgaccaacaaaaccttacatggagtagt
gccatagtagaccccagcgtacttgaaatgctacgcgaccaggcatcgcctgcatctaat
acgatgtacagcaatgtcagggggtattgtagccaagtagataccacattagctaacctt
aagcagggcctcgatgacgtgctcaacaaggcaaattattctgatacagtagactgatta
tctgcctcatgaaatgctcgccaggagtggcaccagctaattgctcttgcaatcgcagaa
ctaaacttaaatgataggacatcctcttgtattttgtcaagaagggtttccgctaacgag
tctataccagagacctctcgtactttcactatcagctcttcaataagaagataggagagt
ctagcattatgcgtatgaagtaccgcaagcaatggatgctccccttgtctgctgagtgtt
gtaagctcatagggcagcaaaatccttagctctgcctccctttgtaagtgtattgctaat
atcagggccgacatcccgtcattgtttattatacctgcctctagtggtgctaaatcctgc
acgatctgcgtatggccacatgctacagctatcatgagggctgtgtctccatagaaattc
tgcttgcgcgcttctgtctccatcagtagtgaagcaatctcttgaatattttgttgtgca
gccatcatgagcggtgtagtgccttcatcactgcaaagaccagatgagtgcgacaacaat
atcttacacactgttgtagcccttgctctttcttctctgttagcatcttggtgcccttgt
ggatagtctgctgctattttgatggcctcaaagatagggaggttccccttggatgttata
atgtgtgcctgatgaggagcgagaatatcaatagcaaagatatttctatcattcattgcc
agctctagagctgtttcattgtttgtgtttttcaggtcagcttctatttctgcaagttgt
ctgaaaagag
>Gi-P528_contig001.1 1243041:1245030
ctggagagtgtttccgtttcatccggtgcagtagaaccaatgcaccttaatgttcatccc
gtgccacattgggcctcttatcagccagagcccgggtttccacttgccgctaacgaaaag
gatttgacgataagctctgtgcaagaaccagtacttgctatagatgttcatcaagggaga
caagctagctcgtatacacaacccgagttttcgagaaactatttagaaacaacgacatct
actttcttaccacagccatcagcctctttgcatggctcaagctcacagccaattggtatc
cagctaccctcacattctaactctttgccgattccatctcgcagcgcttcaagaacaggg
tccagaacaggctcagtaccactccaaaatcctcgtaccagtagccaaacgcctagacaa
ctcgggatgtatcgccaggagaagtccgattctcagataacaaaagtgactgaaattgat
aacctgggttatgaaaatagcaatacgtatgcagcaaccatgacaaactatgaaaaaagc
gctgggagcctgcttcaaactcagaagaaccaactaccagtgcaggtgattgtacaagac
agagaccagagctacacgcttggcaacaaggatatagagactcttgaagatagtgggtcg
aatgaccttaacttgaagggcaccgcgagagacttattacagtctgtgcggcgcaagttg
ggagagttcaataaaacagatgacccttcgctctcaactgtcacaggaggcacggacaag
tcatcaacaaagccattcaatggactgctatcatcagctgcacggctcggggagacaagc
ataattgatttgcaaagtactaagcacgaatatcaacctaacaggcaaatgaactctgaa
gactactccgctcttgaagatccaatagtggacaccgagtcaccctatcgtcaagatcaa
actcctgcacgtccaataaggcagtcggcaactgaccaacaaaaccttacatggagtagt
gccatagtagaccccagcgtacttgaaatgctacgcgaccaggcatcgcctgcatctaat
acgatgtacagcaatgtcagggggtattgtagccaagtagacaccacattagctaacctt
aagcagggcctcgatgacgtgctcaacaaggcaaattattctgatacagtagactgatta
tctgcctcatgaaacgctcgccaggagtggcaccagctaattgctcttgcaatcgcagaa
ctaaacttaaatgataggacatcctcttgtattttgtcaagaagggtttccgctaacgag
tctacaccagagacctctcgtactttcactatcagctcttcaataagaagataggagagt
ctagcattatgcgtatgaagtaccgcaagcaatggatgctccccttgtctgctgagtgtt
gtaagctcatagggcagcaaaatccttagctctgcttccctttgtaagtgtattgctaat
atcagggccgacatcccgtcattgtttattatacctgcctctagcggtgctaaatcctgc
acgatctgcgtatggccacatgctacagctatcatgagggctgtgtctccatagaaattt
tgcttgcgcgcttctgtctccatcagtagtgaagcaatctcttgaatattttgttgtgca
gccatcatgagcggtgtagtgccttcatcactgcaaagaccagatgagtgcgacaacaat
atcttacacactgttgtagcccttgctctttcttctctgttagcatcttggtgcccttgt
ggatagtctgctgctattttgatggcctcaaagatagggaggttccccttggatgttata
atgtgtgcctgatgaggagcgagaatatcaatagcaaagatatttctatcattcattgcc
agctctagagctgtttcattgtttgtgtttttcaggtcagcttctatttctgcaagttgt
ctgaaaagag
>Gi-P621_contig001.1 1243076:1245065
ctggagagtgtttccgtttcatccggtgcagtagaaccaatgcaccttaatgttcatccc
gtaccacattgggcctcttatcagccagagcctgggtttccacttgccgctaacgaaaag
gatttgacgataagctctgtgcaagaaccagtacttgttacagacgttcatcaagggaga
caagctagctcgtatacgcaacccgagttttcgagaaactatttagaaacaacgacatct
actttcttaccacagccatcagcctctttgcatggctcaagctcacagccaattggtatc
cagctaccctcacattctaactctttgccgattccatctcgcagcgcttcaagaacaggg
tccagaacaggctcagtaccactccaaaatcctcgtaccagtagccaaactcctagacaa
ctcgggatgtatcgccaggagaagtccgattctcagataacaaaagtgactgaaattgat
aacctgggttatgaaaatagcaatacgtatgcagcaaccatgacaaactatgaaaaaagc
gctgggagcctgcttcaaactcagaagaaccaactaccagtgcaggtgattgtacaagac
agagaccagagctacacgcttggcaacaaggatatagagactcttgaagatagtgggtcg
aatgaccttaacttgaagggcaccgcgagagacttattacagtctgtgcggcgcaagttg
ggagagttcaataaaacagatgacccttcgctctcaactgtcacaggaggcacggacaag
tcatcaacaaagccattcaatggactgctatcatcagctgcacggctcggggagacaagc
ataattgatttgcaaagtactaagcacgaatatcaatctaacaggcaaatgaactctgaa
gactactccgctcttgaagatccaatagtggacaccgagtcaccctatcgccaagatcaa
actcctgcacgtccaataaggcagtcggcaactgaccaacaaaaccttacatggagtagt
gccatagtagaccccagcgtacttgaaatgttacgcgaccaggcatcgcctgcatctaat
acgatgtacagcaatgtcagggggtattgtagccaagtagataccacattagctaacctt
aagcagggcctcgatgacgtgctcaataaggcaaattattctgatacagtagactgatta
tctgcctcatgaaatgctcgccaggagtggcaccagctaattgctcttgcaatcgcagaa
ctaaacttaaatgataggacatcctcttgtattttgtcaagaagggtttccgctaacgag
tctataccagagacctctcgtactttcactatcagctcttcaataagaagataggagagt
ctagcattatgcgtatgaagtaccgcaagcaatggatgctccccttgtctgctgagtgtt
gtaagctcatagggcagcaaaatccttagctctgcctccctttgtaagtgtattgctaat
atcagggccgacatcccgtcattgtttattatacctgcctctagcggtgctaaatcctgc
acgatctgcgtatggccacatgctacagctatcatgagggctgtgtctccatagaaattc
tgcttgcgcgcttctgtctccatcagtagtgaagcaatctcttgaatattttgttgtgca
gccatcatgagcggtgtagtgccttcatcactgcaaagaccagatgagtgcgacaacaat
atcttacacactgttgtagcccttgctctttcttctctgttagcatcttggtgcccttgt
ggatagtctgctgctattttgatggcctcaaagatagggaggttccccttggatgttata
atgtgtgcctgatgaggagcgagaatatcaatagcaaagatatttctatcattcattgcc
agctctagagctgtttcattatttgtgtttttcaggtcagcttctatttctgcaagttgt
ctgaaaagag
>Gi-P676_contig001.1 1243085:1245074
ctggagagtgtttccgtttcatccggtgcagtggaaccaatgcatcttaatgttcatccc
gtgccacattgggcctcttatcagccagagcccgggtttccacttgccgctaacgaaaag
gatttgacgataagctctgtgcaagaaccagtacttgctacagacgttcatcaagggagg
caagctagctcgtatacacaacccgagttttcgagaaactatttagaaacaacgacatct
actttcttaccacagccatcagcctctttgcatggctcaagctcacagccaattggtatc
cagctaccctcacattctaactctttgccgattccatctcgcagcgcttcaagaacaggg
tccagaacaggctcagtaccactccaaaatcctcgtaccagtagccaaacgcctagacaa
ctcgggatgtatcgccaggagaagtccgattctcagataacaaaagtgactgaagttgat
aacctgggttatgaaaatagcaatacgtatgcagcaaccatgacaaactatgaaaaaagc
gctgggagcctgcttcaaactcagaagaaccaactaccagtgcaggtgattgtacaagac
agagaccagagctacacgcttggcaacaaggatatagagactcttgaagatagtgggtcg
aatgaccttaacttgaagggcaccgcgagagacttattacagtctgtgcggcgcaagttg
ggagagttcaataaaacagatgacccttcgctctcaactgtcacaggaggcacggacaag
tcatcaacaaagccattcaatggactgctatcatcagctgcgcggctcggggagacaagc
ataattgatttgcaaagtactaagcacgaatatcaatctaacaggcaaatgaactctgaa
gactactccgctcttgaagatccaatagtggacaccgagtcaccctatcgccaagatcaa
actcctgcacgtccaataaggcagtcggcaactgaccaacaaaaccttacatggagtagt
gccatagtagaccccagcgtacttgaaatgctacgcgaccaggcatcgcctgcatctaat
acgatgtacagcaatgtcagggggtattgtagccaagtagataccacattagctaacctt
aagcaaggcctcgatgacgtgctcaataaggcaaattattctgatacagtagactgatta
tctgcctcatgaaatgctcgccaggagtggcaccagctaattgctcttgcaatcgcagaa
ctaaatttaaatgataggacatcctcttgtattttgtcaagaagggtttccgctaacgag
tctacaccagagacctctcgtactttcactatcagctcttcaataagaagataggagagt
ctagcattatgcgtatgaagtaccgcaagcaatggatgctccccttgtctgctgagtgtt
gtaagctcatagggcagcaaaatccttagctctgcttccctttgtaagtgtattgctaat
atcagggccgacatcccgtcattgtttattatacctgcctctagcggtgctaaatcctgc
acgatctgcgtatggccacatgctacagctatcatgagggctgtgtctccatagaaattc
tgcttgcgcgcttctgtctccatcagtagtgaagcaatctcttgaatattttgttgtgca
gccatcatgagcggtgtagtgccttcatcactgcaaagaccagatgagtgcgacaacaat
atcttacacactgttgtagcccttgctctttcttctctgttagcatcttggtgcccttgt
gggtagtctgctgctattttgatggcctcaaagatagggaggttccccttggatgttata
atgtgtgcctgatgaggagcgagaatatcaatagcaaagatatttctatcattcattgcc
agctctagagctgtttcattgtttgtgtttttcaggtcagcttctatttctgcaagttgt
ctgaaaagag
>Gi-P678_contig001.1 1243025:1245014
ctggagagtgtttccgtttcatccggtgcagtagaaccaatgcatcttaatgttcatccc
gtaccacattgggcctcttatcagccagagcccgggtttccacttgccgctaacgaaaag
gatttgacgataagctctgtgcaagaaccagtacttgctacagacgttcatcaagggaga
caagctagctcgtatacacaacccgagttttcgagaaactatttagaaacaacgacatct
actttcttaccacagccatcagcctctttgcatggctcaagctcacagccaattggtatc
cagctaccctcacattctaactctttgccgattccatctcgcagcgcttcaagaacaggg
tccagaacaggctcagtaccactccaaaatcctcgtaccagtagccaaacgcctagacaa
ctcgggatgtatcgccaggagaagtccgattctcagataacaaaagtgactgaaattgat
aacctgggttatgaaaatagcaatacgtatgcagcaaccatgacaaactatgaaaaaagc
gctgggagcctgcttcaaactcagaagaaccaactaccagtgcaggtgattgtacaagac
agagaccagagctacacgcttggcaacaaggatatagagactcttgaagatagtgggtcg
aatgaccttaacttgaagggcaccgcgagagacttattacagtctgtgcggcgcaaattg
ggagagttcaataaaacagatgacccttcgctctcaactgtcacaggaggcacggacaag
tcatcaacaaagccattcaatggactgctatcatcagctgcacggctcggggagacaagc
ataattgatttgcaaagtactaagcacgaatatcaacctaacaggcaaatgaactctgaa
gactactccgctcttgaagatccaatagtggacaccgagtcaccctatcgccaagatcaa
actcctgcacgtccaataaggcagtcggcaactgaccagcagaaccttacgtggagtagt
gccatagtagaccccagcgtacttgaaatgttacgcgaccaggcatcgcctgcatctaat
acgatgtacagcaatgtcagggggtattgtagccaagtagataccacattagctaacctt
aagcagggcctcgatgacgtgctcaacaaggcaaattattctgatacagtagactgatta
tctgcctcatgaaacgctcgccaggagtggcaccagctaattgctcttgcaatcgcagaa
ctaaacttaaatgataggacatcctcttgtattttgtcaagaagggtttccgctaacgag
tctacaccagagacctctcgtactttcactatcagctcttcaataagaagataggagagt
ctagcattatgcgtatgaagtaccgcaagcaatggatgctccccttgtctgctgagtgtt
gtaagctcatagggcagcaaaatccttagctctgcctccctttgtaagtgtattgctaat
atcagggccgacatcccgtcattgtttatcatacctgcctctagtggtgctaaatcctgc
acgatctgcgtatggccacatgctacagctatcatgagggctgtgtctccatagaaattc
tgcttgcgcgcttctgtctccatcagtagtgaagcaatctcttgaatattttgttgtgca
gccatcatgagcggtgtagtgccttcatcactgcaaagaccagatgagtgcgacaacaat
atcttacacactgttgtagcccttgctctttcttctctgttagcatcttggtgcccttgt
gggtagtctgctgctattttgatggcctcaaagatagggaggttccccttggatgttata
atgtgtgcctgatgaggagcgagaatatcaatagcaaagatatttctatcattcattgcc
agctctagagctgtttcattgtttgtgtttttcaggtcagcttctatttctgcaagttgt
ctgaaaagag
>Gi-P680_contig001.1 1243101:1245090
ctggagagtgtttccgtttcatccggtgcagtagaaccaatgcaccttaatgttcatccc
gtaccacattgggcctcttatcagccagagcccgggtttccacttgccgctaacgaaaag
gatttgacgataagctctgtgcaagaaccagtacttgttacagacgttcatcaagggaga
caagctagctcgtatacgcaacccgagttttcgagaaactatttagaaacaacgacatct
actttcttaccacagccatcagcctctttgcatggctcaagctcacagccaattggtatc
cagctaccctcacattctaactctttgccgattccatctcgcagcgcttcaagaacaggg
tccagaacaggctcagtaccactccaaaatcctcgtaccagtagccaaactcctagacaa
ctcgggatgtatcgccaggagaagtccgattctcagataacaaaagtgactgaaattgat
aacctgggttatgaaaatagcaatacgtatgcagcaaccatgacaaactatgaaaaaagc
gctgggagcctgcttcaaactcagaagaaccaactaccagtgcaggtgattgtacaagac
agagaccagagctacacgcttggcaacaaggatatagagactcttgaagatagtgggtcg
aatgaccttaacttgaagggcaccgcgagagacttattacagtctgtgcggcgcaagttg
ggagagttcaataaaacagatgacccttcgctctcaactgtcacaggaggcacggacaag
tcatcaacaaagccattcaatggactgctatcatcagctgcacggctcggggagacaagc
ataattgatttgcaaagtactaagcacgaatatcaatctaacaggcaaatgaactctgaa
gactactccgctcttgaagatccaatagtggacaccgagtcaccctatcgtcaagatcaa
actcctgcacgtccaataaggcagtcggcaactgaccaacaaaaccttacatggagtagt
gccatagtagaccccagcgtacttgaaatgctacgcgaccaggcatcgcctgcatctaat
acgatgtacagcaatgtcagggggtattgtagccaagtagataccacattagctaacctt
aagcagggcctcgatgaagtgctcaacaaggcaaattattctgatacagtagactgatta
tctgcctcatgaaatgctcgccaggagtggcaccagctaattgctcttgcaatcgcagaa
ctaaacttaaatgataggacatcctcttgtattttgtcaagaagggtttccgctaacgag
tctataccagagacctctcgtactttcactatcagctcttcaataagaagataggagagt
ctagcattatgcgtatgaagtaccgcaagcaatggatgctccccttgtctgctgagtgtt
gtaagctcatagggcagcaaaatccttagctctgcctccctttgtaagtgtattgctaat
atcagggccgacatcccgtcattgtttattatacctgcctctagcggtgctaaatcctgc
acgatctgcgtatggccacatgctacagctatcatgagggctgtgtctccatagaaattc
tgcttgcgcgcttctgtctccatcagtagtgaagcaatctcttgaatattttgttgtgca
gccatcatgagcggtgtagtgccttcatcactgcaaagaccagatgagtgcgacaacaat
atcttacacactgttgtagcccttgctctttcttctctgttagcatcttggtgcccttgt
ggatagtctgctgctattttgatggcctcaaagatagggaggttccccttggatgttata
atgtgtgcctgatgaggagcgagaatatcaatagcaaagatatttctatcattcattgcc
agctctagagctgtttcattatttgtgtttttcaggtcagcttctatttctgcaagttgt
ctgaaaagag
>P344_contig23 complement(31245:33234)
ctggagagtgtttccgtttcatccggtgcagtagaaccaatgcatcttaatgttcatccc
gtgccacattgggcctcttatcagccagagcccgggtttccacttgccgctaacgaaaag
gatttgacgataagctctgtgcaagaaccagtacttgttacagacattcatcaagggagg
caagctagctcgtatacgcaacccgagttttcgagaaactatttagaaacaacgacatct
actttcttaccacagccatcagcctctttgcatggctcaagctcacagccaattagtatc
cagctaccctcacattctaactctttgccgattccatctcgcagcgcttcaagaacagga
tccagaacaggctcagtaccactccaaaatcctcgtaccagtagccaaacgcctagacaa
ctcgggatgtatcgccaggagaagtccgattctcagataacaaaagtgactgaaattgat
aacctgggttatgaaaatagcaatacgtatgtagcaaccatgacaaactatgaaaaaagc
gctgggagcctgcttcagactcagaagaaccaactaccagtgcaggtgattgtacaagac
agagaccagagctacacgcttggcaacaaggatatagagactcttgaagatagtgggtcg
aatgaccttaacttgaagggcaccgcgagagacttattacagtctgtgcggcgcaaattg
ggagagttcaataaaacagatgacccttcgctctcaactgtcacaggaggcacggacaag
tcatcaacaaagccattcaatggactgctatcatcagctgcacggctcggggagacaagc
ataattgatttgcaaagtaataagcacgaatatcaatctaacaggcaaatgaattctgaa
gactactccgctcttgaagatccaatagtggacaccgagtcaccctaccgtcaagatcaa
actcctgcacgtccaataaggcagtcagcaactgaccagcagaaccttacgtggagtagt
gccatagtagaccccagcgtacttgaaatgctacgcgaccaggcatcgcctgcatctaat
acgatgtacagcaatgtcagggggtattgtagccaagtagataccacattagctaacctt
aagcagggcctcgatgacgtgctcaacaaggcaaattattctgatacagtagactgatta
tctgcctcatgaaacgctcgccaggagtggcaccagctaattgctcttgcaatcgcagaa
ctaaacttaaatgataggacatcctcttgtattttgtcaagaagggtttccgctgacgag
tctacaccagagacctctcgtactttcactatcagctcttcaataagaagataggagagt
ctggcattatgcgtatgaagtaccgcaagcaatggatgctccccttgtctgctgagtgtt
ataagttcatagggcagcagaatccttagctctgcctccctttgtaagtgtattgctaat
atcagggccgacatcccgtcattgtttatcatacctgcctctagcggtgctaaatcctgc
acgatctgcgtatggccacatgctacagctatcatgagggctgtgtctccatagaaattc
tgcttgcgcgcttctgtctccatcagtagtgaagcaatctcttgaatattttgttgtgca
gccatcatgagcggtgtagtgccttcatcactgcaaagaccagatgagtgcgacaacaat
atcttacacattgttgtagcccttgctctttcttctctgttagcatcttggtgcccttgt
gggtagtctgctgctattttgatggcctcaaagatagggaggttccccttggatgttata
atgtgtgcctgatgaggagcgagaatatcaatagcaaagatatttctatcattcattgcc
agctctagagctgtttcattgtttgtgtttttcaggtcagcttctatttctgcaagttgt
ctgaaaagag
>P387_contig58 complement(17013:19002)
ctggagagtgtttccgtttcatccggtgcagtagaaccaatgcatcttaatgttcatccc
gtgccacattgggcctcttatcagccagagcccgggtttccacttgccgctaacgaaaag
gatttgacgataagctctgtgcaagaaccagtacttgctacagacgttcatcaagggaga
caagctagctcgtatacacaacccgagttttcgagaaactatttagaaacaacgacatct
actttcttaccacagccatcagcctctttgcatggctcaagctcacagccaattggtatc
cagctaccctcacattctaactctttgccgattccatctcgcagcgcttcaagaacaggg
tccagaacaggctcagtaccactccaaaatcctcgtaccagtagccaaacgcctagacaa
ctcgggatgtatcgccaggagaagtccgattctcagataacaaaagtgactgaaattgat
aacctgggttatgaaaatagcaatacgtatgcagcaaccatgacaaactatgaaaaaagc
gctgggagcctgcttcaaactcagaagaaccaactaccagtgcaggtgattgtacaagac
agagaccagagctacacgcttggcaacaaggatatagagactcttgaagatagtgggtcg
aatgaccttaacttgaagggcaccgcgagagacttattacagtctgtgcggcgcaaattg
ggagagttcaataaaacagatgacccttcgctctcaactgtcacaggaggcacggacaag
tcatcaacaaagccattcaatggactgctatcatcagctgcacggctcggggagacaagc
ataattgatttgcaaagtactaagcacgaatatcaatctaacaggcaaatgaactctgaa
gactactccgctcttgaagatccaatagtggacaccgagtcaccctatcgccaagatcaa
actcctgcacgtccaataaggcagtcagcaactgatcagcagaaccttacgtggagtagt
gccatagtagaccccagcgtacttgaaatgctacgcgaccaggcatcgcctgcatctaat
acgatgtacagcaatgtcagggggtattgtagccaagtagataccacattagctaacctt
aagcagggcctcgatgacgtgctcaacaaggcaaattattctgatacagtagactgatta
tctgcctcatgaaatgctcgccaggagtggcaccagctaattgctcttgcaatcgcagaa
ctaaacttaaatgataggacatcctcttgtattttgtcaagaagggtttccgctaacgag
tctacaccagagacctctcgtactttcactatcagctcttcaataagaagataggagagt
ctagcattatgcgtatgaagtaccgcaagcaatggatgctccccttgtctgctgagtgtt
gtaagctcatagggcagcaaaatccttagctctgcctccctttgtaagtgtattgctaat
atcagggccgacattccgtcattgtttatcatacctgcctctagtggtgctaaatcctgc
acgatctgcgtatggccacatgctacagctatcatgagggctgtgtctccatagaaattc
tgcttgcgcgcttctgtctccatcagtagtgaagcaatctcttgaatattttgttgtgca
gccatcatgagcggtgtagtgccttcatcactgcaaagaccagatgaatgcgacaacaat
attttacacattgttgtagcccttgctctttcttctctgttagcatcttggtgcccttgt
ggatagtctgctgctattttgatggcctcaaagatagggaggttccccttggatgttata
atgtgtgcctgatgaggagcgagaatatcaatagcgaagatatttctatcattcattgcc
agctctagagctgtttcattgtttgtgtttttcaagtcagcttctatttctgcaagttgt
ctgaaaagag
>P424_contig1 1243016:1245005
ctggagagtgtttccgtttcatccggtgcagtagaaccaatgcaccttaatgttcatccc
gtaccacattgggcctcttatcagccagagcctgggtttccacttgccgctaacgaaaag
gatttgacgataagctctgtgcaagaaccagtacttgctacagacgttcatcaagggaga
caagctagctcgtatacacaacccgagttttcgagaaactatttagaaacaacgacatct
actttcttaccacagccatcagcctctttgcatggctcaagctcacagccaattggtatc
cagctaccctcacattctaactctttgccgattccatctcgcagcgcttcaagaacaggg
tccagaacaggctcagtaccactccaaaatcctcgtaccagtagccaaacgcctagacaa
ctcgggatgtatcgccaggagaagtccgattctcagataacaaaagtgactgaaattgat
aacctgggttatgaaaatagcaatacgtatgcagcaaccatgacaaactatgaaaaaagc
gctgggagcctgcttcaaactcagaagaaccaactaccagtgcaggtgattgtacaagac
agagaccagagctacacgcttggcaacaaggatatagagactcttgaagatagtgggtcg
aatgaccttaacttgaagggcaccgcgagagacttattacagtctgtgcggcgcaagttg
ggagagttcaataaaacagatgacccttcgctctcaactgtcacaggaggcacggacaag
tcatcaacaaagccattcaatggactgctatcatcagctgcacggctcggggagacaagc
ataattgatttgcaaagtactaagcacgaatatcaacctaacaggcaaatgaactctgaa
gactactccgctcttgaagatccaatagtggacaccgagtcaccctatcgccaagatcaa
actcctgcacgtccaataaggcagtcggcaactgaccaacaaaaccttacatggagtagt
gccatagtagaccccagcgtacttgaaatgttacgcgaccaggcatcgcctgcatctaat
acgatgtacagcaatgtcagggggtattgtagccaagtagataccacattagctaacctt
aagcaaggcctcgatgacgtgctcaataaggcaaattattctgatacagtagactgatta
tctgcctcatgaaacgctcgccaggagtggcaccagctaattgctcttgcaatcgcagaa
ctaaacttaaatgataggacatcctcttgtattttgtcaagaagggtttccgctaacgag
tctacaccagagacctctcgtactttcactatcagctcttcaataagaagataggagagt
ctagcattatgtgtatgaagtaccgcaagcaatggatgctccccttgtctgctgagtgtt
gtaagctcatagggcagcaaaatccttagctctgcctccctttgtaagtgtattgctaat
atcagggccgacatcccgtcattgtttatcatacctgcctctagtggtgctaaatcctgc
acgatctgcgtatggccacatgctacagctatcatgagggctgtgtctccatagaaattc
tgcttgcgcgcttctgtctccatcagtagtgaagcaatctcttgaatattttgttgtgca
gccatcatgagcggtgtagtgccttcatcactgcaaagaccagatgagtgcgacaacaat
atcttacacactgttgtagcccttgctctttcttctctgttagcatcttggtgcccttgt
gggtagtctgctgctattttgatggcctcaaagatagggaggttccccttggatgttata
atgtgtgcctgatgaggagcgagaatatcaatagcaaagatatttctatcattcattgcc
agctctagagctgtttcattgtttgtgtttttcaggtcagcttctatttctgcaagttgt
ctgaaaagag
>P427_contig29 70838:72827
ttggagagtgtttccgtttcatccggtgcagtagaaccaatgcatcttaatgttcatccc
gtgccacattgggcctcttatcagccagagcccgggtttccacttgccgctaacgaaaag
gatttgacgataagctctgtgcaagaaccagtacttgatacagacgttcatcaagggaga
caagctagctcgtatacacaacccgagttttcgagaaactatttagaaacaacgacatct
actttcttaccacagccatcagcctctttgcatggctcaagctcacagccaattggtatc
cagctaccctcacattctaactctttgccgattccatctcgcagcgcttcaagaacaggg
tccagaacaggctcagtaccactccaaaatcctcgtaccagtagccaaacgcctagacaa
ctcgggatgtatcgccaggagaagtccgattctcagataacaaaagtgactgaaattgat
aacctgggttatgaaaatagcaatacgtatgcagcaaccatgacaaactatgaaaaaagc
gctgggagcctgcttcaaactcagaagaaccaactaccagtgcaggtgattgtacaagac
agagaccagagctacacgcttggcaacaaggatatagagactcttgaagatagtgggtcg
aatgaccttaacttgaagggcaccgcgagagacttattacagtctgtgcggcgcaaattg
ggagagttcaataaagcagatgacccttcgctctcaactgtcacaggaggcacggacaag
tcatcaacaaagccattcaatggactgctatcatcagctgcacggctcggggagacaagc
ataattgatttgcaaagtaataagcacgaatatcaatctaacaggcaaatgaactctgaa
gactactccgctcttgaagatccaatagtggacaccgagtcaccctatcgtcaagatcaa
actcctgcacgtccaataaggcagtcggcaactgaccagcagaaccttacgtggagtagt
gccatagtagaccccagcgtacttgaaatgctacgcgaccaggcatcgcctgcatctaat
acgatgtacagcaatgtcagggggtattgtagccaagtagataccacattagctaacctt
aagcagggcctcgatgacgtgctcaacaaggcaaattattctgatacagtagactgatta
tctgcctcatgaaatgctcgccaggagtggcaccagctaattgctcttgcaatcgcagaa
ataaacttaaatgataggacatcctcttgtattttgtcaagaagggtttccgctgacgag
tctacaccagagacctctcgtactttcactatcagctcttcaataagaagataggagagt
ctagcattatgcgtatgaagtaccgcaagcaatggatgctccccttgtctgctgagtgtt
gtaagctcatagggcagcaaaatccttagctctgcctccctttgtaagtgtattgctaat
atcagggccgacatcccgtcattgtttattatacctgcctctagcggtgctaaatcctgc
acgatctgcgtatggccacatgctacagctatcatgagggctgtgtctccatagaaattc
tgcttgcgcgcttctgtctccatcagtagtgaagcaatctcttgaatattttgttgtgca
gccatcatgagcggtgtagtgccttcatcactgcaaagaccagatgagtgcgacaacaat
atcttacacactgttgtagcccttgctctttcttctctgttagcatcttggtgcccttgt
gggtagtctgctgctattttgatggcctcaaagatagggaggttccccttggatgttata
atgtgtgcctgatgaggagcgagaatatcaatagcaaagatatttctatcattcattgcc
agctctagagctgtttcattgtttgtgtttttcaggtcagcttctatttctgcaagttgt
ctgaaaagag
>P458_contig1 3172185:3174174
ttggagagtgtttccgtttcatccggtgcagtagaaccaatgcatcttaatgttcatccc
gtgccacattgggcctcttatcagccagagcccgggtttccacttgccgctaacgaaaag
gatttgacgataagctctgtgcaagaaccagtacttgctacagacgttcatcaagggaga
caagctagctcgtatacacaacccgagttttcgagaaactatttagaaacaacgacatct
actttcttaccacagccatcagcctctttgcatggctcaagctcacagccaattggtatc
cagctaccctcacattctaactctttgccgattccatctcgcagcgcttcaagaacaggg
tccagaacaggctcagtaccactccaaaatcctcgtaccagtagccaaacgcctaggcaa
ctcgggatgtatcgccaggagaagtccgattctcagataacaaaagtgactgaaattgat
aacctgggttatgaaaatagcaatacgtatgcagcaaccatgacaaactatgaaaaaagc
gctgggagcctgcttcaaactcagaagaaccaactaccagtgcaggtgattgtacaagac
agagaccagagctacacgcttggcaacaaggatatagagactcttgaagatagtgggtcg
aatgaccttaacttgaagggcaccgcgagagacttattacagtctgtgcggcgcaagttg
ggagagttcaataaaacagatgacccttcgctctcaactgtcacaggaggcacggacaag
tcatcaacaaagccattcaatggactgctatcatcagctgcacggctcggggagacaagc
ataattgatttgcaaagtactaagcacgaatatcaatctaacaggcaaatgaactctgaa
gactactccgctcttgaagatccaatagtggacaccgagtcaccctatcgtcaagatcaa
actcctgcacgtccaataaggcagtcggcaactgaccagcagaaccttacgtggagtagt
gccatagtagaccccagcgtacttgaaatgctacgtgaccaggcatcgcctgcatctaat
acgatgtacagcaatgtcagggggtattgtagccaagtagataccacattagctaacctt
aagcagggcctcgatgacgtgctcaacaaggcaaattattctgatacagtagactgatta
tctgcctcatgaaatgctcgccaggagtggcaccagctaattgctcttgcaatcgcagaa
ctaaacttaaatgatagaacatcctcttgtattttgtcaagaagggtttccgctaacgag
tctacaccagagacctctcgtactttcactatcagctcttcaataagaagataggagagt
ctagcattatgcgtatgaagtaccgcaagcaatggatgctccccttgtctgctgagtgtt
gtaagctcatagggcagcaaaatccttagctctgcctccctttgtaagtgtattgctaat
atcagggccgacatcccgtcattgtttattatacctgcctctagcggtgctaaatcctgc
acgatctgcgtatggccacatgctacagctatcatgagggctgtgtctccatagaaattc
tgcttgcgcgcttctgtctccatcagtagtgaagcaatctcttgaatattttgttgtgca
gccatcatgagcggtgtagtgccttcatcactgcaaagaccagatgagtgcgacaacaat
atcttacacactgttgtagcccttgctctttcttctctgttagcatcttggtgcccttgt
ggatagtctgctgctattttgatggcctcaaagatagggaggttccccttggatgttata
atgtgtgcctgatgaggagcgagaatatcaatagcaaagatatttctatcattcattgcc
agctctagagctgtttcattgtttgtgtttttcaggtcagcttctatttctgcaagttgt
ctgaaaagag
