# Supplementary material for: High resolution multi-locus sequence typing scheme for Giardia duodenalis assemblage B outbreak and population analysis
Source: PLoS Negl Trop Dis. 2026 Jul 15;20(7):e0014528. doi: 10.1371/journal.pntd.0014528 (PMC13395364; doi:10.1371/journal.pntd.0014528)
Supplement: S2 Appendix — (ZIP) [file pntd.0014528.s002.zip › S2_Appendix/annotated_alignment_600_k501_ash0.9_reads20_c5fae58a8e06ab8ea3bd9122779feb0c.fasta]

>POIs
-------------------------------------------------------------------------------------------------------------------------------------------------------------------------------------------------------------------------------------------------------------------------------------------------------------------------------------------------------------------------------------------------------------------------------------------------------------------------------------------------------------------------------------------------------------------------------------------------------------------------------------------------------------------------------------------------------------------------------------------------------------------------------------------------------------------------------------------------------------------------------------------------------------------------------------------------------------------------------------------------------------------------------------------------------------------------------------------------------------------------------------------------------------------------------------------------------------------------------------------------------------------------------------------------------------------------------------------------------------------------------------------------------------------------------------------------------------------------------------------------------------------------------------------------------------------------------------------------------------------------------------------------------------------------------------------------------------------------------------------------------------------------------------------Y------Y---------Y------Y--------------------------------Y------YYY------------YYY------------------------YY-Y-YY-----------YY-Y-----YYY------Y-----------------------Y--YYYY-YYYYYY--------------Y---------Y-------------Y--------------Y-Y----------YY--------------Y------------------Y-Y--------------Y----Y-Y--YYYY--------------------YY-Y--------------------------------------------------------------------------------------------------------------------------------------------------------------------------------------------------------------------------------------------------------------------------------------------------------------------------------------------------------------------------------------------------------------------------------------------------------------------------------------------------------------------------------------------------------------------------------------------------
>GCA_011634595.1_contig14 158409:161042
cacagctacgactctggcagagctttgctgtagtattatggcttggattttcttgattgg
tactaatttcaagacactacttgaatctcttgagccctatgtcaactctcttcaactaat
gtctggcattgaagagagactccgtgagtaccagcaggtgcaaaacaggaatagaatgct
acatgctgaaaaagcgcaacttcagggattactgctagaactgcaggaacgtttaaaggc
tgttgacgctccccaagatatattaaaagaacagacagaaacggagagactgcttctgga
ggctcaggcaaaaggactgctcaagggaatctacggtagggttggtaacttggcatatgt
tgcctcccaagatattaatttggcagcaatctctgcatttggtggatctctgaacacaat
agttgtagattctatggaaaatatagagttagcccttcgttttctacgagaacagcgcag
aggtgtcacaaactttatagatctctcccgagttagtgaccaatatcgaagatattatgc
aggacactcccaaatgactgttcctcagggcaccgttctgtttctagatcaactccgtgt
gaaagacgaggcatgcaaaccggcgttatggcacgtggtgagagacactttgctatgtga
agacatgaaccttgcaaacaagctcacgtctggacgaggggctacccagcgtgtggtcac
ctatgaaggagatgtttttgatccatctggagtgataagcggtggtggagataaggccaa
aacactcaaaagtggcagaggctttgcccttactgtcaataactctggaactcggggaag
agacatgctagatgatgaagcacacaggaggaaattgaaagatagcatttctgcagagat
tgatgctgtacatggtaagttagcaaatttgaacaacgagctagagacctgtaggcgagc
attggcacaggccactttatctgaagaagctacggccaaggctgctataatggcaaga-a
tcacagcctttcaagatgaattttcaaaggcacgagatctgatttttcgtgctcttagtt
ctcttcgtagctcgtttgcatcttcagtactggctaagtcttccatcgaaatcagcgctc
taattaaaaa-ggaggtatctaatttgtatcatgccttggaagaatgtaatatttctgga
gctggagatcttgagaacatcttgcataacttagcagaactgtgccccacgctccttagc
atctctgaggatattctgtcagagtttcctgatgcaggcccggcgctcctcaatatgtca
gcatcggctcatgcaagatcactcaagaacagtgctcttacctctgttttatcaactggg
atctttggagacatcttctctgtaggagacttctcagataagaatattacagagatcttg
gatcaatgcgccgatgctcttacgacccggagtctaccatccagcatatttgtcttccaa
gtggatatacggcaaacagtgttccttggagaccaggagctccaactgagatcagaggag
gagcaccttgctggtgaaattcaggcattagaagctctagcaaagaaaatagaggaaggt
caagcaactagtgaac-agatagagcttaagcgcgaccttaatatccactcggagaggca
taaagaattagtgaaagctctccaggacgctactgacaaccggaggaaacttgagcctcg
aatatccagggtgcgcaaacaaatcacagagctacagaacaataagcatagatttcagtc
cgaaattgacgactatcgccacaggttacaagagttggaacgacatcaagagaaactaaa
tggcgaagagctcccaggcattcaagtcgaggtaaataaattaaaggctcaaacaacaga
ggctaacagtagacactccagtgttatcactcagcgagagggattccttaaggaactcca
cgagttaaagcaaagcattcaagctattgagcaaacaatccaggggaaagaaatagagtg
ccggcgacatgtaacaagatatacggagcatctgcacctccttgataagcttcacggtgc
attgcagctgacggtttttgactttgctgagctagggatattgctcaatccacagtcagt
ggatgtattaacaaatcaacagaatgtggatcttgtgcaggagctatgtacgttccccca
acgggaactagattctcaggaggtatctgacttggtactagaactttatggaagcatcaa
ggttgacaagaaggcttccaagtcgctggagactggtctcgatttagataccagcacagc
tctgttgatggagtaccgcactcgtgcacaagccgtctttgagcgtcaagctgaatttca
agcactctctgcctcttatgacgcgaaaaaaacagagctcaatgccaaacgagatcaacg
agcgtctgaatttattgctgcctttacgctcatcaatacatatttgcgagatatctataa
gacactgacacttggtggagacgcacagctggagtttgttaaccaatttgatcccttcga
tggggtcctctttagtgtgatgcctccgaggaagtcgtggaagcaaatatgccacct
>GCA_001543975.1_contig32 58983:61616
cacagctacgactctggcagagctttgctgtagtattatggcttggattttcttgattgg
tactaatttcaagacactacttgaatcccttgagccctatgtcaactctcttcaactaat
gtctggcattgaagagagactccgtgagtaccagcaggtacaaaacaggaatagaatgct
acatgctgaaaaggcgcaacttcaaggattactgctagaactgcaggaacgtttaaaggc
tgttgacgctccccaagatatattaaaagaacagacagaaacggagagactgcttctgga
ggctcaggcaaaaggactgctcaagggaatctacggtagggttggtaacttggcatatgt
tgcctcccaagatattaatttggcagcaatctctgcatttggtggatctctgaacacaat
agttgtagattctatggaaaatatagagttagcccttcgttttctacgagaacagcgcag
aggtgtcacaaactttatagatctctcccgagttagtgaccaatatcgaagatattatgc
aggacactcccaaatgactgttcctcagggcaccgttctgtttctagatcaactccgtgt
gaaagacgaggcatgcaaaccggcgttatggcacgtggtgagagacactttgctatgtga
agacatgaaccttgcaaacaagctcacgtctggacgaggggctacccagcgtgtggtcac
ctatgaaggagatgtttttgatccatctggagtgataagcggtggtggagataaggccaa
aacactcaaaagtggcagaggctttgcccttactgtcaataactctggaactcggggaag
agacatgctagatgatgaagcacacaggaggaaattgaaagatagcatttctgcagagat
tgatgctgtacatagtaagttagcaaacttgaacaacgagctagagacctgtaggcgagc
attggcacaggccactttatctgaagaagctacggccaaggctgctataatggcaaga-a
tcacagcctttcaagatgaattttcaaaggcacgagatctgatttttcgtgctcttagtt
ctcttcgtagctcgtttgcatcttcagtactggctaagtcttccatcgaaatcagcactc
taattaaaaa-ggaggtatctaatttgtatcatgccttggaagaatgtgatatttctgga
gctggagatcttgagaatatcttgcataacttagtagaactgtgccccacgctccttagc
atctctgaggatattctgtcagagtttcctgatgcaggcccggcactcctcaatatgtca
gcatcggctcatgcaagatcactcaagaacagtgctcttacctctgttttatcaactggg
atctttggagacatcttctctgtaggagactcctcagataagaatattacagagatcttg
gatcaatgcgccgatgctcttacgacccggagtctaccatccagcatatttgtcttccaa
gtggatatacggcaaacagtgttccttggagaccaggagcttcaactgagatcagaggag
gagcaccttactggtgaaattcaggcattagaagctctagcaaagaaaatagaggaaggt
caagcaactggtgaac-agatagagctcaagcgcgaccttaatatccactcggagagaca
taaggaattagtgaaagctctccaggacgctactgacaaccagaggaaacttgagcctcg
aatatccagggtgcgcaaacaaatcacagagctacagaacaataagcatagatttcagtc
cgaaattgacgactatcgccacaggttacaagagttggaacgacatcaagagaaactaaa
tggcgaagagctcccaggcattcaagtcgaggtaaataaattaaaggctcaaacaacaga
ggctaacagtaggcactccagtgttatcactcagcgagagggactcctcaaggaactcca
cgagctaaagcaaagcattcaagctattgagcaaacaatccaggggaaagaaatagagtg
ccggcgacatgtaacaagatatacggagcatctgcacctccttgataagcttcacggtgc
attgcagctgacggtttttgactttgctgagctagggatattgctcaatccacagtcagt
ggatgtattaacaaatcaacagaatgtggatcttgtgcaggagctatgtacgttccccca
acgggagctagattctcaggaggtatctgacttggtactagaactttatggaggcatcaa
ggttgacaagaaggcttccaagtcgctggagactggtctcgatttagataccagcacagc
tctgttgatggagtaccgcactcgtgcacaagccgtctttgagcgtcaagctgaatttca
agcactctctgcctcttatgacgcgaaaaaaacagagctcaatgccaaacgagatcaacg
agcgtctgaatttattgctgcctttacgctcatcaatacatatttgcgagatatctataa
gacactgacacttggtggagacgcacagctggagtttgttaaccaatttgatcccttcga
tggggtcctctttagtgtgatgcctccgaggaagtcgtggaagcaaatatgccacct
>Gerbil_contig001.1 1248642:1251275
cacagctacgactctggcagagctttgctgtagtattatggcttggattttcttgattgg
tactaatttcaagacactacttgaatcccttgagccctatgtcaactctcttcaactaat
gtctggcattgaagagagactccgtgagtaccagcaggtacaaaacaggaatagaatgct
acatgctgaaaaggcgcaacttcagggattactgctagaactgcaggaacgtttaaaggc
tgttgacgctccccaagatatattaaaagaacagacagaaacggagagactgcttctgga
ggctcaggcaaaaggactgctcaagggaatctacggtagggttggtaacttggcatatgt
tgcctcccaagatattaatttggcagcaatctctgcatttggtggatctctgaacacaat
agttgtagattctatggaaaatatagagttagcccttcgttttctacgagaacagcgcag
aggtgtcacaaactttatagatctctcccgagttagtgaccaatatcgaagatattatgc
aggacactcccaaatgactgttcctcagggcaccgttctgtttctagatcaactccgtgt
gaaagacgaggcatgcaaaccggcgttatggcacgtggtgagagacactttgctatgtga
agacatgaaccttgcaaacaagctcacgtctggacgaggggctacccagcgtgtggtcac
ctatgaaggagatgtttttgatccatctggagtgataagcggtggtggagataaggccaa
aacactcaaaagtggcagaggctttgcccttactgtcaataactctggaactcggggaag
agacatgctagatgatgaagcacacaggaggaaattgaaagatagcatttctgcagagat
tgatgctgtacatggtaagttagcaaacttgaacaacgagctagagacctgtaggcgagc
attggcacaggccactttatctgaagaagctacggccaaggctgctataatggcaaga-a
tcacagcctttcaagatgaattttcaaaggcacgagatctgatttttcgtgctcttagtt
ctcttcgtagctcgtttgcatcttcagtactggctaagtcttccatcgaaatcagcgctc
taattaaaaa-ggaggtatctaatttgtatcatgccttggaagaatgtgatatttctgga
gctggagatcttgagaacatcttgcataacttagcagaactgtgccccacgctccttagc
atctctgaggatattctgtcagagtttcctgatgcaggcccggcgctcctcaatatgtca
gcatcggctcatgcaagatcactcaagaacagtgctcttacctctgttttatcaactggg
atctttggagacatcttctctgtaggaggctcctcagataagaatattacagagatcttg
gatcaatgcgccgatgctcttacgacccggagtctaccatccagcatatttgtcttccaa
gtggatatacggcaaacagtgttccttggagaccaggagctccaactgagatcagaggag
gagcaccttactggtgaaattcaggcattagaagctctagcaaagaaaatagaggaaggt
caagcaactagtgaac-aaatagagctcaagcgcgaccttaatatccactcggagagaca
taaagaattagtgaaagctctccaggacgctactgacaaccagaggaaacttgaacctcg
aatatccagggtgcgcaaacaaatcacagagctacagaacaataagcatagatttcagtc
cgaaattgacgactatcgccacaggttacaagagttggaacgacatcaagagaaactaaa
tggcgaagagctcccaggcattcaagtcgaggtaaataaattaaaggctcaaacaacaga
ggctaacagtaggcactccagtgttatcactcagcgagagggactcctcaaggaactcca
cgagctaaagcaaagcattcaagctattgagcaaacaatccaggggaaagaaatagagtg
ccggcgacatgtaacaagatatacggagcatctgcaccttcttgataagcttcacggtgc
attgcagctgacggtttttgactttgctgagctagggatattgctcaatccacagtcagt
ggatgtattaacaaatcaacagaatgtggatcttgtgcaggagctatgtacgttccccca
acgggaactagattctcaggaggtatctgacttggtactagaactttatggaggcatcaa
ggttgacaagaaggcttccaagtcgctggagactggtctcgatttagatactagcacagc
tctgttgatggagtaccgcactcgtgcacaagccgtctttgagcatcaagctgaatttca
agcactctctgcctcttatgacgcgaaaaaaacagagctcaatgccaaacgagatcaacg
agcgtctgaatttattgctgcctttacgctcatcaatacatatttgcgagatatctataa
gacattgacacttggtggagacgcacagctggagtttgttaaccaatttgatcccttcga
tggggtcctctttagtgtgatgcctccgaggaagtcgtggaagcaaatatgccacct
>Gi-P132_contig001.1 1248598:1251231
cacagctacgactctggcagagctttgctgtagtattatggcttggattttcttgattgg
tactaatttcaagacactacttgaatcccttgagccctatgtcaactctcttcaactaat
gtctggcattgaagagagactccgtgagtaccagcaggtacaaaacaggaatagaatgct
acatgctgaaaaggcgcaacttcagggattactgctagaactgcaggaacgtttaaaggc
tgttgacgctccccaagatatattaaaagaacagacagaaacggagagactgcttctgga
ggctcaggcaaaaggactgctcaagggaatctacggtagggttggtaacttggcatatgt
tgcctcccaagatattaatttggcagcaatctctgcatttggtggatctctgaacacaat
agttgtagattctatggaaaatatagagctagcccttcgttttctacgagaacagcgcag
aggtgtcacaaactttatagatctctcccgagttagtgaccaatatcgaagatattatgc
aggacactcccaaatgactgttcctcagggcaccgttctgtttctagatcaactccgtgt
gaaagacgaggcatgcaaaccggcgttatggcacgtggtgagagacactttgctatgtga
agacatgaaccttgcaaacaagctcacgtctggacgaggggctacccagcgtgtggtcac
ctatgaaggagatgtttttgatccatctggagtgataagcggcggtggagataaggccaa
aacactcaaaagtggcagaggctttgcccttactgtcaataactctggaactcggggaag
agacatgctagatgatgaagcacacaggaggaaattgaaagatagcatttctgcagagat
tgatgctgtacatagtaagttagcaaacttgaacaacgagctagagacctgtaggcgagc
attggcacaggccactttatctgaagaagctacggccaaggctgctataatggcaaga-a
tcacagcctttcaagatgaattttcaaaggcacgagatctgatttttcgtgctcttagtt
ctcttcgtagctcgtttgcatcttcagtactggctaagtcttccatcgaaatcagcgctc
taattaaaaa-ggaggtatctaatttgtatcatgccttggaagaatgtgatatttctgga
gctggagatcttgagaacatcttgcataacttagcagaactgtgccccacgctccttagc
atctctgaggatattctgtcagagtttcctgatgcaggcccggcgctcctcaatatgtca
gcatcggctcatgcaagatcactcaagaacagtgctcttacctctgttttatcaactggg
atctttggagacatcttctctgtaggagactcctcagataagaatattacagagatcttg
gatcaatgcgccgatgctcttacgacccggagtctaccatccagcatatttgtcttccaa
gtggatatacggcaaacagtgttccttggagaccaggagctccaactgagatcagaggag
gagcaccttactggtgaaattcaggcattagaagctctagcaaagaaaatagaggaaggt
caagcaactggtgaac-agatagagctcaagcgcgaccttaatatccactcggagagaca
taaggaattagtgaaagctctccaggacgttactgacaaccagaggaaacttgagcctcg
aatatccagggtgcgcaaacaaatcacagagctacagaacaataagcatagatttcagtc
cgaaattgacgactatcgccgcaggttacaagagttggaacgacatcaagagaaactaaa
tggcgaagagctcccaggcattcaagtcgaggtaaataaattaaaggctcaaacaacaga
ggctaacagtaggcactccagtgttatcactcagcgagagggactcctcaaggaactcca
cgagctaaagcaaagcattcaagctattgagcaaacaatccaggggaaagaaatagagtg
ccggcgacatgtaacaagatatacggagcatctgcacctccttgataagcttcacggtgc
attgcagctgacggtttttgactttgctgagctagggatattgctcaatccacaatcagt
ggatgtattaacaaatcaacagaatgtggatcttgtgcaggagctatgtacgttccccca
acgggagctagattctcaggaggtatctgacttggtactagaactttatggaggcatcaa
ggttgacaagaaggcttccaagtcgctggagactggtctcgatttagataccagcacagc
tctgttgatggagtaccgcactcgtgcacaagccgtctttgagcgtcaagctgaatttca
agcactctctgcctcttatgacgcgaaaaaaacagagctcaatgccaaacgagatcaacg
agcgtctgaatttattgctgcctttacgctcatcaatacatatttgcgagatatctataa
gacactaacacttggtggagacgcacagctggagtttgttaaccaatttgatcccttcga
tggggtcctctttagtgtgatgcctccgaggaagtcgtggaagcaaatatgccacct
>Gi-P289_contig001.1 1248658:1251291
cacagctacgactctggcagagctttgctgtagtattatggcttggattttcttgattgg
tactaatttcaagacactacttgaatcccttgagccctatgtcaactctcttcarytaat
gtctggcattgaagagagactccgtgagtaccagcaggtacaaaacaggaatagaatgct
acatgctgaaaaggcgcaacttcagggattactgctagaactgcaggaacgtttaaaggc
tgttgacgctccccaagatatattaaaagaacagacagaaacggagagactgcttctgga
ggctcaggcaaaaggactgctcaagggaatctacggtagggttggtaacttggcatmtgt
tgcctcccaagatattaatttggcagcaatctctgcatttggtggatctctgaacacaat
agttgtagattctatggaaaatatagagttagcccttcgttttctacgagaacagcgcag
aggtgtcacaaactttatagatctctctcgagttagtgaccaatatcgaagatattatgc
aggacactcccaaatgactgttcctcagggcaccgttctgtttctagatcaactccgtgt
gaaagacgaggcatgcaaaccggcgttatggcacgtggtgagagacactttgctatgtga
agacatgaaccttgcaaacaagctcacgtctggacgaggggctacccagcgtgtggtcac
ctatgaaggagatgtttttgatccatctggagtgataagcggtggtggagataaggccaa
aacactcaaaagtggcagaggctttgcccttactgtcaataactctggaactcggggaag
agacatgctagatgatgaagcacacaggaggaaattgaaagatagcatttctgcagagat
tgatgctgtacatagtaagttagcaaacttgaacaacgagctagagacctgtaggcgagc
attggcacaggccactttatctgaagaagctacggccaaggctgctataatggcaaga-a
tcacagcctttcaagatgaattttcaaaggcacgagatctgatttttcgtgctcttagtt
ctcttcgtagctcgtttgcatcttcagtactggctaagtcttccatcgaaatcagcactc
taattaaaaa-ggaggtatctaatttgtatcatgccttggaagaatgtgatatttctgga
gctggagatcttgagaacatcttgcataacttagcagaactgtgctccacgctccttagc
atctctgaggatattctgtcagagtttcctgatgcaggcccggcgctcctcaatatgtca
gcatcggctcatgcaagatcactcaagaacagtgctcttacctctgttttatcaactggg
atctttggagacatcttctctgtaggagactcctcagataagaataytacagagatcttg
gatcaatgcgccgatgctcttacgacccggagtctaccatccagcatatttgtcttccaa
gtggatatacggcaaacagtgttccttggagaccaggagctccaactgagatcagaggag
garcaccttactggtgaaattcaggcattagaagctctagcaaagaaaatagaggaaggt
caagcaactggtgaac-agatagagctcaagcgcgaccttaatatccactcggagagaca
taaggaattagtgaaagctctccaggacgttactgacaaccagaggaaacttgagcctcg
aatatccagggtgcgcaaacaaatcacagagctacagaacaataagcatagatttcagtc
cgaaattgacgactatcgccacaggttacaagagttggaacgacatcaagagaaactaaa
tggcraagagctcccaggcattcaagtcgaggtaaataaattaaaggctcaaacaacaga
ggctaacagtaggcactccagtgttatcactcagcgagagggactcctcaaggaactcca
cgagctaaagcaaagcattcaagctattgagcaaacaatccaggggaaagaaatagagtg
ccggcgacatgtaacaagatatacggagcatctgcacctccttgataagcttcacggtgc
attgcagctgacggtttttgactttgctgagctagggatattgctcaatccacaatcagt
ggatgtattaacaaatcaacagaatgtggatcttgtgcaggagctatgtacgttccccca
acgggagctagattctcaggaggtatctgacttggtactagaactttatggaggcatcaa
ggttgacaagaaggcttccaagtcgctggagactggtctcgatttagataccagcacagc
tctgttgatggagtaccgcactcgtgcacaagccgtctttgagcgtcaagctgaatttca
agcactctctgcctcttatgacgcgaaaaaaacagagctcaatgccaaacgagatcaacg
agcgtctgaatttattgctgcctttacgctcatcaatacatatttgcgagatatctataa
gacactgacacttggtggagacgcacagctggagtttgttaaccaatttgatcccttcga
tggsgtcctctttagtgtgatgcctccgaggaagtcgtggaagcaaatatgccacct
>Gi-P448_contig001.1 1248580:1251213
cacagctacgactctggcagagctttgctgtagtattatggcttggattttcttgattgg
tactaatttcaagacactacttgaatcccttgagccctatgtcaactctcttcagctaat
gtctggcattgaagagagactccgtgagtaccagcaggtacaaaacaggaatagaatgct
acatgctgaaaaggcgcaacttcagggattactgctagaactgcaggaacgtttaaaggc
tgttgacgctccccaagatatattaaaagaacagacagaaacggagagactgcttctgga
ggctcaggcaaaaggactgctcaagggaatctacggtagggttggtaacttggcatatgt
tgcctcccaagatattaatttggcagcaatctctgcatttggtggatctctgaacacaat
agttgtagattctatggaaaatatagagttagcccttcgttttctacgagaacagcgcag
aggtgtcacaaactttatagatctctctcgagttagtgaccaatatcgaagatattatgc
aggacactcccaaatgactgttcctcagggcaccgttctgtttctagatcaactccgtgt
gaaagacgaggcatgcaaaccggcgttatggcacgtggtgagagacactttgctatgtga
agacatgaaccttgcaaacaagctcacgtctggacgaggggctacccagcgtgtggtcac
ctatgaaggagatgtttttgatccatctggagtgataagcggtggtggagataaggccaa
aacactcaaaagtggcagaggctttgcccttactgtcaataactctggaactcggggaag
agacatgctagatgatgaagcacacaggaggaaattgaaagatagcatttctgcagagat
tgatgctgtacatagtaagttagcaaacttgaacaacgagctagagacctgtaggcgagc
attggcacaggccactttatctgaagaagctacggccaaggctgctataatggcaaga-a
tcacagcctttcaagatgaattttcaaaggcacgagatctgatttttcgtgctcttagtt
ctcttcgtagctcgtttgcatcttcagtactggctaagtcttccatcgaaatcagcactc
taattaaaaa-ggaggtatctaatttgtatcatgccttggaagaatgtgatatttctgga
gctggagatcttgagaacatcttgcataacttagcagaactgtgccccacgctccttagc
atctctgaggatattctgtcagagtttcctgatgcaggcccggcgctcctcaatatgtca
gcatcggctcatgcaagatcactcaagaacagtgctcttacctctgttttatcaactggg
atctttggagacatcttctctgtaggagactcctcagataagaatactacagagatcttg
gatcaatgcgccgatgctcttacgacccggagtctaccatccagcatatttgtcttccaa
gtggatatacggcaaacagtgttccttggagaccaggagctccaactgagatcagaggag
gagcaccttactggtgaaattcaggcattagaagctctagcaaagaaaatagaggaaggt
caagcaactggtgaac-agatagagctcaagcgcgaccttaatatccactcggagagaca
taaggaattagtgaaagctctccaggacgttactgacaaccagaggaaacttgagcctcg
aatatccagggtgcgcaaacaaatcacagagctacagaacaataagcatagatttcagtc
cgaaattgacgactatcgccacaggttacaagagttggaacgacatcaagagaaactaaa
tggcgaagagctcccaggcattcaagtcgaggtaaataaattaaaggctcaaacaacaga
ggctaacagtaggcactccagtgttaccactcagcgagagggactccttaaggaactcca
cgagttaaagcaaagcattcaagctattgagcaaacaatccaggggaaagaaatagagtg
ccggcgayatgtaacaagatatacggagcatctgcacctccttgataagcttcacggtgc
attgcagctgacggtttttgactttgctgagctagggatattgctcaatccacaatcagt
ggatgtattaacaaatcaacagaatgtggatcttgtgcaggagctatgtacgttccccca
acgggagctagattctcaggaggtatctgacttggtactagaactttatggaggtatcaa
ggttgacaagaaggcttccaagtcgctggagactggtctcgatttagataccagcacagc
tctgttgatggagtaccgcactcgtgcacaagccgtctttgagcgtcaagctgaatttca
agcgctctctgcctcttatgacgcgaaaaaaacagagctcaatgccaaacgagatcaacg
agcgtctgaatttattgctgcctttacgctcatcaatacatatttgcgagatatctataa
gacactaacacttggtggagacgcacagctggagtttgttaaccaatttgatcccttcga
tggggtcctctttagtgtgatgcctccgaggaagtcgtggaagcaaatatgccacct
>Gi-P514_contig001.1 1248574:1251207
cacagctacgactctggcagagctytgytgtagtattatggcttggattttcttgattgg
tactaatttcaagacactacttgaatcccttgagccctatgtcaactctcttcaactaat
gtctggcattgaagagagactccgtgagtaccagcaggtacaaaacaggaatagaatgct
acatgctgaaaaggcgcaacttcagggattactgctagaactgcaggaacgtttaaaggc
tgttgacgctccccaagatatattaaaagaacagacagaaacggagagactgcttctgga
ggctcaggcaaaaggactgctcaagggaatctacggtagggttggtaacttggcatmtgt
tgcctcccaagatattaatttggcagcaatytctgcatttggtggatctctgaacacaat
agttgtagattctatggaaaatatagagttagcccttcgttttctacgagaacagcgcag
aggtgtcacaaactttatagatctctctcgagttagtgaccaatatcgaagatattatgc
aggacactcccaaatgactgttcctcagggcaccgttctgtttctagatcaactccgtgt
gaaagacgaggcatgcaaaccggcgttatggcacgtggtgagagacactttgctatgtga
agacatgaaccttgcaaacaagctcacgtctggacgaggggctacccagcgtgtggtcac
ctatgaaggagatgtttttgatccatctggagtgataagcggtggtggagataaggccaa
aacactcaaaagtggcagaggctttgcccttactgtcaatacctctggaaatcggggaag
agatatgctagatgatgaagcacacaggaggaaattgaaagatagcatttctgcagagat
tgatgctgtacatagtaagttagcaaacttgaacaacgagctagagacctgtaggcgagc
attggcacaggccactttatctgaagaagctacggccaaggctgctataatggcaaga-a
tcacagcctttcaagatgaattttcaaaggcacgagatctgatttttcgtgctcttagtt
ctcttcgtagctcgtttgcatcttcagtactggctaagtcttccaycgaaatcagcactc
taattaaaaa-ggaggtatctaatttgtatcatgccttggaagaatgtgatatttctgga
gctggagatcttgagaacatcttgcataacttagcagaactgtgccccacgctccttagc
atctctgargatattctgtcagagtttcctgatgcaggcccggcgctcctcaatatgtca
gcatcggctcatgcaagatcactcaagaacagtgctcttacctctgttttatcaactggg
atctttggagacatcttctctgtaggagactcctcagataagaataytacagagatcttg
gatcaatgcgccgatgctcttacgacccggagtctaccatccagcatatttgtcttccaa
gtggatatacggcaaacagtgttccttggagaccaggagctccaactgagatcagaggag
gagcaccttactggtgaaattcaggcattagaagctctagcaaagaaaatagaggaaggt
caagcaactrgtgaac-aratagagctcaagcgcgaccttaatatccactcggagagaca
taaggaattagtgaaagctctccaggacgctactgacaaccagaggaaacttgagcctcg
aatatccagggtgcgcaaacaaatcacagagctacagaacaataagcatagatttcagtc
cgaaattgacgactatcgccgcaggttacaagagttggaacgacatcaagagaaactaaa
tggcgaagagctcccaggcattcaagtcgaggtaaataaattaaaggctcaaacaacaga
ggctaacagtaggcactccagtgttatcactcagcgagagggactccttaaggaactcca
cgagttaaagcaaagcattcaagctattgagcaaacaatccaggggaaagaaatagagtg
ccggcgacatgtaacaagatatacggagcatctgcacctccttgataagcttcacggtgc
attgcagctgacggtttttgactttgctgagctagggatattgctcaatccacagtcagt
ggatgtattaacaaatcaacagaatgtggatcttgtgcaggagctatgtacgttccccca
acgggagctagattctcaggaggtatctgacttggtactagaactttatggaggcatcaa
ggttgacaagaaggcttccaagtcgctggagactggtctcgatttagataccagcacagc
tctgttgatggagtaccgcactcgtgcacaagccgtctttgagcgkcaagctgaatttca
agcactctctgcctcytatgacgcgaaaaaaacagagctcaatgccaaacgagatcaacg
agcgtctgaatttattgctgcctttacgctcatcaatacatatttgcgagatatctataa
gacactgacacttggtggagacgcacagctggagtttgttaaccaatttgatcccttcga
tggggtcctctttagtgtgatgcctccgaggaagtcgtggaagcaaatatgccacct
>Gi-P521_contig001.1 1248620:1251253
cacagctacgactctggcagagctttgctgtagtattatggcttggattttcttgattgg
tactaatttcaagacactacttgaatcccttgagccctatgtcaactctcttcaactaat
gtctggcattgaagagagactccgtgagtaccagcaggtgcaaaacaggaatagaatgct
acatgctgaaaaggcgcaacttcagggattactgttagaactgcaggaacgtttaaaggc
tgttgacgctccccaagatatattaaaagaacagacagaaacggagagactgcttctgga
ggctcaggcaaaaggactgctcaagggaatctacggtagggttggtaacttggcatatgt
tgcctcccaagatattaatttggcagcaatctctgcatttggtggatctctgaacacaat
agttgtagattctatggaaaatatagagttagcccttcgttttctacgagaacagcgcag
aggtgtcacaaactttatagatctctctcgagttagtgaccaatatcgaagatattatgc
aggacactcccaaatgactgttcctcagggcaccgttctgtttctagatcaactccgtgt
gaaagacgaggcatgcaaaccggcgttatggcacgtggtgagagacactttgctatgtga
agacatgaaccttgcaaacaagctcacgtctggacgaggggctacccagcgtgtggtcac
ctatgaaggagatgtttttgatccatctggagtgataagcggtggtggagataaggccaa
aacactcaaaagtggcagaggctttgcccttactgtcaataactctggaactcggggaag
agacatgctagatgatgaagcacacaggaggaaattgaaagatagcatttctgcagagat
tgatgctgtacatagtaagttagcaaacttgaacaacgagctagagacctgtaggcgagc
attggcacaggccactttatctgaagaagctacggccaaggctgctataatggcaaga-a
tcacagcctttcaagatgaattttcaaaggcacgagatctgatttttcgtgctcttagtt
ctcttcgtagctcgtttgcatcttcagtactggctaagtcttccatcgaaatcagcgctc
taattaaaaa-ggaggtatctaatttgtatcatgccttggaagaatgtgatatttctgga
gctggagatcttgagaacatcttgcataacttagcagaactgtgccccacgctccttagc
atctctgaggatattctgtcagagtttcctgatgcaggcccggcgctcctcaatatgtca
gcatcggctcatgcaagatcactcaagaacagtgctcttacctctgttttatcaactggg
atctttggagacatcttctctgtaggagactcctcagataagaatattacagagatcttg
gatcaatgcgccgatgctcttacgacccggagtctaccatccagcatatttgtcttccaa
gtggatatacggcaaacagtgttccttggagaccaggagctccaactgagatcagaggag
gagcaccttactggtgaaattcaggcattagaagctctagcaaagaaaatagaggaaggt
caagcaactggtgaac-agatagagctcaagcgcgaccttaatatccactcggagagaca
taaagaattagtgaaagctctccaggacgctactgacaaccagaggaaacttgagcctcg
aatatccagggtgcgcaaacaaatcacagagctacagaacaataagcatagatttcagtc
cgaaattgacgactatcgccacaggttacaagagttggaacgacatcaagagaaactaaa
tggcgaagagctcccaggcattcaagtcgaggtaaataaattaaaggctcaaacaacaga
ggctaacagtaggcactccagtgttaccactcagcgagagggactcctcaaggaactcca
cgagctaaagcaaagcattcaagctattgagcaaacaatccaggggaaagaaatagagtg
ccggcgacatgtaacaagatatacggagcatctgcacctccttgataagcttcacggtgc
attgcagctgacggtttttgactttgctgagctagggatattgctcaatccacaatcagt
ggatgtattaacaaatcaacagaatgtggatcttgtgcaggagctatgtacgttccccca
acgggagctagattctcaggaggtatctgacttggtactagaactttatggaggcatcaa
ggttgacaagaaggcttccaagtcgctggagactggtctcgatttagataccagcacagc
tctgttgatggagtaccgcactcgtgcacaagccgtctttgagcgtcaagctgaatttca
agcactctctgcctcttatgacgcgaaaaaaacagagctcaatgccaaacgagatcaacg
agcgtctgaatttattgctgcctttacgctcatcaatacatatttgcgagatatctataa
gacactgacacttggtggagacgcacagctggagtttgttaaccaatttgatcccttcga
tggggtcctctttagtgtgatgcctccgaggaagtcgtggaagcaaatatgccacct
>Gi-P528_contig001.1 1248636:1251269
cacagctacgactctggcagagctttgctgtagtattatggcttggattttcttgattgg
tactaatttcaagacactacttgaatcccttgagccctatgtcaactctcttcaactaat
gtctggcattgaagagagactccgtgagtaccagcaggtgcaaaacaggaatagaatgct
acatgctgaaaaggcgcaacttcagggattactgctagaactgcaggaacgtttaaaggc
tgttgacgctccccaagatatattaaaagaacagacagaaacggagagactgcttctgga
ggctcaggcaaaaggactgctcaagggaatctacggtagggttggtaacttggcatatgt
tgcctcccaagatattaatttggcagcaatctctgcatttggtggatctctgaacacaat
agttgtagattctatggaaaatatagagttagcccttcgttttctacgagaacagcgcag
aggtgtcacaaactttatagatctctcccgagttagtgaccaatatcgaagatattatgc
aggacactcccaaatgactgttcctcagggcaccgttctgtttctagatcaactccgtgt
gagagacgaggcatgcaaaccggcgttatggcacgtggtgagagacactttgctatgtga
agacatgaaccttgcaaacaagctcacgtctggacgaggggctacccagcgtgtggtcac
ctatgaaggagatgtttttgatccatctggagtgataagcggtggtggagataaggccaa
aacactcaaaagtggcagaggctttgcccttactgtcaataactctggaactcggggaag
agacatgctagatgatgaagcacacaggaggaaattgaaagatagcatttctgcagagat
tgatgctgtacatagtaagttagcaaacttgaacaacgagctagagacctgtaggcgagc
attggcacaggccactttatctgaagaagctacggccaaggctgctataatggcaaga-a
tcacagcctttcaagatgaattttcaaaggcacgagatctgatttttcgtgctcttagtt
ctcttcgtagctcgtttgcatcttcagtactggctaagtcttccatcgaaatcagcactc
taattaaaaa-ggaggtatctaatttgtatcatgccttggaagaatgtgatattcctgga
gctggagatcttgagaatatcttgcataacttagtagaactgtgctccacgctccttagc
atctctgaggatattctgtcagagtttcctgatgcaggcccggcgctcctcaatatgtca
gcatcggctcatgcaagatcactcaagaacagtgctcttacctctgttttatcaactggg
atctttggagacatcttctctgtaggagactcctcagataagaatattacagagatcttg
gatcaatgcgccgatgctcttacgacccggagtctaccatccagcatatttgtcttccaa
gtggatgtacggcaaacagtgttccttggagaccaggagctccaactgagatcagaggag
gagcaccttactggtgaaattcaggcattagaagctctagcaaagaaaatagaggaaggt
caagcaactggtgaac-agatagagctcaagcgcgaccttaatatccactcggagaaaca
taaggaattagtgaaagctctccaggacgctactgacaaccagaggaaacttgagcctcg
aatatccagggtgcgcaaacaaatcacagagctacagaacaataagcatagatttcagtc
cgaaattgacgactatcgccacaggttacaagaattggaacgacatcaagagaaactaaa
tggcgaagagctcccaggcattcaagtcgaggtaaataaattaaaggctcaaacaacaga
ggctaacagtaggcactccagtgttatcactcagcgagagggactcctcaaggaactcca
cgagctaaagcaaagcattcaagctattgagcaaacaatccaggggaaagaaatagagtg
ccggcgacatgtaacaagatatacggagcatctgcacctccttgataagcttcacggtgc
attgcagctgacggtttttgactttgctgagctagggatattgctcaatccacaatcagt
ggatgtattaacaaatcaacagaatgtggatcttgtgcaggagctatgtacgttccccca
acgggagctagattctcaggaggtatctgacttggtactagaactttatggaggcatcaa
ggttgacaagaaggcttccaagtcgctggagactggtctcgatttagataccagcacagc
tctgttgatggagtaccgcactcgtgcacaagccgtctttgagcgtcaagctgaatttca
agcactctctgcctcttatgacgcgaaaaaaacagagctcaatgccaaacgagatcaacg
agcgtctgaatttattgctgcctttacgctcatcaatacatatttgcgagatatctataa
gacactgacacttggtggagacgcacagctggagtttgttaaccaatttgatcccttcga
tggggtcctctttagtgtgatgcctccgaggaagtcgtggaagcaaatatgccacct
>Gi-P621_contig001.1 1248665:1251298
cacagctacgactctggcagagctttgctgtagtattatggcttggattttcttgattgg
tactaatttcaagacactacttgaatcccttgagccctatgtcaactctcttcaactaat
gtctggcattgaagagagactccgtgagtaccagcaggtacaaaacaggaatagaatgct
acatgctgaaaaggcgcaacttcagggattactgctagaactgcaggaacgtttaaaggc
tgttgacgctcctcaagatatattaaaagaacagacagaaacggagagactgcttctgga
ggctcaggcaaaaggactgctcaagggaatctacggtagggttggtaacttggcatatgt
tgcctcccaagatatcaatttggcagcaatctctgcatttggtggatctctgaacataat
agttgtagattctatggaaaatatagagttagcccttcgttttctacgagaacagcgcag
aggtgtcacaaactttatagatctctcccgagttagtgaccaatatcgaagatattatgc
aggacactcccaaatgactgttcctcagggcaccgttctatttctagatcaactccgtgt
gaaggacgaggcatgcaaaccggcgctatggcacgtggtgagagacactttgctatgtga
agacatgaaccttgcaaacaagctcacgtctggacgaggggctacccagcgtgtggtcac
ctatgaaggagatgtttttgatccatctggagtgataagcggtggtggagataaggccaa
aacactcaaaagtggcagaggctttgcccttactgtcaacaactctggaactcggggaag
agacatgctagatgatgaagcacacaggagggaattgaaagatagcatttctgcagagat
tgatgctgtacatggtaatttagcaaacttgaacaacgagctagagacctgtaggcgagc
attggcacaggccactttatctgaagaagctacggccaaggctgctataatggcaaga-a
tcacagcctttcaagatgaattttcaaaggcacgagatctgattttccgtgctcttagtt
ctctccgtagctcgtttgcatcttcagtactggctaagtcttccatcgaaatcagcactc
taattaaaaa-ggaggtatctaatttgtatcatgccttggaagaatgtgatatttctgga
gctggagatcttgagaatatcttgcataacttagcagaactgtgctccacgctccttagc
atctctgaggatattctgtcagagtttcctgatgcaggcccggcgctcctcaatatgtca
gcatcggctcatgcaagatcactcaagaacagtgctcttacctctgttttatcaactggg
atctttggagacatcttctctgtaggagactcctcagataagaatattacagagatcttg
gatcaatgcgccgatgctcttacgacccggagtctaccatccagcatatttgtcttccaa
gtggatatacggcaaacagtgttccttggagaccaggagctccaactgagatcagaggag
gagcaccttactggtgaaattcaggcattagaagctctagcaaagaaaatagaggaaggt
caagcaactggtgaac-agatagagctcaagcgcgaccttaatatccactcggagagaca
taaggaattagtgaaagctctccaggacgctactgacaaccagaggaaacttgagcctcg
aatatccagggtgcgcaaacaaatcacagagttacagaacaataagcatagatttcagtc
cgaaattgacgactatcgccgcaggttacaagagttggaacgacatcaagagaaactaaa
tggcgaagagctcccaggcattcaagtcgagataaacaaattaaaggctcaaacaacaga
ggctaacagtaggcactccagtgttatcactcagcgagagggactcctcaaggaactcca
cgagctaaagcaaagcattcaagctattgagcaaacaatccaggggaaagaaatagagtg
ccggcgacatgtaacaagatatacggagcatctgcacctccttgataagcttcacggtgc
attgcagctgacggtttttgactttgctgagctagggatattgctcaatccacaatcagt
ggatgtattaacaaatcaacagaatgtggatcttgtgcaggagctatgtacgttccccca
acgggagctagattctcaggaggtatctgacttggtactagaactttatggaggcatcaa
ggttgacaagaaggcttccaagtcgctggagactggtctcgatttagataccagcacagc
tctgttgatggagtaccgcactcgtgcacaagccgtctttgagcgtcaagctgaatttca
agcactctctgcctcttatgacgcgaaaaaaacagagctcaatgccaaacgagatcaacg
agcgtctgaatttattgctgcctttacgctcatcaatacatatttgcgagatatctataa
gacactgacacttggtggagacgcacagctggagtttgttaaccaatttgatcccttcga
tggggtcctctttagtgtgatgcctccgaggaagtcgtggaagcaaatatgccacct
>Gi-P676_contig001.1 1248680:1251313
cacagctacgactctggcagagctttgctgtagtattatggcttggattttcttgattgg
tactaatttcaagacactacttgaatcccttgagccctatgtcaactctcttcaactaat
gtctggcattgaagagagactccgtgagtaccagcaggtacaaaacaggaatagaatgct
acatgctgaaaaggcgcaacttcagggattactgctagaactgcaggaacgtttaaaggc
tgttgacgctccccaagatatattaaaagaacagacagaaacggagagactgcttctgga
ggctcaggcaaaaggactgctcaagggaatctacggtagggttggtaacttggcatctgt
tgcctcccaagatatcaatttggcagcaatctctgcatttggtggatctctgaacacaat
agttgtagattctatggaaaatatagagttagcccttcgttttctacgagaacagcgcag
aggtgtcacaaactttatagatctctcccgagttagtgaccaatatcgaagatattatgc
aggacactcccaaatgactgttcctcagggcaccgttctgtttctagatcaactccgtgt
gaaagacgaggcatgcaaaccggcgttatggcacgtggtgagagacactttgctatgtga
agacatgaaccttgcaaacaagctcacgtctggacgaggggctacccagcgtgtggtcac
ctatgaaggagatgtttttgatccatctggagtgataagcggtggtggagataaggccaa
aacactcaaaagtggcagaggctttgcccttactgtcaataactctggaactcggggaag
agacatgctagatgatgaagcacacaggaggaaattgaaagatagcatttctgtagagat
tgatgctgtacatggtaagttagcaaacttgaacaacgagctagagacctgtaggcgagc
attggcacaggccactttatctgaagaagctacggccaaggctgctataatggcaaga-a
tcacagcctttcaagatgaattttcaaaggcacgagatctgatttttcgtgctcttagtt
ctcttcgtagctcgtttgcatcttcagtactggctaagtcttccatcgaaatcagcgctc
taattaaaaa-ggaggtatctaatttgtatcatgccttggaagaatgtgatatttctgga
gctggagatcttgagaacatcttgcataacttagcagaactgtgccccacgctccttagc
atctctgaggatattctgtcagagtttcctgatgcaggcccggcgctcctcaatatgtca
gcatcggctcatgcaagatcactcaagaacagtgctcttacctctgttttatcaactggg
atctttggagacatcttctctgtaggagactcctcagataagaatattacagagatcttg
gatcaatgcgccgatgctcttacgacccggagtctaccatccagcatatttgtcttccaa
gtggatatacggcaaacagtgttccttggagaccaggagctccaactgagatcagaggaa
gagcaccttactggtgaaattcaggcattagaagctctagcaaagaaaatagaggaaggt
caagcaactggtgaac-agatagagctcaagcgcgaccttaatatccactcggagagaca
taaggaattagtgaaagctctccaggacgctactgacaaccagaggaaacttgagcctcg
aatatccagggtgcgcaaacaaatcacagagctacagaacaataagcatagatttcagtc
cgaaattgacgactatcgccgcaagttacaagagttagaacgacatcaagagaaactaaa
tggcgaagagctcccaggcattcaagtcgaggtaaataaattaaaggctcaaacaacaga
ggctaacagtaggcactccagtgttatcactcagcgagagggattccttaaggaactcca
cgagctaaagcaaagcattcaagctattgagcaaacaatccaggggaaagaaatagagtg
ccggcgacatgtaacaagatatacggagcatctgcacctccttgataagcttcacggtgc
attgcagctgacggtttttgactttgctgagctagggatattgctcaatccacagtcagt
ggatgtattaacaaatcaacagaatgtggatcttgtgcaggagctatgtacgttccccca
acgggagctagattctcaggaggtatctgacttggtactagaactttatggaggcatcaa
ggttgacaagaaggcttccaagtcgctggagactggtctcgatttagataccagcacagc
tctgttgatggagtaccgcactcgtgcacaagccgtctttgagcgtcaagctgaatttca
agcactctctgcctcttatgacgcgaaaaaaacagagctcaatgccaaacgagatcaacg
agcgtctgaatttattgctgcctttacgctcatcaatacatatttgcgagatatctataa
gacactgacacttggtggagacgcacagctggagtttgtcaaccaatttgatcccttcga
tggggtcctctttagtgtgatgcctccgaggaagtcgtggaagcaaatatgccacct
>Gi-P678_contig001.1 1248620:1251253
cacagctacgactctggcagagctttgctgtagtattatggcttggattttcttgattgg
tactaatttcaagacactacttgaatcccttgagccctatgtcaactctcttcaactaat
gtctggcattgaagagagactccgtgagtaccagcaggtacaaaacaggaatagaatgct
acatgctgaaaaggcgcaacttcagggattactgctagaactgcaggaacgtttaaaggc
tgttgacgctccccaagatatattaaaagaacagacagaaacggagagactgcttctgga
ggctcaggcaaaaggactgctcaagggaatctacggtagggttggtaacttggcatatgt
tgcctcccaagatattaatttggcagcaatctctgcatttggtggatctctgaacacaat
agttgtagattctatggaaaatatagagttagcccttcgttttctacgagaacagcgcag
aggtgtcacaaactttatagatctctcccgagttagtgaccaatatcgaagatattatgc
aggacactcccaaatgactgttcctcagggcaccgttctgtttctagatcaactccgtgt
gaaagacgaggcatgcaaaccggcgttatggcacgtggtgagagacactttgctatgtga
agacatgaaccttgcaaacaagctcacgtctggacgaggggctacccagcgtgtggtcac
ctatgaaggagatgtttttgatccatctggagtgataagcggtggtggagataaggccaa
aacactcaaaagtggcagaggctttgcccttactgtcaataactctggaactcggggaag
agacatgctagatgatgaagcacacaggaggaaattgaaagatagcatttctgcagagat
tgatgctgtacatggtaagttagcaaacttgaacaacgagctagagacctgtaggcgagc
attggcacaggccactttatctgaagaagctacggccaaggctgctataatggcaaga-a
tcacagcctttcaagatgaattttcaaaggcacgagatctgatttttcgtgctcttagtt
ctcttcgtagctcgtttgcatcttcagtactggctaagtcttccatcgaaatcagcgctc
taattaaaaa-ggaggtatctaatttgtatcatgccttggaagaatgtgatatttctgga
gctggagatcttgagaacatcttgcataacttagcagaactgtgccccacgctccttagc
atctctgaggatattctgtcagagtttcctgatgcaggcccggcgctcctcaatatgtca
gcatcggctcatgcaagatcactcaagaacagtgctcttacctctgttttatcaactggg
atctttggagacatcttctctgtaggagactcctcagataagaatattacagagatcttg
gatcaatgcgccgatgctcttacgacccggagtctaccatccagcatatttgtcttccaa
gtggatatacggcaaacagtgttccttggagaccaggagctccaactgagatcagaggag
gagcaccttactggtgaaattcaggcattagaagctctagcaaagaaaatagaggaaggt
caagcaactggtgaac-agatagagctcaagcgcgaccttaatatccactcggagagaca
taaggaattagtgaaagctctccaggacgttactgacaaccagaggaaacttgagcctcg
aatatccagggtgcgcaaacaaatcacagagctacagaacaataagcatagatttcagtc
cgaaattgacgactatcgccacaggttacaagagttggaacgacatcaagagaaactaaa
tggcgaagagctcccaggcattcaagtcgaggtaaataaattaaaggctcaaacaacaga
ggctaacagtaggcactccagtgttatcactcagcgagagggactccttaaggaactcca
cgagttaaagcaaagcattcaagctattgagcaaacaatccaggggaaagaaatagagtg
ccggcgacatgtaacaagatatacggagcatctgcacctccttgataagcttcacggtgc
attgcagctgacggtttttgactttgctgagctagggatattgctcaatccacagtcagt
ggatgtattaacaaatcaacagaatgtggatcttgtgcaggagctatgtacgttccccca
acgggaactagattctcaggaggtatctgacttggtactagaactttatggaggcatcaa
ggttgacaagaaggcttccaagtcgctggagactggtctcgatttagataccagcacagc
tctgttgatggagtaccgcactcgtgcacaagccgtctttgagcgtcaagctgaatttca
agcactctctgcctcttatgacgcgaaaaaaacagagctcaatgccaaacgagatcaacg
agcgtctgaatttattgctgcctttacgctcatcaatacatatttgcgagatatctataa
gacactgacacttggtggagacgcacagctggagtttgttaaccaatttgatcccttcga
tggggtcctctttagtgtgatgcctccgaggaagtcgtggaagcaaatatgccacct
>Gi-P680_contig001.1 1248696:1251329
cacagctacgactctggcagagctttgctgtagtattatggcttggattttcttgattgg
tactaatttcaagacactacttgaatcccttgagccctatgtcaactctcttcaactaat
gtctggcattgaagagagactccgtgagtaccagcaggtacaaaacaggaatagaatgct
acatgctgaaaaggcgcaacttcagggattactgctagaactgcaggaacgtttaaaggc
tgttgacgctcctcaagatatattaaaagaacagacagaaacggagagactgcttctgga
ggctcaggcaaaaggactgctcaagggaatctacggtagggttggtaacttggcatatgt
tgcctcccaagatatcaatttggcagcaatctctgcatttggtggatctctgaacataat
agttgtagattctatggaaaatatagagttagcccttcgttttctacgagaacagcgcag
aggtgtcacaaactttatagatctctcccgagttagtgaccaatatcgaagatattatgc
aggacactcccaaatgactgttcctcagggcaccgttctatttctagatcaactccgtgt
gaaggacgaggcatgcaaaccggcgctatggcacgtggtgagagacactttgctatgtga
agacatgaaccttgcaaacaagctcacgtctggacgaggggctacccagcgtgtggtcac
ctatgaaggagatgtttttgatccatctggagtgataagcggtggtggagataaggccaa
aacactcaaaagtggcagaggctttgcccttactgtcaacaactctggaactcggggaag
agacatgctagatgatgaagcacacaggaggaaattgaaagatagcatttctgcagagat
tgatgctgtacatggtaatttagcaaacttgaacaacgagctagagacctgtaggcgagc
attggcacaggccactttatctgaagaagctacggccaaggctgctataatggcaaga-a
tcacagcctttcaagatgaattttcaaaggcacgagatctgattttccgtgctcttagtt
ctctccgtagctcgtttgcatcttcagtactggctaagtcttccatcgaaatcagcgctc
taattaaaaa-ggaggtatctaatttgtatcatgccttggaagaatgtgatatttctgga
gctggagatcttgagaatatcttgcataacttagcagaactgtgctccacgctccttagc
atctctgaggatattctgtcagagtttcctgatgcaggcccggcgctcctcaatatgtca
gcatcggctcatgcaaaatcactcaagaacagtgttcttacctctgttttatcaactggg
atctttggagacatcttctctgtaggagactcctcagataagaatattacagagatcttg
gatcaatgcgccgatgctcttacgacccggagtctaccatccagcatatttgtcttccaa
gtggatatacggcaaacagtgttccttggagaccaggagctccaactgagatcagaggag
gagcaccttactggtgaaattcaggcattagaagctctagcaaagaaaatagaggaaggt
caagcaactggtgaac-agatagagctcaagcgcgaccttaatatccactcggagagaca
taaggaattagtgaaagctctccaggacgctactgacaaccagaggaaacttgagcctcg
aatatccagggtgcgcaaacaaatcacagagttacagaacaataagcatagatttcagtc
cgaaattgacgactatcgccgcaggttacaagagttggaacgacatcaagagaaactaaa
tggcgaagagctcccaggcattcaagtcgagataaacaaattaaaggctcaaacaacaga
ggctaacagtaggcactccagtgttatcactcagcgagagggactccttaaggaactcca
cgagttaaagcaaaatattcaagctattgagcaaacaatccaggggaaagaaatagagtg
ccggcgacatgtaacaagatatacggagcatctgcacctccttgataagcttcacggtgc
attgcagctgacggtttttgactttgctgagctagggatattgctcaatccacaatcagt
ggatgtattaacaaatcaacagaatgtggatcttgtgcaggagctatgtacgttccccca
acgggagctagattctcaggaggtatctgacttggtactagaactttatggaggcatcaa
ggttgacaagaaggcttccaagtcgctggagactggtctcgatttagataccagcacagc
tctgttgatggagtaccgcactcgtgcacaagccgtctttgagcgtcaagctgaatttca
agcactctctgcctcttatgacgcgaaaaaaacagagctcaatgccaaacgagatcaacg
agcgtctgaatttattgctgcctttacgctcatcaatacatatttgcgagatatctataa
gacactgacacttggtggagacgcacagctggagtttgttaaccaatttgatcccttcga
tggggtcctctttagtgtgatgcctccgaggaagtcgtggaagcaaatatgccacct
>P344_contig23 complement(25007:27640)
tacagctacgactttggcagagctttgctgtagtattatggcttggattttcttgattgg
tactaatttcaagacactacttgaatcccttgagccctatgtcaactctcttcagttaat
gtctggcattgaagagagactccgtgagtaccagcaggtgcaaaacaggaatagaatgct
acatgctgaaaaggcgcaacttcagggattactgttagagctgcaggaacgtttaaaggc
tgttgacgctccccaagatatattaaaagaacagacagaaacggagagaatgcttctgga
ggctcaggcaaaaggactgctcaagggaatctatggtagagttggtaacttggcatctgt
tgcttcccaagatattaatttagcagcaatctctgcatttggtggatctctgaacacaat
agttgtagattctatggaaaatatagagctagcccttcgttttttacgagaacagcgcag
aggtgtcacaaactttatagatctctctcgggttagtgaccaatatcgaaaatattttgc
aggacactcccaaatgactgttcctcagggcaccgttctgtttttagatcaactccgtgt
gaaagacgaggcatgcaaaccggcgttatggcacgtggtgagagacactttgctatgtga
agacatgaaccttgcaaacaagctcacgtctggacgaggggctacccagcgtgtggtcac
ctatgaaggagatgtttttgatccatctggagtgataagcggtggtggagataaggccaa
aacactcaaaggtggcagaggctttgcccttactgtcaatacctctggaaatcggggaag
agatatgctagatgatgaagcacacaggaggaaattgaaagatagcatttctgcagagat
tgatgctgtacatggtaagttagcaaacttgaacaacgagctagagacctgtaggcgagc
attggcacaggccactttatctgaagaagctacggccaaggctgctataatggcaaga-a
tcacagcctttcaagatgaattttcaaaggcacgagatctgatttttcgtgctcttagtt
ctcttcgtagctcgtttgcatcttcagtactggctaagtcttccatcgaaatcagcgctc
taattaaaaa-ggaggtatctaacttgtatcatgccttggaagaatgtgatatttctgga
gctggagatcttgagaacatcttgcataacttagcagaactgtgccccacgctccttagc
atctctgaagatattctgtcagagtttcctgatgcaggcccggcgctcctcaatatgtca
gcatcggctcatgcaagatcactcaagaacagtgctcttacctctgttttatcaactggg
atttttggagacatattctctgtaggagactcctcagataagaatactacagagatcttg
gatcaatgcgccgatgctcttacgacccggagtctaccatccagcatattcgtcttccaa
gtggatatacggcaaacagtgttccttggagaccaggagctccaactgagatcagaggag
gagcaccttattggtgaaattcaggcattagaagctctagcaaagaaaatagaggaaggt
caagctactggtgaac-agatagagctcaagcgcgaccttaatatccactcggagagaca
taaggaattagtgaaagctctccaggacgctactgacaaccagaggaaacttgagcctcg
aacatccagggtgcgtaaacaaatcacagagctacagaacaataagcatagatttcagtc
cgaaattgacgactatcgccgcaggctacaagagttggaacgacatcaagagaaactaaa
tggcgaagagctcccaggcattcaagtcgaggtaaataaattaaaggctcaaacaacaga
ggctaacagtaggcactccagtgttaccactcagcgagagggactccttaaggaactcca
cgagttaaagcaaagcattcaagctattgagcaaacaatccaggggaaagaaatagagtg
ccggcgacatgtagcaagatatacggagcatctgcacctccttgataagcttcacggtgc
attgcagctgacggtttttgactttgctgagctagggatattgctcaatccacagtcagt
ggatgtattaacaaatcagcagaatgtggatcttgtacaggagctatgtacgttccccca
acgggaactagattctcaggaggtatctgacttggtgctagaactttatggaggtatcaa
ggttgacaagaaggcttccaagtcgctggagactggtctcgatttagataccagcacagc
tctgttgatggagtaccgcactcgtgcacaagccgtctttgagcgtcaagctgaatttca
agcgctctctgcctcttatgacgcgaaaaaaacagagctcaatgccaaacgagatcaacg
agcgtcggaatttattgctgcttttacgctcatcaatacatatttgcgagatatctataa
gacactaacacttggtggagacgcacagctggagtttattaaccaatttgatcccttcga
tggcgtcctctttagtgtgatgcctccgaggaagtcgtggaagcaaatatgccacct
>P387_contig58 complement(10773:13408)
cacagctacgactctggcagagctttgctgtagtattatggcttggattttcttgattgg
tactaatttcaagacactacttgaatcccttgagccctatgtcaactctcttcaactaat
gtctggcattgaagagagactccgtgagtaccagcaggtgcaaaacaggaatagaatgct
acatgctgaaaaggcgcaacttcagggattactgctagaactgcaggaacgtttaaaggc
tgttgacgctccccaagatatattaaaagaacagacagaaacggagagactgcttctgga
ggctcaggcaaaaggactgctcaagggaatctacggtagagttggtaacttggcatctgt
tgcctcccaagatattaatttggcagcaatctctgcatttggtggatctctgaacacaat
agttgtagattctatggaaaatatagagctagcccttcgttttctacgagaacagcgcag
aggtgtcacaaactttatagatctctctcgagttagtgaccaatatcgaaaatattatgc
aggacactcccaaatgactgttcctcagggcaccgttctgtttctagatcaactccgtgt
gaaagacgaggcatgcaaaccggcgttatggcacgtggtgagagacactttgctatgtga
agacatgaaccttgcaaacaagctcacgtctggacgaggggctacccagcgtgtggtcac
ctatgaaggagatgtttttgatccatctggagtgataagcggtggtggagataaggccaa
aacactcaaaagtggcagaggctttgcccttactgtcaataactctggaactcggggaag
agacatgctagatgatgaagcacacaggaggaaattgaaagatagcatttctgcagagat
tgatgctgtacatagtaagttagcaaacttgaacaacgagctagagacctgtaggcgagc
attggcacaggccactttatctgaagaagctacggccaaggctgctataatggcaaga-a
tcacagcctttcaagatgaattttcaaaggcacgagatctgatttttcgtgctcttagtt
ctcttcgtagctcgtttgcatcttcagtactggctaagtcttccatcgaaatcagcgctc
taattaaaaagggaggtatctaatttgtatcatgccttggaagaatgtgatatttctgga
gctggagatcttgagaacatcttgcataacttagcagaactgtgtcccacgctccttagc
atctctgaggatattctgtcagagtttcctgatgcaggcccggcgctcctcaatatgtca
gcatcggttcatgcaagatcactcaagaacagtgctcttacctctgttttatcaactggg
atctttggagacatcttctctgtaggaggctcctcagataagaatattacagagatcttg
gatcaatgcgccgatgctcttacgacccggagtctaccatccagcatatttgtcttccaa
gtggatatacggcaaacagtgttccttggagaccaggagctccaactgagatcagaggag
gagcaccttactggtgaaattcaggcattagaagctctagcaaagaaaatagaggaaggt
caagcaactagtgaacaagatagagctcaagcgcgaccttaatatccactcggagagaca
taaagaattagtgaaagctctccaggacgctactgacaaccagaggaaacttgagcctcg
aatatccagggtgcgtaaacaaatcacagagctacagaacaataagcatagatttcagtc
cgaaattgacgactatcgccgcaggttacaagagttggaacgacatcaagagaaactaaa
tggcgaagagctcccaggcattcaagtcgaggtaaataaattaaaggctcaaacaacaga
ggctaacagtaggcactccagtgttatcactcagcgagagggactcctcaaggaactcca
cgagctaaagcaaaatattcaagctattgagcaaacaatccaggggaaagaaatagagtg
ccggcgacatgtaacaagatatacggagcatctgcacctccttgataagcttcacggtgc
attgcagctgacggtttttgactttgctgagctagggatattgctcaatccacagtcagt
ggatgtattaacaaatcaacagaatgtggatcttgtgcaggagctttgtacgttccccca
acgggagctagattctcaggaggtatctgacttggtactagaactttatggaggcatcaa
ggttgacaagaaggcttccaagtcgctggagactggtctcgatttagataccagcacagc
tctgttgatggagtaccgcactcgtgcacaagccgtctttgagcggcaagctgaatttca
agcactctctgcctcctatgacgcgaaaaaaacagagctcaatgccaaacgagatcaacg
agcgtctgaatttattgctgcctttacgctcatcaatacatatttgcgagatatctataa
gacactgacacttggtggagacgcacagctggagtttgttaaccaatttgatcccttcga
tggggtcctctttagtgtgatgcctccgaggaagtcgtggaagcaaatatgccacct
>P424_contig1 1248611:1251244
cacagctacgactctggcagagctttgctgtagtattatggcttggattttcttgattgg
tactaatttcaagacactacttgaatcccttgagccctatgtcaactctcttcaactaat
gtctggcattgaagagagactccgtgagtaccagcaggtacaaaacaggaatagaatgct
acatgctgaaaaggcgcaacttcagggattactgctagaactgcaggaacgtttaaaggc
tgttgacgctccccaagatatattaaaagaacagacagaaacggagagactgcttctgga
ggctcaggcaaaaggactgctcaagggaatctacggtagggttggtaacttggcatatgt
tgcctcccaagatattaatttggcagcaatctctgcatttggtggatctctgaacacaat
agttgtagattctatggaaaatatagagttagcccttcgttttctacgagaacagcgcag
aggtgtcacaaactttatagatctctctcgagttagtgaccaatatcgaagatattatgc
aggacactcccaaatgactgttcctcagggcaccgttctgtttctagatcaactccgtgt
gaaagacgaggcatgcaaaccggcgttatggcacgtggtgagagacactttgctatgtga
agacatgaaccttgcaaacaagctcacgtctggacgaggggctacccagcgtgtggtcac
ctatgaaggagatgtttttgatccatctggagtgataagcggtggtggagataaggccaa
aacactcaaaagtggcagaggctttgcccttactgtcaataactctggaactcggggaag
agacatgctagatgatgaagcacacaggaggaaattgaaagatagcatttctgcagagat
tgatgctgtacatagtaagttagcaaacttgaacaacgagctagagacctgtaggcgagc
attggcacaggccactttatctgaagaagctacggccaaggctgctataatggcaaga-a
tcacagcctttcaagatgaattttcaaaggcacgagatctgatttttcgtgctcttagtt
ctcttcgtagctcgtttgcatcttcagtactggctaagtcttccatcgaaatcagcactc
taattaaaaa-ggaggtatctaatttgtatcatgccttggaagaatgtgatatttctgga
gctggagatcttgagaatatcttgcataacttagcagaactgtgctccacgctccttagc
atctctgaggatattctgtcagagtttcctgatgcaggcccggcgctcctcaatatgtca
gcatcggctcatgcaagatcactcaagaacagtgctcttacctctgttttatcaactggg
atctttggagacatcttctctgtaggagactcctcagataagaatattacagagatcttg
gatcaatgcgccgatgctcttacgacccggagtctaccatccagcatatttgtcttccaa
gtggatatacggcaaacagtgttccttggagaccaggagctccaactgagatcagaggag
gagcaccttactggtgaaattcaggcattagaagctctagcaaagaaaatagaggaaggt
caagcaactggtgaac-agatagagctcaagcgcgaccttaatatccactcggagagaca
taaggaattagtgaaagctctccaggacgttactgacaaccagaggaaacttgagcctcg
aatatccagggtgcgcaaacaaatcacagagctacagaacaataagcatagatttcagtc
cgaaattgacgactatcgccacaggttacaagagttggaacgacatcaagagaaactaaa
tggcgaagagctcccaggcattcaagtcgaggtaaataaattaaaggctcaaacaacaga
ggctaacagtaggcactccagtgttatcactcagcgagagggactcctcaaggaactcca
cgagctaaagcaaagcattcaagctattgagcaaacaatccaggggaaagaaatagagtg
ccggcgacatgtaacaagatatacggagcatctgcacctccttgataagcttcacggtgc
attgcagctgacggtttttgactttgctgagctagggatattgctcaatccacaatcagt
ggatgtattaacaaatcaacagaatgtggatcttgtgcaggagctatgtacgttccccca
acgggagctagattctcaggaggtatctgacttggtactagaactttatggaggcatcaa
ggttgacaagaaggcttccaagtcgctggagactggtctcgatttagataccagcacagc
tctgttgatggagtaccgcactcgtgcacaagccgtctttgagcgtcaagctgaatttca
agcactctctgcctcttatgacgcgaaaaaaacagagctcaatgccaaacgagatcaacg
agcgtctgaatttattgctgcctttacgctcatcaatacatatttgcgagatatctataa
gacactgacacttggtggagacgcacagctggagtttgttaaccaatttgatcccttcga
tggggtactctttagtgtgatgcctccgaggaagtcgtggaagcaaatatgccacct
>P427_contig29 76426:79060
cacagctacgactttggcagagctttgctgtagtattatggcttggattttcttgattgg
tactaatttcaagacactacttgaatcccttgagccctatgtcaactctcttcagttaat
gtctggcattgaagagagactccgtgagtaccagcaggtgcaaaacaggaatagaatgct
acatgctgaaaaggcgcaccttcagggattactgttagagctgcaggaacgtttaaaggc
tgttgacgctccccaagatatattaaaagaacagacagaaacggagagactgcttctgga
ggctcaggcaaaaggactgctcaagggaatctacggtagggttggtaacttggcatctgt
tgcctcccaagatattaatttggcagcaatctctgcatttggtggatctctgaacacaat
agttgtagattctatggaaaatatagagctagcccttcgttttctacgagaacagcgcag
aggtgtcacaaactttatagatctctcccgagttagtgaccaatatcgaagatattatgc
aggacactcccaaatgactgttcctcagggcaccgttctgtttctagatcaactccgtgt
gaaagacgaggcatgcaaaccggcgttatggcacgtggtgagagacactttgctatgtga
agacatgaaccttgcaaacaagctcacgtctggacgaggggctacccagcgtgtggtcac
ctatgaaggagatgtttttgatccatctggagtgataagcggtggtggagataaggccaa
aacactcaaaagtggcagaggctttgcccttactgtcaatacctctggaaatcggggaag
agatatgctagatgatgaagcacacaggaggaaattgaaagatagcatttctgcagagat
tgatgctgtacatggtaagttagcaaacttgaacaacgagctagagacctgtaggcgagc
attggcacaggccactttatctgaagaagctacggccaaggctgctataatggcaagaga
tcacagcctttcaagatgaattttcaaaggcacgagatctgatttttcgtgctcttagtt
ctcttcgtagctcgtttgcatcttcagtactggctaagtcttccatcgaaatcagcactc
taattaaaaa-ggaggtatctaatttgtatcatgccttggaagaatgtgatatttctgga
gctggagatcttgagaacatcttgcataacttagcagaactgtgccccacgctccttagc
atctctgaggatattctgtcagagtttcctgatgcaggcccggcgctcctcaatatgtca
gcatcggctcatgcaagatcactcaagaacagtgctcttacctctgttttatcaactggg
atctttggagacatcttctctgtaggagactcctcagataagaatattacagagatcttg
gatcaatgcgccgatgctcttacgacccggagtctaccatccagcatattcgtcttccaa
gtggatatacggcaaacagtgttccttggagaccaggagctccaactgagatcagaggag
gagcaccttactggtgaaattcaggcattagaggctctagcaaagaaaatagaggaaggt
caagcaactggtgaac-agatagagctcaagcgcgatcttaatatccactcggagagaca
taaagaattagcgaaagctctccaggacgccactgacaaccggaggaaacttgagcctcg
aatatccagagtgcgcaaacaaatcacagagctacagaacaataagcatagatttcagtc
cgaaattgacgactatcgccgcaggctacaagagttggaacgacatcaagagaaactaaa
tggcgaagagctcccaggcattcaagtcgaggtaaataaattaaaggctcaaacaacaga
ggctaacagtaggcactccagtgttatcactcagcgagagggactccttaaggaactcca
cgagttaaagcaaagcattcaagctattgagcaaacaatccaggggaaagaaatagagtg
ccggcgacatgtaacaagatatacggagcatctgcacctccttgataagcttcacggtgc
attgcagctgacggtttttgactttgctgagctagggatattgctcaatccacagtcagt
ggatgtattaacaaatcaacagaatgtggatcttgtgcaggagctatgtacgttccccca
acgggagctagattctcaggaggtatctgacttggtactagaactttatggaggcatcaa
ggttgacaagaaggcttccaagtcgctggagactggtctcgatttagataccagcacagc
tctgttgatggagtaccgcactcgtgcacaagccgtctttgagcgtcaagctgaatttca
agcgctctctgcctcttatgacgcgaaaaaaacagaactcaatgccaaacgagatcaacg
agcgtcggaatttattgctgcctttacgctcatcaatacatatttgcgagatatctataa
gacactgacacttggtggagacgcacagctggagtttgttaaccaatttgatcccttcga
tggggtcctctttagtgtgatgcctccgaggaagtcgtggaagcaaatatgccacct
>P458_contig1 3177780:3180413
cacagctacgactctggcagagctttgctgtagtattatggcttggattttcttgattgg
tactaatttcaagacattacttgaatctcttgagccctatgtcaactctcttcaactaat
gtctggcattgaagagagactccgtgagtaccagcaggtacaaaacaggaatagaacgct
acatgctgaaaaggcgcaacttcagggattactgctagaactgcaggaacgtttaaaggc
tgttgacgctccccaagatatattaaaagaacagacagaaacggagagactgcttctgga
ggctcaggcaaaaggactgctcaagggaatctacggtagggttggtaacttggcatatgt
tgcctcccaagatattaatttggcagcaatctctgcatttggtggatctctgaacacaat
agttgtagattctatggaaaatatagagttagcccttcgttttctacgagaacagcgcag
aggtgtcacaaactttatagatctctcccgagttagtgaccaatatcgaagatattatgc
aggacactcccaaatgactgttcctcagggcaccgttctgtttctagatcaactccgtgt
gaaagacgaggcatgcaaaccggcgttatggcacgtggtgagagacactttgctatgtga
agacatgaaccttgcaaacaagctcacgtctggacgaggggctacccagcgtgtggtcac
ctatgaaggagatgtttttgatccatctggagtgataagcggtggtggagataaggccaa
aacactcaaaagtggcagaggctttgcccttactgtcaataactctggaactcggggaag
agacatgctagatgatgaagcacacaggaggaaattgaaagatagcatttctgtagagat
tgatgctgtacatggtaagttagcaaacttgaacaacgagctagagacctgtaggcgagc
attggcacaggccactttatctgaagaagctacggccaaggctgctataatggcaaga-a
tcacagcctttcaagatgaattttcaaaggcacgagatctgatttttcgtgctcttagtt
ctcttcgtagctcgtttgcatcttcagtactggctaagtcttccatcgaaatcagcgctc
taattaaaaa-ggaggtatctaatttgtatcatgccttggaagaatgtaatatttctgga
gctggagatcttgagaacatcttgcataacttagcagaactgtgccccacgctccttagc
atctctgaggatattctgtcagagtttcctgatgcaggcccggcgctcctcaatatgtca
gcatcggctcatgcaagatcactcaagaacagtgctcttacctctgttttatcaactggg
atctttggagacatcttctctgtaggagacttctcagataagaatattacagagatcttg
gatcaatgcgccgatgctcttacgacccggagtctaccatccagcatatttgtcttccaa
gtggatatacggcaaacagtgttccttggagaccaggagctccaactgagatcagaggaa
gagcaccttattggtgaaattcaggcattagaagctctagcaaagaaaatagaggaaggt
caagctactggtgaac-agatagagcttaagcgcgaccttaatatccactcggagaggca
taaagaattagtgaaagctctccaggacgctactgacaaccagaggaagcttgagcctcg
aatatccagggtgcgcaaacaaatcacagagctacagaacaataagcatagatttcagtc
cgaaattaacgactatcgccgcaggttacaagagttggaacgacatcaagagaaactaaa
tggcgaagagctcccaggcattcaagtcgaggtaaataaattaaaggctcaaacaacaga
ggctaacagtagacactccagtgttatcactcagcgagagggattccttaaggaactcca
cgagttaaagcaaagcattcaagctattgagcaaacaatccaggggaaagaaatagagtg
ccggcgacatgtaacaagatatacggagcatctgcacctccttgataagcttcacggtgc
attgcagctgacggtttttgactttgctgagctagggatattgctcaatccacagtcagt
agatgtattaacaaatcaacagaatgtggatcttgtgcaggagctttgtacattccccca
acgggaactagattctcaggaggtatctgacttggtactagaactttatggaagcatcaa
ggttgacaagaaggcttccaagtcgctggagactggtctcgatttagataccagcacagc
tctgttgatggagtatcgcactcgtgcacaagccgtctttgagcgtcaagctgaatttca
agcactctctgcctcttatgacgcgaaaaaaacagagctcaatgccaaacgagatcaacg
agcgtctgaatttattgctgcctttacgctcatcaatacatatttgcgagatatctataa
gacactgacacttggtggagacgcacagctggagtttgttaaccaatttgatcccttcga
tggggtcctctttagtgtgatgcctccgaggaagtcgtggaagcaaatatgccacct
