# Supplementary material for: High resolution multi-locus sequence typing scheme for Giardia duodenalis assemblage B outbreak and population analysis
Source: PLoS Negl Trop Dis. 2026 Jul 15;20(7):e0014528. doi: 10.1371/journal.pntd.0014528 (PMC13395364; doi:10.1371/journal.pntd.0014528)
Supplement: S2 Appendix — (ZIP) [file pntd.0014528.s002.zip › S2_Appendix/annotated_alignment_608_k501_ash0.9_reads20_c5fae58a8e06ab8ea3bd9122779feb0c.fasta]

>POIs
-------------------------------------------------------------------------------------------------------------------------------------------------------------------------------------------------------------------------------------------------------------------------------------------------------------------------------------------------------------------------------------------------------------------------------------------------------------------------YYY-----------Y-----------YYY---------------------------------------------------------------------------------------------------------------------------------------------------------------------------------------------------------------------------------------------------------------------------------------------------------------------------------------------------------------------------------------------------------------------------------------------------------------------------------------------------------------------------------------------------------------------------------------------------------------------------------------------------------------------------------------------------------------------------------------------------------------------------------------------------------------------------------------------------------------------------------------------------------------------------------------------------------------------------------------------------------------------------------------------------------------------------------------------------------------------------------------------------------------------------------------------------------------------------------------------------------------------------------------------------------------------------------------------------------------------------------------------------------------------------------------------------------------------------------------------------------------------------------------------------------------------------------------------------------------------------------------------------------------------------------------------------------------------------------------------------------------------------------------------------------------------------------------------------------------------------------------------------------------------------------------------------------------------------------------------------------------------------------------------------------------------------------------------------------------------------------------------------------------------------------------------------------------------------------------------------------------------------------------------------------------------------------------------------------------------------------------------------------------------------------------------------------------------------------------------------------------------------------------------------------------------------------------------------------------------------------------------------------------------------------------------------------------------------------------------------------------------------------------------------------------------------------------------------------------------------------------------------------------------------------------------------------------------------------------------------------------------------------------------------------------------------------------------------------------------------------------------------------------------------------------------------------------------------------------------------------------------------------------------------------------------------------------------------------------------------------------------------------------------------------------------------------------------------------------
>GCA_011634595.1_contig14 211139:214973
cttcatcccctgctaaaagaccgcattactaccattctctacgaagatgtccgatctttc
tatcgcctcttggattggcttaagcagcctccgaccttctataacagagtacttttctcc
gtcttctctgaagctatcctgccaaggattttttcttcgtgtgcagatggtgttatcaat
gttcaaggggaacttacaaagatggcatcacttacagaatccacgtttctggagatggga
ttgaggtttcttaataatcaggaatttttttctgctatcaaagcaacaccatacaaacaa
gtccgtgagcatttaatttgcgcgcttaatattacatgcgatgcagtctataatgccaga
gccaatctacttgatctgaaatcgcaggacttctatacctttatttacaaggcactgaga
agtgttggtggttctactccacaatgtttctccaacctttgtgcattcgtcagagggatg
cactatgatgctgtcctctcccatggtgcaaagttggagatcactgatcgtgtggatgtg
atacgtctttgtagcttactgcagcgatcggcaatagactttactctccaattgatttct
gggctctcgcagtgcatttccggtatcgacactatagctgcaaagagcactaccctgggt
aatttagataccttcctggtctctctgcatgactatttgatagagtcttgtcttcggggc
atagttgcttttgccgacgagacccgctatgtccgctactttgcct-cttttggatatca
tcctatctcaagggagcaggcaggcaagtacttttcagtggtcccagcctcatttggggt
gtctctcagcgatcgccagatattttatgtccctgtcgtgggagtttcctggaccacggt
ggagcttaagcatctttactatgaactaaaaagctctgctgagtgcattgcatctgggct
tgccagcgttaaagtaagtaatattaacgcaatgatccagaatatcttagatcctgttat
tgcctactatgctaactgccactatccgtctccgttgtttttcggactaggcgaattact
cattcgctactttgattatatgtctctgccacttctctctgtactgctatcacctgaaag
gctgcagctattgtttcttactggagaacctctctacacagaactaaccacaaacaagct
tttcccttatgcatatcttattcagtatgctcttctgacgaaatttacatgctctaactg
gattaagcaagcatgcacaagtaatatcttaatgatcaatagcatcattaagtcatgcat
atacagttttgatagaatgctccatgctctcctcaccaagggaagtctctgtcaagatgc
tacgggtgaaactattgatgtctctagcttactaactcaagatctcttaattacatgcag
aaaagccctcagtactctcctgtggattgatagttatgagctggatgacctaaatcaacc
taggctacacatgaaagcacacttatatatatacaactatccactattctcatatcggaa
gtataccccaattggtattctatctttacttatgacgaatttgcatgattctgccttgtc
taccacacacatcggcgtagagacatattctctggcacaaattgaggagcatctcatacc
tacttttctagacagtcatctcaatcttatttttgcttctacaacctccaggtcctggct
gcttccagtgttgtgtgtttcttatggtcgttatctagagtacataaagcatctcttcac
tgctgtgtgtggttttatt-gattctaaccgctctattatagacattgaatggaaaaagg
ttgcatcaattttcatgatcctcttgaagctcgtttgcgttgctttatatgttggagagc
gtgttgttgccaatcaacaagatgttggtttcctcaccaccacatcaacacggttcaatg
cagaggcagagagggtgtcgattgagggtacatgctatcatatcgttcaatgccttcctg
agaagcttgctcgcttcagggctatagctgcagatctcgccagctcttcagagcgtgcag
gaacgcgaagtctccacggttttcacgtaattaacccagatttttatgctccccaatgca
agctccatactgctatgcctttttttacctcacagaatcaggcatcaacatcagacagac
tagagctacgtcggctggcactagattgtatgtacctgaactcctctcatatcatgtttc
cacgtctttctagctctcacctttcgtacttgtcctttgaggtgacaaatattaaagatg
aggcttgcgccaacgacttcctctttatccacctatcttcgtatatcgtaagctttggtc
gcgcccacaactctatcgggatctgcaatttgttggagaagtacctctttccattgctat
atgctggcttggaaaagggctggctttcttttaattcttatgcaggcataatgaggcatt
atcagcacacacttaaagattttagctacgacattgtgggacttcatatagatcaaatgg
ttaagtttctagggcctctctcgttgactatggaaagcttcaagcctctactatatatga
ccatccttatggtaactcatccgcagaatcttttactagactctctttttcggcttctcc
tttttgagcttagtacagaagaaatagcgcacttggatgacctttgctctaagatcataa
gccattgtcactggtataactacgtttccatttcaggttcgagttcaacccaagatatct
ctatcactgccgcgcaatatttcctagcttcctctttgacaggccttctagacactcggt
acagtgaagaggttagaatcgggttttggcgtgtagtagtcccttttctccgactgtttc
ctgttgtcaaggcttacaaatgctgccatgactccgcacactactcctctgcgatcgcat
tggtgaactcgtatgtgattatgatcattgctcagatgcccgtgctgcggcgctcaagat
ttctattctgcggacggataattaattacatgacaagcatgtgtaatgcactggccacga
ctggcgaagagagcctttttgataacgaggacactattttattaactcaaacaaccagtg
agttagtcgtttcgatcgctacctttattgttgggctcgatctaaatgtggtcaatgaaa
gcgtcaactatcgtgacactccaaaggcgtgcgttaccttggagtccgattccgagacgg
gcaagatggttattgctcttgccaatgaacgaaagcagaagcatctcctcgctatctaca
agcgcctcctaccggagctggctgaagacagcgttctgcaagcggtgttatcttctctta
tgaacttgatatccacatgctatgtgtatgtactctgcacctctagctttatgttttcgc
aggcacttgactcagtttctaaatctttggagccatatttatcaagtttgatctttgtct
tattaaagatagttgaaatatctcaggtatcacgaccagctgaggagacagtatatcaag
aatctaataacatgatgagtgaagtcactgaagagctagagtgggcgcagctctatatag
agcttaataacagtcttaatcaccatagtacctccgcaaacaaggaaagcgtattaaagc
atggcccacggcaccgcggtcatgcacgtaagcggacagtcaggcatcctgtggaagcct
taactattagtcacaaatttgtcggagatatacttttggggttatataagcttctta
>GCA_001543975.1_contig33 complement(36785:40619)
cttcatcccctgctaaaagaccgcattactaccattctctacgaagatgtccgatctttc
tatcgcctcttggattggcttaagcagcctccgaccttctataacagagtacttttctcc
gtcttctctgaagctatcctgccaaggnttttttcttcgtgtgcagatggtgttatcaat
gttcaaggggaacttacgaagatggcatcacttacagaatccacgtttctggagatggga
ttgaggtttcttaataatcaagaanttttttctgctatcaaagcaacaccatacaaacaa
gcccgtgagcatttaatttgcgcgcttaatattacatgcgatgcagtctataatgctaga
gccaatctacttgatctgaaatcgcaggacttctatgcctttatttacaaggcactgaga
agtgttggtggttctactccacaatgtttctccaacctttgtgcgttcgtcagagggatg
cactatgatgctgtcctctcccatggtgcaaagttggagatcactgatcgtgtggatgtg
atacgtctttgtagcttactgcagcgatcggcaatagactttactctccaattgatttct
gggctctcgcagtgcatttccggtatcgacactatagctgcaaagagcactaccctgggt
aatttagataccttcctggtctctctgcatgactatttgatagagtcttgtcttcggggc
atagttacttttgccgacgagacccgctatgtccgctactttgcct-cttttggatatca
tcctatctcaagggagcaggcaggcaagtacttttcagtggtcccagcctcatttggggt
gtctctcagcgatcgccagatattttatgtccctgtcgtgggagtttcctggaccacggt
ggagcttaagcatctttactatgaactaaaaagctctgctgagtgcattgcatctgggct
tgccagcgttaaagtaagtaatattaacgcaatgatccagaatatcttagatcctgttat
tgcctactatgctaactgccactatccgtctccgttgtttttcggactaggcgaattact
cattcgctactttgattatatgtctctgccacttctctctgtactgctatcacctgaaag
gctgcagctattgtttcttactggagaacctctctacacagaactaaccacaaacaagct
tttcccttatgcatatcttattcagtatgctcttctgacgaaatttacatgctctaactg
gattaagcaagcatgcacaagtaatatcttaatgatcaatagcaccattaagtcatgcat
atacagttttgatagaatgctccatgctctcctcaccaagggcagtctctgtcaagatgc
tacgggtgaaactattgatatctctagcttactaactcaagatctcttaattacatgcag
aaaagccctcagtactctcctgtggattgatagttatgagctggatgacctaaatcaacc
taggctacacatgaaagcacacttatatatatacaactatccactattctcatatcggaa
gtataccccaattggtattctatctttacttatgacgaatttgcatgattctgccttgtc
tacaacacacatcggcatagagacatattctctggcacaaattgaggagcatctcatacc
cacttttctagacagtcatctcaatcttatttttgcttctacaacctccaggtcttggct
gcttccagtgttgtgtgtttcttatggtcgttatctggagtacataaagcatctcttcac
tgctgtgtgtggttttatt-gattctaaccgctctattatagacattgaatggaaaaggg
ttgcatcaattttcatgatcctcttgaagctcgtctgcgttgcgttatatgttggagagc
gtgttgttgccaatcaacaagatgttggtttcctcaccaccacatcaacacggttcaatg
cagaggcagagagggtgtcgattgagggtacatgctatcatatcgttcaatgccttcctg
agaagcttgctcgcttcagggctgtagctgcagatctcgccagctcttcagagcgtgcag
gaacgcgaagtctccacggttttcacgtaattaacccggatttttatgctccccaatgca
agctccatactgttatgcctttttttacctcacagaatcaggcatcaacatcagacagac
tagagctacgtcggctggcactagattgtatgtacctgaactcctctcatatcatgtttc
cacgtctttctagctctcacctttcgtacttgtcctttgaggtgacaaatattaaagatg
aggcttgcgccaacgacttcctctttatccacctatcttcgtatatcgtaagctttggtc
gcgcccacaactctatcgggatctgcaatttgttggagaaatacctctttccattgctat
atgctggcttggaaaagggctggctttcttttaattcttatgcaggcataatgaggcatt
atcagcacacacttaaagattttagctacgacattgtgggacttcatatagatcaaatgg
ttaagtttctagggcctctctcgttgactatggagagcttcaagcctctactatatatga
ccatccttatggtaactcatccgcagaatcttttgctagactctctttttcggcttctcc
tttttgagcttagtacagaagaaatagcgcacttggatgacctttgctctaagatcataa
gccattgtcactggtataactacgtttccattccaggttcgagttcaacccaagatatct
ctatcactgccgcgcaatatttcctagcttcctctttgacaggccttctagacactcggt
acagtgaagaggttagaatcgggttttggcgtgtagtagtcccttttctccgactgtttc
ctgttgtcaaggcttacaaatgctgccatgactccgcacactactcctctgcgatcgcat
tggtgaactcgtatgtgattatgatcattgctcagatgcccgtgctgcggcgctcaagat
ttctattctgcggacggataattaattacatgacaagcatgtgtaatgcactggccacga
ctggcgaagagagcctttttgataacgaggacactattttattaactcaaacaaccagtg
agttagtcgtttcgatcgctacctttattgttgggctcgatctaaatgtggtcaatgaaa
gcgtcaactatcgtgacactccaaaggcctgcgttaccttggagtccgattccgagacgg
gcaagatggttattgctcttgccaatgaacgaaagcagaaacatctcctcgctatctaca
agcgcctcctaccggagctggctgaagacagcgttctgcaagcggtgttatcttctctta
tgaacttgatatccacatgctatgtgtatgtactttgcacctctagctttatgttttcgc
aggcacttgactcagtttctaaatctttggagccatatttatcaagtttgatctttgtct
tattaaagatagttgaaatatctcaggtatcacgaccagctgaggagacagtatatcaag
aatctaataacatgatgagtgaagtcactgaagagctagagtgggcgcagctctatatag
agcttaataacagtcttaatcaccatagtacctccgcaaacaaggaaagcgtattaaagc
atggcccacggcaccgcggtcatgcacgtaagcggacagttaggcatcctgtggaagcct
taactattagtcacaaatttgtcggagatatacttttggggttatataagcttctta
>Gerbil_contig012.1 complement(444340:448174)
cttcatcccctgctaaaagaccgcattactaccattctctacgaagatgtccgatctttc
tatcgcctcttggattggcttaagcagcctccgaccttctataacagagtacttttctcc
gtcttctctgaagctatcctgccaaggattttttcttcgtgtgcagatggtgttatcaat
gttcaaggggaacttacgaagatggcatcacttacagaatccacgtttctggagatggga
tcgaggtttcttaataatcaagaatttttttctgctatcaaagcaacaccatacaaacaa
gcccgtgagcatttaatttgcgcgcttaatattacatgcgatgcagtctataatgccaga
gccaatctacttgatctgaaatcgcaggacttctatgcctttatttacaaggcactgaga
agtgttggtggttctactccacaatgtttctccaacctttgtgcgttcgtcagagggatg
cactatgatgctgtcctctcccatggtgcaaagttggagatcactgatcgtgtggatgtg
atacgtctttgtagcttactgcagcgatcggcaatagactttactctccaattgatttct
gggctctcgcagtgcatttccggtatcgacactatagctgcaaagagcactaccctgggt
aatttagataccttcctggtctctctgcatgactatttgatagagtcttgtcttcggggc
atagttgcttttgccgacgagacccgctatgtccgctactttgcct-cttttggatatca
tcctatctcaagggagcaggcaggcaagtacttttcagtggtcccagcctcatttggggt
gtctctcagcgatcgccagatattttatgtccctgtcgtgggagtttcctggaccacggt
ggagcttaagcatctttactatgaactaaaaagctctgctgagtgcattgcatctgggct
tgccagcgttaaagtaagtaatattaacgcaatgatccagaatatcttagatcctgttat
tgcctactatgctaactgccactatccgtctccgttgtttttcggactaggcgaattact
cattcgctactttgattatatgtctctgccacttctctctgtactgctatcacctgaaag
gctgcagctattgtttcttactggagaacctctctacacagaactaaccacaaacaagct
tttcccttatgcatatcttattcagtatgctcttctgacgaaatttacatgctctaactg
gattaagcaagcatgcacaagtaatatcttaatgatcaatagcaccattaagtcatgcat
atacagttttgatagaatgctccatgctctcctcaccaagggcagtctctgtcaagatgc
tacgggtgaaactattgatatctctagcttactaactcaagatctcttaattacatgcag
aaaagccctcagtactctcctgtggattgatagttatgagctggatgacctaaatcaacc
taggctacacatgaaagcacacttatatatatacaactatccactattctcatatcggaa
gtataccccaattggtattctatctttacttatgacgaatttgcatgattctgccttgtc
tacaacacacatcggcgtagagacatattctctggcacaaattgaggagcatctcatacc
cacttttctagacagtcatctcaatcttatttttgcttctacaacctccaggtcttggct
gcttccagtgttgtgtgtttcttatggtcgttatctggagtacataaagcatctcttcac
tgctgtgtgtggttttatt-gattctaaccgctctattatagacattgaatggaaaaagg
ttgcatcaattttcatgatcctcttgaagctcgtttgcgttgctttatatgttggagagc
gtgttgttgccaatcaacaagatgttggtttcctcaccaccacatcaacacggttcaatg
cagaggcagagagggtgtcgattgagggtacatgctatcatatcgttcaatgccttcctg
agaagcttgctcgcttcagggctgtagctgcagatctcgccagctcttcagagcgtgcag
gaacgcgaagtctccacggttttcacgtaattaacccggatttttatgctccccaatgca
agctccatactgctatgcctttttttacttcacagaatcaggcatcaacatcagacagac
tagagctacgtcggctggcactagattgtatgtacctgaactcctctcatatcatgtttc
cacgtctttctagctctcacctttcgtacttgtcctttgaggtgacaaatattaaagatg
aggcttgcgccaacgacttcctctttatccacctatcttcgtatatcgtaagctttggtc
gcgcccacaactctatcgggatctgcaatttgttggagaagtacctctttccattgctat
atgctggcttggaaaagggctggctttcttttaattcttatgcaggcataatgaggcatt
atcagcacacacttaaagattttagctacgacattgtgggacttcatatagatcaaatgg
ttaagtttctagggcctctctcgttgactatggaaagcttcaagcctctactatatatga
ccatccttatggtaactcatccgcagaatcttttgctagactctctttttcggcttctcc
tttttgagcttagtacagaagaaatagcgcacttggatgacctttgctctaagatcataa
gccattgtcactggtataactacgtttccattccaggttcgagttcaacccaagatatct
ctatcactgccgcgcaatatttcctagcttcctctttgacaggccttctagacactcggt
acagtgaagaggttagaatcgggttttggcgtgtagtagtcccttttctccgactgtttc
ctgttgtcaaggcttacaaatgctgccatgactccgcacactactcctctgcgatcgcat
tggtgaactcgtatgtgattatgatcattgctcagatgcccgtgctgcggcgctcaagat
ttctattctgcggacggataattaattacatgacaagcatgtgtaatgcactggccacga
ctggcgaagagagcctttttgataacgaggacactattttattaactcaaacaaccagtg
agttagttgtttcgatcgctacctttattgttgggctcgatctaaatgtggtcaatgaaa
gcgtcaattatcgtgacactccaaaggcctgcgttaccttggagtccgattccgagacgg
gcaagatggttattgctcttgccaatgaacgaaagcagaagcatctcctcgctatctaca
agcgcctcctaccggagctggctgaagacagcgttctgcaagcggtgttatcttctctta
tgaacttgatatccacatgctatgtgtatgtactctgcacctctagctttatgttttcgc
aggcacttgactcagtttctaaatctttggagccatatttatcaagtttgatctttgtct
tattaaagatagttgaaatatctcaggtatcacgaccagctgaggagacagtatatcaag
aatctaataacatgatgagtgaagtcactgaagagctagagtgggcgcagctctatatag
agcttaataacagtcttaatcaccatagtacctccgcaaacaaggaaagcgtattaaagc
atggcccacggcaccgcggtcatgcacgtaagcgggcagttaggcatcctgtggaagcct
taactatgagtcacaaatttgtcggagatatacttttggggttatataagcttctta
>Gi-P132_contig012.1 complement(444364:448198)
cttcatcccctgctaaaagaccgcattactgccattctctacgaagatgtccgatctttc
tatcgcctcttggattggcttaagcagcctccgaccttctataacagagtacttttctcc
gtcttctctgaagctatcctgccaaggattttttcttcgtgtgcagatggtgttatcaat
gttcaaggggaacttacgaagatggcatcacttacagaatccacgtttctggagatggga
ttgaggtttcttaataatcaagaatttttttctgctatcaaagcaacaccatacaaacaa
gcccgtgagcatttaatttgcgcgcttaatattacatgcgatgcagtctataatgccaga
gccaatctacttgatctgaaatcgcaggacttctatacctttatttacaaggcattgaga
agtgttggtggttctactccacaatgtttctccaacctttgtgcgttcgtcagagggatg
cactatgatgctgtcctctcccatggtgcaaagttggagatcactgatcgtgtggatgtg
atacgtctttgtagcttactgcagcgatcggcaatagactttactctccaattgatttct
gggctctcgcagtgcatttccggtatcgacactatagctgcaaagagcactaccctgggt
aatttagataccttcctggtctctctgcatgactatttgatagagtcttgtcttcggggc
atagttgcttttgccgacgagacccgctatgtccgctactttgcct-cttttggatatca
tcctatctcaagggagcaggcaggcaagtacttttcagtggtcccagcctcatttggggt
gtctctcagcgatcgccagatcttttatgtccctgtcgtgggagtttcctggaccacggt
ggagcttaagcatctttactatgaactaaaaagctctgctgagtgcattgcatctgggct
tgccagcgttaaagtaagtaatattaacgcaatgatccagaatatcttagatcctgttat
tgcctactatgctaactgccactacccgtctccgttgtttttcagactaggcgaattact
cattcgctactttgattatatgtctctgccacttctctctgtactgctatcacctgaaag
gctgcagctattgtttcttactggagaacctctctacacagaactaaccacaaacaagct
tttcccttatgcatatcttattcagtatgctcttctgacgaaatttacatgctctaactg
gattaagcaagcatgcacaagtaatatcttaatgatcaatagcaccattaagtcatgcat
atacagttttgatagaatgctccatgctctcctcaccaagggcagtctctgtcaagatgc
tacgggtgaaactattgatatctctagcttactaactcaagatctcttaattacatgcag
aaaagcccttagtactctcctgtggattgatagttatgagctggatgacctaaatcaacc
taggctacacatgaaagcacacttatatatatacaactatccactattctcatatcggaa
gtataccccaattggtattctatctttacttatgacgaatttgcatgattctgccttgtc
tacaacacacatcggcgtagagacatattctctggcacaaattgaggagcatctcatacc
cacttttctagacagtcatctcaatcttatttttgcttctacaacctccaggtcttggct
gcttccagtgttgtgtgtttcttatggtcgttatctggagtacataaagcatctcttcac
tgctgtgtgtggttttatt-gattctaaccgctctattatagacattgaatggaaaaggg
ttgcatcaattttcatgatcctcttgaagctcgtttgcgttgcgttatatgttggagagc
gtgttgttgccaatcaacaagatgttggtttcctcaccaccacatcaacacggttcaatg
cagaggcagagagggtgtcgattgagggtacatgctatcatatcgttcaatgccttcctg
agaagcttgctcgcttcagggctgtagctgcagatctcgccagctcttcagagcgtgcag
gaacgcgaagtctccacggttttcacgtaattaacccggatttttatgctccccaatgca
agctccatactgctatgcctttttttacctcacagaatcaggcatcaacatcagacagac
tagagctacgtcggctggcactagattgtatgtacctgaactcctctcatatcatgtttc
cacgtctttctagctctcacctttcgtacttgtcctttgaggtgacaaatattaaagacg
aggcttgcgccaacgacttcctctttatccacctatcttcgtatatcgtaagctttggtc
gcgcccacaactctatcgggatctgcaatttgttggagaagtacttctttccattgctat
atgctggcttggaaaagggctggctttcttttaattcttatgcaggcataatgaggcatt
atcagcacacacttaaagattttagctacgacattgtgggacttcatatagatcaaatgg
ttaagtttctagggcctctctcgttgactatggaaagcttcaagcctctactatatatga
ccatccttatggtaactcatccgcagaatcttttgctagactctctttttcggcttctcc
tttttgagcttagtacagaagaaatagcgcacttggatgacctttgctctaagatcataa
gccattgtcactggtataactacgtttccattccaggttcgagttcaacccaagatatct
ctatcactgccgcgcaatatttcctagcttcctctttgacaggccttctagacactcggt
acagtgaagaggttagaatcgggttttggcgtgtagtagtcccttttctccgactgtttc
ctgttgtcaaggcttacaaatgctgccatgactccgcacactactcctctgcgatcgcat
tggtgaactcgtatgtgattatgatcattgctcagatgcccgtgctgcggcgctcaagat
ttctattctgcggacggataattaattacatgacaagcatgtgtaatgcactggccacga
ctggcgaagagagcctttttgataacgaggacactattttattaactcaaacaaccagtg
agttagtcgtttcgatcgctacctttattgttgggctcgatctaaatgtggtcaatgaaa
gcgtcaactatcgtgacactccaaaggcgtgcgttaccttggagtccgattccgagacgg
gcaagatggttattgctcttgccaatgaacgaaagcagaagcatctcctcgctatctaca
agcgcctcctaccggagctggctgaagacagcgttctgcaagcggtgttatcttctctta
tgaacttgatatccacatgctatgtgtatgtactttgcacctctagctttatgttttcgc
aggcacttgactcagtttctaaatctttggagccatatttatcaagtttgatctttgtct
tattaaagatagttgaaatatctcaggtatcacgaccagctgaggagacagtatatcaag
aatctaataacatgatgagtgaagtcactgaagagctagagtgggcgcagctctatatag
agcttaataacagtcttaatcaccatagtacctccgcaaacaaggaaagcgtattaaagc
atggcccacggcaccgcggtcatgcacgtaagcggacagttaggcatcctgtggaagcct
taactattagtcacaaatttgtcggagatatacttttggggttatataagcttctta
>Gi-P289_contig012.1 complement(444378:448212)
cttcatcccctgctaaaagaccgcattactrccattctctacgaagatgtccgatctttc
tatcgcctcttggattggcttaagcagcctccgaccttctataacagagtacttttctcc
gtcttctctgaagctatcctgccaaggattttttcttcgtgtgcagatggtgttatcaat
gttcaaggggaacttacgaagatggcatcacttacagaatccacgtttctggagatggga
ttgaggtttcttaataatcaagaatttttttctgctatcaaagcaacaccatacaaacaa
gcccgtgagcatttaatttgcgcgcttaatattacatgcgatgcagtctataatgccaga
gccaatctacttgatctgaaatcgcaggacttctatacctttatttacaaggcactgaga
agtgttggtggttctactccacaatgtttctccaacctttgtgcgttcgtcagagggatg
cactatgatgctgtcctctcccatggtgcaaagttggagatcactgatcgtgtggatgtg
atacgtctttgtagcttactgcagcgatcggcaatagactttactctccaattgatttct
gggctctcgcagtgcatttccggtatcgacactatagctgcaaagagcactaccctrrgt
aatttagataccttcctggtctctctgcatgactatttgatagagtcttgtcttcggggc
atagttgcttttgccgacgagacccgctatgtccgctactttgcct-cttttggatatca
tcctatctcaagggagcaggcaggcaagtacttttcagtggtcccagcctcatttggggt
gtctctcagcgatcgccagatcttttatgtccctgtcgtgggagtttcctggaccacggt
ggagcttaagcatctttactatgaactaaaaagctctgctgagtgcattgcatctgggct
tgccagcgttaaagtaagtaatattaacgcaatgatccagaatatcttagatcctgttat
tgcctactatgctaactgccactacccgtctccgttgtttttcagactaggcgaattact
cattcgctactttgattatatgtctctgccacttctctctgtactgctatcacctgaaag
gctgcagctattgtttcttactggagaacctctctacacagaactaaccacaaacaagct
tttcccttatgcatatcttattcagtatgctcttctgacgaaatttacatgctctaactg
gattaagcaagcatgcacaagtaatatcttaatgatcaatagcaccattaagtcatgcat
atacagttttgatagaatgctccatgctctcctcaccaagggaagtctctgtcaagatgc
tacgggtgaaactattgatatctctaacttactaactcaagatctcttaattacatgcag
aaaagcccttagtactctcctgtggattgatagttatgagctggatgacctaaatcaacc
taggctacacatgaaagcacacttatatatatacaactatccactattctcatatcggaa
gtataccccaattggtattctatctttacttatgacgaatttgcatgattctgccttgtc
taccacacacatcggcgtagagacatattctctggcacaaattgaggagcatctcatacc
cacttttctagacagtcatctcaatcttatttttgcttctacaacctccaggtcttggct
gcttccagtgttgtgtgtttcttatggtcgttatctggagtacataaagcatctcttcac
tgctgtgtgtggttttatt-gattctaaccgctctattatagacattgaatggaaaaggg
ttgcatcaattttcatgatcctcttgaagctcgtttgcgttgcgttatatgttggagagc
gtgttgttgccaatcaacaagatgttggtttcctcaccaccacatcaacacggttcaatg
cagaggcagagagagtgtcgattgagggtacatgctatcatatcgttcaatgccttcctg
agaagcttgctcgcttcagggctgtagctgcagatctcgccagctcttcagagcgtgcag
gaacgcgaagtctccacggttttcacgtaattaacccggatttttatgctccccaatgca
agctccatactgctatgcctttttttacctcacagaatcaggcatcaacatcagacagac
tagagctacgtcggctggcactagattgtatgtacctgaactcctctcatatcatgtttc
cacgtctttctagctctcacctttcgtacttgtcctttgaggtgacaaatattaaagatg
aggcttgcgccaacgacttcctctttatccacctatcttcgtatatcgtaagctttggtc
gcgcccacaactctatcgggatctgcaatttgttggagaagtacctctttccattgctat
atgctggcttggaaaagggctggctttcttttaattcttatgcaggcataatgaggcatt
atcagcacacacttaaagattttagctacgacattgtgggacttcatatagatcaaatgg
ttaagtttctagggcctctctcgttgactatggaaagcttcaagcctctactatatatga
ccatccttatggtaactcatccgcagaatcttttgctagactctctttttcggcttctcc
tttttgagcttagtacagaagaaatagcgcacttggatgacctttgctctaagatcataa
gccattgtcactggtataactacgtttccattccaggttcgagttcaacccaagatatct
ctatcactgccgcgcaatatttcctagcttcctctttgacaggccttctagacactcggt
acagtgaagaggttagaatcgggttttggcgtgtagtagtcccttttcttcgactgtttc
ctgttgtcaaggcttacaaatgctgccatgactccgcacactactcctctgcgatcgcat
tggtgaactcgtatgtgattatgatcattgctcagatgcccgtgctgcggcgctcaagat
ttctattctgcggacggataattaattacatgacaagcatgtgtaatgcactggccacga
ctggcgaagagagcctttttgataacgaggacactattttattaactcaaacaaccagtg
agttagtcgtttcgatcgctacctttattgttgggctcgatctaaatgtggtcaatgaaa
gcgtcaactatcgtgacactccaaaggcgtgcgttaccttggagtccgattccgagacgg
gcaagatggttattgctcttgccaatgaacgaaagcagaagcatctcctcgctatctaca
agcgcctcctaccggagctggctgaagacagcgttctgcaagcggtgttatcttctctta
tgaacttgatatccacatgctatgtgtatgtactttgcacctctagctttatgttttcgc
aggcacttgactcagtttctaaatctttggagccatatttatcaagtttgatctttgtct
tattaaagatagttgaaatatctcaggtatcacgaccagctgaggagacagtatatcaag
aatctaataacatgatgagtgaagtcactgaagagctagagtgggcgcagctctatatag
agcttaataacagtcttaatcaccatagtacctccgcaaacaaggaaagcgtattaaagc
atggcccacggcaccgcggtcatgcacgtaagcggacagttaggcatcctgtggaagcct
taactattagtcacaaatttgtcggagatatacttttggggttgtataagcttctta
>Gi-P448_contig012.1 complement(444321:448155)
cttcatcccctgytaaaagaccgcattactrccattctctacgaagatgtccgatctttc
tatcgcctcttggattggcttaagcarcctccgactttctataacagagtacttttctcc
gtcttctctgaagctatcctgccaaggattttttcttcgtgtgcagatggtgttatcaat
gttcaaggggaacttacgaagatggcatcacttacagaatccacgtttctggagatggga
ttgaggtttcttaataatcaagaatttttttctgctatcaaagcaacaccatacaaacaa
gcccgtgagcatttaatttgcgcgcttaatattacatgcgatgcagtctataatgccaga
gccaatctacttgatctgaaatcgcaggacttctatacctttatttacaaggcactgaga
agtgttggtggttctactccacaatgtttctccaacctttgtgcgttcgtcagagggatg
cactatgatgctgtcctctcccatggtgcaaagttggagatcactgatcgtgtggatgtg
atacgtctttgtagcttactgcagcgatcggcaatagactttactctccaattgatttct
gggctctcgcagtgcatttccggtatcgacactatagctgcaaagagcactaccctgggt
aatttagataccttcctggtctctctgcatgactatttgatagagtcttgtcttcggggc
atagttgcttttgccgacgagacccgctatgtccgctactttgcct-cttttggatatca
tcctatctcaagggagcaggcaggcaagtacttttcagtggtcccagcttcatttggggt
gtctctcagcgatcgccagatcttttatgtccctgtcgtgggagtttcctggaccacggt
ggagcttaagcatctttactatgaactaaaaagctctgctgagtgcattgcatctgggct
tgccagcgttaaagtaagtaatattaacgcaatgatccagaatatcttagatcctgttat
tgcctactatgctaactgccactatccgtctccgttgtttttcggactaggcgaattact
cattcgctactttgattatatgtctctgccacttctctctgtactgctatcacctgaaag
gctgcagctattgtttcttactggagaacctctctacacagaactaaccacaaacaagct
tttcccttatgcatatcttattcagtatgctcttctgacgaaatttacatgctctaactg
gatcaagcaagcatgcacaagtaatatcttaatgatcaatagcaccattaagtcatgcat
atacagttttgatagaatgctccatgctctcctcaccaagggaagtctctgtcaagatgc
tacgggtgaaactattgatatctctagcttactaactcaagatctcttaattacatgcag
aaaagcccttagtactctcctgtggattgatagttatgagctggatgacctaaatcaacc
taggctacacatgaaagcacacttatatatatacaactatccactattctcatatcggaa
gtataccccaattggtattctatctttacttatgacgaatttgcatgattctgccttgtc
taccacacacatcggcgtagagacatattctctggcacaaattgaggagcatctcatacc
cacttttctagacagtcatctcaatcttatttttgcttctacaacctccaggtcctggct
gcttccagtgttgtgtgtttcttatggtcgttatctggagtacataaagcatctcttcac
tgctgtgtgtggttttatt-gattctaaccgctctattatagacattgaatggaaaaggg
ttgcatcaattttcatgatcctcttgaagctcgtttgcgttgcgttatatgttggagagc
gtgttgttgccaatcaacaagatgttggtttcctcaccaccacatcaacacggttcaatg
cagaggcagagagggtgtcgattgagggtacatgctatcatatcgttcaatgccttcctg
agaagcttgctcgcttcagggctgtagctgcagatctcgccagctcttcagagcgtgcag
gaacgcgaagtctccacggttttcacgtaattaacccggatttttatgctccccaatgca
agctccatactgctatgcctttttttacctcacagaatcaggcatcaacatcagacagac
tagagctacgtcagctggcactagattgtatgtacctgaactcctctcatatcatgtttc
cacgtctttctagctctcacctttcgtacttgtcctttgaggtgacaaatattaaagacg
aggcttgcgccaacgacttcctctttatccacctatcttcgtatattgtaagctttggtc
gcgcccacaactctatcgggatctgcaatttgttggagaagtacttctttccattgctat
atgctggcttggaaaagggctggctttcttttaattcttatgcagrcataatgaggcatt
atcagcacacacttaaagattttagctacgacattgtggggcttcatatagatcaaatgg
ttaagtttctagggcctctctcgttgactatggaaagcttcaagcctctactatatatga
ccatccttatggtaactcatccgcagaatcttttgctagactctctttttcggcttctcc
tttttgagcttagtacagaagaaatagcgcacttggatgacctttgctctaagatcataa
gccattgtcactggtataactacgtttccattccaggttcgagttcaacccaagatatct
ctatcactgccgcgcaatatttcctagcttcctctttgacaggccttctagacactcggt
acagtgaagaggttagaatcgggttttggcgtgtagtagtcccttttctccgactgtttc
ctgttgtcaaggcttacaaatgctgccatgactccgcacactactcctctgcgatcgcat
tggtgaactcgtatgtgattatgatcattgctcagatgcccgtgmtgcggcgctcaagat
ttctattctgcggacggataattaattacatgacaagcatgtgtaatgcactggccacga
ctggcgaagagagcctttttgataacgaggacactattttattaactcaaacaaccagtg
agttagtcgtttcgatcgctacctttattgttgggctcgatctaaatgtggtcaatgaaa
gcgtcaactatcgtgacactccaaaggcgtgcgytaccttggagtccgattccgagacgg
gcaagatggttattgctcttgccaatgaacgaaagcagaagcatctcctcgctatctaca
agcgcctcctaccggagctggctgaagacagcgttctgcaagcggtgttatcttctctta
tgaacttgatatccacatgctatgtgtatgtactttgcacctctagctttatgttttcgc
aggcacttgactcagtttctaaatctttggagccatatttatcaagtttgatctttgtct
tattaaagatagttgaaatatctcaggtatcacgaccagctgaggagacagtatatcaag
aatctaataacatgatgagtgaagtcactgaagagctagagtgggcgcagctctatatag
agcttaataacagtcttaatcaccatagtacctccgcaaacaaggaaagcgtattaaagc
atggcccacggcaccgcggtcatgcacgtaagcggacagttaggcatcctgtggaagcct
taactattagtcacaaatttgtcggagatatacttttggggttgtataagcttctta
>Gi-P514_contig012.1 complement(444394:448228)
cttcatcccctgctaaaagaccgcattactaccattctctacgaagatgtccgatctttc
tatcgcctcttggattggcttaagcagcctccgactttctataacagagtacttttctcc
gtcttctctgaagctatcctgccaaggattttttcttcgtgtgcagatggtgttatcaat
gttcaaggggaacttacgaagatggcatcacttacagaatccacgtttctggagatggga
ttgaggtttcttaataatcaagaatttttttctgctatcaaagcaacaccatacaaacaa
gcccgtgagcatttaatttgcgcgcttaatattacatgcgatgcagtctataatgccaga
gccaatctacttgatctgaaatcgcaggacttctatgcctttatttacaaggcactgaga
agtgttggtggttctactccacaatgtttctccaacctttgtgcgttcgtcagagggatg
cactatgatgctgtcctctcccatggtgcaaagttggagatcactgatcgtgtggatgtg
atacgtctttgtagcttactgcagcgatcggcaatagactttactctccaattgatttct
gggctctcgcagtgcatttccggtatcgacactatagctgcaaagagcactaccctgggt
aatttagataccttcctggtttctctgcatgactatttgatagagtcttgtcttcggggc
atagttgcttttgccgacgagacccgctatgtccgctactttgcct-cttttggatatca
tcctatctcaagggagcaggcaggcaagtacttttcagtggtcccagcctcatttggggt
gtctctcagcgatcgccagatcttttatgtccctgtcgtgggagtttcctggaccacggt
ggagcttaagcatctttactatgaactaaaaagctctgctgagtgcattgcatctgggct
tgccagcgttaaagtaagtaatattaacgcaatgatccagaatatcttagatcctgttat
tgcctactatgctaactgccactacccgtctccgttgtttttcagactaggcgaattact
cattcgctactttgattatatgtctctgccacttctctctgtactgctatcacctgaaag
gctgcagctattgtttcttactggagaacctctctacacagaactaaccacaaacaagct
tttcccttatgcatatcttattcagtatgctcttctgacgaaatttacatgctctaactg
gattaagcaagcatgcacaagtaatatcttaatgatcaatagcaccattaagtcatgcat
atacagttttgatagaatgctccatgctctcctcaccaagggcagtctctgtcaagatgc
tacgggtgaaactattgatatctctagcttactaactcaagatctcttaattacatgcag
aaaagcccttagtactctcctgtggattgatagttatgagctggatgacctaaatcaacc
taggctacacatgaaagcacacttatatatatacaactatccactattctcatatcggaa
gtataccccaattggtattctatctttacttatgacgaatttgcatgattctgccttgtc
tacaacacacatcggcgtagagacatattctctggcacaaattgaggagcatctcatacc
cacttttctagacagtcatctcaatcttatttttgcttctacaacctccaggtcttggct
gcttccagtgttgtgtgtttcttatggtcgttatctggagtacataaagcatctcttcac
tgctgtgtgtggttttatt-gattctaaccgctctattatagacattgaatggaaaaggg
ttgcatcaattttcatgatcctcttgaagctcgtttgcgttgcgttatatgttggagagc
gtgttgttgccaatcaacaagatgttggtttcctcaccaccacatcaacacggttcaatg
cagaggcagagagagtgtcgattgagggtacatgctatcatatcgttcaatgccttcctg
agaagcttgctcgcttcagggctgtagctgcagatctcgccagctcttcagagcgtgcag
gaacgcgaagtctccacggttttcacgtaattaacccggatttttatgctccccaatgca
agctccatactgctatgcctttttttacctcacagaatcaggcatcaacatcagacagac
tagagctacgtcggctggcactagattgtatgtacctgaactcctctcatatcatgtttc
cacgtctttctagctctcacctttcgtacttgtcctttgaggtgacaaatattaaagayg
aggcttgcgccaacgacttcctctttatccacctatcttcgtatatmgtaagctttggtc
gcgcccacaactctatcgggatctgcaatttgttggagaagtacytctttccattgctat
atgctggcttggaaaagggctggctttcttttaattcttatgcaggcataatgaggcatt
atcagcacacacttaaagattttagctacgacattgtgggacttcatatagatcaaatgg
ttaagtttctagggcctctctcgttgactatggaaagcttcaagcctctactatatatga
ccatccttatggtaactcatccgcagaatcttttgctagactctctttttcggcttctcc
tttttgagcttagtacagaagaaatagcgcacttggatgacctttgctctaagatcataa
gccattgtcactggtataactacgtttccattccaggttcgagttcaacccaagatatct
ctatcactgccgcgcaatatttcctagcttcctctttgacaggccttctagacactcggt
acagtgaagaggttagaatcgggttttggcgtgtagtagtcccttttctccgactgtttc
ctgttgtcaaggcttacaaatgctgccatgactccgcacactactcctctgcgatcgcat
tggtgaactcgtatgtgattatgatcattgctcagatgcccgtgctgcggcgctcaagat
ttctattctgcggacggataattaattacatgacaagcatgtgtaatgcactggccacga
ctggcgaagagagcctttttgataacgaggacactattttattaactcaaacaaccagtg
agttagtcgtttcgatcgctacctttattgttgggctcgatctaaatgtggtcaatgaaa
gcgtcaactatcgtgacactccaaaggcgtgcgctaccttggagtccgattccgagacgg
gcaagatggttattgctcttgccaatgaacgaaagcagaagcatctcctcgctatctaca
agcgcctcctaccggagctggctgaagacagcgttctgcaagcggtgttatcttctctta
tgaacttgatatccacatgctatgtgtatgtactttgcacctctagctttatgttttcgc
aggcacttgactcagtttctaaatctttggagccatatttatcaagtttgatctttgtct
tattaaagatagttgaaatatctcaggtatcacgaccagctgaggagacagtatatcaag
aatctaataacatgatgagtgaagtcactgaagagctagagtgggcgcagctctatatag
agcttaataacagtcttaatcaccatagtacctccgcaaacaaggaaagcgtattaaagc
atggcccacggcaccgcggtcatgcacgtaagcggacagttaggcatcctgtggaagcct
taactattagtcacaaatttgtcggagatatacttttggggttgtataagcttctta
>Gi-P521_contig012.1 complement(444307:448141)
cttcatcccctgctaaaagaccgcattactaccattctctacgaagatgtccgatctttc
tatcgcctcttggattggcttaagcagcctccgaccttctataacagagtacttttctcc
gtcttctctgaagctatcctgccaaggattttttcttcgtgtgcagatggtgttatcaat
gttcaaggggaacttacgaagatggcatcacttacagaatccacgtttctggagatggga
ttgaggtttcttaataatcaagaatttttttctgctatcaaagcaacaccatacaaacaa
gcccgtgagcatttaatttgcgcgcttaatattacatgcgatgcagtctataatgccaga
gccaatctacttgatctgaaatcgcaggacttctatacctttatttacaaggcactgaga
agtgttggtggttctactccacaatgtttctccaacctttgtgcgttcgtcagagggatg
cactatgatgctgtcctctcccatggtgcaaagttggagatcactgatcgtgtggatgtg
atacgtctttgtagcttactgcagcgatcggcaatagactttactctccaattgatttct
gggctctcgcagtgcatttccggtatcgacactatagctgcaaagagcactaccctaggt
aatttagataccttcctggtctctctgcatgactatttgatagagtcttgtcttcggggc
atagttgcttttgccgacgagacccgctatgtccgctactttgcct-cttttggatatca
tcctatctcaagggagcaggcaggcaagtacttttcagtggtcccagcctcatttggggt
gtctctcagcgatcgccagatattttatgtccctgtcgtgggagtttcctggaccacggt
ggagcttaagcatctttactatgaactaaaaagctctgctgagtgcattgcatctgggct
tgccagcgttaaagtaagtaatattaacgcaatgatccagaatatcttagatcctgttat
tgcctactatgctaactgccactacccgtctccgttgtttttcagactaggcgaattact
cattcgctactttgattatatgtctctgccacttctctctgtactgctatcacctgaaag
gctgcagctattgtttcttactggagaacctctctacacagaactaaccacaaacaagct
tttcccttatgcatatcttattcagtatgctcttctgacgaaatttacatgctctaactg
gattaagcaagcatgcacaagtaatatcttaatgatcaatagcaccattaagtcatgcat
atacagttttgatagaatgctccatgctctcctcaccaagggcagtctctgtcaagatgc
tacgggtgaaactattgatatctctagcttactaactcaagatctcttaattacatgcag
aaaagcccttagtactctcctgtggattgatagttatgagctggatgacctaaatcaacc
taggctacacatgaaagcacacttatatatatacaactatccactattctcatatcggaa
gtataccccaattggtattctatctttacttatgacgaatttgcatgattctgccttgtc
tacaacacacatcggcgtagagacatattctctggcacaaattgaggagcatctcatacc
cacttttctagacagtcatctcaatcttatttttgcttctacaacctccaggtcttggct
gcttccagtgttgtgtgtttcttatggtcgttatctggagtayataaarcatctcttcac
tgctgtgtgtggttttatt-aattctaaccgctctattatagacattgaatggaaaaagg
ttgcatcaattttcatgatcctcttgaagctcgtttgcgttgctttatatgttggagagc
gtgttgctgccaatcaacaagatgttggtttcctcaccaccacatcaacacggttcaatg
cagaggcagagagagtgttgattgagggtacatgctatcatatcgttcaatgccttcctg
agaagcttgctcgcttcagggctgtagctgcagatctcgccagctcttcagagcgtgcag
gaacgcgaagtctccacggttttcacgtaattaacccggatttttatgctccccaatgca
agctccatactgctatgcctttttttacctcacagaatcaggcatcaacatcagacagac
tagagctacgtcggctggcactagattgtatgtacctgaactcctctcatatcatgtttc
cacgtctttctagctctcacctttcgtacttgtcctttgaggtgacaaatattaaagacg
aggcttgcgccaacgacttcctctttatccacctatcttcgtatatcgtaagctttggtc
gcgcccacaactctatcgggatctgcaatttgttggagaagtacttctttccattgctat
atgctggcttggaaaagggctggctttcttttaattcttatgcaggcataatgaggcatt
atcagcacacacttaaagattttagctacgacattgtgggacttcatatagatcaaatgg
ttaagtttctagggcctctctcgttgactatggaaagcttcaagcctctactatatatga
ccatccttatggtaactcatccgcagaatcttttgctagactctctttttcggcttctcc
tttttgagcttagtacagaagaaatagcgcacttggatgacctttgctctaagatcataa
gccattgtcactggtataactacgtttccattccaggttcgagttcaacccaagatatct
ctatcactgccgcgcaatatttcctagcttcctctttgacaggccttctagacactcggt
acagtgaagaggttagaatcgggttttggcgtgtagtagtcccttttctycgactgtttc
ctgttgtcaaggcttacaaatgctgccatgactccgcacactactcctctgcgatcgcat
tggtgaactcgtatgtgattatgatcattgctcagatgcccgtgctgcggcgctcaagat
ttctattctgcggacggataattaattacatgacaagcatgtgtaatgcactggccacga
ctggcgaagagagcctttttgataacgaggacactattttattaactcaaacaaccagtg
agttagtcgtttcgatcgctacctttattgttgggctcgatctaaatgtggtcaatgaaa
gcgtcaactatcgtgacactccaaaggcctgcgttaccttggagtccgattccgagacgg
gcaagatggttattgctcttgccaatgaacgaaagcagaagcatctcctcgctatctaca
agcgcctcctaccggagctggctgaagacagcgttctgcaagcggtgttatcttctctta
tgaacttgatatccacatgctatgtgtatgtactttgcacctctagctttatgttttcgc
aggcacttgactcagtttctaaatctttggagccatatttatcaagtttgatctttgtct
tattaaagatagttgaaatatctcaggtatcacgaccagctgaggagacagtatatcaag
aatctaataacatgatgagtgaagtcactgaagagctagagtgggcgcagctctatatag
agcttaayaacagtcttaatcaccatagtacctccgcaaacaaggaaagcgtattaaagc
atggcccacggcaccgcggtcatgcacgtaagcggacagttaggcatcctgtggaagcct
taactattagtcacaaatttgtcggagatatacttttggggttgtataagcttctta
>Gi-P528_contig012.1 complement(444322:448156)
cttcatcccctgctaaaagaccgcattactaccattctctacgaagatgtccgatctttc
tatcgcctcttggattggcttaagcagcctccgaccttctataacagagtacttttctcc
gtcttctctgaagctatcctgccaaggattttttcttcgtgtgcagatggtgttatcaat
gttcaaggggaacttacgaagatggcatcacttacagaatccacgtttctggagatggga
ttgaggtttcttaataatcaagaatttttttctgctatcaaagcaacaccatacaaacaa
gcccgtgagcatttaatttgcgcgcttaatattacatgcgatgcagtctataatgccaga
gccaatctacttgatctgaaatcgcaggacttctatgcctttatttacaaggcactgaga
agtgttggtggttctactccacaatgtttctccaacctttgtgcattcgtcagagggatg
cactatgatgctgtcctctcccatggtgcaaagttggagatcactgatcgtgtggatgtg
atacgtctttgtagcttactgcagcgatcggcaatagactttactctccaattgatttct
gggctctcgcagtgcatttccggtatcgacactatagctgcaaagagcactaccctgggt
aatttagataccttcctagtctctctgcatgactatttgatagagtcttgtcttcggggc
atagttgcttttgccgacgagacccgctatgtccgctactttgcct-cttttggatatca
tcctatctcaagggagcaggcaggcaagtacttttcagtggtcccagcctcatttggggt
gtctctcagcgatcgccagatattttatgtccctgtcgtgggagtttcctggaccacggt
ggagcttaagcatctttactatgaactaaaaagctctgctgagtgcattgcatctgggct
tgccagcgttaaagtaagtaatattaacgcaatgatccagaatatcttagatcctgttat
tgcctactatgctaactgccactatccgtctccgttgtttttcggactaggcgaattact
cattcgctactttgattatatgtctctgccacttctctctgtactgctatcacctgaaag
gctgcagctattgtttcttactggagaacctctctacacagaactaaccacaaacaagct
tttcccttatgcatatcttattcagtatgctcttctgacgaaatttacatgctctaactg
gattaagcaagcatgcacaagtaatatcttaatgatcaatagcaccattaagtcatgcat
atacagttttgataggatgctccatgctctcctcaccaagggcagtctctgtcaagatgc
tacgggtgaaactattgatatctctagcttactaactcaagatctcttaattacatgcag
aaaagccctcagtactctcctgtggattgatagttatgagctggatgacctaaatcaacc
taggctacacatgaaagcacacttatatatatacaactatccactattctcatatcggaa
gtataccccaattggtattctatctttacttatgacgaatttgcatgattctgccttgtc
tacaacacacctcggcgtagagacatattctctggcacaaattgaggagcatctcatacc
cacttttctagacagtcatctcaatcttatttttgcttctacaacctccaggtcttggct
gcttccagtgttgtgtgtttcttatggtcgttatctggagtacataaagcatctcttcac
tgctgtgtgtggttttatt-gattctaaccgctctattatagacattgaatggaaaaggg
ttgcatcaattttcatgatcctcttgaagctcgtttgcgttgcgttatatgttggagagc
gtgttgttgccaatcaacaagatgttggtttcctcaccaccacatcaacacggttcaatg
cagaggcagagagggtgtcgattgagggtacatgctatcatatcgttcaatgccttcctg
agaagcttgctcgcttcagggctgtagctgcagatctcgccagctcttcagagcgtgcag
gaacgcgaagtctccacggttttcacgtaattaacccggatttttatgctccccaatgca
aactccatactgctatgcctttttttacctcacagaatcaggcatcaacatcagacagac
tagagctacgtcggctggcactagattgtatgtacctgaactcctctcatatcatgtttc
cacgtctttctagttctcacctttcgtacttatcctttgaggtgacaaatattaaagatg
aggcttgcgccaacgacttcctctttatccacctatcttcgtatatcgtaagctttggtc
gcgcccacaactctatcgggatctgcaatttgttggagaagtacctctttccattgctat
atgctggcttggaaaagggctggctttcttttaattcttatgcaggcataatgaggcatt
atcagcacacacttaaagattttagctacgacattgtgggacttcatatagatcaaatgg
ttaagtttctagggcctctctcgttgactatggaaagcttcaagcctctactatatatga
ccatccttatggtaactcatccgcagaatcttttgctagactctctttttcggcttctcc
tttttgagcttagtacagaagaaatagcgcacttggatgacctttgctctaagatcataa
gccattgtcactggtataactacgtttccattccaggttcgagttcaacccaagatatct
ctatcactgccgcgcaatatttcctagcttcctctttgacaggccttctagacactcggt
acagtgaagaggttagaatcgggttttggcgtgtagtagtcccttttctccgactgtttc
ctgttgtcaaggcttacaaatgctgccatgactccgcacactactcctctgcgatcgcat
tggtgaactcgtatgtgattatgatcattgctcagatgcccgtgctgcggcgctcaagat
ttctattctgcggacggataattaattacatgacaagcatgtgtaatgcactggccacga
ctggcgaagagagcctttttgataacgaggacactattttattaactcaaacaaccagtg
agttagtcgtttcgatcgctacctttattgttgggctcgatctaaatgtggtcaatgaaa
gcgtcaactatcgtgacactccaaaggcctgcgttaccttggagtccgattccgagacgg
gcaagatggttattgctcttgccaatgaacgaaagcagaaacatctcctcgctatctaca
agcgcctcctaccggagctggctgaagacagcgttctgcaagcggtgttatcttctctta
tgaacttgatatccacatgctatgtgtatgtactttgcacctctagctttatgttttcgc
aggcacttgactcagtttctaaatctttggagccatatttatcaagtttgatctttgtct
tattaaagatagttgaaatatctcaggtatcacgaccagctgaggagacagtatatcaag
aatctaataacatgatgagtgaagtcactgaagagctagagtgggcgcagctctatatag
agcttaataacagtcttaatcaccatagtacctccgcaaacaaggaaagcgtattaaagc
atggcccacggcaccgcggtcatgcacgtaagcggacagttaggcatcctgtggaagcct
taactattagtcacaaatttgtcggagatatacttttggggttatataagcttctta
>Gi-P621_contig012.1 complement(444342:448176)
cttcatcccctgctaaaagaccgcattactaccattctctacgaagatgtccgatctttc
tatcgcctcttggattggcttaagcagcctccgaccttctataacagagtacttttctcc
gtcttctctgaagctatcctgccaaggattttttcttcgtgtgcagatggtgttatcaat
gttcaaggggaacttacgaagatggcatcacttacagaatccacgtttctggagatggga
ttgaggtttcttaataatcaagaatttttttctgctatcaaagcaacaccatacaaacaa
gcccgtgagcatttaatttgcgcgcttaatattacatgcgatgcagtctataatgctaga
gccaatctacttgatctgaaatcgcaggacttctatgcctttatttacaaggcactgaga
agtgttggtggttctactccacaatgtttctccaacctttgtgcgttcgtcagagggatg
cactatgatgctgtcctctcccatggtgcaaagttggagatcactgatcgtgtggatgtg
atacgtctttgtagcttactgcagcgatcggcaatagactttactctccaattgatttct
gggctctcgcagtgcatttccggtatcgacactatagctgcaaagagcactaccctgggt
aatttagataccttcctggtctctctgcatgactatttgatagagtcttgtcttcggggc
atagttacttttgccgacgagacccgctatgtccgctactttgcct-cttttggatatca
tcctatctcaagggagcaggcaggcaagtacttttcagtggtcccagcctcatttggggt
gtctctcagcgatcgccagatattttatgtccctgtcgtgggagtttcctggaccacggt
ggagcttaagcatctttactatgaactaaaaagctctgctgagtgcattgcatctgggct
tgccagcgttaaagtaagtaatattaacgcaatgatccagaatatcttagatcctgttat
tgcctactatgctaactgccactatccgtctccgttgtttttcggactaggcgaattact
cattcgctactttgattatatgtctctgccacttctctctgtactgctatcacctgaaag
gctgcagctattgtttcttactggagaacctctctacacagaactaaccacaaacaagct
tttcccttatgcatatcttattcagtatgctcttctgacgaaatttacatgctctaactg
gattaagcaagcatgcacaagtaatatcttaatgatcaatagcaccattaagtcatgcat
atacagttttgatagaatgctccatgctctcctcaccaagggcagtctctgtcaagatgc
tacgggtgaaactattgatatctctagcttactaactcaagatctcttaattacatgcag
aaaagccctcagtactctcctgtggattgatagttatgagctggatgacctaaatcaacc
taggctacacatgaaagcacacttatatatatacaactatccactattctcatatcggaa
gtataccccaattggtattctatctttacttatgacgaatttgcatgattctgccttgtc
tacaacacacatcggcatagagacatattctctggcacaaattgaggagcatctcatacc
cacttttctagacagtcatctcaatcttatttttgcttctacaacctccaggtcttggct
gcttccagtgttgtgtgtttcttatggtcgttatctggagtacataaagcatctcttcac
tgctgtgtgtggttttatt-gattctaaccgctctattatagacattgaatggaaaaggg
ttgcatcaattttcatgatcctcttgaagctcgtttgcgttgcgttatatgttggagagc
gtgttgttgccaatcaacaagatgttggtttcctcaccaccacatcaacacggttcaatg
cagaggcagagagggtgtcgattgagggtacatgctatcatatcgttcaatgccttcctg
agaagcttgctcgcttcagggctgtagctgcagatctcgccagctcttcagagcgtgcag
gaacgcgaagtctccacggttttcacgtaattaacccggatttttatgctccccaatgca
agctccatactgttatgcctttttttacctcacagaatcaggcatcaacatcagacagac
tagagctacgtcggctggcactagattgtatgtacctgaactcctctcatatcatgtttc
cacgtctttctagctctcacctttcgtacttgtcctttgaggtgacaaatattaaagatg
aggcttgcgccaacgacttcctctttatccacctatcttcgtatatcgtaagctttggtc
gcgcccacaactctatcgggatctgcaatttgttggagaagtacctctttccattgctat
atgctggcttggaaaagggctggctttcttttaattcttatgcaggcataatgaggcatt
atcagcacacacttaaagattttagctacgacattgtgggacttcatatagatcaaatgg
ttaagtttctagggcctctctcgttgactatggagagcttcaagcctctactatatatga
ccatccttatggtaactcatccgcagaatcttttgctagactctctttttcggcttctcc
tttttgagcttagtacagaagaaatagcgcacttggatgacctttgctctaagatcataa
gccattgtcactggtataactacgtttccattccaggttcgagttcaacccaagatatct
ctatcactgccgcgcaatatttcctagcttcctctttgacaggccttctagacactcggt
acagtgaagaggttagaatcgggttttggcgtgtagtagtcccttttctccgactgtttc
ctgttgtcaaggcttacaaatgctgccatgactccgcacactactcctctgcgatcgcat
tggtgaactcgtatgtgattatgatcattgctcagatgcccgtgctgcggcgctcaagat
ttctattctgcggacggataattaattacatgacaagcatgtgtaatgcactggccacga
ctggcgaagagagcctttttgataacgaggacactattttattaactcaaacaaccagtg
agttagtcgtttcgatcgctacctttattgttgggctcgatctaaatgtggtcaatgaaa
gcgtcaactatcgtgacactccaaaggcctgcgttaccttggagtccgattccgagacgg
gcaagatggttattgctcttgccaatgaacgaaagcagaaacatctcctcgctatctaca
agcgcctcctaccggagctggctgaagacagcgttctgcaagcggtgttatcttctctta
tgaacttgatatccacatgctatgtgtatgtactttgcacctctagctttatgttttcgc
aggcacttgactcagtttctaaatctttggagccatatttatcaagtttgatctttgtct
tattaaagatagttgaaatatctcaggtatcacgaccagctgaggagacagtatatcaag
aatctaataacatgatgagtgaagtcactgaagagctagagtgggcgcagctctatatag
agcttaataacagtcttaatcaccatagtacctccgcaaacaaggaaagcgtattaaagc
atggcccacggcaccgcggtcatgcacgtaagcggacagttaggcatcctgtggaagcct
taactattagtcacaaatttgtcggagatatacttttggggttatataagcttctta
>Gi-P676_contig012.1 complement(444216:448050)
cttcatcccctgctaaaagaccgcattactaccattctctacgaagatgtccgatctttc
tatcgcctcttggattggcttaagcagcctccgaccttctataacagagtacttttctcc
gtcttctctgaagctatcctgccaaggattttttcttcgtgtgcagatggtgttatcaac
gttcaaggggaacttacgaagatggcatcacttacagaatccacgtttctggagatggga
ttgaggtttcttaataatcaggaatttttttctgctatcaaagcaacaccatacaaacaa
gcccgtgagcatttaatttgcgcgcttaatattacatgcgatgcagtctataatgccaga
gccaatctacttgatctgaaatcgcaggacttctatacctttatttacaaggcactgaga
agtgttggtggttctactccacaatgtttctccaacctttgtgcgttcgtcagagggatg
cactatgatgctgtcctctcccatggtgcaaagttggagatcactgatcgtgtggatgtg
atacgtctttgtagcttactgcagcgatcggcaatagactttactctccaattgatttct
gggctctcgcagtgcatttccggtatcgacactatagctgcaaagagcactaccctgggt
aatttagataccttcctggtctctctgcatgactatttgatagagtcttgtcttcggggc
atagttgcttttgccgacgagacccgctatgtccgctactttgcct-cttttggatatca
tcctatctcaagggagcaggcaggcaagtacttttcagtggtcccagcctcatttggggt
gtctctcagcgatcgccagatcttttatgttcctgtcgtgggagtttcctggaccacggt
ggagcttaagcatctttactatgaactaaaaagctctgctgagtgcattgcatctgggct
tgccagcgttaaagtaagtaatattaacgcaatgatccagaatatcttagatcctgttat
tgcctactatgctaactgccactacccgtctccgttgtttttcagactaggcgaattact
cattcgctactttgattatatgtctctgccacttctctctgtactgctatcacctgaaag
gctgcagctattgtttcttactggagaacctctctacacagaactaaccacaaacaagct
tttcccttatgcatatcttattcagtatgctcttctgacgaaatttacatgctctaactg
gattaagcaagcatgcacaagtaatatcttaatgatcaatagcaccattaagtcatgcat
atacagttttgatagaatgctccatgctctcctcaccaagggcagtctctgtcaagatgc
tacaggtgaaactattgatatctctagcttactaactcaagatctcttaattacatgcag
aaaagcccttagtactctcctgtggattgatagttatgagctggatgacctaaatcaacc
taggctacacatgaaagcacacttatatatatacaactatccactattctcatatcggaa
gtataccccaattggtattctatctttacttatgacgaatttgcatgattctgccttgtc
taccacacacatcggcgtagagacatattctctggcacaaattgaggagcatctcatacc
cacttttctagacagtcatctcaatcttatttttgcttctacaacctccaggtcctggct
gcttccagtgttgtgtgtttcttatggtcgttatctggagtacataaagcatctcttcac
tgctgtgtgtggttttatt-gattctaaccgctctattatagacattgaatggaaaaagg
ttgcatcaattttcatgatcctcttgaagctcgtttgcgttgcgttatatgttggagagc
gtgttgttgccaatcaacaagatgttggtttcctcaccaccacatcaacacggttcaatg
cagaggcagagagggtgtcgattgagggtacatgctatcatatcgttcaatgccttcctg
agaagcttgctcgcttcagggctatagctgcagatctcgccagctcttcagagcgtgcag
gaacgcgaagtctccacggttttcacgtaattaacccagatttttatgctccccaatgca
agctccatactgctatgcctttttttacctcacagaatcaggcatcaacatcagacagac
tagagctacgtcggctggcactagattgtatgtacctgaactcctctcatatcatgtttc
cacgtctttctagctctcacctttcgtacttgtcctttgaggtgacaaatattaaagatg
aggcttgcgccaacgacttcctctttatccacctatcttcgtatatcgtaagctttggtc
gcgcccacaactctatcgggatctgcaatttgttggaaaagtacctctttccattgctat
atgctggcttggaaaagggctggctttcttttaattcttatgcaggcataatgaggcatt
atcagcacacactcaaagattttagctacgacattgtgggacttcatatagatcaaatgg
ttaagtttctagggcctctctcgttgactatggaaagcttcaagcctctactatatatga
ccatccttatggtaactcatccgcagaatcttttactagactctctttttcggcttctcc
tttttgagcttagtacagaagaaatagcgcacttggatgacctttgctctaagatcataa
gccattgtcactggtataactacgtttccattccaggttcgagttcaacccaagatatct
ctatcactgccgcgcaatatttcctagcttcctctttgacaggccttctagacactcggt
acagtgaagaggttagaatcgggttttggcgtgtagtagtcccttttctccgactgtttc
ctgttgtcaaggcttacaaatgctgccatgactccgcacactactcctctgcgatcgcat
tggtgaactcgtatgtgattatgatcattgctcagatgcccgtgctgcggcgctcaagat
ttctattctgcggacggataattaattacatgacaagcatgtgtaatgcactggccacga
ctggcgaagagagcctttttgataacgaggacactattttattaactcaaacaaccagtg
agttagtcgtttcgatcgctacctttattgttgggctcgatctaaatgtggtcaatgaaa
gcgtcagctatcgtgacactccaaaggcgtgcgttaccttggagtccgattccgagacgg
gcaagatggttattgctcttgccaatgaacgaaagcagaagcatctcctcgctatctaca
agcgcctcctaccggagctggctgaagacagcgttctgcaagcggtgttatcttctctta
tgaacttgatatccacatgctatgtgtatgtactctgcacctctagctttatgttttcgc
aggcacttgactcagtttctaaatctttggagccatatttatcaagtttgatctttgtct
tattaaagatagttgaaatatctcaggtatcacgaccagctgaggagacagtatatcaag
aatctaataacatgatgagtgaagtcactgaagagctagagtgggcgcagctctatatag
agcttaataacagtcttaatcaccatagtacctccgcaaacaaggaaagcgtattaaagc
atggcccacggcaccgcggtcatgcacgtaagcggacagttaggcatcctgtggaagcct
taactattagtcacaaatttgtcggagatatacttttggggttatataagcttctta
>Gi-P678_contig012.1 complement(444315:448149)
cttcatcccctgctaaaagaccgcattactaccattctctacgaagatgtccgatctttc
tatcgcctcttggattggcttaagcagcctccgaccttctataacagagtacttttctcc
gtcttctctgaagctatcctgccaaggattttttcttcgtgtgcagatggtgttatcaat
gttcaaggggaacttacgaagatggcatcacttacagaatccacgtttctggagatggga
ttgaggtttcttaataatcaagaatttttttctgctatcaaagcaacaccatacaaacaa
gcccgtgagcatttaatttgcgcgcttaatattacatgcgatgcagtctataatgccaga
gccaatctacttgatctgaaatcgcaggacttctatgcctttatttacaaggcactgaga
agtgttggtggttctactccacaatgtttctccaacctttgtgcgttcgtcagagggatg
cactatgatgctgtcctctcccatggtgcaaagttggagatcactgatcgtgtggatgtg
atacgtctttgtagcttactgcagcgatcggcaatagactttactctccaattgatttct
gggctctcgcagtgcatttccggtatcgacactatagctgcaaagagcactaccctgggt
aatttagataccttcctggtctctctgcatgactatttgatagagtcttgtcttcggggc
atagttgcttttgccgacgagacccgctatgtccgctactttgcct-cttttggatatca
tcctatctcaagggagcaggcaggcaagtacttttcagtggtcccagcctcatttggggt
gtctctcagcgatcgccagatattttatgtccctgtcgtgggagtttcctggaccacggt
ggagcttaagcatctttactatgaactaaaaagctctgctgagtgcattgcatctgggct
tgccagcgttaaagtaagtaatattaacgcaatgatccagaatatcttagatcctgttat
tgcctactatgctaactgccactatccgtctccgttgtttttcggactaggcgaattact
cattcgctactttgattatatgtctctgccacttctctctgtactgctatcacctgaaag
gctgcagctattgtttcttactggagaacctctctacacagaactaaccacaaacaagct
tttcccttatgcatatcttattcagtatgctcttctgacgaaatttacatgctctaactg
gattaagcaagcatgcacaagtaatatcttaatgatcaatagcaccattaagtcatgcat
atacagttttgatagaatgctccatgctctcctcaccaagggcagtctctgtcaagatgc
tacgggtgaaactattgatatctctagcttactaactcaagatctcttaattacatgcag
aaaagccctcagtactctcctgtggattgatagttatgagctggatgacctaaatcaacc
taggctacacatgaaagcacacttatatatatacaactatccactattctcatatcggaa
gtataccccaattggtattctatctttacttatgacgaatttgcatgattctgccttgtc
tacaacacacatcggcgtagagacatattctctggcacaaattgaggagcatctcatacc
cacttttctagacagtcatctcaatcttatttttgcttctacaacctccaggtcttggct
gcttccagtgttgtgtgtttcttatggtcgttatctggagtacataaagcatctcttcac
tgctgtgtgtggttttatt-gattctaaccgctctattatagacattgaatggaaaaggg
ttgcatcaattttcatgatcctcttgaagctcgtttgcgttgcgttatatgttggagagc
gtgttgttgccaatcaacaagatgttggtttcctcaccaccacatcaacacggttcaatg
cagaggcagagagggtgtcgattgagggtacatgctatcatatcgttcaatgccttcctg
agaagcttgctcgcttcagggctgtagctgcagatctcgccagctcttcagagcgtgcag
gaacgcgaagtctccacggttttcacgtaattaacccggatttttatgctccccaatgca
agctccatactgctatgcctttttttacctcacagaatcaggcatcaacatcagacagac
tagagctacgtcggctggcactagattgtatgtacctgaactcctctcatatcatgtttc
cacgtctttctagctctcacctttcgtacttgtcctttgaggtgacaaatattaaagatg
aggcttgcgccaacgacttcctctttatccacctatcttcgtatatcgtaagctttggtc
gcgcccacaactctatcgggatctgcaatttgttggagaagtacctctttccattgctat
atgctggcttggaaaagggctggctttcttttaattcttatgcaggcataatgaggcatt
atcagcacacacttaaagattttagctacgacattgtgggacttcatatagatcaaatgg
ttaagtttctagggcctctctcgttgactatggaaagcttcaagcctctactatatatga
ccatccttatggtaactcatccgcagaatcttttgctagactctctttttcggcttctcc
tttttgagcttagtacagaagaaatagcgcacttggatgacctttgctctaagatcataa
gccattgtcactggtataactacgtttccattccaggttcgagttcaacccaagatatct
ctatcactgccgcgcaatatttcctagcttcctctttgacaggccttctagacactcggt
acagtgaagaggttagaatcgggttttggcgtgtagtagtcccttttctccgactgtttc
ctgttgtcaaggcttacaaatgctgccatgactccgcacactactcctctgcgatcgcat
tggtgaactcgtatgtgattatgatcattgctcagatgcccgtgctgcggcgctcaagat
ttctattctgcggacggataattaattacatgacaagcatgtgtaatgcactggccacga
ctggcgaagagagcctttttgataacgaggacactattttattaactcaaacaaccagtg
agttagtcgtttcgatcgctacctttattgttgggctcgatctaaatgtggtcaatgaaa
gcgtcaactatcgtgacactccaaaggcctgcgttaccttggagtccgattccgagacgg
gcaagatggttattgctcttgccaatgaacgaaagcagaaacatctcctcgctatctaca
agcgcctcctaccggagctggctgaagacagcgttctgcaagcggtgttatcttctctta
tgaacttgatatccacatgctatgtgtatgtactttgcacctctagctttatgttttcgc
aggcacttgactcagtttctaaatctttggagccatatttatcaagtttgatctttgtct
tattaaagatagttgaaatatctcaggtatcacgaccagctgaggagacagtatatcaag
aatctaataacatgatgagtgaagtcactgaagagctagagtgggcgcagctctatatag
agcttaataacagtcttaatcaccatagtacctccgcaaacaaggaaagcgtattaaagc
atggcccacggcaccgcggtcatgcacgtaagcggacagttaggcatcctgtggaagcct
taactattagtcacaaatttgtcggagatatacttttggggttatataagcttctta
>Gi-P680_contig012.1 complement(444326:448160)
cttcatcccctgctaaaagaccgcattactaccattctctacgaagatgtccgatctttc
tatcgcctcttggattggcttaagcagcctccgaccttctataacagagtacttttctcc
gtcttctctgaagctatcctgccaaggattttttcttcgtgtgcagatggtgttatcaat
gttcaaggggaacttacgaagatggcatcacttacagaatccacgtttctggagatggga
ttgaggtttcttaataatcaagaatttttttctgctatcaaagcaacaccatacaaacaa
gcccgtgagcatttaatttgcgcgcttaatattacatgcgatgcagtctataatgctaga
gccaatctacttgatctgaaatcgcaggacttctatgcctttatttacaaggcactgaga
agtgttggtggttctactccacaatgtttctccaacctttgtgcgttcgtcagagggatg
cactatgatgctgtcctctcccatggtgcaaagttggagatcactgatcgtgtggatgtg
atacgtctttgtagcttactgcagcgatcggcaatagactttactctccaattgatttct
gggctctcgcagtgcatttccggtatcgacactatagctgcaaagagcactaccctgggt
aatttagataccttcctggtctctctgcatgactatttgatagagtcctgtcttcggggc
atagttacttttgccgacgagacccgctatgtccgctactttgcct-cttttggatatca
tcctatctcaagggagcaggcaggcaagtacttttcagtggtcccagcctcatttggggt
gtctctcagcgatcgccagatattttatgtccctgtcgtgggagtttcctggaccacggt
ggagcttaagcatctttactatgaactaaaaagctctgctgagtgcattgcatctgggct
tgccagcgttaaagtaagtaatattaacgcaatgatccagaatatcttagatcctgttat
tgcctactatgctaactgccactatccgtctccgttgtttttcggactaggcgaattact
cattcgctactttgattatatgtctctgccacttctctctgtactgctatcacctgaaag
gctgcagctattgtttcttactggagaacctctctacacagaactaaccacaaacaagct
tttcccttatgcatatcttattcagtatgctcttctgacgaaatttacatgctctaactg
gattaagcaagcatgcacaagtaatatcttaatgatcaatagcaccattaagtcatgcat
atacagttttgatagaatgctccatgctctcctcaccaagggcagtctctgtcaagatgc
tacgggtgaaactattgatatctctagcttactaactcaagatctcttaattacatgcag
aaaagccctcagtactctcctgtggattgatagttatgagctggatgacctaaatcaacc
taggctacacatgaaagcacacttatatatatacaactatccactattctcatatcggaa
gtataccccaattggtattctatctttacttatgacgaatttgcatgattctgccttgtc
tacaacacacatcggcatagagacatattctctggcacaaattgaggagcatctcatacc
cacttttctagacagtcatctcaatcttatttttgcttctacaacctccaggtcttggct
gcttccagtgttgtgtgtttcttatggtcgttatctggagtacataaagcatctcttcac
tgctgtgtgtggttttatt-gattctaaccgctctattatagacattgaatggaaaaggg
ttgcatcaattttcatgatcctcttgaagctcgtttgcgttgcgttatatgttggagagc
gtgttgttgccaatcaacaagatgttggtttcctcaccaccacatcaacacggttcaatg
cagaggcagagagggtgtcgattgagggtacatgctatcatatcgttcaatgccttcctg
agaagcttgctcgcttcagggctgtagctgcagatctcgccagctcttcagagcgtgcag
gaacgcgaagtctccacggttttcacgtaattaacccggatttttatgctccccaatgca
agctccatactgttatgcctttttttacctcacagaatcaggcatcaacatcagacagac
tagagctacgtcggctggcactagattgtatgtacctgaactcctctcatatcatgtttc
cacgtctttctagctctcacctttcgtacttgtcctttgaggtgacaaatattaaagatg
aggcttgcgccaacgacttcctctttatccacctatcttcgtatatcgtaagctttggtc
gcgcccacaactctatcgggatctgcaatttgttggagaagtacctctttccattgctat
atgctggcttggaaaagggctggctttcttttaattcttatgcaggcataatgaggcatt
atcagcacacacttaaagattttagctacgacattgtgggacttcatatagatcaaatgg
ttaagtttctagggcctctctcgttgactatggagagcttcaagcctctactatatatga
ccatccttatggtaactcatccgcagaatcttttgctagactctctttttcggcttctcc
tttttgagcttagtacagaagaaatagcgcacttggatgacctttgctctaagatcataa
gccattgtcactggtataactacgtttccattccaggttcgagttcaacccaagatatct
ctatcactgccgcgcaatatttcctagcttcctctttgacaggccttctagacactcggt
acagtgaagaggttagaatcgggttttggcgtgtagtagtcccttttctccgactgtttc
ctgttgtcaaggcttacaaatgctgccatgactccgcacactactcctctgcgatcgcat
tggtgaactcgtatgtgattatgatcattgctcagatgcccgtgctgcggcgctcaagat
ttctattctgcggacggataattaattacatgacaagcatgtgtaatgcactggccacga
ctggcgaagagagcctttttgataacgaggacactattttattaactcaaacaaccagtg
agttagtcgtttcgatcgctacctttattgttgggctcgatctaaatgtggtcaatgaaa
gcgtcaactatcgtgacactccaaaggcctgcgttaccttggagtccgattccgagacgg
gcaagatggttattgctcttgccaatgaacgaaagcagaaacatctcctcgctatctaca
agcgcctcctaccggagctggctgaagacagcgttctgcaagcggtgttatcttctctta
tgaacttgatatccacatgctatgtgtatgtactttgcacctctagctttatgttttcgc
aggcacttgactcagtttctaaatctttggagccatatttatcaagtttgatctttgtct
tattaaagatagttgaaatatctcaggtatcacgaccagctgaggagacagtatatcaag
aatctaataacatgatgagtgaagtcactgaagagctagagtgggcgcagctctatatag
agcttaataacagtcttaatcaccatagtacctccgcaaacaaggaaagcgtattaaagc
atggcccacggcaccgcggtcatgcacgtaagcggacagttaggcatcctgtggaagcct
taactattagtcacaaatttgtcggagatatacttttggggttatataagcttctta
>P344_contig7 36196:40032
cttcatcccctgctaaaagaccgcattactgccattctctacgaagatgtccgatctttc
tatcgcctcttggattggcttaagcagcctccgactttctataacagagtacttttctcc
gtcttctctgaagctatcctgccaaggattttttcttcgtgtgcagatggtgttatcaat
gttcaaggggaacttacgaagatggcatcacttacagagtctacatttctggagattgga
ctgaggtttcttaataatcaggaatttttttctgctatcaaagcaacaccatacaaacaa
gcccgtgagcatttaatttgcgcgcttaatattatatgcgatgcagtctacaatgtcaga
gccaatctacttgatctgaaatcgcaggacttctatacctttatttacaaggcactgaga
aatgttggtggttctactccacaatgtttctccaacctttgtgcgttcgtcagagggatg
cactatgatgctgtcctctcccatggtgcaaagttggagatcactgatcgtgtggatgtg
atacgtctttgtagcttactgcagcgatcagcaatagactttactctccaattgatttct
gggctctcgcagtgcatttccggtatcgacactatagctacaaagagcactaccctaggt
aatttagataccttcctggtctctctgcatgactatttgatagagtcttgtcttcggggc
atagttgcttttgccgacgagacccgctatgtccgctactttgcctccttttggatatca
tcctatctcaagggagcaggcaggcaagtacttttcagtggtcccagcttcatttggggt
gtctctcagcgatcgccagatcttttatgtccctgtcgtgggagtttcctggaccacggt
ggagcttaagcatctttactatgaactaaaaagctctgctgagtgcattgcatctgggct
tgccagcgttaaagtaagtaatattaacgcaatgatccagaatatcttagatcctgttat
tgcctactatgctaactgccactacccgtctccgttgtttttcagactaggcgaattact
cattcgctactttgattatatgtctctgccacttctctctgtactgctatcacttgaaag
gctgcagctattgtttcttactggagaacctctctacacagaactaaccacaaacaagct
tttcccttatgcatatcttattcagtatgctcttctgacgaaatttacatgctctaactg
gattaagcaagcatgcacaagtaatatctcaatgatcaatagcaccattaagtcatgcat
atacagttttgatagaatgctccatgctctcctcaccaagggaagtctctgtcaagatgc
tacgggtgaaactattgatatctctagcttactaactcaagatctcttaattacatgtag
aaaagcccttagtactctcctgtggattgatagttatgagctggatgacctaaatcaacc
taggctacacatgaaagcacacttatatatatacaactatccactattctcatatcggaa
gtataccccaattggtattctatctttacttatgacgaatttgcataattctgccttatc
taccacacacatcggcgtagagacatattctctggcacaaattgaggagcatatcatacc
cacttttctagacagtcatctcaatcttatttttgcttctacaacctccaggtcttggct
gcttccagtgttgtgtgtctcttatggtcgttatctagagtacataaagcatctcttcac
tgctgtgtgtggttttattagattctaaccgctctattatagacattgaatggaaaaagg
ttgcatcaattttcatgatcctcttgaagctcgtttgcgttgctttatatgttggagagc
gtgttgttgccaatcaacaagatgttggtttcctcaccaccacatcaacacggttcaatg
cagaggcagagagagtgttgattgagggtacatgctatcatatcgttcaatgccttcctg
agaagcttgctcgcttcagggctatagctgcagatctcgccagctcttcagagcgtgcag
gaacgcgaagtctccacggttttcacgtgattaacccagatttttatgctccccaatgca
agctccatactgctatgcctttttttacctcacagaatcaggcatcaatatcagacagac
tagagctacgtcagctggcactagattgtatgtacctgaactcctctcatatcatgtttc
cacgtctttctagctctcacctttcgtacttgtcctttgaggtgacaaatattaaagacg
aggcttgcgccaacgacttcctctttatccacctatcttcgtatatcgtaagctttggtc
gcgcccacaactctatcgggatctgcaatttgttggagaagtacttctttccattgctat
atgctggcttggaaaagggctggctttcttttaattcttatgcaggcataatgaggcatt
atcagcacacacttaaagattttagctacgacattgtgggacttcatatagatcaaatgg
ttaagtttctagggcctctctcgttgactatggaaagtttcaagcctctactatatatga
ccatccttatggtaactcatccgcagagtcttttactagactctctctttcggcttctcc
tttttgagcttagcacagaagaaatagcgcggttggatgacctttgctctaagatcatag
gtcattgtcactggtataactacgtttccattccaggttcgagttcaatccaagatatct
ctatcactgccgcgcaatatttcctagcttcctctttgacaggccttctagacactcggt
acagtgaagaggttagaatcgggttttggcgtgtagtagtcccttttctccgactgtttc
ctgttgtcaaggcttacaaatgctgccatgactccgcacactactcctctgcgatcgcat
tggtgaactcgtatgtgattatgatcattgctcagatgcccgtgctgcggcgctcaagat
ttctattctgcggacggataattaattacatgacaagcatgtgtaatgcactggccacga
ctggcgaagagagcctttttgataacgaggacactattttattaactcaaacaaccagtg
agttagtcgtttcgattgctacctttattgttgggctcgatctaaatgtggtcaatgaaa
gcgtcaactatcgtgacactccaaaggcgtgcgttaccttggagtccgattccgagacgg
gcaagatggttattgctcttgccaatgaacgaaagcagaagcatctcctcgctatctaca
agcgcctcctaccggagctggctgaagacagcgttctgcaagcggtgttatcttctctta
tgaacttgatatccacgtgctatgtgtatgtactctgcacctctagctttatgttttcgc
aggcacttgactcagtttctaaatccctggagccatatctatcaagtttgatctttgtct
tattaaagatagttgaaatatctcaggtatcacgaccatctgaggagacggtatatcaag
aatctaataacatgatgagtgaagtcactgaagagctagagtgggtgcagctctatacag
agcttaacaacagtcttaatcaccatagtacctccgcaaacaaggaaagcgtattaaagc
atggtccacggcaccgcggtcatgcacgtaagcggacagttaggcatcctgtggaagcct
taactattagtcacaaatttgtcggagatatacttttggggttatataagcttctta
>P387_contig33 25871:29705
cttcatcccctgctaaaagaccgcattactgccattctctacgaagatgtccgatctttc
tatcgcctcttggattggcttaagcaacctccgactttctataacagagtacttttctcc
gtcttctctgaagctatcctgccaaggattttttcttcgtgtgcagatggtgttatcaat
gttcaaggggaacttacgaagatggcatcacttacagagtctacatttctggagattgga
ctgaggtttcttaataatcaggaatttttttctgctatcaaagcaacaccatacaaacaa
gcccgtgagcatttaatttgtgcgcttaatattacatgcgatgcagtctacaatgtcaga
gccaatctacttgatctgaaatcgcaggacttctatacctttatttacaaggcactgaga
aatgttggtggttctactccacaatgtttctccaacctttgtgcgttcgtcagagggatg
cactatgatgctgtcctctcccatggtgcaaagttggagatcactgatcgtgtggatgtg
atacgtctttgtagcttactgcagcgatcggcaatagactttactctccaattgatttct
gggctctcgcagtgcatttccggtatcgacactatagctgcaaagagcactaccctaggt
aatttagataccttcctggtctctctgcatgactatttgatagagtcttgtcttcggggc
atagttgcttttgccgacgagacccgctatgtccgctactttgcct-cttttggatatca
tcctatttcaagggagcaggcaggcaagtacttttcagtgatcccagcttcatttggggt
gtctctcagcgatcgccagatcttttatgtccctgtcgtgggagtttcctggaccacggt
ggagcttaagcatctttactatgaactaaaaagctctgctgaatgcattgcatctgggct
tgccagcgctaaagtaagtaatattaacgcaatgatccagaatatcttagatcctgttat
tgcctactatgctaactgccactacccgtctccgttgtttttcagactaggcgaattact
cattcgctactttgattatatgtctctgccacttctctctgtactgctatcacctgaaag
gctgcagctattgtttcttactggagaacctctctacacagaactaaccacaaacaagct
tttcccttatgcatatcttattcagtatgctcttctgacgaaatttacatgctctaactg
gattaagcaagcatgcacaagtaatatcttaatgatcaatagcaccattaagtcatgcat
atacagttttgatagaatgctccatgctctcctcaccaagggaagtctctgtcaagatgc
tacgggtgaaactattgatatctctagcttaataactcaagatctcttaattacatgcag
aaaagctcttagtactctcctgtggattgatagttatgagctggatgacctaaatcaacc
taggctacacatgaaagcacacttatatatatacaactatccactattctcatatcggaa
gtataccccaatcggtattctatctttacttatgacgaatttgcatgattctgccttgtc
taccacacacatcggcgtagaggcatattctctggcacaaattgaggagcatctcatacc
cacttttctagacagtcatctcaatcttatttttgcttctacaacctccaggtcctggct
gcttccagtgttgtgtgtttcttatggtcgttatctggagtatataaaacatctcttcac
tgctgtgtgtggttttatt-aattctaaccgctctattatagacattgaatggaaaaagg
ttgcatcaattttcatgatcctcttgaagctcgtttgcgttgctttatatgttggagagc
gtgttgctgccaatcaacaagatgttggtttcctcaccaccacatcaacacggttcaatg
cagaggcagagagagtgttgattgagggtacatgctatcatatcgttcaatgccttcctg
agaagcttgctcgcttcagggctgtagctgcagatctcgccagctcttcagagcgtacag
gaacgcgaagcctccacggttttcacgtgattaacccagatttttatgctccccaatgca
agctccatactgctatgcctttttttacctcacagaatcaggcatcaatatcagacagac
tagagctacgtcagctggcactagattgtatgtacctgaactcctctcatatcatgtttc
cacgtctttctagctctcacctttcgtacttgtcctttgaggtgacaaatattaaagacg
aggcttgcgccaacgacttcctctttatccacctatcttcgtatattgtaagctttggtc
gcgcccacaactctatcgggatctgcaatttgttggagaagtacttctttccattgctat
atgctggcttggaaaagggctggctttcttttaattcttatgcaggcataatgaggcatt
atcagcacacacttaaagattttagctacgacattgtggggcttcatatagatcaaatgg
ttaagtttctagggcctctctcgttgactatggagagcttcaagcctctactatatatga
ctatccttatggtaactcatccgcagagtcttttactagactctctctttcggcttctcc
tttttgagcttagcacagaagaaatagcgcggttggatgacctttgctctaagatcatag
gtcattgtcactggtataactacgtttccattccaggttcgagttcaatccaagatatct
ctatcactgccgcgcaatatttcctagcttcctctttgacaggccttctagacactcggt
acagtgaagaggttagaatcgggttttggcgtgtagtagtcccttttcttcgactgtttc
ctgttgtcaaggcttataaatgctgccatgactccgcacactactcctctgcgatcgcat
tggtgaactcgtatgtgattatgatcattgctcagatgcccgtgctgcggcgctcaagat
ttctattctgcggacggataattaattacatgacaagcatgtgtaatgcactggccacga
ctggcgaagagagcctttttgatagcgaggacactattttattaactcaaacaaccagtg
agttagtcgtttcgatcgctacctttattgttgggctcgatctaaatgtggtcaatgaaa
gcgtcaactatcgtgacactccaaaggcgtgcgttaccttggagtccgattccgagacgg
gcaagatggttattgctcttgccaatgaacgaaagcagaagcatctcctcgctatctaca
agcgcctcctaccggagctggctgaagacagcgttctgcaagcggtgttatcttctctta
tgaacttgatatccacatgctatgtgtatgtactctgcacctctagctttatgttttcgc
aggcacttgactcagtttctaaatctttggagccatatttatcaagtttgatctttgtct
tattaaagatagttgaaatatctcaggtatcacgaccagctgaggagacagtatatcaag
aatctaataacatgatgagtgaagtcactgaagagctagagtgggcgcagctctatatag
agcttaataacagtcttaatcaccatagtacctccgcaaacaaggaaagcgtattaaagc
atggcccacggcaccgcggtcatgcacgtaagcggacagttaggcatcctgtggaagcct
taactattagtcacaaatttgtcggagatatacttttggggttgtataagcttctta
>P424_contig12 complement(444331:448165)
cttcatcccctgctaaaagaccgcattactaccattctctacgaagatgtccgatctttc
tatcgcctcttggattggcttaagcagcctccgaccttctataacagagtacttttctcc
gtcttctctgaagctatcctgccaaggattttttcttcgtgtgcagatggtgttatcaat
gttcaaggggaacttacgaagatggcatcacttacagaatccacgtttctggagatggga
ttgaggtttcttaataatcaagaatttttttctgctatcaaagcaacaccatacaaacaa
gcccgtgagcatttaatttgcgcgcttaatattacatgcgatgcagtctataatgccaga
gccaatctacttgatctgaaatcgcaggacttctatgcctttatttacaaggcactgaga
agtgttggtggttctactccacaatgtttctccaacctttgtgcgttcgtcagagggatg
cactatgatgctgtcctctcccatggggcaaagttggagatcactgatcgtgtggatgtg
atacgtctttgtagcttactgcagcgatcggcaatagactttactctccaattgatttct
gggctctcgcagtgcatttccggtatcgacactatagctgcaaagagcactaccctgggt
aatttagataccttcctggtttctctgcatgactatttgatagagtcttgtcttcggggc
atagttgcttttgccgacgagacccgctatgtccgctactttgcct-cttttggatatca
tcctatctcaagggagcaggcaggcaagtacttttcagtggtcccagcctcatttggggt
gtctctcagcgatcgccagatattttatgtccctgtcgtgggagtttcctggaccacggt
ggagcttaagcatctttactatgaactaaaaagctctgctgagtgcattgcatctgggct
tgccagcgttaaagtaagtaatattaacgcaatgatccagaatatcttagatcctgttat
tgcctactatgctaactgccactatccgtctccgttgtttttcggactaggcgaattact
cattcgctactttgattatatgtctctgccacttctctctgtactgctatcacctgaaag
gctgcagctattgtttcttactggagaacctctctacacagaactaaccacaaacaagct
tttcccttatgcatatcttattcagtatgctcttctgacgaaatttacatgctctaactg
gattaagcaagcatgcacaagtaatatcttaatgatcaatagcaccattaagtcatgcat
atacagttttgatagaatgctccatgctctcctcaccaagggcagtctctgtcaagatgc
tacgggtgaaactattgatatctctagcttactaactcaagatctcttaattacatgcag
aaaagccctcagtactctcctgtggattgatagttatgagctggatgacctaaatcaacc
taggctacacatgaaagcacacttatatatatacaactatccactattctcatatcggaa
gtataccccaattggtattctatctttacttatgacgaatttgcatgattctgccttgtc
tacaacacacatcggcgtagagacatattctctggcacaaattgaggagcatctcatacc
cacttttctagacagtcatctcaatcttatttttgcttctacaacctccaggtcttggct
gcttccagtgttgtgtgtttcttatggtcgttatctggagtacataaagcatctcttcac
tgctgtgtgtggttttatt-gattctaaccgctctattatagacattgaatggaaaaggg
ttgcatcaattttcatgatcctcttgaagctcgtttgcgttgcgttatatgttggagagc
gtgttgttgccaatcaacaagatgttggtttcctcaccaccacatcaacacggttcaatg
cagaggcagagagggtgtcgattgagggtacatgctatcatatcgttcaatgccttcctg
agaagcttgctcgcttcagggctgtagctgcagatctcgccagctcttcagagcgtgcag
gaacgcgaagtctccacggttttcacgtaattaacccggatttttatgctccccaatgca
agctccatactgctatgcctttttttacctcacagaatcaggcatcaacatcagacagac
tagagctacgtcggctggcactagattgtatgtacctgaactcctctcatatcatgtttc
cacgtctttctagctctcacctttcgtacttgtcctttgaggtgacaaatattaaagatg
aggcttgcgccaacgacttcctctttatccacctatcttcgtatatcgtaagctttggtc
gcgcccacaactctatcgggatctgcaatttgttggagaagtacctctttccattgctat
atgctggcttggaaaagggctggctttcttttaattcttatgcaggcataatgaggcatt
atcagcacacacttaaagattttagctacgacattgtgggacttcatatagatcaaatgg
ttaagtttctagggcctctctcgttgactatggaaagcttcaagcctctactatatatga
ccatccttatggtaactcatccgcagaatcttttgctagactctctttttcggcttctcc
tttttgagcttagtacagaagaaatagcgcacttggatgacctttgctctaagatcataa
gccattgtcactggtataactacgtttccattccaggttcgagttcaacccaagatatct
ctatcactgccgcgcaatatttcctagcttcctctttgacaggccttctagacactcggt
acagtgaagaggttagaatcgggttttggcgtgtagtagtcccttttctccgactgtttc
ctgttgtcaaggcttacaaatgctgccatgactccgcacactactcctctgcgatcgcat
tggtgaactcgtatgtgattatgatcattgctcagatgcccgtgctgcggcgctcaagat
ttctattctgcggacggataattaattacatgacaagcatgtgtaatgcactggccacga
ctggcgaagagagcctttttgataacgaggacactattttattaactcaaacaaccagtg
agttagtcgtttcgatcgctacctttattgttgggctcgatctaaatgtggtcaatgaaa
gcgtcaactatcgtgacactccaaaggcctgcgttaccttggagtccgattccgagacgg
gcaagatggttattgctcttgccaatgaacgaaagcagaaacatctcctcgctatctaca
agcgcctcctaccggagctggctgaagacagcgttctgcaagcggtgttatcttctctta
tgaacttgatatccacatgctatgtgtatgtactttgcacctctagctttatgttttcgc
aggcacttgactcagtttctaaatctttggagccatatttatcaagtttgatctttgtct
tattaaagatagttgaaatatctcaggtatcacgaccagctgaggagacagtatatcaag
aatctaataacatgatgagtgaagtcactgaagagctagagtgggcgcagctctatatag
agcttaataacagtcttaatcaccatagtacctccgcaaacaaggaaagcgtattaaagc
atggcccacggcaccgcggtcatgcacgtaagcggacagttaggcatcctgtggaagcct
taactattagtcacaaatttgtcggagatatacttttggggttatataagcttctta
>P427_contig9 34209:38043
cttcatcccctgctaaaagaccgcattactgccattctctacgaagatgtccgatctttc
tatcgcctcttggattggcttaagcagcctccgactttctataacagagtacttttctcc
gtcttctctgaagctatcctgccaaggattttttcttcgtgtgcagatggtgttatcaat
gttcaaggggaacttacgaagatggcatcacttacagagtctacatttctggagattgga
ctgaggtttcttaataatcaggaatttttttctgctatcaaagcaacaccatacaaacaa
gcccgtgagcatttaatttgcgcgcttaatattacatgcgatgcagtctacaatgtcaga
gccaatctacttgatctgaaatcgcaggacttctatacctttatttacaaggcattgaga
agtgttggtggttctactccacaatgtttctccaacctttgtgcgttcgttagagggatg
cactatgatgctgtcctctcccatggtgcaaagttggagatcactgatcgtgtggatgtg
atacgtctttgtagcttactgcagcgatcagcaatagactttactctccaattgatttct
gggctctcgcagtgcatttccggtatcgacactatagctgcaaagagcactaccctaagt
aatttagataccttcctggtctctctgcatgactatttgatagagtcttgtcttcggggc
atagttgcttttgccgacgagacccgctatgtccgctactttgcct-cttttggatatca
tcctatttcaagggagcaggcaggcaagtacttttcagtgatcccagcttcatttggggt
gtctttcagcgatcgccagatcttttatgtccctgtcgtgggagtttcctggaccacggt
ggagcttaagcatctttactatgaactaaaaagctctgctgaatgcattgcatctgggct
tgctagcgttaaagtaagtaatattaacgcaatgatccagaatatcttagatcctgttat
tgcctactatgctaactgccactacccgtctccgttgtttttcagactaggcgaattact
cattcgctactttgattatatgtctctgccacttctctctgtactgctatcacctgaaag
gctgcagctattgtttcttactggagaacctctctatacagaactaaccacaaacaagct
tttcccttatgcatatcttattcagtatgctcttctgacgaaatttacatgctctaactg
gattaagcaagcatgcacaagtaatatcttaatgatcaatagcaccattaagtcatgcat
atacagttttgatagaatgctccatgctctcctcaccaagggaagtctctgtcaagatgc
tacgggtgaaactattgatatctctagcttaataactcaagatctcttaattacatgcag
aaaagctcttagtactctcctatggattgatagttatgagctggatgacctaaatcaacc
taggctacacatgaaagcacacttatatatatacaactatccactattctcatatcggaa
gtataccccaattggtattctatctttacttatgacgaatttgcatgattctgccttgtc
taccacacacatcggcgtagagacatattctctggcacaaattgaggagcatctcatacc
cacttttctagacagtcatctcaatcttatttttgcttctacaacctccaggtcctggct
gcttccagtgttgtgtgtttcttatggtcgttatctggagtatataaaacatctcttcgc
tgctgtgtgtggttttatt-gattctaaccgctctattatagacattgaatggaaaaagg
ttgcatcaattttcatgatcctcttgaagctcgtttgcgttgctttatatgttggagagc
gtgttgctgccaatcaacaagatgttggtttcctcaccaccacatcaacacggttcaatg
cagaggcagagagagtgttgattgagggtacatgctatcatatcgttcaatgccttcctg
agaagcttgctcgcttcagggctgtagctgcagatctcgccagctcttcagagcgtacag
gaacgcgaagcctccacggttttcacgtgattaacccagatttttatgctccccaatgca
agctccacactgctatgcctttttttacctcacagaatcaggcatcaacatcagacagac
tggagctacgtcagttggcactagattgtatgtacttgaactcctctcatatcatgtttc
cgcgtctttctagctctcacctttcgtacttgtcctttgaggtgacaaatattaaagacg
aggcttgcgccaacgacttcctctttatccacctatcttcgtacatcgtaagctttggtc
gcgcccacaactctatcgggatctgcaatttgttggagaagtacttctttccattgctat
atgctggcttggaaaagggctggctttcttttaattcttatgcaggcataatgaggcatt
atcagcacacacttaaagattttagctacgacattgtgggacttcatatagatcaaatgg
ttaagtttctagggcctctctcgttgactatggaaagtttcaagcctctactatatatga
ccatccttatggtaactcatccgcagagtcttttactagactctctctttcggcttctcc
tttttgagcttagcacagaagaaatagcgcggttggatgacctttgctctaagatcatag
gtcattgtcactggtataactacgtttccattccaggttcgagttcaacccaagatatct
ctatcaccgccgcgcaatatttcctagcttcctctttgacaggccttctagacactcggt
acaatgaagaggttagaatcgggttttggcgtgtagtagtcccttttctccgactgtttc
ctgttgtcaaggcttataaatgctgccatgactccgcacactactcctctgcgatcgcat
tggtgaactcgtatgtgattatgatcattgctcagatgcccgtgctgcggcgctcaagat
ttctattctgcggacggataattaattacatgacaagcatgtgtaatgcactggccacga
ctggcgaagagagcctttttgataacgaggacactattttattaactcaaacaaccagtg
agttagtcgtttcgatcgctacctttattgttgggctcgatctaaatgtggtcaatgaaa
gcgtcaactatcgtgacactccaaaggcgtgcgttaccttggagtccgattccgagacgg
gcaagatggttattgctcttgccaatgaacgaaagcagaagcatctcctcgctatctaca
agcgcctcctaccggagctggctgaagacagcgttctgcaagcggtgttatcttctctta
tgaacttgatatccacgtgctatgtgtatgtactctgcacctctagctttatgttttcgc
aggcacttgactcagtttctaaatccctggagccatatctatcaagtttgatctttgtct
tattaaagatagttgaaatatctcaggtatcacgaccatctgaggagacggtatatcaag
aatctaataacatgatgagtgaagtcactgaagagctagagtgggcgcagctctatatag
agcttaataacagtcttaatcaccatagtacctccgcaaacaaggaaagcgtattaaagc
atggtccacggcaccgcggtcatgcacgtaagcggacagttaggcatcctgtggaagcct
taactattagtcacaaatttgtcggagatatacttttggggttgtataagcttctta
>P458_contig1 3241660:3245494
cttcatcccctgctaaaagaccgcattactaccattctctacgaagatgtccgatctttc
tatcgcctcttggattggcttaagcagcctccgaccttctataacagagtacttttctcc
gtcttctctgaagctatcctgccaaggattttttcttcgtgtgcagatggtgttatcaat
gttcaaggggaacttacgaagatggcatcacttacagaatccacttttctggagatggga
ttgaggtttcttaataatcaagaatttttttctgctatcaaagcaacaccatacaaacaa
gcccgtgagcatttaatttgcgcgcttaatattacatgcgatgcagtctataatgccaga
gccaatctacttgatctgaaatcgcaggacttctacgcctttatttacaaggcactgaga
agtgttggtggttctactccacaatgtttctccaacctttgtgcgttcgtcagagggatg
cactatgatgctgtcctctcccatggtgcaaagttggagatcactgatcgtgtggatgtg
atacgtctttgtagcttactgcagcgatcggcaatagactttactctccaattgatttct
gggctctcgcagtgcatttccggtatcgacactatagctgcaaagagcactaccctgggt
aatttagataccttcctggtctctctgcatgactatttgatagagtcttgtcttcggggc
atagttgcttttgccgacgagacccgctatgtccgctactttgcct-cttttggatatca
tcctatctcaagggagcaggcaggcaagtacttttcagtggtcccagcctcatttggggt
gtctctcagcgatcgccagatattttatgtccctgtcgtgggagtttcctggaccacggt
ggagcttaagcatctttactatgaactaaaaagctctgctgagtgcattgcatctgggct
tgccagcgttaaagtaagtaatattaacgcaatgatccagaatatcttagatcctgttat
tgcctactatgctaactgccactatccgtctccgttgtttttcggactaggcgaattact
cattcgctactttgattatatgtctctgccacttctctctgtactgctatcacctgaaag
gctgcagctattgtttcttactggagaacctctctacacagaactaaccacaaacaagct
tttcccttatgcatatcttattcagtatgctcttctgacgaaatttacatgctctaactg
gattaagcaagcatgcacaagtaatatcttaatgatcaatagcaccattaagtcatgcat
atacagttttgatagaatgctccatgctctcctcaccaagggcagtctctgtcaagatgc
tacgggtgaaactattgatatctctagcttactaactcaagatctcttaattacatgcag
aaaagccctcagtactctcctgtggattgatagttatgagctggatgacctaaatcaacc
taggctacacatgaaagcacacttatatatatacaactatccactattctcatatcggaa
gtataccccaattggtattctatctttacttatgacgaatttgcatgattctgccttgtc
tacaacacacatcggcgtagagacatattctctggcacaaattgaggagcatctcatacc
cacttttctagacagtcatctcaatcttatttttgcttctacaacctccaggtcttggct
gcttccagtgttgtgtgtttcttatggtcgttatctggagtacataaagcatctcttcac
tgctgtgtgtggttttatt-gattctaaccgctctattatagacattgaatggaaaaagg
ttgcatcaattttcatgatcctcttgaagctcgtttgcgttgcgttatatgttggagagc
gtgttgttgccaatcaacaagatgttggtttcctcaccaccacatcaacacggttcaatg
cagaggcagagagggtgtcgattgagggtacatgctatcatatcgttcaatgccttcctg
agaagcttgctcgcttcagggctgtagctgcagatctcgccagctcttcagagcgtgcag
gaacgcgaagtctccacggttttcacgtaattaacccggatttttatgctccccaatgca
agctccatactgctatgcctttttttacctcacagaatcaggcatcaacatcagacagac
tagagctacgtcggctggcactagattgtatgtacctgaactcctctcatatcatgtttc
cacgtctttctagctctcacctttcgtacttgtcctttgaggtgacaaatattaaagatg
aggcttgcgccaacgacttcctctttatccacctatcttcgtatatcgtaagctttggtc
gcgcccacaactctatcgggatctgcaatttgttggagaagtacctctttccattgctat
atgctggcttggaaaagggctggctttcttttaattcttatgcaggcataatgaggcatt
atcagcacacacttaaagattttagctacgacattgtgggacttcatatagatcaaatgg
ttaagtttctagggcctctctcgttgactatggaaagcttcaagcctctactatatatga
ccatccttatggtaactcatccgcagaatcttttgctagactctctttttcggcttctcc
tttttgagcttagtacagaagaaatagcgcacttggatgacctttgctctaagatcataa
gccattgtcactggtataactacgtttccattccaggttcgagttcaacccaagatatct
ctatcactgccgcgcaatatttcctagcttcctctttgacaggccttctagacactcggt
acagtgaagaggttagaatcgggttttggcgtgtagtagtcccttttctccgactgtttc
ctgttgtcaaggcttacaaatgctgccatgactccgcacactactcctctgcgatcgcat
tggtgaactcgtatgtgattatgatcattgctcagatgcccgtgctgcggcgctcaagat
ttctattctgcggacggataattaattacatgacaagcatgtgtaatgcactggccacga
ctggcgaagagagcctttttgataacgaggacactattttattaactcaaacaaccagtg
agttagtcgtttcgatcgctacctttattgttgggctcgatctaaatgtggtcaatgaaa
gcgtcaactatcgtgacactccaaaggcctgcgttaccttggagtccgattccgagacgg
gcaagatggttattgctcttgccaatgaacgaaagcagaaacatctcctcgctatctaca
agcgcctcctaccggagctggctgaagacagcgttctgcaagcggtgttatcttctctta
tgaacttgatatccacatgctatgtgtatgtactttgcacctctagcttcatgttttcgc
aggcacttgactcagtttctaaatctttggagccatatttatcaagtttgatctttgtct
tattaaagatagttgaaatatctcaggtatcacgaccagctgaggagacagtatatcaag
aatctaataacatgatgagtgaagtcactgaagagctagagtgggcgcagctctatatag
agcttaataacagtcttaatcaccatagtacctccgcaaacaaggaaagcgtattaaagc
atggcccacggcaccgcggtcatgcacgtaagcgggcagttaggcatcctgtggaagcct
taactattagtcacaaatttgtcggagatatacttttggggttatataagcttctta
