# Supplementary material for: High resolution multi-locus sequence typing scheme for Giardia duodenalis assemblage B outbreak and population analysis
Source: PLoS Negl Trop Dis. 2026 Jul 15;20(7):e0014528. doi: 10.1371/journal.pntd.0014528 (PMC13395364; doi:10.1371/journal.pntd.0014528)
Supplement: S2 Appendix — (ZIP) [file pntd.0014528.s002.zip › S2_Appendix/annotated_alignment_615_k501_ash0.9_reads20_c5fae58a8e06ab8ea3bd9122779feb0c.fasta]

>POIs
---------------------------------------------------------------------------------------------------------------------------------------------------------------------------------------------------------------------------------------------------------------------------------------------------------------------------------------------------------------------------------------------------------------------------------------------------------------------------------------------------------------------------------------------------------------------------------------------------------------------------------------------------------------------------------------------------------------------------------------------------------------------------------------------------------------------------------------------------------------------------------------------------------------------------------------------------------------------------------------------------------------------------------------------------------------------------------------------------------------------------------------------------------------------------------------------------------------------------------------------------------------------------------------------------------YY-Y----Y-------YYYY--Y---------------YYY--Y-----------------------------------------------------------------------------------------------------------------------------------------------------------------------------------------------------------------------------------------------------------------------------------------------------------------------------------------------------------------------------------------------------------------------------------------------------------------------------------------------------------------------------------------------------------------------------------------------------------------------------------------------------------------------------------------------------------------------------------------------------------------------------------------------------------------------------------------------------------------------------------------------------------------------------------------------------------------------------------------------------------------------------------------------------------------------------------------------------------------------------------------------------------------------------------------------------------------------------------------------------------------------------------------------------------------------------------------------------------------------------------------------------------------------------------------------------------------------------------------------------------------------------------------------------------------------------------------------------------------------------------------------------------------------------------------------------------------------------------------------------------------------------------------------------------------------------------------------------------------------------------------------------------------------------------------------------------------------------------------------------------------------------------------------------------------------------------------------------------------------------------------------------------------------------------------------------------------------------------------------------------------------------------------------------------------------------------------------------------------------------------------------------------------------------------------------------------------------------------------------------------------------------------------------------------------------------------------------------------------------------------------------------------------------------------------------------------------------------------------------------------------------------------------------------------------------------------------------------------------------------------------------------------------------------------------------------------------------------------------------------------------------------------------------------------------------------------------
>GCA_011634595.1_contig14 233456:237722
aggagaatgttgcgcagcataccgggggcaataaggctggcagccctgtggacaggctca
tagtcaagaacattcttagcaggatcttcagtggccaaagccaacgcaccaagagagtcc
atgaggagattgacgtagagcatttgcaaggcggtcagcggggactcttctaaaac-ggc
tgctccaagaaaagcgacgacaacagcagcaacgttgacagtaagttggaattgaaggaa
cttacgaacatttgtaaggacagcacggccccactctacagcacggacaattgaaaggaa
gttatcatccatgataattatgtccgacgcctccttagccacctccgttccagcaattcc
catggcaagacccacgtcagcagccttgagctgtggtgcatcgttagacccgtcacctgt
tgccgcaactgtgtggttatagtacttcagcctcttaaccaggcgatacttgtctttggg
ggcagcacgtgcaataacttgaagagtgtcaaggagagcatctagctctacgtctgaaag
tttgcgaaactcgggtcccgtaataacatacttgtccagcacgtcatccgatatatcatc
tggcaagatcccgcagtcctttgcgatggcgacagcagtgatcttgttatcacctgtaac
catccttacagtaatcccagcacgcttgcagcgctccacggcgttggtgacaccagggcg
taatgggtccatgatgccgactaggcatatcagtatgagatccttctcgacgtaatctgc
gttagcgtagttatagatattctctacagtaccatcctccattgtagcgctctctttctt
gtttccatcagtcttagaaatagacttgtaggcaagacaaagagtacggagcgatttggt
tgcatacgagataatcgtcttctcatagtcagagcgcatgctctctgtgaggggtacaat
agtcccgtctgtcttgagaatatttcggcagcgctctagcatgatctcggaggcaccctt
ggaaaggacgaggtaagagcgccgatcatcaattaggtcaagagcgccctttagactttc
agcagcgcttatccttccaaacttctctaagtctacgaccacagacattctcttgcggtc
agacgtgaactcaaaggcatgtgcgattgcacctttagcctgtccgtctacgacaagcat
gtccctaaattcgtgatagtcaaagcccatttcgcgcgaaagcataaggagcgcaccttc
agttttgttcccaataacctcgatagaggaagatttatcctctttatctgtatcggtctt
tcctcgtttatcaccctttgcagaagagccacgtggggccctaccatcttcattgacacg
gaggttagcagtcgagttaagagacgagtttaatgcaaagatacccgcgacacctctaga
aaacgtcttgtcctcaattgccttagcatctggcatcggagaacattctgaatcatcggc
agatgtcttgccgctcgtcttcaaataaaggttattttcgagccgcatgcgaaccaccgt
cattctgttgagggtaagggtcccagtcttgtcgcttgtgatattgttgacgctccccat
tgtttcgcaagcatgaagcttcctgaccagacactgatcacgcatcatcttcttcatgga
aaacgcaagggagatcgttacagcaagtggaaggccctctggcacagcgacgacaatgat
ggtgatagatgtgatcatatagcctacccattgggtgaagttcttcgggttactttggcg
cccatcaacgaagaaccgggagatcagcacaatgaatgtgaggattgcagcagcaatacc
agcatagccaatgttcttggcaagaacctcgagtttttcttgtaagggggtctgttcatc
ttcctcttggagggtagcaaggatgtcgccgtgtttgctgtatttcccaacagcagcaac
gaccatacgtccagacccgtgcgtgataaggcagcttccaatcacaaacgggttcgtatc
tagatcctttttgatctcgtcactctcgcctgtcataccggactcatcacacttcatgtc
attgcatgtgataagaacgccatctgcaggaatctgatctcccagttccatgacaacgat
gtcaccgacaaccacatcgaaaatggagatgactgtttccttcccatcacgcacgacctt
gatctgcttattgttctttatggcattaagcttacggaactgtttctccttggagaattc
gtttatcgacgataccagggcgacaatcataactgccacaagtattgcaa--ctccatca
atccacccatactcctcttcactaagtgacggaatggagccaacaattatagagacgata
gaggcgataagcaagataatgattgtcacatctttgaaggtctcgaagaagagcctgcag
aatgacttgggaggcctcggctctactttgttacgtccgtagtagtccaaatgcttcggg
acatccttggaggacaagcctttgagaccattggtctttaggctctttagaaggccgtca
acaccctcaaacttcgttcgtagactatctatggtcgcatccgtcatcaggaccttgagg
tcctccggcgtgtgcctaaagcccccgctggacatgtttaattttaagtactacaggctt
tagtgttgaaaaatatcatcatgagtaagacccaaagagacgaacaagactcacaggtcc
tcgtgacatttgcctctacaatagcagagaaggaagttatttatcgcttttataatctta
ctgctctttgcaaggaagaggccaattggcatactctatccaaacacatagtaagccttt
tctttatggcgttctactatgttttggataactacaagctccttgaagacccagagatcg
cggcagaattccagaaccagcgggaaacatccctaatcaaatgcttcttaaaagcatatc
tttccgttatgagagaacgggccttttttgaaagcatctctgattcttgggaatcctttg
ttgagctgtgcctaaagaagctccgtgagcattcaaagctacgtataaacggtgagaagg
ccgctctcatcattctcaatcaggacttgacaaaggtgctacttgtcaggggccagtttt
catatggcccaaaatattccattcctaagggaggtctagaggacggagaggactcaaccg
ctgcttctctccgggaggcgtacgaagagacgcagctctatcttggacccttcctttggg
acccttactgctattaccaccaggacctcaaggctattcttcctatgaatgcatgggggc
ctatgcctatcggaccatacgattttctctcagggcaaacccccttgatacgctcggatc
ctgttacactaaccgcgtccggatatcatcttcactttgcaccaggcgtaccagactccc
ttttagagaaggcagaagcactctgctcttctgaaattgcaggctgcaatttaataccag
tcgataccttttgcaagaaaaagtgggcacagaagagccttcctgtgaggcaggctgata
atattgaaagcatcaaagaagttattgagaaattagaaaggggttataggaagctaccac
ctttacaacaactaacaaaaccggccatatcggattggactctcatcagcctctttacca
agctttgtgcttagtgtttaaaagagctctttctaggatattctcgatctacttttagca
tgtgtggaaacagggctatcagtactttggcagatactggactgcagatgcacgcataca
aagctgtcgtgctgataatagtctcgcaaaaaatgaacctgtgtgtacaatttttcaaag
tgctcgatgggtggatgagaatttcctctacgttgtcctctttactcaacctgctatacg
ttacttgtgggccagaattgttacgtttaagtattttatataggcccgatttgatgaaag
gaattagaatctcgtttgccgcgatagaggcggctcgaccgtgtgataattcaggtatgt
ttggcatttcggtcagcaagctgatgtatttatcagccaattgaagggcttcaattactt
tacgttctcgtaacctatgcctttgagcccactcttttcgaataattcggtcctccttca
gctcagaatatgattcaagagtcttcagcagaagtaggtgatcaccttctgaacttctga
aacctgtctc
>GCA_001543975.1_contig33 complement(14043:18309)
aggagaatgttgcgcagcataccgggggcaataaggctggcagccctgtggacaggctca
tagtcaagaacattcttagcaggatcttcagtggccaaagccaacgcaccaagagagtcc
atgaggagattgacgtagagcatttgcaaggcggtcagcggggactcttctaaaac-ggc
tgctccaagaaaagcgacgacaacagcagcaacgttgacagtaagttggaactgaaggaa
cttacgaacatttgtaaggacagcacggccccactctacagcacggacaattgaaaggaa
gttatcatccatgataattatgtccgacgcctccttagccacctccgttccagcaattcc
catggcaagacccacgtcagcagccttgagctgtggtgcatcgttagacccgtcacctgt
tgccgcaactgtgtggttatagtacttcagcctcttaaccaggcgatacttgtctttggg
ggcagcacgtgcaataacttgaagagtgtcaaggagagcatctagctctacgtctgaaag
tttgcgaaactcgggtcccgtaataacatacttgtccagcacgtcatccgatatatcatc
tggcaagatcccgcagtcctttgcgatggcgacagcagtgatcttgttatcacctgtaac
catccttacagtaatcccagcacgcttgcagcgctccacggcgttggtgacaccagggcg
taatgggtccataataccgactaggcatatcagtgtgagatccttctcgacgtaatctgc
gttagcgtagttatagatattctctacagtaccatcctccattgtagcgctctctttctt
gtttccatcagtcttagaaatagacttgtaggcaagacaaagagtacggagcgatttggt
tgcatacgagataatcgtcttctcatagtcagagcgcatgctctctgtgaggggtacaat
agtcccgtctgtcttgagaatatttcggcagcgctctagcatgatctcggaggcaccctt
ggaaaggacgaggtaagagcgccgatcatcgatcaggtcaagagcgccctttagactttc
agcagcgcttattcttccaaacttctctaagtctacgaccacagacattctcttgcggtc
agacgtgaactcaaaggcatgtgcgattgcacctttagcctgtccgtctacgacaagcat
gtccctaaattcgtgatagtcaaagcccatttcgcgcgaaagcataaggagcgcaccttc
agttttgttcccaataacctcgatagaggaagatttatcctctttatctgtattggtctt
gcttcgtttatcacccttcgcagaagagccacgtggggccctaccatcttcattgacacg
gaggttagcagtcgagttaagagacgagtttaatgcaaagatacccgcgacacctctaga
aaacgtcttgtcctcaattgccttagcatctggcatcggagaacattctgaatcatcggc
ggatgtcttgccgctcgtcttcaaataaaggttattttcgagccgcatgcgaacgaccgt
cattctgttgagagtaagggtcccagtcttgtcgcttgtgatattattgacgctccccat
tgtttcgcaagcatgaagcttcctgaccagacattgatcacgcatcatcttcttcatgga
aaacgcaagggagatcgttacagcaagtggaaggccctctggcacagcgacgacaatgat
ggtgatagatgtgatcatatagcctacccattgggtgaagttcttcgggttactttggcg
cccatcaacgaagaaccgggagatcagcacaatgaatgtgaggattgcagcagcaatacc
agcatagccaatgttcttggcaagaacctcgagcttttcttgtaagggggtctgttcatc
ttcctcttggagggtagcaaggatgtcgccgtgtttgctgtatttcccaacagcagcaac
gaccatacgtccagacccgtgcgtgataaggcagcttccaatcacaaacgggttcgtatc
tagatcctttttgatctcgtcactctcacctgtcataccggactcatcacacttcatgtc
attgcatgtgataagaacgccatctgcaggaatctgatctcccagttccatgacaacgat
gtcaccgacaaccacatcgaaaatggagatgactgtttccttcccatcacgcacgacctt
gatctgcttattgttctttatggcattaagcttacggaactgtttctccttggagaattc
gtttatcgacgataccagggcgacaatcataactgccacaagtattgcaa--ctccatca
atccacccatactcctcttcactaagtgacggaatggagccaacaattatagagacgata
gaggcgataagcaagataatgattgtcacatctttgaaggtctcgaagaagagcctgcag
aatgacttgggaggcctcggctctactttgttacgtccgtagtagtccaaatgcttcggg
acgtccttggaggacaagcctttgagaccattggtctttaggctctttagaaggccgtca
acaccttcgaacttcgttcgtagactatctatggttgcatccgtcatcagtaccttgagg
tcctccggcgtgtgcctaaagcccccgctggacatgtttaattttaagtactacaggctt
tagtgttgaaaaatatcatcatgagtaagacccaaagagacgaacaagactcacaggtcc
tcgtgacatttgcctctacaatagcagagaaggaagttatttatcgcttttataatctta
ctgctctttgcaaggaagaggccaattggcatactctatccaaacacatagtaagccttt
tctttatggcgttctactatgttttggataactacaagctccttgaagacccagagatcg
cggcagaattccagaaccagcgggaaacatccctaatcaaatgcttcttaaaagcatatc
tttccgttatgagagaacgggccttttttgaaagcatctctgattcttgggaatcctttg
ttgagctgtgcctaaagaagctccgtgagcattcaaagctacgtataaacggtgagaagg
ccgctctcatcattctcaatcaggacttgacaaaggtgctacttgtcaggggccagtttt
catatggcccaaaatattccattcctaagggaggtctagaggacggggaggactcaaccg
ctgcttctctccgggaggcgtacgaagagacgcagctctatcttggacccttcctttggg
acccttactgctattaccaccaggacctcaaggctattcttcctatgaatgcatgggggc
ctatgcctatcggaccatacgattttctctcagggcaaacccccttgatacgctcggatc
ctgttacactaaccgcgtccggatatcatcttcactttgcaccaggcgtaccagactccc
ttttagagaaggcagaagcactctgctcttctgaaattgcaggctgcaatttgataccag
tcgataccttttgcaagaaaaagtgggcacagaagagccttcctgtgaggcaggctgata
atattgaaagcatcaaagaagtcattgagaaattagaaaggggttataggaagctaccac
ctttacaacaactaacaaaaccagccatatcggattggactctcatcagcctctttacaa
agctttgtgcttagtgtttaaaagagctctttctaggatattctcgatctacttttagca
tgtgtggaaacagggctatcagtactttggcagataccggactgcagatgcacgcataca
aagctgtcgtgctgataatagtctcgcaaaaaatgaacctgtgtgtacaatttttcaaag
tgctcgatgggtggatgagaatttcctctacgttgtcctctttactcaacctgctatacg
tcacttgtgggccagaattgttacgtttaagtattttatataggcccgatttgatgaaag
gaatcagaatctcgtttgccgcgatagaggcggttcgaccgtgtgataattcaggtatgt
ttggcatttcggtcagcaagctgatgtatttatcagccaattgaagggcttcaattactt
tacgttctcgtaacctatgcctttgagcccactcttttcgaataattcggtcctccttca
gctcagaatatgattcaagagtcttcagcagaagtaggtgatcaccttctgaacttctga
aacctgtctc
>Gerbil_contig012.1 complement(421609:425875)
aggagaatgttgcgcagcataccgggggcaataaggctggcagccctgtggacaggctca
tagtcaagaacattcttagcaggatcttcagtggccaaagccaacgcaccaagagagtcc
atgaggagattgacgtagagcatttgcaaggcggtcagcggggactcttctaaaac-ggc
tgctccaagaaaagcgacgacaacagcagcaacgttgacagtaagttggaattgaaggaa
cttacgaacatttgtaaggacagcacggccccactctacagcacggacaattgaaaggaa
gttatcatccatgataattatgtccgacgcctccttagccacctccgttccagcaattcc
catggcaagacccacgtcagcagccttgagctgtggtgcatcattagacccgtcacctgt
tgccgcaactgtgtggttatagtacttcagcctcttaaccaggcgatacttgtctttggg
ggcagcacgtgcaataacttgaagagtgtcaaggagagcatctagctctacgtctgaaag
tttgcgaaactcgggtcccgtaataacatacttgtccagcacgtcatccgatatatcatc
tggcaagatcccgcagtcctttgcgatggcgacagcagtgatcttgttatcacctgtaac
catccttacagtaatcccagcacgcttgcagcgctccacggcgttggtgacaccagggcg
taatgggtccataataccgactaggcatatcagtgtgagatccttctcgacgtaatttgc
gttagcgtagttatagatattctctacagtaccatcctccattgtagcgctctctttctt
gtttccatcagtcttagaaatagacttgtaggcaagacaaagagtacggagcgatttggt
tgcatacgagataatcgtcttctcatagtcagagcgcatgctctctgtgaggggtacaat
agtcccgtctgtcttgagaatatttcggcagcgctctagcatgatctcggaggcaccctt
ggaaaggacgaggtaagagcgccgatcatcgatcaagtcaagagcgccctttagactttc
agcagcgcttatccttccaaacttctctaagtctacgaccacagacattctcttgcggtc
agacgtgaactcaaaggcatgtgcgattgcacctttagcctgtccgtctacgacaagcat
gtccctaaattcgtgatagtcaaagcccatttcgcgcgaaagcataaggagcgcaccttc
agttttgttcccaataacctcgatagaggaagatttatcctctttgtctgtattggtctt
gcctcgtttatcacccttcgcagaagagccacgtggggccctaccatcttcattgacacg
gaggttagcagtcgagttaagagacgagtttaatgcaaagatacccgcgacacctctaga
aaacgtcttgtcctcaattgccttagcatctggcatcggagaacattctgaatcatcggc
agatgtcttgccgctcgtcttcaaataaaggttattttcgagccgcatgcgaaccaccgt
cattctgttgagggtaagagtcccagtcttgtcgcttgtgatattgttgacgctccccat
tgtttcgcaagcatgaagcttcctgaccagacactgatcacgcatcatcttcttcatgga
aaacgcaagggagatcgttacagcaagtggaaggccctctggcacagcgacgacaatgat
agtgatagatgtgatcatatagcctacccattgggtgaagttcttcgggttactttggcg
cccatcaacgaagaaccgggagatcagcacaatgaatgtgaggattgcagcagcaatacc
agcatagccaatgttcttggcaagaacctcgagcttttcttgtaagggggtctgttcatc
ttcctcttggagggtagcaaggatgtcgccgtgtttgctgtatttcccaacagcagcaac
gaccatacgtccagacccgtgcgtgataaggcagcttccaatcacaaacgggttcgtatc
tagatcctttttgatctcgtcactctcgcctgtcataccggactcatcacacttcatgtc
attgcatgtgataagaacgccatctgcaggaatctgatctcccagttccatgacaacgat
gtcaccgacaaccacatcgaaaatggagatgactgtttccttcccatcacgcacaacctt
gatctgcttattgttctttatggcattaagcttacggaactgtttctccttggagaattc
gtttatcgacgataccagggcgacaatcataactgccacaagtattgcaa--ctccatca
atccacccatactcctcttcactaagtgacggaatggagccaacaattatagagacgata
gaggcgataagcaagataatgattgtcacatctttgaaggtctcgaagaagagcctgcag
aatgacttgggaggcctcggctctactttgttacgtccgtagtagtccaaatgcttcggg
acatccttggaggacaagcctttgagaccattggtctttaggctctttagaaggccgtca
acaccttcgaacttcgttcgtagactatctatggtcgcatccgtcatcaggaccttgagg
tcctccggcgtgtgcctaaagcccccgctggacatgtttaattttaagtactacaggctt
tagtgttgaaaaatatcatcatgagtaagacccaaagagacgaacaagactcacaggtcc
tcgtgacatttgcctctacaatagcagagaaggaagttatttatcgcttttataatctta
ctgctctttgcaaggaagaggccaattggcatactctatccaaacacatagtaagccttt
tctttatggcgttctactatgttttggataactacaagctccttgaagacccagagatcg
cggcagaattccagaaccagcgggaaacatccctagtcaaatgcttcttaaaagcatatc
tttccgttatgagagaacgggccttttttgaaagcatctctgattcttgggaatcctttg
ttgagctgtgcctaaagaagctccgtgagcattcaaagctacgtataaacggtgagaagg
ccgctctcatcattctcaatcaggacttgacaaaggtgctacttgtcagggggcagtttt
catatggcccaaaatattccattcctaagggaggtctagaggacggggaggactcaaccg
ctgcttctctccgggaggcatacgaagagacgcagctctatcttggacccttcctttggg
acccttactgctattaccaccaggacctcaaggctattcttcctatgaatgcatgggggc
ctatgcctatcggaccatacgattttctctcagggcaaacgcccttgatacgctcggatc
ctgttacactaaccgcgtccggatatcatcttcactttgcaccaggcgtaccagactccc
ttttagagaaggcagaagcactctgctcttctgaaattgcaggctgcaatttaataccag
tcgataccttttgcaagaaaaagtgggcacagaagagccttcctgtgaggcaggctgaca
atattgaaagcatcaaagaagtcattgagaaattagaaaagggttataggaagctaccac
ctttacaacaactaacaaaaccagccatatcggattggactctcatcagcctctttacaa
agctttgtgcttagtgtttaaaagagctctttctaggatattctcgatctacttttagca
tgtgtggaaacagggctatcagtactttggcagatactggactgcagatgcacgcataca
aagctgtcgtgctgataatagtctcgcaaaaaatgaacctgtgtgtacaatttttcaaag
tgctcgatgggtggatgagaatttcctctacgttgtcctctttactcaacctgctatacg
ttacttgtgggccagaattgttacgtttaagtattttatataggcccgatttgatgaaag
gaatcagaatctcgtttgtcgcgatagaggcggttcgaccgtgtgataattcaggtatgt
ttggcatttcggtcagcaagctgatgtatttatcagccaattgaagggcttcaattactt
tacgttctcgtaacctatgcctttgagcccactcttttcgaataattcggtcctccttca
gctcagaatatgattcaagagtcttcagcagaagtaggtgatcaccttctgaacttctga
aacctgtctc
>Gi-P132_contig012.1 complement(421620:425886)
aggagaatgttgcgcagcataccgggggcaataaggctggcagccctgtggacaggctca
tagtcaagaacattcttagcaggatcttcagtggccaaagccaacgcaccaagagagtcc
atgaggagattgacgtagagcatttgcaaggcggtcagcggggactcttctaaaac-ggc
tgctccaagaaaagcgacgacaacagcagcaatgttgacagtaagttggaattgaaggaa
cttacggacatttgtaaggacagcacggccccactctacagcacggacaattgaaaggaa
gttatcatccatgataattatgtccgacgcctccttagccacctccgttccagcaattcc
catggcaagacccacgtcagcagccttgagctgtggtgcatcgttagacccgtcacctgt
tgccgcaactgtgtggttatagtacttcagcctcttaaccaggcgatacttgtctttggg
ggcagcacgtgcaataacttgaagagtgtcaaggagagcatctagctctacgtctgaaag
tttgcgaaactcgggtcccgtaataacatacttgtccagcacgtcatccgatatatcatc
tggcaagatcccgcagtcctttgcgatggcgacagcagtgatcttgttatcacctgtaac
catccttacagtaatcccagcacgcttgcagcgctccacggcgttggtgacaccagggcg
taatgggtccatgataccgactaggcatatcagtgtgagatccttctcgacgtaatctgc
gttagcgtagttatagatattctctacagtaccatcctccattgtagcgctctctttctt
gtttccatcagtcttagaaatagacttgtaggcaagacaaagagtacggagcgatttggt
tgcatacgagataatcgtcttctcatagtcagagcgcatgctctctgtgaggggtacaat
agtcccgtctgtcttgagaatatttcggcagcgctctagcatgatctcggaggcaccctt
ggaaaggacgaggtaagagcgccgatcatcaatcaggtcaagagcgccttttagactttc
agcagcgcttatccttccaaacttctctaagtctacgaccacagacattctcttgcggtc
agacgtgaactcaaaggcatgtgcaattgcacctttagcctgtccgtctacgacaagcat
gtccctaaattcgtgatagtcaaagcccatttcgcgcgaaagcataaggagcgcaccttc
agttttgttcccaataacctcgatagaggaagatttatcctctttatctgtattggtctt
gcttcgtttatcacccttcgcagaagagccacgtggggccctaccatcttcattgacacg
gaggttagcagtcgagttaagagacgagtttaatgcaaagatacccgcgacacctctaga
aaacgtcttgtcctcaattgccttagcatctggcatcggagaacattctgaatcatcggc
ggatgtcttgccgctcgtcttcaaataaaggttattttcgagccgcatgcgaaccaccgt
cattctgttgagggtaagggtcccagtcttgtcgcttgtgatattgttgacgctccccat
tgtttcgcaagcatgaagcttcctgaccagacactgatcacgcatcatcttcttcatgga
aaacgcaagggagatcgttacagcaagtggaaggccctctggcacagcgacgacaatgat
ggtgatagatgtgatcatatagcctacccattgggtgaagttcttcgggttactttggcg
cccatcaacgaagaaccgggagatcagcacaatgaacgtgaggattgcagcagcaatacc
agcatagccaatgttcttggcaagaacctcgagcttttcttgtaagggggtctgttcatc
ttcctcttggagggtagcaaggatgtcgccgtgtttgctgtatttcccaacagcagcaac
gaccatacgtccagacccgtgcgtgataaggcagcttccaatcacaaacgggttcgtatc
tagatcctttttgatctcgtcactctcgcctgtcataccggactcatcacacttcatgtc
attgcatgtgataagaacgccatctgcaggaacctgatctcccagttccatgacaacgat
gtcaccgacaaccacatcgaaaatggagatgactgtttccttcccatcacgcacaacctt
gatctgcttattgttctttatggcattaagcttacggaactgtttctccttggagaattc
gtttatcgacgataccagggcgacaatcataactgccacaagtattgcaa--ctccatca
atccacccatactcctcttcactaagtgacggaatggagccaacaattatagagacgata
gaggcgataagcaagataatgattgtcacatctttgaaggtctcgaagaagagcctgcag
aatgacttgggaggcctcggctctactttgttacgtccgtagtagtccaaatgcttcggg
acatccttggaggacaagcctttgagaccattggtctttaggctctttagaaggccgtca
acaccttcgaacttcgttcgtagactatctatggtcgcatccgtcatcagtaccttgagg
tcctccggcgtgtgcctaaagcccccgctggacatgtttaattttaagtactacaggctt
tagtgttgaaaaatatcatcatgagtaagacccaaagagacgaacaagactcacaggtcc
tcgtgacatttgcctctacaatagcagagaaggaagttatttatcgcttttataatctta
ctgctctttgcaaggaagaggctaattggcatactctatccaaacacatagtaagccttt
tctttatggcgttctactatgttttggataactacaagctccttgaaaacccagagatcg
cggcagaattccagaaccagcgggaaacatccctagtcaaatgcttcttaaaagcatatc
tttccgttatgagagaacgggccttttttgaaagcgtctctgattcttgggaatcctttg
ttgagctgtgcctaaagaagctccgtgagcattcaaagctacgtataaacggtgagaagg
ccgctctcatcattctcaatcaggacttgacaaaggtgctacttgtcaggggccagtttt
catatggcccaaaatattccattcctaagggaggtctagaggacggggaggactcaaccg
ctgcttctctccgggaggcgtacgaagagacgcagctctatcttggacccttcctttggg
acccttactgctattaccaccaggacctcaaggctattcttcctatgaatgcatgggggc
ctatgcctattggaccatacgattttctctcagggcaaacgcccttgatacgctcggatc
ctgttacactaaccgcgtccggatatcatcttcactttgcaccaggcgtaccagactccc
ttttagagaaggcagaagcactctgctcttctgaaattgcaggctgcaatttgataccag
tcgataccttttgcaagaaaaagtgggcacagaagagccttcctgtgaggcaggctgata
atattgaaagcatcaaagaagtcattgagaaattagaaaggggttataggaagctaccac
ctttacaacaactaacaaaaccagccatatcggattggactctcatcagcctctttacaa
agctttgtgcttagtgtttaaaagagctctttctaggatattctcgatctacttttagca
tgtgtggaaacagggctatcagtactttggcagataccggactgcagatgcacgcataca
aagctgtcgtgctgataatagtctcgcaaaaaatgaacctgtgtgtacaatttttcaaag
tgctcgatgggtggatgagaatttcctctacgttgtcctctttactcaacctgctatacg
ttacttgtgggccagaattgttacgtttaagtattttatataggcccgatttgatgaaag
gaatcagaatctcgtttgtcgcgatagaggcggttcgaccgtgtgataattcaggtatgt
ttggcatttcggtcagcaagctgatgtatttatcagccaattgaagggcttcaattactt
tacgttctcgtaacctatgcctttgagcccactcttttcgaataattcggtcctccttca
gctcagaatatgattcaagagtcttcagcagaagtaggtgatcaccttctgaacttctga
aacctgtctc
>Gi-P289_contig012.1 complement(421632:425898)
aggagaatgttgcgcagcataccgggggcaataaggctggcagccctgtggacaggctca
tagtcaagaacattcttagcagggtcttcagtggccaaagccaacgcgccaagagagtcc
atgaggagattgacgtagagcatttgcaaggcggtcagcggggactcttctaaaac-ggc
tgctccaagaaaagcgacgacaacagcagcaaygttgacagtaagttggaattgaaggaa
cttacggacatttgtaaggacagcacggccccactctacagcacggacaattgaaaggaa
gttatcatccatgataattatgtctgaygcctccttagccacctccgttccagcaattcc
catggcaagacccacgtcagcagccttgagttgtggtgcatcgttagacccgtcacctgt
tgccgcaactgtgtggttatagtacttcagcctcttaacgaggcgatacttgtctttggg
ggcagcacgtgcaataacttgaagagtgtcgaggagagcatctagctctacgtctgaaag
tttgcgaaactcgggtcccgtaataacatacttgtccagcacgtcatccgatatatcatc
tggcaagatcccgcagtcctttgcgatggcgacagcagtgatcttgttatcacctgtaac
catccttacagtaatcccagcacgcttgcagcgctccacggcgttggtgacaccagggcg
taatgggtccatgataccgactaggcatatcagtgtgagatccttctcgacgtaatctgc
gttagcgtagttatagatattctctacagtaccatcctccattgtagcgctctctttctt
gtttccatcagtcttagaaatagacttgtaggcaagacaaagagtacggagcgatttggt
tgcatacgagataatcgtcttctcatagtcagagcgcatgctctctgtgaggggtacaat
agtcccgtctgtcttgagaatatttcggcagcgctctagcatgatctcggaggcaccctt
ggaaaggacgaggtaagagcgccgatcatcratcaggtcaagagcgccctttagactttc
agcagcgcttatccttccaaacttctctaagtctacgaccacagacattctcttgcggtc
agacgtgaactcaaaggcatgtgcgattgcacctttagcctgtccgtctacgacaagcat
gtccctaaattcgtgatagtcaaagcccatttcgcgcgaaagcataaggagcgcaccttc
agttttgttcccaataacctcgatagaggaagatttatcctctttatctgtattggtctt
gcttcgtttatcacccttcgcagaagagccacgtggggccctaccatcttcattgacacg
gaggttagcagtcgagttaagagacgagtttaatgcaaagatacccgcgacacctctaga
aaacgtcttgtcctcaattgccttagcatctggcatcggagaacattctgaatcatcggc
ggatgtcttgccgctcgtcttcaaataaaggttattttcgagccgcatgcgaaccaccgt
cattctgttgagggtaagggtcccagtcttgtcgcttgtgatattgttgacgctccccat
tgtttcgcaagcatgaagcttcctgacyagacattgatcacgcatcatcttcttcatgga
aaacgcaagggagatcgttacagcaagtggaaggccctctggcacagcgacgacaatgat
ggtgatagatgtgatcatatagcctacccattgggtgaagttcttcgggttactttggcg
cccatcaacgaagaaccgggagatcagcacaatgaacgtgaggattgcagcagcaatacc
agcatagccaatgttcttggcaagaacctcgagcttttcttgtaagggggtctgttcatc
ttcctcttggagggtagcaaggatgtcgccgtgtttgctgtatttcccaacagcagcaac
gaccatacgcccagacccgtgcgtgataaggcagcttccaatcacaaacgggttcgtatc
cagatcctttttgatctcgtcactctcgcctgtcataccggactcatcacacttcatgtc
attgcatgtgataagaacgccatctgcaggaatctgatctcccagttccatgacaacgat
gtcaccgacaaccacatcgaaaatggagatgactgtttccttcccatcacgcacaacctt
gatctgcttattgttctttatggcattaagcttacggaactgtttctccttggagaattc
gtttatcgacgataccagagcgacaatcataactgccacaagtattgcaa--ccccatca
atccacccatactcctcttcrctaagtgacggaatggagccaacaattatagagacgata
gaggcgataagcaagataatgattgtcacatctttgaaggtctcgaagaagagcctgcag
aatgacttgggaggcctcggctctactttgttacgtccgtagtagtccaaatgcttcggg
acatccttggaggacaagcctttgagaccattggtctttaggctctttagaaggccgtca
acaccttcgaacttcgttcgtagactatctatggtcgcatccgtcatcagtaccttgagg
tcctccggcgtgtgcctaaagcccccgctggacatgtttaattttaagtactacaggctt
tagtgttgaaaaatatcatcatgagtaagacccaaagagacgaacaagactcacaggtcc
tcgtgacatttgcctctacaatagcagagaaggaagttatttatcgcttttataatctta
ctgctctttgcaaggaagaggcyaattggcatactctatccaaacacatagtaagccttt
tctttatggcgttctactatgttttggataactacaagctccttgaaaacccagagatcg
cggcagaattccagaaccagcgggaaacatccctagtcaaatgcttcttaaaagcatatc
tttccgttatgagagaacgggccttttttgaaagcgtctctgattcttgggaatcctttg
tcgagctgtgcctaaagaagctccgtgagcattcaaagctacgtataaacggtgagaagg
ccgctctcatcattctcaatcaggacttgacgaaggtgctactcgtcaggggccagtttt
catatggcccaaaatattccattcctaagggaggtctagaggacggagaggactcaaccg
ctgcttctctccgggaggcgtacgaagagacgcagctctatcttggacccttcctttggg
acccttactgctattaccaccaggacctcaaggctattcttcctatgaatgcatgggggc
ctatgcctattggaccatacgattttctctcagggcaaacgcccttgatacgctcggatc
ctgttacactaaccgcgtccggatatcatcttcactttgcaccaggcgtaccagactccc
ttttagagaaggcagaagcactctgctcttctgaaattgcaggctgcaatttaataccag
tcgataccttttgcaagaaaaagtgggcacagaagagccttcctgtgaggcaggctgata
atattgaaagcatcaaagaagtcattgagaaattagaaaggggttataggaagctaccac
ctttacaacaactaacaaaaccagccatatcggattggactctcatcagcctctttacaa
agctttgtgcttagtgtttaacagagctctttctaggatattctcgatctacttttagca
tgtgtggaaacagggctatcagtactttggcagataccggactgcagatgcacgcataca
aagctgtcgtgctgataatagtctcgcaaaaaatgaacctgtgtgtacaatttttcaaag
tgctcgatgggtggatgagaatttcctctacgttgtcctctttactcaacctgctatacg
ttacttgtgggccagaattgttacgtttaagtattttatataggcccgatttgatgaaag
gaatcagaatctcgtttgtcgcgatagaggcggttcgaccgtgtgataattcaggtatgt
ttggcatttcggtcagcaagctgatgtatttatcagccaattgaagggcttcaattactt
tacgttctcgtaacctatgcctttgagcccactcttttcgaataattcggtcctccttca
gctcagaatatgattcaagagtcttcagcagaagtaggtgatcaccttctgaacttctga
aacctgtcca
>Gi-P448_contig012.1 complement(421577:425843)
aggagaatgttgcgcagcataccgggggcaataaggctggcagccctgtggacaggctca
tagtcaagaacattcttagcaggatcttcagtggccaaagccaacgcgccaagagagtcc
atgaggagattgacgtagagcatttgcaaggcggtcagcggggactcttctaaaac-ggc
tgctccaagaaaagcgacgacaacagcagcaatgttgacagtaagttggaattgaaggaa
cttacggacatttgtaaggacagcacggccccactctacagcacggacaattgaaaggaa
gttatcatccatgataattatgtccgacgcctccttagccacctccgttccagcaattcc
catggcaagacccacgtcagcagccttgagctgtggtgcatcgttagacccgtcacctgt
tgccgcaactgtgtggttatagtacttcagcctcttaaccaggcgatacttgtctttggg
ggcagcacgtgcaataacttgaagagtgtcgagragagcatctagctctacgtctgaaag
tttgcgaaactcgggtcccgtaataacatacttgtccagcacgtcatccgatatatcatc
tggcaagatcccgcagtcctttgcgatggcgacagcagtgatcttgttatcacctgtaac
catccttacagtaatcccagcacgcttgcagcgctccacggcgttggtgacaccagggcg
taatgggtccatgataccgactaggcatatcagtgtgagatccttctcgacgtaatctgc
gttagcgtagttatagatattctctacagtaccatcctccattgtagcgctctctttctt
gtttccatcagtcttagaaatagacttgtaggcaagacaaagagtacggagcgatttggt
tgcatacgagataatcgtcttctcatagtcagagcgcatgctctctgtgaggggtacaat
agtcccgtctgtcttgagaatatttcggcagcgctctagcatgatctcggaggcaccctt
ggaaaggacgaggtaagagcgccgatcatcaatcargtcaagagcgccttttagactttc
agcagcgcttatccttccaaacttctctaagtctacgaccacagacattctcttgcggtc
agacgtgaactcaaaggcatgtgcgattgcacctttagcctgtccgtctacgacaagcat
gtccctaaattcgtgatagtcaaagcccatttcgcgcgaaagcataaggagcgcaccttc
agttttgttcccaataacctcgatagaggaagatttatcctctttatctgtattggtctt
gcttcgtttatcacccttcgcagaagagccacgtggggccctaccatcttcattgacacg
gaggttagcagtcgagttaagagacgagtttaatgcaaagatacccgcgacacctctaga
aaacgtcttgtcctcaattgccttagcatctggcatcggagaacattctgaatcatcggc
ggatgtcttgccgctcgtcttcaaataaaggttattttcgagccgcatgcgaaccaccgt
cattctgttgagggtaagggtcccagtcttgtcgcttgtgatattgttgacgctccccat
tgtttcgcaagcatgaagcttcctgaccagacactgatcacgcatcatcttcttcatgga
aaacgcaagggagatcgttacagcaagtggaaggccctctggcacagcgacgacaatgat
ggtgatagatgtgatcatatagcctacccattgggtgaagttcttcgggttactttggcg
cccatcaacgaagaaccgggagatcagcacaatgaatgtgaggattgcagcagcaatacc
agcatagccaatgttcttggcaagaacctcgagtttttcttgtaagggggtctgttcatc
ttcctcttggagggtagcaaggatgtcgccgtgtttgctgtatttcccaacagcagcaac
gaccatacgtccagacccgtgcgtgataaggcagcttccaatcacaaacgggttcgtatc
tagatcctttttgatctcgtcactctcgcctgtcataccggactcatcacacttcatgtc
attgcatgtgataagaacgccatctgcaggaacctgatctcccagttccatgacaacgat
gtcaccgacaaccacatcgaaaatggagatgactgtttccttcccatcacgcacaacctt
gatctgcttattgttctttatggcattaagcttacggaactgtttctccttggagaattc
gtttatcgaygataccagagcgacaatcataactgccacaagtattgcaa--ccccatca
atccacccatactcctcttcactaagtgacggaatggagccaacaattatagagacgata
gaggcgataagcaagataatgattgtcacatctttgaaggtctcgaagaagagcctgcag
aatgacttgggaggcctcggctctactttgttacgtccgtagtagtccaaatgcttcggg
acatccttggaggacaagcctttgagaccattggtctttaggctctttagaaggccgtca
acaccttcgaacttcgttcgtagactatctatggtcgcatccgtcatcagtaccttgagg
tcctccggcgtgtgcctaaagcccccgctggacatgtttaattttaagtactacaggctt
tagtgttgaaaaatatcatcatgagtaagacccaaagagacgaacaagactcacaggtcc
tcgtgacatttgcctctacaatagcagagaaggaagttatttatcgcttttataatctta
ctgctctttgcaaggaagaggccaattggcatactctatccaaacacatagtaagccttt
tctttatggcgttctactatgttttggataactacaagctccttgaagacccagagatcg
cggcagaattccagaaccagcgggaaacatccctagtcaaatgcttcttaaaagcatatc
tttccgttatgagagaacgggccttttttgaaagcatctctgattcttgggaatcctttg
tcgagctgtgcctaaagaagctccgtgagcattcaaagctacgtataaacggtgagaagg
ccgctctcatcattctcaatcaggacttgacgaaggtgctactcgtcaggggccagtttt
catatggcccaaaatattccattcctaagggaggtctagaggacggagaggactcaaccg
ctgcttctctccgggaggcgtacgaagagacgcagctctatcttggacccttcctttggg
acccttactgctattaccaccaggacctcaaggctattcttcctatgaatgcatgggggc
ctatgcctatcggaccatacgattttctctcagggcaaacgcccttgatacgctcggatc
ctgttacactaaccgcgtccggatatcatcttcactttgcaccaggcgtaccagactccc
ttttagagaaggcagaagcactctgctcttctgaaattgcaggctgcaatttaataccag
tcgataccttttgcaagaaaaagtgggcacagaagagccttcctgtgaggcaggctgata
atattgaaagcatcaaagaagtcattgagaaattagaaaggggttataggaagctaccac
ctttacaacaactaacaaaaccagccatatcggattggactctcatcagcctctttacaa
agctttgtgcttagtgtttaacagagctctttctaggatattctcgatctacttttagca
tgtgtggaaacagggctatcagtaccttggcagataccggactgcagatgcacgcataca
aagctgtcgtgctgataatagtctcgcaaaaaatgaacctgtgtgtacaatttttcaaag
tgctcgatgggtggatgagaatttcctctacgttgtcctctttactcaacctgctatacg
ttacttgtgggccagaattgttacgtttaagtattttatataggcccgatttgatgaaag
gaatcagaatctcgtttgtcgcgatagaggcggttcgaccgtgtgataattcaggtatgt
ttggcatttcggtcagcaagctgatgtatttatcagccaattgaagggcttcaattactt
tacgttctcgtaacctatgcctttgagcccactcttttcgaataattcggtcctccttca
gctcagaatatgattcaagagtcttcagcagaagtaggtgatcaccttctgaacttctga
aacctgtcca
>Gi-P514_contig012.1 complement(421648:425914)
aggagaatgttgcgcagcataccgggggcaataaggctggcagccctgtggacaggctca
tagtcaagaacattcttagcagggtcttcagtggccaaagccaacgcgccaagagagtcc
atgaggagattgacgtagagcatttgcaaggcggtcagcggggactcttctaaaac-ggc
tgctccaagaaaagcgacgacaacagcagcaatgttgacagtaagttggaattgaaggaa
cttacggacatttgtaaggacagcacggccccactctacagcacggacaattgaaaggaa
gttatcatccatgataattatgtccgacgcctccttagccacctccgttccagcaattcc
catggcaagacccacgtcagcagccttgagctgtggtgcatcgttagacccgtcacctgt
tgccgcaactgtgtggttatagtacttcagcctcttaacgaggcgatacttgtctttggg
ggcagcacgtgcaataacttgaagagtgtcgaggagagcatctagctctacgtctgaaag
tttgcgaaactcgggtcccgtaataacatacttgtccagcacgtcatccgatatatcatc
tggcaagatcccgcagtcctttgcgatggcgacagcagtgatcttgttatcacctgtaac
catccttacagtaatcccagcacgcttgcagcgctccacggcgttggtgacaccagggcg
taatgggtccatgataccgactaggcatatcagtgtgagatccttctcgacgtaatctgc
gttagcgtagttatagatattctctacagtaccatcctccattgtagcgctctctttctt
gtttccatcagtcttagaaatagacttgtaggcaagacaaagagtacggagcgatttggt
tgcatacgagataatcgtcttctcatagtcagagcgcatgctctctgtgaggggtacaat
agtcccgtctgtcttgagaatatttcggcagcgctctagcatgatctcggaggcaccctt
ggaaaggacgaggtaagagcgccgatcatcaatcaggtcaagagcgccytttagactttc
agcagcgcttatccttccaaacttctctaagtctacgaccacagacattctcttgcggtc
agacgtgaactcaaaggcatgtgcgattgcacctttagcctgtccgtctacgacaagcat
gtccctaaattcgtgatagtcaaagcccatttcgcgcgaaagcataaggagcgcaccttc
agttttgttcccaataacctcgatagaggaagatttatcctctttatctgtattggtctt
gcttcgtttatcacccttcgcagaagagccacgtggggccctaccatcttcattgacacg
gaggttagcagtcgagttaagagacgagtttaatgcaaagatacccgcgacacctctaga
aaacgtcttgtcctcaattgccttagcatctggcatcggagaacattctgaatcatcggc
ggatgtcttgccgctcgtcttcaaataaaggttattttcgagccgcatgcgaaccaccgt
cattctgttgagggtaagggtcccagtcttgtcgcttgtgatattgttgacgctccccat
tgtttcgcaagcatgaagcttcctgaccagacactgatcacgcatcatcttcttcatgga
aaacgcaagggagatcgttacagcaagtggaaggccctctggcacagcgacgacaatgat
ggtgatagatgtgatcatatagcctacccattgggtgaagttcttcgggttactttggcg
cccatcaacgaagaaccgggagatcagcacaatgaacgtgaggattgcagcagcaatacc
agcatagccaatgttcttggcaagaacctcgagcttttcttgtaagggggtctgttcatc
ttcctcttggagggtagcaaggatgtcgccgtgtttgctgtatttcccaacagcagcaac
gaccatacgtccagacccgtgcgtgataaggcagcttccaatcacaaacgggttcgtatc
tagatcctttttgatctcgtcactctcgcctgtcataccggactcatcacacttcatgtc
attgcatgtgataagaacgccatctgcaggaayctgatctcccagttccatgacaacgat
gtcaccgacaaccacatcgaaaatggagatgactgtttccttcccatcacgcacaacctt
gatctgcttattgttctttatggcattaagcttacggaactgtttctccttggagaattc
gtttatcgacgataccagagcgacaatcataactgccacaagtattgcaa--ccccatca
atccacccatactcctcttcactaagtgacggaatggagccaacaattatagagacgata
gaggcgataagcaagataatgattgtcacatctttgaaggtctcgaagaagagcctgcag
aatgacttgggaggcctcggctctactttgttacgtccgtagtagtccaaatgcttcggg
acatccttggaggacaagcctttgagaccattggtctttaggctctttagaaggccgtca
acaccttcgaacttcgttcgtagactatctatggtcgcatccgtcatcagtaccttgagg
tcctccggcgtgtgcctaaagcccccgctggacatgtttaattttaagtactacaggctt
tagtgttgaaaaatatcatcatgagtaagacccaaagagacgaacaagactcacaggtcc
tcgtgacatttgcctctacaatagcagagaaggaagttatttatcgcttttataatctta
ctgctctttgcaaggaagaggctaattggcatactctatccaaacacatagtaagccttt
tctttatggcgttctactatgttttggataactacaagctccttgaagacccagagatcg
cggcagaattccagaaccagcgggaaacatccctagtcaaatgcttcttaaaagcatatc
tttccgttatgagagaacgggccttttttgaaagcatctctgattcttgggaatcctttg
ttgagctgtgcctaaagaagctccgtgagcattcaaagctacgtataaacggtgagaagg
ccgctctcatcattctcaatcaggacttgacaaaggtgctacttgtcaggggccagtttt
catatggcccaaaatattccattcctaagggaggtctagaggacggggaggactcaaccg
ctgcttctctccgggaggcgtacgaagagacgcagctctatcttggacccttcctttggg
acccttactgctattaccaccaggacctcaaggctattcttcctatgaatgcatgggggc
ctatgcctattggaccatacgattttctctcagggcaaacgcccttgatacgctcggatc
ctgttacactaaccgcgtccggatatcatcttcactttgcaccaggcgtaccagactccc
ttttagagaaggcagaagcactctgctcttctgaaattgcaggctgcaatttaataccag
tcgataccttttgcaagaaaaagtgggcacagaagagccttcctgtgaggcaggctgata
atattgaaagcatcaaagaagtcattgagaaattagaaaggggttataggaagctaccac
ctttacaacaactaacaaaaccagccatatcggattggactctcatcagcctctttacaa
agctttgtgcttagtgtttaaaagagctctttctaggatattctcgatctacttttagca
tgtgtggaaacagggctatcagtactttggcagataccggactgcagatgcacgcataca
aagctgtcgtgctgataatagtctcgcaaaaaatgaacctgtgtgtacaatttttcaaag
tgctcgatgggtggatgagaatttcctctacgttgtcctctttactcaacctgctatacg
ttacttgtgggccagaattgttacgtttaagtattttatataggcccgatttgatgaaag
gaatcagaatctcgtttgtcgcgatagaggcggttcgaccgtgtgataattcaggtatgt
ttggcatttcggtcagcaagctgatgtatttatcagccaattgaagggcttcaattactt
tacgttctcgtaacctatgcctttgagcccactcttttcgaataattcggtcctccttca
gctcagaatatgattcaagagtcttcagcagaagtaggtgatcaccttctgaacttctga
aacctgtcca
>Gi-P521_contig012.1 complement(421567:425833)
aggagaatgttgcgcagcataccgggggcaataaggctggcagccctgtggacaggctca
tagtcaagaacattcttagcagggtcttcagtggccaaagccaacgcgccaagagagtcc
atgaggagattgacgtagagcatttgcaaggcggtcagcggggactcttctaaaac-ggc
tgctccaagaaaagcgacgacaacagcagcaacgttgacagtaagttggaattgaaggaa
cttacggacatttgtaaggacagcacggccccactctacagcacggacaattgaaaggaa
gttatcatccatgataattatgtctgacgcctccttagccacctccgttccagcaattcc
catggcaagacccacgtcagcagccttgagctgtggtgcatcgttagacccgtcccctgt
tgccgcaactgtgtggttatagtacttcagcctcttaaccaggcgatacttgtctttggg
ggcagcacgtgcaataacttgaagagtgtcaaggagagcatctagctctacgtctgaaag
tttgcgaaactcgggtcccgtaataacatacttgtccagcacgtcatccgatatatcatc
tggcaagatcccgcagtcctttgcgatrgcgacagcagtgatcttgttatcacctgtaac
catccttacagtaatcccagcacgcttgcagcgctccacggcgttggtgacaccagggcg
taatgggtccatgataccgactaggcatatcagtgtgagatccttctcgacgtaatctgc
gttagcgtagttatagatattctctacagtaccatcctccattgtagcgctctctttctt
gtttccatcagtcttagaaatagacttgtaggcaagacaaagagtacggagcgatttggt
tgcatacgagataatcgtcttctcatagtcagagcgcatgctctctgtgaggggtacaat
agtcccgtctgtcttgagaatatttcggcagcgctctagcatgatctcggaggcaccctt
ggaaaggacgaggtaagagcgccgatcatcaatcaggtcaagagcgccttttagactttc
agcagcgcttatccttccaaacttctctaagtctacgaccacagacattctcttgcggtc
agacgtgaactcaaaggcatgtgcgattgcacctttagcctgtccgtctacgacaagcat
gtccctaaattcgtgatagtcaaagcccatttcgcgcgaaagcataaggagcgcaccttc
agttttgttcccaataacctcgatagaggaagatttatcctctttatctgtattggtctt
gcttcgtttatcacccttcgcagaagagccacgtggggccctaccatcttcattgacacg
gaggttagcagtcgagttaagagacgagtttaatgcaaagatacccgcgacacctctaga
aaacgtcttgtcctcaattgccttagcatctggcatcggagaacattctgaatcatcggc
ggatgtcttgccgctcgtcttcaaataaaggttattttcgagccgcatgcgaaccaccgt
cattctgttgagggtaagggtcccagtcttgtcgcttgtgatattgttgacgctccccat
tgtttcgcaagcatgaagcttcctgaccagacaytgatcacgcatcatcttcttcatgga
aaacgcaagggagatcgttacagcaagtggaaggccctctggcacagcgacgacaatgat
ggtgatagatgtgatcatatagcctacccattgggtgaagttcttcgggttactttggcg
cccatcaacgaagaaccgggagatcagcacaatgaacgtgaggattgcagcagcaatacc
agcatagccaatgttcttggcaagaacctcgagtttttcttgtaagggggtctgttcatc
ttcctcttggagggtagcaaggatgtcgccgtgtttgctgtatttcccaacagcagcaac
gaccatacgtccagacccgtgcgtgataaggcagcttccaatcacaaacgggttcgtatc
tagatcctttttgatctcgtcactctcgcctgtcataccggactcatcacacttcatgtc
attgcatgtgataagaacgccatctgcaggaacctgatctcccagttccatgacaacgat
gtcaccgacaaccacatcgaaaatggagatgactgtttccttcccatcacgcacaacctt
gatctgcttattgttctttatggcattaagcttacggaactgtttctccttggagaattc
gtttatcgacgataccagagcgacaatcataactgccacaagtattgcaa--ctccatca
atccacccatactcctcttcactaagtgacggaatggagccaacaattatagagacgata
gaggcgataagcaagataatgattgtcacatctttgaaggtctcgaagaagagcctgcag
aatgacttgggaggcctcggctctactttgttacgtccgtagtagtccaaatgcttcggg
acatccttggaggacaagcctttgagaccattggtctttaggctctttagaaggccgtca
acaccttcgaacttcgttcgtagactatctatggtcgcatccgtcatcagtaccttgagg
tcctccggcgtgtgcctaaagcccccgctggacatgtttaattttaagtactacaggctt
tagtgttgaaaaatatcatcatgagtaagacccaaagagacgaacaagactcacaggtcc
tcgtgacatttgcctctacaatagcagagaaggaagttatttatcgcttttataatctta
ctgctctttgcaaggaagaggctaattggcatactctatccaaacacatagtaagccttt
tctttatggcgttctactatgttttggataactacaagctccttgaaaacccagagatcg
cggcagaattccagaaccagcgggaaacatccctagtcaaatgcttcttaaaagcatatc
tttccgttatgagagaacgggccttttttgaaagcatctctgattcttgggaatcctttg
tcgagctgtgcctaaagaagctccgtgagcattcaaagctacgtataaacggtgagaagg
ccgctctcatcattctcaatcaggacttgacgaaggtgctactcgtcaggggccagtttt
catatggcccaaaatattccattcctaagggaggtctagaggacggrgaggactcaaccg
ctgcttctctccgggaggcgtacgaagagacgcagctctatcttggacccttcctttggg
acccttactgctattaccaccaggacctcaaggctattcttcctatgaatgcatgggggc
ctatgcctattggaccatacgattttctctcagggcaaacgcccttgatacgctcggatc
ctgttacactaaccgcgtccggatatcatcttcactttgcaccaggcgtaccagactccc
ttttagagaaggcagaagcactctgctcttctgaaattgcaggctgcaatttaataccag
tcgataccttttgcaagaaaaagtgggcacagaagagccttcctgtgaggcaggctgata
atattgaaagcatcaaagaagtcattgagaaattagaaaggggttataggaagctaccac
ctttacaacaactaacaaaaccagccatatcggattggactctcatcagcctctttacaa
agctttgtgcttagtgtttaaaagagctctttctaggatattctcgatctacttttagca
tgtgtggaaacagggctatcagtactttggcagataccggactgcagatgcacgcataca
aagctgtcgtgctgataatagtctcgcaaaaaatgaacctgtgtgtacaatttttcaaag
tgctcgatgggtggatgagaatttcctctacgttgtcctctttactcaacctgctatacg
ttacttgtgggccagaattgttacgtttaagtattttatataggcccgatttgatgaaag
gaatcagaatctcgtttgtcgcgatagaggcggttcgaccgtgtgataattcaggtatgt
ttggcatttcggtcagcaagctgatgtatttatcagccaattgaagggcttcaattactt
tacgttctcgtaacctatgcctttgagcccactcttttcgaataattcggtcctccttca
gctcagaatatgattcaagagtcttcagcagaagtaggtgatcaccttctgaacttctga
aacctgtcca
>Gi-P528_contig012.1 complement(421572:425838)
aggagaatgttgcgcagcataccgggggcaataaggctggcagccctgtggacaggctca
tagtcaagaacattcttagcaggatcttcagtggccaaagccaacgcaccaagagagtcc
atgaggagattgacgtagagcatttgcaaggcggtcagcggggactcttctaaaac-ggc
tgctccaagaaaagcgacgacaacagcagcaacgttgacagtaagttggaattgaaggaa
cttacgaacatttgtaaggacagcacggccccactctacagcacggacaattgaaaggaa
gttatcatccatgataattatgtccgacgcctccttagccacctccgttccagcaattcc
catggcaagacccacgtcagcagccttgagctgtggtgcatcgttagacccgtcacctgt
tgccgcaactgtgtggttatagtatttcagcctcttaaccaggcgatacttgtctttggg
ggcagcacgtgcaataacttgaagagtgtcaaggagagcatctagctctacgtctgaaag
tttgcgaaactcgggtcccgtaataacatacttgtccagcacgtcatccgatatatcatc
tggcaagatcccgcagtcctttgcgatggcgacagcagtgatcttgttatcacctgtaac
catccttacagtaatcccagcacgcttgcagcgctccacggcgttggtgacaccagggcg
taatgggtccataataccgactaggcatatcagtgtgagatccttctcgacgtaatttgt
gttagcgtagttatagatattctctacagtaccatcctccattgtagcgctctctttctt
gtttccatcagtcttagaaatagacttgtaggcaagacaaagagtacggagcgatttagt
tgcatacgagataatcgtcttctcatagtcagagcgcatgctctctgtgaggggtacaat
agtcccgtctgtcttgagaatatttcggcagcgctctagcatgatctcggaggcaccctt
ggaaaggacgaggtaagagcgccgatcatcaatcaggtcaagagcgccttttagactttc
agcagcgcttatccttccaaacttctctaagtctacgaccacagacattctcttgcggtc
agacgtgaactcaaaggcatgtgcgattgcacctttagcctgtccgtctacgacaagcat
gtccctaaattcgtgatagtcaaagcccatttcgcgcgaaagcataaggagcgcaccttc
agttttgttcccaataacctcgatagaggaagatttatcctctttatctgtattggtctt
gcctcgtttatcaccctttgcagaagagccacgtggggccctaccatcttcattgacacg
gaggttagcagtcgagttaagagacgagtttaatgcaaagatacccgcgacacctctaga
aaacgtcttgtcctcaattgccttagcatctggcatcggagaacattctgaatcatcggc
ggatgtcttgccactcgtcttcaaataaaggttattttcgagccgcatgcgaacgaccgt
cattctgttgagagtaagggtcccagtcttgtcgcttgtgatattattgacgctccccat
tgtttcgcaagcatgaagcttcctgaccagacactgatcacgcatcatcttcttcatgga
aaacgcaagggagatcgttacagcaagtggaaggccctctggcacagcgacgacaatgat
ggtgatagatgtgatcatatagcctacccattgggtgaagttcttcgggttactttggcg
cccatcaacgaagaaccgggagatcagcacaatgaatgtgaggattgcagcagcaatacc
agcatagccaatgttcttggcaagaacctcgagcttttcttgtaagggggtctgttcatc
ttcctcttggagggtagcaaggatgtcgccgtgtttgctgtatttcccaacagcagcaac
gaccatacgtccagacccgtgcgtgataaggcagcttccaatcacaaacgggttcgtatc
tagatcctttttgatctcgtcactctcacctgtcataccggactcatcacacttcatgtc
attgcatgtgataagaacgccatctgcaggaatctgatctcccagttccatgacaacgat
gtcaccgacaaccacatcgaaaatggagatgactgtttccttcccatcacgcacgacctt
gatctgcttattgttctttatggcattaagcttacggaactgtttctccttggagaattc
gtttatcgacgataccagggcgacaatcataactgccacaagtattgcaa--ctccatca
atccacccatactcctcttcactaagtgacggaatggagccaacaattatagagacgata
gaggcgataagcaagataatgattgtcacatctttgaaggtctcgaagaagagcctgcag
aatgacttgggaggcctcggctctactttgttacgtccgtagtagtccaaatgcttcggg
acatccttggaggacaagcctttgagaccattggtctttaggctctttagaaggccgtca
acaccctcaaacttcgttcgtagactatctatggtcgcatccgtcatcagggccttgagg
tcctccggcgtgtgcctaaagcccccgctggacatgtttaattttaagtactacaggctt
tagtgttgaaaaatatcatcatgagtaagacccaaagagacgaacaagactcacaggtcc
tcgtgacatttgcttctacaatagcagagaaggaagttatttatcgcttttataatctta
ctgctctttgcaaggaagaggccaattggcatactctatccaaacacatagtaagccttt
tctttatggcgttctactatgttttggataactacaagctccttgaagacccagagatcg
cggcagaattccagaaccagcgggaaacatccctagtcaaatgcttcttaaaagcatatc
tttccgttatgagagaacgggccttttttgaaagcatctctgattcttgggaatcctttg
ttgagctgtgcctaaagaagctccgtgagcattcaaagctacgtataaacggtgagaagg
ccgctctcatcattctcaatcaggacttgacaaaggtgctacttgtcaggggccagtttt
catatggcccaaaatattccattcctaagggaggtctagaggacggagaggactcaaccg
ctgcttctctccgggaggcgtacgaagagacgcagctctatcttggacccttcctttggg
acccttactgctattaccaccaggacctcaaggctattcttcctatgaatgcatgggggc
ctatgcctatcggaccatacgattttctctcagggcaaacgcccttgatacgctcggatc
ctgttacactaaccgcgtccggatatcatcttcactttgcaccaggcgtaccagactccc
ttttagagaaggcagaagcactctgctcttctgaaattgcaggctgcaatttaataccag
tcgataccttttgcaagaaaaagtgggcacagaagagccttcctgtgaggcaggctgaca
atattgaaagcatcaaagaagtcattgagaaattagaaaggggttataggaagctaccac
ctttacaacaactaacaaaaccagccatatcggattggaccctcatcagcctctttacaa
agctttgtgcttagtgtttaaaagagctctttctaggatattctcgatctacttttagca
tgtgtggaaacagggctatcagtactttggcagataccggactgcagatgcacgcataca
aagctgtcgtgctaataatagtctcgcaaaaaatgaacctgtgtgtacaatttttcaaag
tgctcgatgggtggatgagaatttcctctacgttgtcctctttactcaacctgctatacg
ttacttgtgggccagaattgttacgcttaagtattttatataggcccgatttgatgaaag
gaattagaatctcgtttgccgcgatagaggcggctcgaccgtgtgataattcaggtatgt
ttggcatttcggtcagcaagctgatgtatttatcagccagttgaagggcttcaattactt
tacgttctcgtaacctatgcctttgagcccactcttttcgaataattcggtcctccttca
gctcagaatatgattcaagagtcttcagcagaagtaggtgatcaccttctgaacttctga
aacctgtctc
>Gi-P621_contig012.1 complement(421596:425862)
aggagaatgttgcgcagcataccgggggcaataaggctggcagccctgtggacaggctca
tagtcaagaacattcttagcaggatcttcagtggccaaagccaacgcaccaagagagtcc
atgaggagattgacgtagagcatttgcaaggcggtcagtggggactcttctaaaac-ggc
tgctccaagaaaagcgacgacaacagcagcaacgttgacagtaagttggaattgaaggaa
cttacgaacatttgtaaggacagcacggccccactctacagcacggacaattgaaaggaa
gttatcatccataataattatgtccgacgcctccttagccacctccgttccagcaattcc
catggcaagacccacgtcagcagccttgagctgtggtgcatcgttagacccgtcacctgt
tgccgcaactgtgtggttatagtacttcagcctcttaaccaggcgatacttgtctttggg
ggcagcacgcgcaataacttgaagagtgtcaaggagagcatctagctctacgtctgaaag
tttgcgaaactcgggtcccgtaataacatacttgtccagcacgtcatccgatatatcatc
tggcaagatcccgcagtcctttgcgatggcgacagcagtgatcttgttatcacctgtaac
catccttacagtaatcccagcacgcttgcagcgctccacggcgttggtgacaccagggcg
taatgggtccatgataccgactaggcatatcagtgtgagatccttctcgacgtaatctgc
gttagcgtagttatagatattctctacagtaccatcctccattgtagcgctctctttctt
gtttccatcagtcttagaaatagacttgtaggcaagacaaagagtacggagcgatttggt
tgcatacgagataatcgtcttctcatagtcagagcgcatgctctctgtgaggggtacaat
agtcccgtctgtcttgagaatatttcggcagcgctctagcatgatctcggaggcaccctt
ggaaaggacgaggtaagagcgccgatcatcaatcaggtcaagagcgccctttagactttc
agcagcgcttatccttccaaacttctctaagtctacgaccacagacattctcttgcggtc
agacgtgaactcaaaggcatgtgcgattgcacctttagcctgtccgtctacgacaagcat
gtccctaaattcgtgatagtcaaagcccatttcgcgcgaaagcataaggagcgcaccttc
agttttgttcccaataacctcgatagaggaagatttatcctctttatctgtattggtctt
gcttcgtttatcacccttcgcagaagagccacgtggggccctaccatcttcattgacacg
gaggttagcagtcgaattaagagacgagtttaatgcaaagatacccgcgacacctctaga
aaacgtcttgtcctcaattgccttagcatctggcatcggagaacattctgaatcatcggc
ggatgtcttgccgctcgtcttcaaataaaggttattttcgagccgcatgcgaacgaccgt
cattctgttgagagtaagggtcccagtcttgtcgcttgtgatattattgacgctccccat
tgtttcgcaagcatgaagcttcctgaccagacattgatcacgcatcatcttcttcatgga
aaacgcaagggagatcgttacagcaagtggaaggccctctggcacagcgacgacaatgat
ggtgatagatgtgatcatatagcctacccattgggtgaagttcttcgggttactttggcg
cccatcaacgaagaaccgggagatcagcacaatgaatgtgaggattgcagcagcaatacc
agcatagccaatgttcttggcaagaatctcgagtttttcttgtaagggggtctgttcatc
ttcctcttggagggtagcaaggatgtcgccgtgtttgctgtatttcccaacagcagcaac
gaccatacgtccagacccgtgcgtgataaggcagcttccaatcacaaacgggttcgtatc
tagatcctttttgatctcgtcactctcgcctgtcataccggactcatcacacttcatgtc
attgcatgtgataagaacgccatctgcaggaatctgatctcccagttccatgacaacgat
gtcaccgacaaccacatcgaaaatggagatgactgtttccttcccatcacgcacgacctt
gatctgcttattgttctttatggcattaagcttacggaactgtttctccttggagaattc
gtttatcgacgataccagggcgacaatcataactgccacaagtattgcaa--ctccatca
atccacccatactcctcttcactaagtgacggaatggagccaacaattatagagacgata
gaggcgataagcaagataatgattgtcacatctttgaaggtctcgaagaagagcctgcag
aatgacttgggaggcctcggctctactttgttacgtccgtagtagtccaaatgcttcggg
acgtccttggaggacaagcctttgagaccattggtctttaggctctttagaaggccgtca
acaccttcaaacttcgttcgtagactatctatggtcgcatccgtcatcagtaccttgagg
tcctccggcgtgtgcctaaagcccccgctggacatgtttaattttaagtactacaggctt
tagtgttgaaaaatatcatcatgagtaagacccaaagagacgaacaagactcacaggtcc
tcgtgacatttgcctctacaatagcagagaaggaagttatttatcgcttttataatctta
ctgctctttgcaaggaagaggccaattggcatactctatccaaacacatagtaagccttt
tctttatggcgttctactatgttttggataactacaagctccttgaagacccagagatcg
cggcagaattccagaaccagcgggaaacatccctaatcaaatgcttcttaaaagcatatc
tttccgttatgagagaacgggccttttttgaaagcatctctgattcttgggaatcctttg
ttgagctgtgcctaaagaagctccgtgagcattcaaagctacgtataaacggtgagaagg
ccgctctcatcattctcaatcaggacttgacaaaggtgctacttgtcaggggccagtttt
catatggcccaaaatattccattcctaagggaggtctagaggacggggaggactcaaccg
ctgcttctctccgggaggcgtacgaagagacgcagctctatcttggacccttcctttggg
acccttactgctattaccaccaggacctcaaggctattcttcctatgaatgcatgggggc
ctatgcctatcggaccatacgattttctctcagggcaaacccccttgatacgctcggatc
ctgttacactaaccgcgtccggatatcatcttcactttgcaccaggcgtaccagactccc
ttttagagaaggcagaagcactctgctcttctgaaattgcaggctgcaatttgataccag
tcgataccttttgcaagaaaaagtgggcacagaagagccttcctgtgaggcaggctgaca
atattgaaagcatcaaagaagtcattgagaaattagaaaggggttataggaagctaccac
ctttacaacaactaacaaaaccagccatatcggattggactctcatcagcctctttacaa
agctttgtgcttagtgtttaaaagagctctttctaggatattctcgatctacttttagca
tgtgtggaaacagggctatcagtactttggcagataccggactgcagatgcacgcataca
aagctgtcgtgctgataatagtctcgcaaaaaatgaacctgtgtgtacaatttttcaaag
tgctcgatgggtggatgagaatttcctctacgttgtcctctttactcaacctgctatacg
ttacttgtgggccagaattgttacgcttaagtattttgtataggcccgatttgatgaaag
gaatcagaatctcgtttgccgcgatagaggcggttcgaccgtgtgataattcaggtatgt
ttggcattccggtcagcaagctgatgtatttatcagccagttgaagggcttcaattactt
tacgttctcgtaacctatgcctttgagcccactcttttcgaataattcggtcctccttca
gctcagaatatgattcaagagtcttcagcagaagtaggtgatcaccttctgaacttctga
aacctgtctc
>Gi-P676_contig012.1 complement(421470:425736)
aggagaatgttgcgcagcataccgggggcaataaggctggcagccctgtggacaggctca
tagtcaagaacattcttagcaggatcttcagtggccaaagccaacgcaccaagagagtcc
atgaggagattgacgtagagcatttgcaaggcggtcagcggggactcttctaaaac-ggc
tgctccaagaaaagcgacgacaacagcagcaacgttgacagtaagttggaattgaaggaa
cttacgaacatttgtaaggacagcacggccccactctacagcacggacaattgaaaggaa
gttatcatccatgataattatgtccgacgcctccttagccacctccgttccagcaattcc
catggcaagacccacgtcagcagccttgagctgtggtgcatcgttagacccgtcacctgt
tgccgcaactgtgtggttatagtacttcagcctcttaaccaggcgatacttgtctttggg
agcagcacgtgcaataacttgaagagtgtcaaggagagcatctagctctacgtctgaaag
tttgcgaaactcgggtcccgtaataacatacttgtccagcacgtcatccgatatatcatc
tggcaagatcccgcagtcctttgcgatggcgacagcagtgatcttgttatcacctgtaac
catccttacagtaatcccagcacgcttgcagcgctccacggcgttggtgacaccagggcg
taatgggtccatgataccgactaggcatatcagtgtgagatccttctcgacgtaatctgc
gttagcgtagttatagatattctctacagtaccatcctccattgtagcgctctctttctt
gtttccatcagtcttagaaatagacttgtaggcaagacaaagagtacggagcgatttggt
tgcatacgagataatcgtcttctcatagtcagagcgcatgctctctgtgaggggtacaat
agtcccgtctgtcttgagaatatttcggcagcgctctagcatgatctcggaggcaccctt
ggaaaggacgaggtaagagcgccgatcatcgatcaggtcaagagcgccctttagactttc
agcagcgcttatccttccaaacttctctaagtctacgaccacagacattctcttgcggtc
agacgtgaactcaaaggcatgtgcgattgcacctttagcctgtccgtctacgacaagcat
gtccctaaattcgtgatagtcaaagcccatttcgcgcgaaagcataaggagcgcaccttc
agttttgttcccaataacctcgatagaggaagatttatcctctttatctgtattggtctt
gcctcgtttatcaccctttgcagaagagccacgtggggccctaccatcttcattgacacg
gaggttagcagtcgagttaagagacgagtttaatgcaaagatacccgcgacacctctaga
aaacgtcttgtcctcaattgccttagcatctggcatcggagaacattctgaatcatcggc
agatgtcttgccgctcgtcttcaaataaaggttattttcgagccgcatgcgaaccaccgt
cattctgttgagggtaagagtcccagtcttgtcgcttgtgatattgttgacgctccccat
tgtttcgcaagcatgaagcttcctgaccagacactgatcacgcatcatcttcttcatgga
aaacgcaagggagatcgttacagcaagcggaaggccctctggcacagcgacgacaatgat
ggtgatagatgtgatcatatagcctacccattgggtgaagttcttcgggttactttggcg
cccatcaacgaagaaccgggagatcagcacaatgaatgtgaggattgcagcagcaatacc
agcatagccaatgttcttggcaagaacctcgagtttttcttgtaagggggtctgttcatc
ttcctcttggagggtagcaaggatgtcgccgtgtttgctgtatttcccaacagcagcaac
gaccatacgtccagacccgtgcgtgataaggcagcttccaatcacaaacgggttcgtatc
tagatcctttttgatctcgtcactctcgcctgtcataccggactcatcacacttcatgtc
attgcatgtgataagaacgccatctgcaggaatctgatctcccagttccatgacaatgat
gtcaccgacaaccacatcgaaaatggagatgactgtttccttcccatcacgcacgacctt
gatctgcttattgttctttatggcattaagcttacggaactgtttctccttggagaattc
gtttatcgacgataccagggcgacaatcataactgccacaagtattgcaa--ctccatca
atccacccatactcctcttcactaagtgacggaatggagccaacaattatagagacgata
gaggcgataagcaagataatgattgtcacatctttgaaggtctcgaagaagagcctgcag
aatgacttgggaggcctcggctctactttgttacgtccgtagtagtccaaatgcttcggg
acatccttggaggacaagcctttgagaccattggtctttaggctctttagaaggccgtca
acaccctcaaacttcgttcgtagactatctatggtcgcatccgtcatcaggaccttgagg
tcctccggcgtgtgcctaaagcccccgctggacatgtttaattttaagtactacaggctt
tagtgttgaaaaatatcatcatgagtaagacccaaagagacgaacaagactcacaggtcc
tcgtgacatttgcctctacaatagcagagaaggaagttatttatcgcttttataatctta
ctgctctttgcaaggaagaggccaattggcatactctatccaaacacatagtaagccttt
tctttatggcgttttactatgttttggataactacaagctccttgaagacccagagatcg
cggcagaattccagaaccagcgggaaacatccctagtcaaatgcttcttaaaagcatatc
tttccgttatgagagaacgggccttttttgaaagcatctctgattcttgggaatcctttg
ttgagctgtgtctaaagaagctccgtgagcattcaaagctacgtataaacggtgagaagg
ccgctctcatcattctcaatcaggacttgacaaaggtgctacttgtcaggggccagtttt
catatggcccaaaatattccattcctaagggaggtctagaggacggggaggactcaaccg
ctgcttctctccgggaggcgtacgaagagacgcagctctatcttggacccttcctttggg
acccttactgctattaccaccaggacctcaaggctattcttcctatgaatgcatgggggc
ctatgcctatcggaccatacgattttctctcagggcaaacgcccttgatacgctcggatc
ctgttacactaaccgcgtccggatatcatcttcactttgcaccaggcgtaccagactccc
ttttagagaaggcagaagcactctgctcttctgaaattgcaggctgcaatttaataccag
tcgataccttttgcaagaaaaagtgggcacagaagagccttcctgtgaggcaggctgata
atattgaaagcatcaaagaagtcattgagaaattagaaaggggttataggaagctaccac
ctttacaacaactaacaaaaccagccatatcggattggactctcatcagcctctttacaa
agctttgtgcttagtgtttaaaagagctctttctaggatattctcgatctacttttagca
tgtgtggaaacagggctatcagtactttggcagatactggactgcagatgcacgcataca
aagctgtcgtgctgataatagtctcgcaaaaaatgaacctgtgtgtacaatttttcaaag
tgctcgatgggtggatgagaatttcctctacgttgtcctctttactcaacctgctatacg
ttacttgtgggccagaattgttacgtttaagtattttatataggcccgatttgatgaaag
gaatcagaatctcgtttgtcgcgatagaggcggttcgaccgtgtgataattcaggtatgt
ttggcatttcggtcagcaagctgatgtatttatcagccaattgaagggcttcaattactt
tacgttctcgtaacctatgcctttgagcccactcttttcgaataattcggtcctccttca
gctcagaatatgattcaagagtcttcagcagaagtaggtgatcaccttctgaacttctga
aacctgtctc
>Gi-P678_contig012.1 complement(421569:425835)
aggagaatgttgcgcagcataccgggggcaataaggctggcagccctgtggacaggctca
tagtcaagaacattcttagcaggatcttcagtggccaaagccaacgcaccaagagagtcc
atgaggagattgacgtagagcatttgcaaggcggtcagcggggactcttctaaaac-ggc
tgctccaagaaaagcgacgacaacagcagcaacgttgacagtaagttggaattgaaggaa
cttacgaacatttgtaaggacagcacggccccactctacagcacggacaattgaaaggaa
gttatcatccatgataattatgtccgacgcctccttagccacctccgttccagcaattcc
catggcaagacccacgtcagcagccttgagctgtggtgcatcgttagacccgtcacctgt
tgccgcaactgtgtggttatagtacttcagcctcttaaccaggcgatacttgtctttggg
ggcagcacgtgcaataacttgaagagtgtcaaggagagcatctagctctacgtctgaaag
tttgcgaaactcgggtcccgtaataacatacttgtccagcacgtcatccgatatatcatc
tggcaagatcccgcagtcctttgcgatggcgacagcagtgatcttgttatcacctgtaac
catccttacagtaatcccagcacgcttgcagcgctccacggcgttggtgacaccagggcg
taatgggtccatgataccgactaggcatatcagtgtgagatccttctcgacgtaatctgc
gttagcgtagttatagatattctctacagtaccatcctccattgtagcgctctctttctt
gtttccatcagtcttagaaatagacttgtaggcaagacaaagagtacggagcgatttggt
tgcatacgagataatcgtcttctcatagtcagagcgcatgctctctgtgaggggtacaat
agtcccgtctgtcttgagaatatttcggcagcgctctagcatgatctcggaggcaccctt
ggaaaggacgaggtaagagcgccgatcatcaatcaggtcaagagcgccctttagactttc
agcagcgcttatccttccaaacttctctaagtctacgaccacagacattctcttgcggtc
agacgtgaactcaaaggcatgtgcgattgcacctttagcctgtccgtctacgacaagcat
gtccctaaattcgtgatagtcaaagcccatttcgcgcgaaagcataaggagcgcaccttc
agttttgttcccaataacctcgatagaggaagatttatcctctttatctgtattggtctt
gcttcgtttatcacccttcgcagaagagccacgtggggccctaccatcttcattgacacg
gaggttagcagtcgagttaagagacgagtttaatgcaaagatacccgcgacacctctaga
aaacgtcttgtcctcaattgccttagcatctggcatcggagaacattctgaatcatcggc
agatgtcttgccgctcgtcttcaaataaaggttattttcgagccgcatgcgaaccaccgt
cattctgttgagggtaagggtcccagtcttgtcgcttgtgatattgttgacgctccccat
tgtttcgcaagcatgaagcttcctgaccagacactgatcacgcatcatcttcttcatgga
aaacgcaagggagatcgttacagcaagtggaaggccctctggcacagcgacgacaatgat
ggtgatagatgtgatcatatagcctacccattgggtgaagttcttcgggttactttggcg
cccatcaacgaagaaccgggagatcagcacaatgaacgtgaggattgcagcagcaatacc
agcatagccaatgttcttggcaagaacctcgagtttttcttgtaagggggtctgttcatc
ttcctcttggagggtagcaaggatgtcgccgtgtttgctgtatttcccaacagcagcaac
gaccatacgtccagacccgtgcgtgataaggcagcttccaatcacaaacgggttcgtatc
tagatcctttttgatctcgtcactctcgcctgtcataccggactcatcacacttcatgtc
attgcatgtgataagaacgccatctgcaggaatctgatctcccagttccatgacaatgat
gtcaccgacaaccacatcgaaaatggagatgactgtttccttcccatcacgcacgacctt
gatctgcttattgttctttatggcattaagcttacggaactgtttctccttggagaattc
gtttatcgacgataccagggcgacaatcataactgccacaagtattgcaa--ctccatca
atccacccatactcctcttcactaagtgacggaatggagccaacaattatagagacgata
gaggcgataagcaagataatgattgtcacatctttgaaggtctcgaagaagagcctgcag
aatgacttgggaggcctcggctctactttgttacgtccgtagtagtccaaatgcttcggg
acatccttggaggacaagcctttgagaccattggtctttaggctctttagaaggccgtca
acaccttcgaacttcgttcgtagactatctatggtcgcatccgtcatcagtaccttgagg
tcctccggcgtgtgcctaaagcccccgctggacatgtttaattttaagtactacaggctt
tagtgttgaaaaatatcatcatgagtaagacccaaagagacgaacaagactcacaggtcc
tcgtgacatttgcctctacaatagcagagaaggaagttatttatcgcttttataatctta
ctgctctttgcaaggaagaggccaattggcatactctatccaaacacatagtaagccttt
tctttatggcgttctactatgttttggataactacaagctccttgaagacccagagatcg
cggcagaattccagaaccagcgggaaacatccctagtcaaatgcttcttaaaagcatatc
tttccgttatgagagaacgggccttttttgaaagcatctctgattcttgggaatcctttg
ttgagctgtgcctaaagaagctccgtgagcattcaaagctacgtataaacggtgagaagg
ccgctctcatcattctcaatcaggacttgacaaaggtgctacttgtcaggggccagtttt
catatggcccaaaatattccattcctaagggaggtctagaggacggggaggactcaaccg
ctgcttctctccgggaggcgtacgaagagacgcagctctatcttggacccttcctttggg
acccttactgctattaccaccaggacctcaaggctattcttcctatgaatgcatgggggc
ctatgcctatcggaccatacgattttctctcagggcaaacgcccttgatacgctcggatc
ctgttacactaaccgcgtccggatatcatcttcactttgcaccaggcgtaccagactccc
ttttagagaaggcagaagcactctgctcttctgaaattgcaggctgcaatttaataccag
tcgataccttttgcaagaaaaagtgggcacagaagagccttcctgtgaggcaggctgata
atattgaaagcatcaaagaagtcattgagaaattagaaaggggttataggaagctaccac
ctttacaacaactaacaaaaccagccatatcggattggactctcatcagcctctttacaa
agctttgtgcttagtgtttaaaagagctctttctaggatattctcgatctacttttagca
tgtgtggaaacagggctatcagtactttggcagataccggactgcagatgcacgcataca
aagctgtcgtgctgataatagtctcgcaaaaaatgaacctgtgtgtacaatttttcaaag
tgctcgatgggtggatgagaatttcctctacgttgtcctctttactcaacctgctatacg
ttacttgtgggccagaattgttacgtttaagtattttatataggcccgatttgatgaaag
gaatcagaatctcgtttgtcgcgatagaggcggttcgaccgtgtgataattcaggtatgt
ttggcatttcggtcagcaagctgatgtatttatcagccaattgaagggcttcaattactt
tacgttctcgtaacctatgcctttgagcccactcttttcgaataattcggtcctccttca
gctcagaatatgattcaagagtcttcagcagaagtaggtgatcaccttctgaacttctga
aacctgtctc
>Gi-P680_contig012.1 complement(421568:425834)
aggagaatgttgcgcagcataccgggggcaataaggctggcagccctgtggacaggctca
tagtcaagaacattcttagcaggatcttcagtggccaaagccaacgcaccaagagagtcc
atgaggagattgacgtagagcatttgcaaggcggtcagcggggactcttctaaaac-ggc
tgctccaagaaaagcgacgacaacagcagcaacgttgacagtaagttggaactgaaggaa
cttacgaacatttgtaaggacagcacggccccactctacagcacggacaattgaaaggaa
gttatcatccatgataattatgtccgacgcctccttagccacctccgttccagcaattcc
catggcaagacccacgtcagcagccttgagctgtggtgcatcgttagacccgtcacctgt
tgccgcaactgtgtggttatagtacttcagcctcttaaccaggcgatacttgtctttggg
ggcagcacgtgcaataacttgaagagtgtcaaggagagcatctagctctacgtctgaaag
tttgcgaaactcgggtcccgtaataacatacttgtccagcacgtcatccgatatatcatc
tggcaagatcccgcagtcctttgcgatggcgacagcagtgatcttgttatcacctgtaac
catccttacagtaatcccagcacgcttgcagcgctccacggcgttggtgacaccagggcg
taatgggtccatgataccgactaggcatatcagtgtgagatccttctcgacgtaatctgc
gttagcgtagttatagatattctctacagtaccatcctccattgtagcgctctctttctt
gtttccatcagtcttagaaatagacttgtaggcaagacaaagagtacggagcgatttggt
tgcatacgagataatcgtcttctcatagtcagagcgcatgctctctgtgaggggtacaat
agtcccgtctgtcttgagaatatttcggcagcgctctagcatgatctcggaggcaccctt
ggaaaggacgaggtaagagcgccgatcatcgatcaggtcaagagcgccctttagactttc
agcagcgcttatccttccaaacttctctaagtctacgaccacagacattctcttgcggtc
agacgtgaactcaaaggcatgtgcgattgcacctttagcctgtccgtctacgacaagcat
gtccctaaattcgtgatagtcaaagcccatttcgcgcgaaagcataaggagcgcaccttc
agttttgttcccaataacctcgatagaggaagatttatcctctttatctgtattggtctt
gcttcgtttatcacccttcgcagaagagccacgtggggccctaccatcttcattgacacg
gaggttagcagtcgagttaagagacgagtttaatgcaaagatacccgcgacacctctaga
aaacgtcttgtcctcaattgccttagcatctggcatcggagaacattctgaatcatcggc
ggatgtcttgccgctcgtcttcaaataaaggttattttcgagccgcatgcgaacgaccgt
cattctgttgagagtaagggtcccagtcttgtcgcttgtgatattattgacgctccccat
tgtttcgcaagcatgaagcttcctgaccagacattgatcacgcatcatcttcttcatgga
aaacgcaagggagatcgttacagcaagtggaaggccctctggcacagcgacgacaatgat
ggtgatagatgtgatcatatagcctacccattgggtgaagttcttcgggttactttggcg
cccatcaacgaagaaccgggagatcagcacaatgaatgtgaggattgcagcagcaatacc
agcatagccaatgttcttggcaagaacctcgagcttttcttgtaagggggtctgttcatc
ttcctcttggagggtagcaaggatgtcgccgtgtttgctgtatttcccaacagcagcaac
gaccatacgtccagacccgtgcgtgataaggcagcttccaatcacaaacgggttcgtatc
tagatcctttttgatctcgtcactctcacctgtcataccggactcatcacacttcatgtc
attgcatgtgataagaacgccatctgcaggaatctgatctcccagttccatgacaacgat
gtcaccgacaaccacatcgaaaatggagatgactgtttccttcccatcacgcacgacctt
gatctgcttattgttctttatggcattaagcttacggaactgtttctccttggagaattc
gtttatcgacgataccagggcgacaatcataactgccacaagtattgcaa--ctccatca
atccacccatactcctcttcactaagtgacggaatggagccaacaattatagagacgata
gaggcgataagcaagataatgattgtcacatctttgaaggtctcgaagaagagcctgcag
aatgacttgggaggcctcggctctactttgttacgtccgtagtagtccaaatgcttcggg
acgtccttggaggacaagcctttgagaccattggtctttaggctctttagaaggccgtca
acaccttcgaacttcgttcgtagactatctatggttgcatccgtcatcagtaccttgagg
tcctccggcgtgtgcctaaagcccccgctggacatgtttaattttaagtactacaggctt
tagtgttgaaaaatatcatcatgagtaagacccaaagagacgaacaagactcacaggtcc
tcgtgacatttgcctctacaatagcagagaaggaagttatttatcgcttttataatctta
ctgctctttgcaaggaagaggccaattggcatactctatccaaacacatagtaagccttt
tctttatggcgttctactatgttttggataactacaagctccttgaagacccagagatcg
cggcagaattccagaaccagcgggaaacatccctaatcaaatgcttcttaaaagcatatc
tttccgttatgagagaacgggccttttttgaaagcatctctgattcttgggaatcctttg
ttgagctgtgcctaaagaagctccgtgagcattcaaagctacgtataaacggtgagaagg
ccgctctcatcattctcaatcaggacttgacaaaggtgctacttgtcaggggccagtttt
catatggcccaaaatattccattcctaagggaggtctagaggacggggaggattcaaccg
ctgcttctctccgggaggcgtacgaagagacgcagctctatcttggacccttcctttggg
acccttactgctattaccaccaggacctcaaggctattcttcctatgaatgcatgggggc
ctatgcctatcggaccatacgattttctctcagggcaaacccccttgatacgctcggatc
ctgttacactaaccgcgtccggatatcatcttcactttgcaccaggcgtaccagactccc
ttttagagaaggcagaagcactctgctcttctgaaattgcaggctgcaatttgataccag
tcgataccttttgcaagaaaaagtgggcacagaagagccttcctgtgaggcaggctgata
atattgaaagcatcaaagaagtcattgagaaattagaaaggggttataggaagctaccac
ctttacaacaactaacaaaaccagccatatcggattggactctcatcagcctctttacaa
agctttgtgcttagtgtttaaaagagctctttctaggatattctcgatctacttttagca
tgtgtggaaacagggctatcagtactttggcagataccggactgcagatgcacgcataca
aagctgtcgtgctgataatagtctcgcaaaaaatgaacctgtgtgtacaatttttcaaag
tgctcgatgggtggatgagaatttcctctacgttgtcctctttactcaacctgctatacg
tcacttgtgggccagaattgttacgtttaagtattttatataggcccgatttgatgaaag
gaatcagaatctcgtttgccgcgatagaggcggttcgaccgtgtgataattcaggtatgt
ttggcatttcggtcagcaagctgatgtatttatcagccaattgaagggcttcaattactt
tacgttctcgtaacctatgcctttgagcccactcttttcgaataattcggtcctccttca
gctcagaatatgattcaagagtcttcagcagaagtaggtgatcaccttctgaacttctga
aacctgtctc
>P344_contig7 58496:62764
aggagaatgttgcgcagcataccgggggcaataaggctggcagccctgtggacaggctca
tagtcaagaacattcttagcagggtcttcagtggccaaagccaacgcgccaagagagtcc
atgaggagattgacgtagagcatttgcaaggcggtcagcggggactcttctaaaac-ggc
tgctccaagaaaagcgacgacaacagcagcaatgttgacagtaagttggaattgaaggaa
cttacggacatttgtaaggacagcacggccccactctacagcacggacaattgaaaggaa
gttatcatccatgataattatgtctgatgcctccttagccacctccgttccagcaattcc
catggcaagacccacgtcagcagccttgagttgtggtgcatcgttagacccatcccctgt
tgccgcaactgtgtggttatagtacttcagcctcttaaccaggcgatacttgtctttggg
ggcagcacgtgcaataacttgaagagtgtcgaggagagcatctagctctacgtctgaaag
tttgcgaaactcgggtcccgtaataacatacttgtccagcacgtcatccgatatatcatc
tggtaagatcccgcagtcctttgcgatggcgacagcagtgatcttattatcacctgtaac
catccttacagtaatcccagcacgcttgcagcgctccacggcgttggtgacaccagggcg
taatgggtccatgataccgactaggcatatcagtgtgagatccttctcgacgtaatctgc
gttagcgtagttatagatgttctttacagtaccatcttccatcgtagcgctctccttctt
gtttccatcagtcttagaaatagacttgtaagcaagacaaagagtacggagtgacttagt
tgcatacgagataatcgtcttctcatagtcggagcgcatgctctctgtgaggggtacaat
agtcccgtctgccttgagaatatttcggcagcgctctagcatgatctcggaggcaccctt
ggaaaggacgaggtaagagcgccgatcatcaatcaggtcaagagcgccttttagactttc
agcagcgcttatccttccaaacttctctaagtctacgaccacagacattctcttacggtc
agacgtgaactcaaaggcatgtgcaattgcacctttagcctgtccgtctacgacaagcat
gtccctaaattcgtgatagtcaaaacccatttcgcgcgaaagcataaggagcgcaccttc
agttttgttcccaataacctcgatagaggaagatttatcctctttatctgtattggtttt
gcctcgcttatcaccctttgcagaagagccacgcggggccccaccatcttcgtcgacacg
gaggttagcagtcgagttaagagacgagtttaatgcaaagataccagcgacacctctaga
aaacgtcttgtcttcaattgccttagcatctggcatcggagaacagtctgaatcgtcgac
agatgtcttgccactcgtcttcaaataaaggttattttcgagccgcatgcgaaccaccgt
cattctgttgagggtaagggtcccagtcttgtcgcttgtgatattgttgacgctccccat
tgtttcgcaagcatgaagcttcctgactagacactgatcacgcatcatcttcttcatgga
aaacgcaagggagatcgttacagcaagtggaaggccctctggcacagcgacgacaatgat
ggtgatagatgtgatcatatagcctacccattgggtgaagttcttcgggttactttggcg
cccatcaacgaagaatcgggagatcagcacaatgaatgtgaggattgcagcagcaatacc
agcatagccaatgttcttggcaagaacctcgagtttttcttgtaagggggtctgttcatc
ttcctcttggagggtagcaagtatgtcgccgtgtttgctgtatttcccaacagcagcaac
gaccatacgcccagacccgtgcgtgataaggcagcttccaatcacaaacgggttcgtatc
cagatcctttttgatctcgtcactctcgcctgtcataccggactcatcacacttcatgtc
attgcatgtgataagaacgccatctgcaggaacctgatctcccagttccatgacaacgat
gtcaccgacaaccacatcgaaaatggagatgactgtttccttcccatcacgcacaacctt
gatctgcttattgttctttatggcattaagcttacggaactgtttctccttggagaattc
gtttatcgacgataccagggcgacaatcataactgccacaagtattgcgactccccatca
atccacccatactcctcttcgctaagtgacggaatggagccaacaattatagagacgata
gaggcgataagcaagataatgattgtcacatctttgaaggtctcgaagaagagcctgcag
aatgacttgggaggcctcggctctactttgttacgtccgtagtagtccaaatgctttggg
acatccttggaggacaagcctttgagaccattggtctttaggctcttcagaaggccgtca
acaccctcaaactttgttcgtagactatctatggtcgcatccgtcatcagggccttgagg
tcctccggcgtgtgcctaaagcccccgctggacatgtttaattttaagtgctacaggctt
tggcgttgaaaaatatcatcatgggtaagacccaaagagacgaacaagacttacaggtct
tcgtgacatttgcctctacaatagcagagaaggaagttatttatcgcttttataatctta
ctgctctttgcaaggaagaggctaattggcatactctatccaaacacatagtaagccttt
tctttatggcgttctactatgttttggataactacaagctccttgaagacccagagatcg
cggcagaattccagaaccagcgggaaacatccctagtcaaatgcttcttaaaagcatatc
tttccgttatgagagaacgggccttttttgaaagcgtttctgattcttgggaatcctttg
ttgagctatgcctaaagaagctccgtgagcattcaaagctacgtataaacggtgagaagg
ccgctctcatcattctcaatcaggacttgacaaaggtgctactcgtcaggggccagtttt
catatggcccaaaatattccattcctaagggaggtctagaggacggagaggactcaaccg
ctgcttctctccgggaggcatacgaagagacgcagctctatcttggacccttcctttggg
acccttactgctattaccaccaggacctcaaggctattcttcctatgaatgcatgggggc
ctatgcctatcggaccatacgattttctctcagggcaaacgcccttgatacgctcggatc
ctgttacactaaccgcatccggatatcatcttcactttgcaccaggcgtaccagactccc
ttttagagaaggcagaagcactctgctcttctgaaattgcaggctgcaatttgataccag
tcgataccttttgcaagaaaaagtgggcacagaagagccttcctgtgaggcaggctgaca
atattgaaagcatcaaagaagtcattgagaggctagagaagggttataggaagctaccac
ctttacaacaactaacaaaaccagccatatcggattggactctcatcagcctctttacaa
agctttgtgcttagtgtttaacagagctctttctaggatattctcgatctacttttagca
tgtgtggaaacagggctatcagtactttggcagataccggactgcagatgcatgcataca
aagctgtcgtgctgataatagtctcgcaaaagatgaacctgtgtgtacaatttttcagag
tgctcgatgggtgaatgagaatttcctctacgttgtcctctttactcaacctgctatacg
ttacttgcgggccagaattgttacgtttaagtattttatataggcccgatttgatgaaag
gaattagaatctcgtttgccgcgatagaggcggctcgaccgtgtgatgattcaggtatgt
tcggcatttcggttagcaagctgatgtatttatcagccagttgaagggcttcaattattt
tacgttctcgtaacctatgcctttgagcccactcttttcgaataactcggtcctccttca
gctcagaatatgattcaagagtcttcagcaggagtaggtgatcaccttctgaactcctga
aacatgtcca
>P387_contig33 48174:52441
aggagaatgttgcgcagcataccgggggcaataaggctggcggccctgtggacaggctca
tagtcaagaacattcctagcagggtcttcagtggccaaagccaacgcgccaagagagtcc
atgaggagattgacgtagagcatttgcaaggcggtcagcggggactcttctaaaacgggc
tgctccaagaaaagcgacgacaacagcagcaatgttgacagtaagttggaattgaaggaa
cttacggacatttgtaaggacagcacggccccactctacagcacggacaattgaaaggaa
gttatcatccatgataattatgtctgatgcctccttagccacctccgttccagcaattcc
catggcaagacccacgtcagcagccttgagctgtggtgcatcgttagacccgtcgcctgt
tgccgcaactgtgtggttatagtacttcagcctcttaaccaggcgatacttgtctttggg
ggcagcacgtgcaataacttgaagagtgtcgaggagagcatctagctctacgtctgaaag
tttgcgaaactcgggtcccgtaataacatacttgtccagcacgtcatccgatatatcatc
tggcaagatcccgcagtcctttgcgatagcgacagcagtgatcttgttatcacctgtaac
catccttacagtaatcccagcacgcttgcagcgctccacggcgttggtgacaccagggcg
taatgggtccatgataccgactaggcatatcagtgtgagatccttctcgacgtaatctgc
gttagcgtagttatagatgttctctacagtaccatcttccatcgtagcgctctccttctt
gtttccatcagtcttagaaatagacttgtaggcaagacaaagagtacggagtgacttagt
tgcatacgagataatcgtcttctcatagtcggaacgcatgctctctgtgaggggtacaat
agtcccgtctgtcttgagaatatttcggcagcgctctagcatgatctcggaggcaccctt
ggaaaggacgaggtaagagcgccgatcatcaatcaggtcaagagcgccttttagactttc
agcagcgcttatccttccaaacttctctaagtctacgaccacagacattctcttacggtc
agacgtgaactcaaaggcatgtgcaattgcacctttagcctgtccgtctacgacaagcat
gtccctaaattcgtgatagtcaaaacccatttcgcgcgaaagcataaggagcgcaccttc
agttttgttcccaataacctcgatagaggaagatttatcctctttatctgtattggtttt
gcctcgcttatcaccctttgcagaagagccacgtggggccctaccatcttcattgacacg
gaggttagcagtcgagttaagagacgagtttaatgcaaagataccagcgacacctctaga
aaacgtcttgtcttcaattgccttagcatctggcatcggagaacattctgaatcgtcgac
agatgtcttgccactcgtcttcaaataaaggttattttcgagccgcatgcgaaccaccgt
cattctgttgagggtaagggtcccagtcttgtcgcttgtgatattgttgacgctccccat
tgtttcgcaagcatgaagcttcctgactagacactgatcacgcatcatcttcttcatgga
aaacgcaagggagatcgttacagcaagtggaaggccctctggcacagcgacgacaatgat
ggtgatagatgtgatcatatagcctacccattgggtgaagttcttcgggttactttggcg
cccatcaacgaagaaccgggagatcagcacaatgaatgtgaggattgcagcagcaatacc
agcatagccaatgttcttggcaagaacctcgagtttttcttgtaagggggtctgttcatc
ttcctcttggagggtagcaagtatgtcgccgtgtttgctgtatttcccaacagcagcaac
gaccatacgcccagacccgtgcgtgataaggcagcttccaattacaaacgggttcgtatc
cagatcctttttgatctcgtcactctcgcctgtcataccggactcatcacacttcatgtc
attgcatgtgataagaacgccatctgcaggaacctgatctcccagttccatgacaacgat
gtcaccgacaaccacatcgaaaatggagatgactgtttccttcccatcacgcacaacctt
gatctgcttattgttctttatggcattaagcttacggaactgtttctccttggagaattc
gtttatcgacgataccagagcgacaatcataactgccacaagtattgcaa--ccccatca
atccacccatactcctcttcactaagtgacggaatggagccaacaattatagagacgata
gaggcgataagcaagataatgattgtcacatctttgaaggtctcgaagaagagcctgcag
aatgacttgggaggcctcggctctactttgttacgtccgtagtagtccaaatgctttggg
acatccttggaggacaagcctttgagaccattggtctttaggctcttcagaaggccgtca
acaccctcaaactttgttcgtagactatctatggtcgcatccgtcatcagggccttgagg
tcctccggcgtgtgcctaaagcccccgctggacatgtttaattttaagtgctacaggctt
tggcgttgaaaaatatcatcatgggtaagacccaaagagacgaacaagacttacaggtcc
tcgtgacatttgcctctacaatagcagagaaggaagttatttatcgcttttataatctta
ctgctctttgcaaggaagaggctaattggcatactctatccaaacacatagtaagccttt
tctttatggcgttctactatgttttggataactacaagctccttgaaaacccagagatcg
cggcagaattccagaaccagcgggaaacatccctagtcaaatgcttcttaaaagcatatc
tttccgttatgagagaacgggccttttttgaaagcgtctctgattcttgggaatcctttg
tcgagctgtgcctaaagaagctccgtgagcattcaaagctacgtataaacggtgagaagg
ccgctctcatcattctcaatcaggacttgacgaaggtgctactcgtcaggggccagtttt
catatggcccaaaatattccattcctaagggaggtctagaggacggggaggactcaaccg
ctgcttctctccgggaggcgtacgaagagacgcagctctatcttggacccttcctttggg
acccttactgctattaccaccaggacctcaaggctattcttcctatgaatgcatgggggc
ctatgcctattggaccatacgattttctctcagggcaaacgcccttgatacgctcggatc
ctgttacactaaccgcgtccggatatcatcttcactttgcaccaggcgtaccagactccc
ttttagagaaggcagaagcactctgctcttctgaaattgcaggctgcaatttgataccag
tcgataccttttgcaagaaaaagtgggcacagaagagccttcctgtgaggcaggctgaca
atattgaaggcatcaaagaagtcattgagaggctagagaagggttataggaagctaccac
ctttacaacaactaacaaaaccagccatatcggattggactctcatcagcctctttacaa
agctttgtgcttagtgtttaacagagctctttctaggatattctcgatctacttttagca
tgtgtggaaacagggctatcagtactttggcagataccggactgcagatgcatgcataca
aagctgtcgtgctgataatagtctcgcaaaagatgaacctgtgtgtacaatttttcagag
tgctcgatgggtgaatgagaatttcctctacgttgtcctctttactcaacctgctatacg
ttacttgcgggccagaattgttacgtttaagtattttatataggcctgatttgatgaaag
gaattagaatctcgtttgccgcgatagaggcggctcgaccgtgtgatgattcaggtatgt
ttggcatttcggttagcaagctgatgtatttatcagccagttgaagggcttcaattattt
tacgttctcgtaacctatgcctttgagcccactcttttcgaataactcggtcctccttca
gctcagaatatgattcaagagtcttcagcaggagtaggtgatcaccttctgaactcctga
aacatgtcca
>P424_contig12 complement(421585:425851)
aggagaatgttgcgcagcataccgggggcaataaggctggcagccctgtggacaggctca
tagtcaagaacattcttagcaggatcttcagtggccaaagccaacgcaccaagagagtcc
atgaggagattgacgtagagcatttgcaaggcggtcagcggggactcttctaaaac-ggc
tgctccaagaaaagcgacgacaacagcagcaacgttgacagtaagttggaattgaaggaa
cttacgaacatttgtaaggacagcacggccccactctacagcacggacaattgaaaggaa
gttatcatccatgataattatgtccgacgcctccttagccacctccgttccagcaattcc
catggcaagacccacgtcagcagccttgagctgtggtgcatcgttagacccgtcacctgt
tgccgcaactgtgtggttatagtacttcagcctcttaaccaggcgatacttgtctttggg
ggcagcacgtgcaataacttgaagagtgtcaaggagagcatctagctctacgtctgaaag
tttgcgaaactcgggtcccgtaataacatacttgtccagcacgtcatccgatatatcatc
tggcaagatcccgcagtcctttgcgatggcgacagcagtgatcttgttatcacctgtaac
catccttacagtaatcccagcacgcttgcagcgctccacggcgttggtgacaccagggcg
taatgggtccatgataccgactaggcatatcagtgtgagatccttctcgacgtaatctgc
gttagcgtagttatagatattctctacagtaccatcctccattgtagcgctctctttctt
gtttccatcagtcttagaaatagacttgtaggcaagacaaagagtacggagcgatttggt
tgcatacgagataatcgtcttctcatagtcagagcgcatgctctctgtgaggggtacaat
agtcccgtctgtcttgagaatatttcggcagcgctctagcatgatctcggaggcaccctt
ggaaaggacgaggtaagagcgccgatcatcaatcaggtcaagagcgccctttagactttc
agcagcgcttatccttccaaacttctctaagtctacgaccacagacattctcttgcggtc
agacgtgaactcaaaggcatgtgcgattgcacctttagcctgtccgtctacgacaagcat
gtccctaaattcgtgatagtcaaagcccatttcgcgcgaaagcataaggagcgcaccttc
agttttgttcccaataacctcgatagaggaagatttatcctctttatctgtattggtctt
gcttcgtttatcacccttcgcagaagagccacgtggggccctaccatcttcattgacacg
gaggttagcagtcgagttaagagacgagtttaatgcaaagatacccgcgacacctctaga
aaacgtcttgtcctcaattgccttagcatctggcatcggagaacattctgaatcatcggc
ggatgtcttgccgctcgtcttcaaataaaggttattttcgagccgcatgcgaaccaccgt
cattctgttgagggtaagggtcccagtcttgtcgcttgtgatattgttgacgctccccat
tgtttcgcaagcatgaagcttcctgaccagacactgatcacgcatcatcttcttcatgga
aaacgcaagggagatcgttacagcaagtggaaggccctctggcacagcgacgacaatgat
ggtgatagatgtgatcatatagcctacccattgggtgaagttcttcgggttactttggcg
cccatcaacgaagaaccgggagatcagcacaatgaacgtgaggattgcagcagcaatacc
agcatagccaatgttcttggcaagaacctcgagcttttcttgtaagggggtctgttcatc
ttcctcttggagggtagcaaggatgtcgccgtgtttgctgtatttcccaacagcagcaac
gaccatacgtccagacccgtgcgtgataaggcagcttccaatcacaaacgggttcgtatc
tagatcctttttgatctcgtcactctcacctgtcataccggactcatcacacttcatgtc
attgcatgtgataagaacgccatctgcaggaatctgatctcccagttccatgacaacgat
gtcaccgacaaccacatcgaaaatggagatgactgtttccttcccatcacgcacgacctt
gatctgcttattgttctttatggcattaagcttacggaactgtttctccttggagaattc
gtttatcgacgataccagggcgacaatcataactgccacaagtattgcaa--ctccatca
atccacccatactcctcttcactaagtgacggaatggagccaacaattatagagacgata
gaggcgataagcaagataatgattgtcacatctttgaaggtctcgaagaagagcctgcag
aatgacttgggaggcctcggctctactttgttacgtccgtagtagtccaaatgcttcggg
acatccttggaggacaagcctttgagaccattggtctttaggctctttagaaggccgtca
acaccttcgaacttcgttcgtagactatctatggtcgcatccgtcatcagtaccttgagg
tcctccggcgtgtgcctaaagcccccgctggacatgtttaattttaagtactacaggctt
tagtgttgaaaaatatcatcatgagtaagacccaaagagacgaacaagactcacaggtcc
tcgtgacatttgcctctacaatagcagagaaggaagttatttatcgcttttataatctta
ctgctctttgcaaggaagaggccaattggcatactctatccaaacacatagtaagccttt
tctttatggcgttctactatgttttggataactacaagctccttgaagacccagagatcg
cggcagaattccagaaccagcgggaaacatccctagtcaaatgcttcttaaaagcatatc
tttccgttatgagagaacgggccttttttgaaagcatctctgattcttgggaatcctttg
ttgagctgtgcctaaagaagctccgtgagcattcaaagctacgtataaacggtgagaagg
ccgctctcatcattctcaatcaggacttgacaaaggtgctacttgtcaggggccagtttt
catatggcccaaaatattccattcctaagggaggtctagaggacggagaggactcaaccg
ctgcttctctccgggaggcgtacgaagagacgcagctctatcttggacccttcctttggg
acccttactgctattaccaccaggacctcaaggctattcttcctatgaatgcatgggggc
ctatgcctatcggaccatacgattttctctcagggcaaacgcccttgatacgctcggatc
ctgttacactaaccgcgtccggatatcatcttcactttgcaccaggcgtaccagactccc
ttttagagaaggcagaagcactctgctcttctgaaattgcaggctgcaatttaataccag
tcgataccttttgcaagaaaaagtgggcacagaagagccttcctgtgaggcaggctgata
atattgaaagcatcaaagaagtcattgagaaattagaaaggggttataggaagctaccac
ctttacaacaactaacaaaaccagccatatcggattggactctcatcagcctctttacaa
agctttgtgcttagtgtttaaaagagctctttctaggatattctcgatctacttttagca
tgtgtggaaacagggctatcagtactttggcagataccggactgcagatgcacgcataca
aagctgtcgtgctgataatagtctcgcaaaaaatgaacctgtgtgtacaatttttcaaag
tgctcgatgggtggatgagaatttcctctacgttgtcctctttactcaacctgctatacg
ttacttgtgggccagaattgttacgtttaagtattttatataggcccgatttgatgaaag
gaatcagaatctcgtttgtcgcgatagaggcggttcgaccgtgtgataattcaggtatgt
ttggcatttcggtcagcaagctgatgtatttatcagccaattgaagggcttcaattactt
tacgttctcgtaacctatgcctttgagcccactcttttcgaataattcggtcctccttca
gctcagaatatgattcaagagtcttcagcagaagtaggtgatcaccttctgaacttctga
aacctgtctc
>P427_contig9 56516:60782
aggaggatgttgcgcagcataccgggggcaataaggctggcagccctgtggacaggctca
tagtcaagaacattcttagcagggtcttcagtggccaaagccaacgcgccaagagagtcc
atgaggagattgacgtagagcatttgcaaggcggtcagcggggactcttctaaaac-ggc
tgctccaagaaaagcgacgacaacagcagcaatgttgacagtaagttggaattgaaggaa
cttacggacatttgtaaggacagcacggccccactctacagcacggacaattgaaaggaa
gttatcatccatgataattatgtctgatgcctccttagccacctccgttccagcaattcc
catggcaagacccacgtcagcagccttgagttgtggtgcatcgttagacccatcccctgt
tgccgcaactgtgtggttatagtacttcagcctcttaacgaggcgatacttgtctttggg
ggcagcacgtgcaataacttgaagagtgtcgaggagagcatctagctctacgtctgaaag
tttgcgaaactcgggtcccgtaataacatacttgtccagcacgtcatccgatatatcatc
tggcaagatcccgcagtccttcgcgatagcgacagcagtgatcttgttatcacctgtaac
catccttacagtaatcccagcacgcttgcagcgctccacggcgttggtgacaccagggcg
taatgggtccatgataccgactaggcatatcagtgtgagatccttctcgacgtaatctgc
gttagcgtagttatagatgttttctacagtaccatcttccatcgtagcgctctccttctt
gtttccatcagtcttagaaatagacttgtaagcaagacaaagagtacggagtgacttagt
tgcatacgagataatcgtcttctcatagtcggagcgcatgctctctgtgaggggtacaat
agtcccgtctgccttgagaatatttcggcagcgctctagcatgatctcggaggcaccctt
ggaaaggacgaggtaagagcgccgatcatcaatcaggtcaagagcgccttttagactttc
agcagcgcttatccttccaaacttctctaagtctacgaccacagacattctcttgcggtc
agacgtgaactcaaaggcatgtgcgattgcacctttagcctgtccgtctacgacaagcat
gtccctaaattcgtgatagtcaaaacccatttcgcgcgaaagcataaggagtgcaccttc
agttttgttcccaataacctcgatagaggaagatttatcctctttatctgtattggtttt
gcctcgcttatcaccctttgcagaagagccacgcggggccccaccatcttcgtcgacacg
gaggttagcagtcgagttaagagacgagtttaatgcaaagatacccgcgacacctctaga
aaacgtcttgtcttcaattgccttagcatctggcatcggagaacattctgaatcatcggc
agatgtcttgccactcgtcttcaaataaaggttattttcgagccgcatgcgaaccaccgt
cattctgttgagggtaagggtcccagtcttgtcgcttgtgatattgttgacgctccccat
cgtttcgcaagcatgaagcttcctgaccagacattgatcacgcatcatcttcttcatgga
aaacgcaagggagatcgttacagcaagtggaaggccctctggcacagcgacgacaatgat
ggtaatagatgtgatcatatagcctacccattgggtgaagttcttcgggttactttggcg
cccatcaacgaagaaccgggagatcagcacaatgaatgtgaggattgcagcagcaatacc
agcatagccaatgttcttggcaagaacctcgagtttttcttgtaagggggtctgttcatc
ttcctcttggagggtagcaagtatgtcgccgtgtttgctgtatttcccaacagcagcaac
gaccatacgcccagacccgtgcgtgataaggcagcttccaatcacaaacgggttcgtatc
cagatcctttttgatctcgtcactctcgcctgtcataccggactcatcacacttcatgtc
attgcatgtgataagaacgccatctgcaggaacctgatctcccagttccatgacaacgat
gtcaccgacaaccacatcgaaaatggagatgactgtttccttcccatcacgcacaacctt
gatctgcttattgttctttatggcattaagcttacggaactgtttctccttggagaattc
gtttatcgacgataccagagcgacaatcataactgccacaagtattgcaa--ccccatca
atccacccatactcctcttcactaagtgacggaatggagccaacaattatagagacgata
gaggcgataagcaagataatgattgtcacatctttgaaggtctcgaagaagagcctgcag
aatgacttgggaggcctcggctctactttgttacgtccgtagtagtccaaatgctttggg
acatccttggaggacaagcctttgagaccattggtctttaggctcttcagaaggccgtca
acaccctcaaactttgttcgtagactatctatggtcgcatccgtcatcagggtcttgagg
tcctccggcgtgtgcctaaagcccccgctggacatgtttaattttaagtgctacaggctt
tggcgttgaaaaatatcatcatgggtaagacccaaagagacgaacaagacttacaggtcc
tcgtgacatttgcctctacaatagcagagaaggaagttatttatcgcttttataatctta
ctgctctttgcaaggaagaggctaattggcatactctatccaaacacatagtaagccttt
tctttatggcgttctactatgttttggataactacaagctcctcgaagacccagagatcg
cggcagaattccagaaccagcgggaaacatccctagtcaaatgcttcttaaaagcatatc
tttccgttatgagagaacgggccttttttgaaagcgtctctgattcttgggaatcctttg
tcgagctgtgcctaaagaagctccgtgagcattcaaagctacgtataaacggtgagaagg
ccgctctcatcattctcaatcaggacttgacgaaggtgctactcgtcaggggccagtttt
catatggcccaaaatattccattcctaagggaggtctagaggacggggaggactcaaccg
ctgcttctctccgggaggcgtacgaagagacgcagctctatcttggacccttcctttggg
acccttactgctattaccaccaggacctcaaggctattcttcctatgaatgcatgggggc
ctatgcctattggaccatacgattttctctcagggcaaacgcccttgatacgctcggatc
ctgttacactaaccgcgtccggatatcatcttcactttgcaccaggcgtaccagactccc
ttttagagaaggcagaagcactctgctcttctgaaattgcaggctgcaatttgataccag
tcgataccttttgcaagaaaaagtgggcacagaagagccttcctgtgaggcaggctgaca
atattgaaagcatcaaagaagtcattgagaggctagagaagggttataggaagctaccac
ctttacaacaactaacaaaaccagccatatcggattggactctcatcagcctctttacaa
agctttgtgcttagtgtttaacagagctctttctaggatattctcgatctacttttagca
tgtgtggaaacagggctatcagtactttggcagataccggactgcagatgcatgcataca
aagctgtcgtgctgataatagtctcgcaaaagatgaacctgtgtgtacaatttttcagag
tgctcgatgggtgaatgagaatttcctctacgttgtcctctttactcaacctgctatacg
ttacttgcgggccagaattgttacgtttaagtattttatataggcccgatttgatgaaag
gaattagaatctcgtttgccgcgatagaggcggctcgaccgtgtgataattcaggtatgt
ttggcatttcggtcagcaagctgatgtatttatcagccagttgaagggcttcaattattt
tacgttctcgtaacctatgcctttgagcccactcttttcgaataattcggtcctccttca
gctcagaatatgattcaagagtcttcagcaggagtaggtgatcaccttctgaactcctga
aacatgtcca
>P458_contig1 3263959:3268225
aggagaatgttgcgcagcataccgggggcaataaggctggcagccctgtggacaggctca
tagtcaagaacattcttagcaggatcttcagtggccaaagccaacgcaccaagagagtcc
atgaggagattgacgtagagcatttgcaaggcggtcagcggggactcttctaaaac-ggc
tgctccaagaaaagcgacgacaacagcagcaacgttgacagtaagttggaattgaaggaa
cttacgaacatttgtaaggacagcacggccccactctacagcacggacaattgaaaggaa
gttatcatccatgataattatgtccgacgcctccttagccacctccgttccagcaattcc
catggcaagacccacgtcagcagccttgagctgtggtgcatcgttagacccgtcacctgt
tgccgcaactgtgtggttatagtacttcagcctcttaaccaggcgatacttgtctttggg
ggcagcacgtgcaataacttgaagagtgtcaaggagagcatctagctctacgtctgaaag
tttgcgaaactcgggtcccgtaataacatacttgtccagcacgtcatccgatatatcatc
tggcaagatcccgcagtcctttgcgatggcgacagcagtgatcttgttatcacctgtaac
catccttacagtaatcccagcacgcttgcagcgctccacggcgttggtgacaccagggcg
taatgggtccataataccgactaggcatatcagtgtgagatccttctcgacgtaatctgc
gttagcgtagttatagatattctctacagtaccatcctccattgtagcgctctctttctt
gtttccatcagtcttagaaatagacttgtaggcaagacaaagagtacggagcgatttggt
tgcatacgagataatcgtcttctcatagtcagagcgcatgctctctgtgaggggtacaat
agtcccgtctgtcttgagaatatttcggcagcgctctagcatgatctcggaggcaccctt
ggaaaggacgaggtaagagcgccgatcatcaattaggtcaagagcgccctttagactttc
agcagcgcttatccttccaaacttctctaagtctacgaccacagacattctcttgcggtc
agacgtgaactcaaaggcatgtgcgattgcacctttagcctgtccgtctacgacaagcat
gtccctaaattcgtgatagtcaaagcccatttcgcgcgaaagcataaggagcgcaccttc
agttttgttcccaataacctcgatagaggaagatttatcctctttatctgtattggtctt
gcctcgtttatcaccctttgcagaagagccacgtggggccctaccatcttcattgacacg
gaggttagcagtcgagttaagagacgagtttaatgcaaagatacccgcgacacctctaga
aaacgtcttgtcctcaattgccttagcatctggcatcggagaacattctgaatcatcggc
ggatgtcttgccactcgtcttcaaataaaggttattttcgagccgcatgcgaacgaccgt
cattctgttgagagtaagggtcccagtcttgtcgcttgtgatattattgacgctccccat
tgtttcgcaagcatgaagcttcctgaccagacactgatcacgcatcatcttcttcatgga
aaacgcaagggagatcgttacagcaagtggaaggccctctggcacagcgacgacaatgat
ggtgatagatgtgatcatatagcctacccattgggtgaagttcttcgggttactttggcg
cccatcaacgaagaaccgggagatcagcacaatgaacgtgaggattgcagcagcaatacc
agcatagccaatgttcttggcaagaacctcgagcttttcttgtaagggggtctgttcatc
ttcctcttggagggtagcaaggatgtcgccgtgtttgctgtatttcccaacagcagcaac
gaccatacgtccagacccgtgcgtgataaggcagcttccaatcacaaacgggttcgtatc
tagatcctttttgatctcgtcactctcacctgtcataccggactcatcacacttcatgtc
attgcatgtgataagaacgccatctgcaggaatctgatctcccagttccatgacaacgat
gtcaccgacaaccacatcgaaaatggagatgactgtttccttcccatcacgcacgacctt
gatctgcttattgttctttatggcattaagcttacggaactgtttctccttggagaattc
gtttatcgacgataccagggcgacaatcataactgccacaagtattgcaa--ctccatca
atccacccatactcctcttcactaagtgacggaatggagccaacaattatagagacgata
gaggcgataagcaagataatgattgtcacatctttgaaggtctcgaagaagagcctgcag
aatgacttgggaggcctcggctctactttgttacgtccgtagtagtccaaatgcttcggg
acatccttggaggacaagcctttgagaccattggtctttaggctctttagaaggccgtca
acaccttcgaacttcgttcgtagactatctatggttgcatccgtcatcagtaccttgagg
tcctccggcgtgtgcctaaagcccccgctggacatgtttaattttaagtactacaggctt
tagtgttgaaaaatatcatcatgagtaagacccaaagagacgaacaagactcacaggtcc
tcgtgacatttgcctctacaatagcagagaaggaagttatttatcgcttttataatctta
ctgctctttgcaaagaagaggccaattggcatactctatccaaacacatagtaagccttt
tctttatggcgttctactatgttttggataactacaagctccttgaagacccagagatcg
cggcagaattccagaaccagcgggaaacatccctagtcaaatgcttcttaaaagcatatc
tttccgttatgagagaacgggccttttttgaaagcatttctgattcttgggaatcctttg
ttgagctatgcctaaagaagctccgtgagcattcaaagctacgtataaacggtgagaagg
ccgctctcatcattctcaatcaggacttgacaaaggtgctacttgtcaggggccagtttt
catatggcccaaaatattccattcctaagggaggtctagaggacggggaggactcaaccg
ctgcttctctccgggaggcatacgaagagacgcagctctatcttggacccttcctttggg
acccttactgctattaccaccaggacctcaaggctattcttcctatgaatgcatgggggc
ctatgcctatcggaccatacgattttctctcagggcaaacgcccttgatacgctcggatc
ctgttacactaaccgcgtccggatatcatcttcactttgcaccaggcgtaccagactccc
ttttagagaaggcagaagcactctgctcttctgaaattgcaggctgcaatttaataccag
tcgataccttttgcaagaaaaagtgggcacagaagagccttcctgtgaggcaggctgaca
atattgaaagcatcaaagaagtcattgagaaattagaaaagggttataggaagctaccac
ctttacaacaactaacaaaaccagccatatcggattggactctcatcagcctctttacaa
agctttgtgcttagtgtttaaaagagctctttctaggatattctcgatctacttttagca
tgtgtggaaacagggctatcagtactttggcagatactggactgcagatgcacgcataca
aagctgccgtgctgataatagtctcgcaaaaaatgaacctgtgtgtacaatttttcaaag
tgctcgatgggtggatgagaatttcctctacgttgtcctctttactcaacctgctatacg
ttacttgtgggccagaattgttacgtttaagtattttatataggcccgatttgatgaaag
gaatcagaatctcgtttgccgtgatagaggcggctcgaccgtgtgataattcaagtatgt
ttggcatttcggtcagcaagctgatgtatttatcagccaattgaagagcttcaattactt
tacgttctcgtaacctatgcctttgagcccactcttttcgaataattcggtcctccttca
gctcagaatatgattcaagagtcttcagcagaagtaggtgatcaccttctgaacttctga
aacctgtctc
