# Supplementary material for: High resolution multi-locus sequence typing scheme for Giardia duodenalis assemblage B outbreak and population analysis
Source: PLoS Negl Trop Dis. 2026 Jul 15;20(7):e0014528. doi: 10.1371/journal.pntd.0014528 (PMC13395364; doi:10.1371/journal.pntd.0014528)
Supplement: S2 Appendix — (ZIP) [file pntd.0014528.s002.zip › S2_Appendix/annotated_alignment_628_k501_ash0.9_reads20_c5fae58a8e06ab8ea3bd9122779feb0c.fasta]

>POIs
-------------------------------------------------------------------------------------------------------------------------------------------------------------------------------------------------------------------------------------------------------------------------------------------------------------------------------------------------------------------------------------------------------------------------------------------------------------------------------------------------------------------------------------------------------------------------------------------------------------------------------------------------------------------------------------------------------------------------------------------------------------------------------------------------------------------------------------------------------------------------------------------------------------------------------------------------------------------------------------------------------------------------------------------------------------------------------------------------------------------------------------------------------------------------------------------------------------------------------------------------------------------------------------------------------------------------------------------------------------------------------------------------------------------------------------------------------------------------------------------------------------------------------------------------------------------------------------------------------------------------------------------------------------------------------------------------------------------------------------------------------------------------------------------------------------------------------------------------------------------------------------------------------------------------------------------------------------------------------------------------------------------------------------------------------------------------------------------------------------------------------------------------------------------------------------------------------------------------------------------------------------------------------------------------------------------------------------------------------------------------------------------------------------------------------------------------------------------------------------------------------------------------------------------------------------------------------------------------------------------------------------------------------------------------------------------------------------------------------------------------------------------------------------------------------------------------------------------------------------------------------------------------------------------------------------------------------------------------------------------------------------------------------------------------------------------------------------------------------------------------------------------------------------------------------------------------------------------------------------------------------------------------------------------------------------------------------------------------------------------------------------------------------------------------------------------------------------------------------------------------------------------------------------------------------------------------------------------------------------------------Y----YY--------YY------Y--Y-------------------------------------------------------------------------------------------------------------------------------------------------------------------------------------------------------------------------------------------------------------------------------------------------------------------------------------------------------------------------------------------------------------------------------------------------------------------------------------------------------------------------------------------------------------------------------------------------------------------------------------------------------------------------------------------------------------------------------------------------------------------------------------------------------------------------------------------------------------------------------------------------------------------------------------------------------------------------------------------------------------------------------------------------------------------------------------------------------------------------------------------------------------------------------------------------------------------------------------------------------------------------------------------------------------------------------------------------------------------------------------------------------------------------------------------------------------------------------------------------------------------------------------------------------------------------------------------------------------------------------------------------------------------------------------------------------------------------------------------------------------------------------------------------------------------------------------------------------------------------------------------------------------------------------------------------------------------------------------------------------------------------------------------------------------------------------------------------------------------------------------------------------------------------------------------------------------------------------------------------------------------------
>GCA_011634595.1_contig14 283135:288820
cagctgcctgaattgaaatgctaggatgtgatgtagctgtggagatacgcgcagagcatg
tagattgcagggcagatgtatccactgatattttgctccttgatgattgcagttgatctg
caagagtccacagttctttcaattctgaaacgacattatccgtctgaagatttttatcac
tggtttcagtgctagtaaagtgtgtggtgagaatgtttaagctaccacaatatttgcact
tgaaggaattagatgaggataacgatgcttctactggaagggctattccttcattgcttc
tagtaccatcatttgattggctatccaccatgcgcattatagaatccgatcgcttgacag
aagtggcccgtgaaatgatacgttctaggatatatagtgcatcagcttcaggcatttttt
tgtgcaatcgaagaatatcaacgaaggatttcctaaactcagatgacaatagctctgcac
ttctttccttttcatagatggtcaacttttgttgaagtcgtgcctctacctcttcagcta
ttaccttttcaaggttggtcctctgctgatctagagtgttccgttcaacgatcacgcttt
cagcatctgtcttgatttgtgcgcagatttgctgaatgaactcttccctagcttgaagtt
cttgtgatttcgtagatatagcgtatacagccttagctacgtcccgttgaagagctgata
ggaagtcttcagatctcatcatcgctcgttcatattttaacctgatggtgcgtgcctctt
ccatgatactggctgctgttgcatcaacactacgtgattgtaagcccacaccagtagcac
cagcatgagagttagtag--acaacttgctagcatctgttgcagtttgttgaagatcctg
tatatctaataagcgttcattggcggcctctatttgacggttaattgcactcctgaggcc
atctgctggttgcgacttggatagtatagaattataatggttaagacgatctgctgcaag
cctagctgcgggagacattgggcgatgtggtagtgagatgtcacttgcagtagcattctg
cgatggtggtgctttagcaaaccgttctagctgtgcgagcattgtcgcattgcgcttatt
ttcttccacaagttcctggttctccgtctgcagtttatcaagtgctgaattaagtgaaag
cagatgactagtaagctcctccacgtgtgctgaaagggccttgttagcattcttgagctc
actagcgttttcagcagagagcgaattgactgcaatgcctttgagatgtgcattttccat
ctgtaatttagacaactctacatccttggccttaatacgatagctcaaagaatctattgc
agatttatactctagcgttactttctggtgttctagctccatctgtgcggttttactatc
tgatttacggtgcaatccctcaatttcttttagtagacgttccaactctcgctcccgaag
tgctatagcagcctctcgtgcagtatacaggtcatccatccgctgaatatatgtcttatc
ttgctggatgcgggaagcttccgcttcttgttgcgtgcgaagacgtgaaaattcgtcgtc
tcgaactttatttaatcgatccaattcatccaattttctctttagctctttattttctag
ttgcagaaactggtaatttgcattcttctcatctagttgtgccttgtcgctaagatactt
cttacaaagctttgctgcttcttcttttgcggttactgcttcgtctaccatgtcatttgc
cttctttttcagttctgcaagacgctgccgttccagggtgatgtgcccttctgctgtaac
aatatttatggctcgtgactctaggcggcgttccaaatcaacaacgcgctgcttcatagc
tgcatggctggatgtaagctgcattagttcgttattcttcgcttgaagcgttgcctctgt
ttcactgagttgtcgctgcaccttagcaagacgcttttccgcgcgagagacagtctcgag
acgatgctgcaagtcgttcatgtctttttctagtttctttgactttgtctttatctcatc
ctcacgcctgtgcatatcatcgataaggctttgccgaaacgtagaggcttgactacagaa
gtgttgtgctgaataggtaagactggaatcaactggggtcatcctcgtagcttcggcagg
tagagatacagcatgctgctgagacgccacgcggggaggcagccgtggcgttcgtttaag
catggttctccctttgttaaatctttaaaatgcattcactcatggttcctcgcgacgtct
ccccacagacacttgacatacgatccctatacaccttccatgagtcaattggtataggcc
gtacaggaactgtatacaaatgtacagagattcaatcgcggaatacggtagccataaaag
tgattaaagcacgtgaggtgcacggattcaatgaatatagactctgtcaatgggtcgaaa
ccctaatcggtctagatgtggaggggattgtaaaattctataaagtttacactgacaaaa
gtcatcagctattttacatcatcatgaaatattattccaatggtaatatcacaaacagta
tgtctggaaacaacagacacaggtggctagggagcaacaacgagaatctgctcgcggtct
gtgctcgcttgctatccgccattgcttttctgcacaaccaactctggctattgaacacca
caacaacaggtttgccgatcggagccatctccagtgacaacattctcttggatgaggagt
tctctccctaccttcttccaggaattggaactccaatgaactggaccagcagggccttct
ctacggagtcgctcaataatgagttactcaccctggctccagaaaagattctagcagctg
ttggccagaagacacagcatggtatgggtacgcaacccagtgtcttgatcaatcctatga
acaagaagactacctctatcaaaaggtatctaacaaaagatgatctccaggtattgatga
aacataaggatgcacttctgaagcctacatttgcatcagatagctgggccctcggttgtc
ttctttttgcacttgtctttcaaaggtatccttttagacattctgacatcatgagtctct
catacggtctaccagaaaagggcacggaagcaagcagtggaatccccaaacccattagtg
aaataattcgtggccttctagtaactagtccatctggaagaatatcagttctccaagcac
ttagcatgctcccttcaccggatggtagagcagattgtgcaacagattacacaatagaac
agccggctaaagccagtgagaagatctattcagcacagcttaagtacatcatctcaacca
tggatgaatcactcgctaagttaagtacaatgcttctggattctgttaatgctcaaacag
aagcgcaagaggaggtaacgagactgttagggctgaaaacacaactggaagcagacgttc
aagtaaaaagcagaacgatcctgcaactgaaatatgagcttaagcgaatagtgaccagta
tgaaaatagatatatcaaaagctgacgagatagatac-agacaatctcacaagtgaagag
ctggtatctctggagagcgagtgcaagaaagtattggacaaaatagctaatacacgcctt
cttcgacgcagtccagaatgcgtagtgtgtctatctagaccgaaaaatataaagttggat
ccttgcaagcatgtatgcatatgccacgaatgttaccttcagctgctagataaacgctgt
ccaatttgtagagcgaccgtaatcagtattgagaaagtgtttttgtaggcctgaatttgc
catcgatatggcacagttcgaggctgacccattaaccggcttgtattgaaatgtgaacga
tttgtatggggcagccagttcctagatgccgtagtaagccatattattaagctctagatg
atgcctacaaacccacgtatgaggaaaaagcttgtctggagtgaagaggcatgtacttgg
ctgcaccagttagctttgcagaaagccacaaatctcatctaagaaagagatgc--tacac
ttacatgcagtgcaggtgatttatcgacttcagaggaaacaggagatgaggcgcaccact
ctcttatgaattaatgaattaattgaagtacaatgtagtgtatggtagtgtatgcaaatt
tcttttctaagcaacaactattgccaagttcttgttgatgatagaaaatagtccctgtat
ttatgcggagcaagccggccaatgatcgtatcaatcacactggctttagctctcttgcat
ggttatgtgctgcaggcgtccttatctttggatcatcgtccgcgatagcagtcaaaagta
tgggtatgatgaaaccagttccagcaaggccaggtggacctcctgttgtctttgatcata
catatatgacatccttcttccttttcgtgggcgaagcctgcagtttgattctttacggaa
tttgtcgcgtggttatccgtgcacggtcaaagaaacatgtaaccaaaacaaccagctttt
tggagccacttccaatcaatcagctcgataagaaacccttcaagccatgcc-cccacgca
ttcctctttcttgttccgacaatctttgaccttggcgcgaccgtcatgcttaacttctcc
atattttttgtagttgtatccgttcagcaaacaattagtaatttcgttgtagtattcgtc
gcactcttttctctgatctgctggcgtgactatcgccagcaatttgatctacctcacgtt
atcggcctcttaattatagcagcagggattgcagcagcatcatccgtctccatcgtgtat
ggcgacagcataggtacctcgcgcaatgcagtgttaggggttgtgttggggctcggaggg
acaatatttgcagcactctgtttcatatttgaggaactgtttctccgcagagttcatgta
ccagggatgatcggcgtgggcatagagggaatctgggggatcggcctatgcgcatgcctc
attgctattatgaactttgtaccagacccttcacgatctgacagttctgatgcaggaaga
tccataatgctagaatcagtcgttgaatgggcacatcagatatctgtgcagcccattcag
attctcttcataattgtctatgccttcagcacccttctcttcaatgtgtccggtatggag
gtcactcgaagaatatcgtcggctacacgggccacattcaactcatgccgtgcaatgatt
gtttggcttgcttcattggctataggttgggagcactggagtattccgggatcaatcatt
atgatcgttgggtatgttctcatagttctgggaacgcttatatttaataacgttttcaag
attattccatactgtaagaga-atgaatatttctaagtatgggtgttggatgggtagaag
cagagaaacacataaagagataaagcaagatgaccgctgtcttgtctctgaaagtacaga
cccaaatagttgtgactgtaatacagacaagggctctgcagagactctggaatcctaagt
aaattattcttcaatatggtaatctcagataagacgttgttcaggaagtttgg
>GCA_001543975.1_contig88 27954:33641
cagctgcctgaattgaaatgctaggatgtgatgtagctgtggagatacgcgcagagcatg
tagattgcagggcagatgtatccactgatattttgctccttgatgattgcagttgatctg
caagagtccacagttctttcaattctgaaacgacattatccgtctgaagatttttatcac
tggtttcagtgctagtaaagtgtgtggtgagaatgtttaagctaccacaatatttgcact
tgaaggaattagatgaggataacgatgcttctactggaagggctattccttcattgcttc
tagtaccatcatttgattggctatccaccatgcgcattatagaatccgatcgcttgacag
aagtggcccgtgaaatgatacgttctaggatatatagtgcatcagcttcaggcatttgtt
tgtgcaatcgaagaatatcaacgaaggatttcctaaactcagatgacaatagctctgcac
ttctttccttttcatagatggtcaacttttgttgaagtcgtgcctctacctcttcagcta
ttaccttttcaaggttagtcctctgctgatctagagtgttccgttcaacgatcacgcttt
cagcatctgtcttgatttgtgcgcagatttgctgaatgaactcttccctagcttgaagtt
cttgtgatttcgtagatatagcgtatacagccgtagctacgtcccgttgaagagctgata
ggaagtcttcagatctcatcatcgctcgttcatattttaacctgatggtgcgtgcctctt
ccatgatactggctgctgctgcatcaacactacgtgattgtaagcccacaccagtagcac
cagcatgagagttagtag--acaacttgctagcatctgttgcagtttgttgaagatcctg
tatatctaataagcgttcattggcggcctctatttgacggttaattgcgctcttgaggcc
atctgctggttgcgacttggatagtatagaattataatggttaagacgatctgctgcaag
cctagctgcgggagacattgggcgatgtggtagtgagatgtcacttgcagtagcattctg
cgatggtggtgctttagcaaaccgttctagctgtgcgagcattgtcgcattgcgcttatt
ttcttccacaagttcctggttctccgtctgcagtttatcaagtgctgaattaagtgaaag
cagatgactagtaagctcctccacgtgtgctgaaagggccttgttagcattcttgagctc
actagcgttttcagcagagagcgaattgactgcaatgcctttgagatgtgcattttccat
ctgtaatttagacaactctacatccttggccttaatacgatagctcaaagaatctattgc
agatttatactctagcgttactttctggtgttctagctccatctgtgcggttttactatc
tgatttacggtgcaatccctcaatttcttttagtagacgttccaactctcgctcccgaag
tgctatagcagcctctcgtgcagtatacaggtcatccatccgctgaatatatgtcttatc
ttgctggatgcgggaagcttccgcttcttgttgcgtgcgaagacgtgaaaattcgtcgtc
tcgaactttatttaatcgatccaattcatccaattttctctttagctctttattttctag
ttgcagaaactggtaatttgcattcttctcatctagttgtgccttgtcgctaagatactt
cttacaaagctttgctgcttcttcttttgcggttactgcttcgtctaccatgtcatttgc
cttctttttcagttctgcaagacgctgccgttccagggtgatgtgcccttctgctgtaac
aatatttatggctcgtgactctaggcggcgttccaaatcaacaacgcgctgcttcatagc
tgcatggctggatgtaagctgcattagttcgttattcttcgcttgaagcgttgcctctgt
ttcactgagttgtcgctgcaccttagcaagacgcttttccgcgcgagagacagtctcgag
acgatgctgcaagtcgttcatgtctttttctagtttctttgactttgtctttatctcatc
ctcacgcctgtgcatatcatcgataaggctttgccgaaacgtagaggcttgactacagaa
gtgttgtgctgaataggtaagactggaatcaactggggtcatcctcgtagcttcggcagg
tagagatacagcatgctgctgagacgccacgcggggaggcagccgtggcgttcgtttaag
catggttctccctttgttaaatctttaaaatgcattcactcatggttcctcgcgacgtct
ccccacagacacttgacatacgatccctatacaccttccatgagtcaattggtataggcc
gtacaggaactgtatacaaatgtacagagattcaatcgcggaatacggtagccataaaag
tgattaaagtacgtgaggtgcacggattcaatgaatatagactctgtcaatgggtcgaaa
ccctaatcggtctagatgtggaggggattgtaaaattctataaagtttacactgacaaaa
gtcatcagctattttacatcatcatgaaatattattccaatggtaatatcacaaacagta
tgtctggaaacagcagacacaggtggctagggagcaacaacgagaatctgcttgcggtct
gtgctcgcttgctatccgccattgcttttctgcacaaccaactctggctattgaacacca
caacaacaggtttgccgatcggagccatctccagtgacaacattctcttggatgaggagt
tctctccctaccttcttccaggaattggaactccaatgaactggaccagcagggccttct
ctacggagtcgctcaataatgagttactcaccctggctccagaaaagattctagcagctg
ttggccagaagacacagcatggtatgggtacgcaacccagtgtcttgatcaatcctatga
acaagaagactacctctatcaaaaggtatctaacaaaagatgatctccaggtattgatga
aacataaggatgcacttctgaagcctacatttgcatcagatagctgggccctcggttgtc
ttctttttgcacttgtctttcaaaggtatccttttagacattctgacatcatgagtctct
catacggtctaccagaaaagggcacggaagcaagcagtggaatccccaaacccattagtg
aaataattcgtggccttctagtaactagtccatctggcagaatatcagttctccaagcac
ttagcatgctcccttcaccggatggtagagcagattgtgcaacagattacacaatagaac
agccggctaaagccagtgagaagatctattcagcacagcttaagtacatcatctcaacca
tggatgaatcactcgctaagttaagcacaatgcttctggattctgttaatgctcaaacag
aagcgcaagaggaggtaacgagactgttagggctgaaaacacaactggaagcagacgttc
aagtaaaaagcagaacgatcctgcaactgaagtatgagcttaagcgaatagtgaccagta
tgaaaatagatatatcaaaagctgacgagatagatac-aaacaatctcacaagtgaagag
ctggtatctctagagagcgagtgcaagaaagtattggacaaaatagctaatacacgcctt
cttcgacgcagtccagaatgcgtagtgtgtctatctagaccgaaaaatataaagttggat
ccttgcaagcatgtatgcatatgccacgaatgttaccttcagctgctagataaacgctgt
ccaatttgtagagcgaccgtaatcagtattgagaaagtgtttttgtaggcctgaatttgc
catcgatatggcacagttcgaggctgacccattaaccggcttgtattgaaatgtgaacga
tttgtatggggcagccagttcctagatgccgtagtaagccatattattaagctctagatg
atgcctacaaacccacgtatgaggaaaaagcttgtctgaagtgaagaggcatgtacttgg
ctgcaccagttagctttgcagaaagccacaaatctcatctaagaaagagatgctatacac
ttacatgcagtgcaggcgatttatcgacttcagaggaaacaggagatgaggcgcaccact
ctcttatgaattaatgaattaattgaagtacaatgtagtgtatggtagtgtatgcaaatt
tcttttctaagcaacaactattgccaagttcttgttgatgatagaaaatagtccctgtat
ttatgcggagcaagccggccaatgatcgtatcaatcacactggctttagctctcttgcat
ggttatgtgctgcaggcgtccttatctttggatcatcgtccgcgatagcagtcaaaagta
tgggtatgatgaaaccagttccagcaaggccaggtggacctcctgttgtctttgatcata
catatatgacatccttcttccttttcgtgggcgaagcctgcagtttgattctttacggaa
tttgtcgcgtggttatccgtgcacggtcaaagaaacatgtaaccaaaacaaccagctttt
tggagccacttccaatcaatcagctcgataagaaacccttcaagccatgcc-cccacgca
ttcctctttcttgttccgacaatctttgaccttggcgcgaccgtcatgcttaacttctcc
atattttttgtagttgtatccgttcagcaaacaattagtaatttcgttgtagtattcgtc
gcactcttttctctgatctgctggcgtgactatcgccagcaatttgatctacctcacgtt
atcggcctcttaattatagcagcagggattgcagcagcatcatccgtctccatcgtgtat
ggcgacagcataggtacctcgcgcaatgcagtgctaggggttgtgttggggctcggaggg
acaatatttgcagcactctgtttcatatttgaggaactgtttctccgtagagttcatgta
ccaggaatgattggcgtgggcatagagggactctgggggatcggcctctgcgcatgcctc
attgctattatgaactttgtaccagacccttcacgatctgacagttctgatgcaggaaga
tccataatgctagaatcagtcgttgaatgggcacatcagatatctgtgcagcccattcag
attctcttcataattgtctatgccttcagcacccttctcttcaatgtgtccggtatggag
gtcactcgaagaatatcgtcggctacacgggccacattcaactcatgccgtgcaatgatt
gtttggcttgcttcattggctataggttgggagcactggagtattccgggatcaatcatt
atgatcgttgggtatgttctcatagttctgggaacgcttatatttaataacgttttcaag
attattccatactgtaagaga-atgaatatttctaagtatgggtgttggatgggtagaag
cagagaaacacataaagagataaagcaagatgaccgctgtcttgtctctgaaagtacaga
cccaaatagttgtgactgtaatacagacaagggctctgtagagactctggaatcctaagt
aaattattcttcaatatggtaatctcagataagacattgttcgggaagtttgg
>Gerbil_contig012.1 complement(368449:374136)
cagctgcctgaattgaaatgctaggatgtgatgtagctgtggagatacgcgcagagcatg
tagattgcagggcagatgtatccactgatattttgctccttgatgattgcagttgatctg
caagagtccacagttctttcaattctgaaacgacattatccgtctgaagatttttatcac
tggtttcagtgctagtaaagtgtgtggtgagaatgtttaagctaccacaatatttgcact
tgaaggaattagatgaggataacgatgcttctactggaagggctattccttcattgcttc
tagtaccatcatttgattggctatctaccatgcgcattatagaatccgatcgcttgacag
aagtggcccgtgaaatgatacgttctaggatatatagtgcatcagcttcaggcatttgtt
tgtgcaatcgaagaatgtcaacgaaggatttcctaaactcagatgacaatagctctgcac
ttctttccttttcatagatggtcaacttttgttgaagtcgtgcctctacctcttcagcta
ttaccttttcaaggttggtcctctgctgatctaaagtgttccgttcaacgatcacgcttt
cagcatctgtcttgatttgtgcgcagatttgctgaatgaactcttccctagcttgaagtt
cctgtgatttcgtagatatagcgtatacagccttagctacgtcccgttgaagagctgata
ggaagtcttcagatctcatcatcgctcgttcatactttaacctgatggtgcgtgcctctt
ccatgatactggctgctgctgcatcaacactacgtgattgtaagcccacaccagtagcac
cagcatgagagttagtag--ataacttgctagcatctgttgcagtttgttgaagatcctg
tatatctaataagcgttcattggcggcctctatttgacggttaattgcactcctgaggcc
atctgctggttgcgacttggatagtatagaattataatggttaagacgatctgctgcaag
cctagctgcgggagacattgggcgatgtggtagtgagatgtcacttgcagtagcattctg
cgatggtggtgctttagcaaaccgttctagctgtgcgagcattgtcgcattgcgcttatt
ttcttccacaagttcctggttctccgtctgcagtttatcaagtgctgaattaagtgaaag
cagatgactagtaagctcctccacgtgtgctgaaagggccttgttagcattcttgagctc
actagcgttttcagcagagagcgaattggctgcaatgcctttaagatatgcattttccat
ctgtaatttagacaactctacatccttggccttaatacgatagctcaaagaatctattgc
agatttatactctagcgttactttctggtgttctagctccatctgtgcggttttactatc
tgatttacggtgcaatccctcaatttcttttagtagacgttccaactctcgctcccgaag
tgctatagcagcctctcgtgcagtatacaggtcatccatccgctgaatatatgtcttatc
ttgctggatgcgggaagcttccgcttcttgttgcgtgcgaagacgtgaaaattcgtcgtc
tcgaactttatttaatcgatccaattcatccaattttctctttagctctttattttctag
ttgcagaaactggtaatttgcattcttctcatctagttgtgccttgtcgctaagatactt
cttacaaagctttgctgcttcttcttttgcggtcactgcttcgtctaccatgtcatttgc
cttctttttcagttctgcaagacgctgccgttccagggtgatgtgcccttctgctgtaac
aatatttatggctcgtgactctaggcggcgttccaaatcaacaacgcgctgcttcatagc
tgcatggctggatgtaagctgcattagttcgttattcttcgcttgaagcattgcctctgt
ttcactgagttgtcgctgcaccttagcaagacgcttttccgcgcgagagacagtctcgag
acgatgctgcaagtcgttcatgtctttttctagtttctttgactttgtctttatctcatc
ctcacgcctgtgcatatcatcgataaggctttgccgaaacgtagaggcttgactacagaa
gtgttgtgctgaataggtaagactggaatcaactggggtcatcctcgtagcttcggcagg
tagagatacagcatgctgctgagacgccacgcggggaggcagccgtggcgttcgtttaag
catggttctccctttgttaaatctttaaaatgcattcactcatggttcatcgcgacgtct
ccccacagacacttgacatacgatccctatacaccttccatgagtcaattggtataggcc
gtacaggaactgtatacaaatgtacagagattcaatcgcggaatacggtagccataaaag
tgattaaagcacgtgaggtgcacggattcaatgaatatagactctgtcaatgggtcgaaa
ccctaatcggtctagatgtggaggggattgtaaaattctataaagtttacactgacaaaa
gtcatcagctattttacatcatcatgaaatattattccaatggtaatatcacaaacagta
tgtctggaaacaacagacacaggtggctagggagcaacaacgagaatctgcttgcggtct
gtgctcgcttgctatccgccattgcttttctgcacaaccaactctggctattgaacacca
caacaacaggtttgccgatcggagccatctccagtgacaacattctcttggatgaggagt
tctctccctaccttcttccaggaattggaactccaatgaactggaccagcagggccttct
ctacggagtcgctcaataatgagttactcaccctggctccagaaaagattctagcagctg
ttggccagaagacacagcatggtatgggtacgcaacccagtgtcttgatcaatcctatga
acaagaagactacctctatcaaaaggtatctaacaaaagatgatctccaggtattgatga
aacataaggatgcacttctgaagcctacatttgcatcagatagctgggccctcggttgtc
ttctttttgcacttgtctttcaaaggtatccttttagacattctgacatcatgagtctct
catacggtctaccagaaaagggcacggaagcaagcagtggaatccccaaacctattagtg
aaataattcgtggccttctagtaactagtccatctggcagaatatcagttctccaagcac
tcagcatgctcccttcaccggatggtagagcagattgtgcaacagattacacaatagaac
agccggctaaagccagtgagaagatctattcagcacagcttaagtacatcatctcaacca
tggatgaatcactcgctaagttaagcacaatgcttctggattctgttaatgctcaaacag
aagcgcaagaggaggtaacgagactgttagggctgaaaacacaactggaagcagacgttc
aagtaaaaagcagaacgatcctgcaactgaaatatgagcttaagcgaatagtgaccagta
tgaaaatagatatatcaaaagctgacgagatagatac-agacaatctcacaagtgaagag
ctggtatctctagagagcgagtgcaagaaagtattggacaaaatagctaatacacgcctt
cttcgacgcagtccagaatgcgtagtgtgtctatctagaccgaaaaatataaagttggat
ccttgcaagcatgtatgcatatgccacgaatgttaccttcagctgctagataaacgctgt
ccaatttgtagagcgaccgtaatcagtattgaaaaagtgtttttgtaggcctgaatttgc
catcgatatggcacagttcgaggctgacccattaaccggcttgtattgaaatgtgaacga
tttgtatggggcagccagttcctagatgccgtagtaagccatattattaagctctagatg
atgcctacaaacccacgtatgaggaaaaagcttgtctggagtgaagaggcatgtacttgg
ctgcaccagttagctttgcagaaagccacaaatctcatctaagaaagagatgctatacac
ttacatgcagtgcaggcgatttatcgacttcagaggaaacaggagatgaggcgcaccact
ctcttatgaattaatgaattaattgaagtacaatgtagtgtatggtagtgtatgcaaatt
tcttttctaagcaacaactattgccaagttcttgttgatgatagaaaatagtccctgtat
ttatgcggagcaagccggccaatgatcgtatcaatcacactggctttagctctcttgcat
ggttatgtgctgcaggcgtccttatctttggatcatcgtccgcgatagcagtcaaaagta
tgggtatgatgaaaccagttccagcaaggccaggtggacctcctgttgtctttgatcata
catatatgacatccttcttccttttcgtgggcgaagcctgcagtttgattctttacggaa
tttgtcgcgtggttatccgtgcacggtcaaagaaacatgtaaccaaaacaaccagctttt
tggagccacttccaatcaatcagctcgataagaaacccttcaagccatgcc-cccacgca
ttcctctttcttgttccgacaatctttgaccttggcgcgaccgtcatgcttaacttctcc
atattttttgtagttgtatccgttcagcaaacaattagtaatttcgttgtagtattcgtc
gcactcttttctctgatctgctggcgtgactatcgccagcaatttgatctacctcacgtt
atcggcctcttaattatagcagcagggattgcagcagcatcatccgtctccatcgtgtat
ggcgacagcataggtacctcgcgcaatgcagtgttaggggttgtgttggggctcggaggg
acaatatttgcagcactctgtttcatatttgaggaactgtttctccgcagagttcatgta
ccagggatgatcggcgtgggcatagagggactctgggggatcggcctctgcgcatgcctc
attgctattatgaactttgtaccagacccttcacgatctgacagttctgatgcaggaaga
tccataatgctagaatcagtcgttgaatgggcacatcagatatctgtgcagcccattcag
attctcttcataattgtctatgccttcagcacccttctcttcaatgtgtccggtatggag
gtcactcgaagaatatcgtcggctacacgggccacattcaactcatgccgtgcaatgatt
gtttggcttgcttcattggctataggttgggagcactggagtattccgggatcaatcatt
atgatcgttgggtatgttctcatagttctgggaacgcttatatttaataacgttttcaag
attattccatactgtaagaga-atgaatatttctaagtatgggtgttggatgggtagaag
cagagaaacacataaagagataaagcaagatgaccgctgtcttgtctctgaaggtacaga
cccaaatagttgtgactgtaatacagacaagggctctgtagagactctggaatcctaagt
aaattattcttcaatatggtaatctcagataagacattgttcggggagtttgg
>Gi-P132_contig012.1 complement(368460:374147)
cagctgcctgaattgaaatgctaggatgtgatgtagctgtggagatacgcgcagagcatg
tagattgcagggcagatgtatccactgatattttgctccttgatgattgcagttgatctg
caagagtccacagttctttcaattctgaaacgacattatccgtctgaagatttttatcac
tggtttcagtgctagtaaagtgtgtggtgagaatgtttaagctaccacaatatttgcact
tgaaggaattagatgaggataacgatgcttctactggaagggctattccttcattgcttc
tagtaccatcatttgattggctatctaccatgcgcattatagaatccgatcgcttgacag
aagtggcccgtgaaatgatacgttctaggatatatagtgcatcagcttcaggcatttgtt
tgtgcaatcgaagaatatcaacgaaggatttcctaaactcagatgacaatagctctgcac
ttctttccttttcatagatggtcaacttttgttgaagtcgtgcctctacctcttcagcta
ttaccttttcaaggttagtcctctgctgatctaaagtgttccgttcaacgatcacgcttt
cagcatctgtcttgatttgtgcgcagatttgctgaatgaactcttccctagcttgaagtt
cttgtgatttcgtagatatagcgtatacagccttagctacgtcccgttgaagagctgata
ggaagtcttcagatctcatcatcgctcgttcatactttaacctgatggtgcgtgcctctt
ccatgatactggctgctgctgcatcaacactacgtgattgtaagcccacaccagtagcac
cagcatgagagttagtag--acaacttgctagcatctgttgcagtttgttgaagatcctg
tatatctaataagcgttcattggcggcctctatttgacggttaattgcactcctgaggcc
atctgctggttgcgacttggatagtatagaattataatggttaagacgatctgctgcaag
cctagctgcgggagacattgggcgatgtggtagtgagatgtcacttgcagtagcattctg
cgatggtggtgctttagcaaaccgttctagctgtgcgagcattgtcgcattgcgcttatt
ttcttccacaagttcctggttctccgtctgcagtttatcaagtgctgaattaagtgaaag
cagatgactagtaagctcctccacgtgtgctgaaagggccttgttagcattcttgagctc
actagcgttttcagcagagagcgaattggctgcaatgcctttgagatgtgcattttccat
ctgtaatttagacaactctacatccttggccttaatacgatagctcaaagaatctattgc
agatttatactctagcgttactttctggtgttctagctccatctgtgcggttttactatc
tgatttacggtgcaatccctcaatttcttttagtagacgttccaactctcgctcccgaag
tgctatagcagcctctcgtgcagtatacaggtcatccatccgctgaatatatgtcttatc
ttgctggatgcgggaagcttccgcttcttgttgcgtgcgaagacgtgaaaattcgtcgtc
tcgaactttatttaatcgatccaattcatccaattttctctttagctctttattttctag
ttgcagaaactggtaatttgcattcttctcatctagttgtgccttgtcgctaagatactt
cttacaaagctttgctgcttcttcttttgcggtcactgcttcgtctaccatgtcatttgc
cttctttttcagttctgcaagacgctgccgttccagggtgatgtgcccttctgctgtaac
aatatttatggctcgtgactctaggcggcgttccaaatcaacaacgcgctgcttcatagc
tgcatggctggatgtaagctgcattagttcgttattcttcgcttgaagcgttgcctctgt
ttcactgagttgtcgctgcaccttagcaagacgcttttccgcgcgagagacagtctcgag
acgatgctgcaagtcgttcatgtctttttctagtttctttgactttgtctttatctcatc
ctcacgcctgtgcatatcatcgataaggctttgccgaaacgtagaggcttgactacagaa
gtgttgtgctgaataggtaagactggaatcaactggggtcatcctcgtagcttcggcagg
tagagatacagcatgctgctgagacgccacgcggggaggcagccgtggcgttcgtttaag
catggttctccctttgttaaatctttaaaatgcattcactcatggttcctcgcgacgtct
ccccacagacacttgacatacgatccctatacaccttccatgagtcaattggtataggcc
gtacaggaactgtatacaaatgtacagagattcaatcgcggaatacggtagccataaaag
tgattaaagcacgtgaggtgcacggattcaatgaatatagactctgtcaatgggtcgaaa
ccctaatcggtctagatgtggaggggattgtaaaattctataaagtttacactgacaaaa
gtcatcagctattttacatcatcatgaaatattattccaatggtaatatcacaaacagta
tgtctggaaacagcagacacaggtggctagggagcaacaacgagaatctgcttgcggtct
gtgctcgcttgctatccgccattgcttttctgcacaaccaactctggctattgaacacca
caacaacaggtttgccgatcggagccatctccagtgacaacattctcttggatgaggagt
tctctccctaccttcttccaggaattggaactccaatgaactggaccagcagggccttct
ctacggagtcgctcaataatgagttactcaccctggctccagaaaagattctagcagctg
ttggccagaagacacagcatggtatgggtacgcaacccagtgtcttgatcaatcctatga
acaagaagactacctctatcaaaaggtatctaacaaaagatgatctccaggtattgatga
aacataaggatgcacttctgaagcctacatttgcatcagatagctgggccctcggttgtc
ttctttttgcacttgtctttcaaaggtatccttttagacattctgacatcatgagtctct
catacggtctaccagaaaagggcacggaagcaagcagtggaatccccaaacccattagtg
aaataattcgtggccttctagtaactagtccatctggcagaatatcagttctccaagcac
ttagcatgctcccttcaccggatggtagagcagattgtgcaacagattacacaatagaac
agccggctgaagccagtgagaagatctattcagcacagcttaagtacatcatctcaacca
tggatgaatcactcgctaagttaagcacaatgcttctggattctgttaatgctcaaacag
aagcgcaagaggaggtaacgagactgttagggctgaaaacacaactggaagcagacgttc
aagtaaaaagcagaacgatcctgcaactgaaatatgagcttaagcgaatagtgaccagta
tgaaaatagatatatcaaaagctgacgagatagatac-aaacaatctcacaagtgaagag
ctggtatctctagagagcgagtgcaagaaagtattggacaaaatagctaatacacgcctt
cttcgacgcagtccagaatgcgtagtgtgtctatctagaccgaaaaatataaagttggat
ccttgcaagcatgtatgcatatgccacgaatgttaccttcagctgctagataaacgctgt
ccaatttgtagagcgaccgtaatcagtattgagaaagtgtttttgtaggcctgaatttgc
catcgatatggcacagttcgaggctgacccattaaccggcttgtattgaaatgtgaacga
tttgtatggggcagccagttcctagatgccgtagtaagccatattattaagctctagatg
atgcctacaaacccacgtatgaggaaaaagcttgtctgaagtgaagaggcatgtacttgg
ctgcaccagttagctttgcagaaagccacaaatctcatctaagaaagagatgctatacac
ttacatgcagtgcaggcgatttatcgacttcagaggaaacaggagatgaggcgcaccact
ctcttatgaattaatgaattaattgaagtacaatgtagtgtatggtagtgtatgcaaatt
tcttttctaagcaacaactattgccaagttcttgttgatgatagaaaatagtccctgtat
ttatgcggagcaagccggccaatgatcgtatcaatcacactggctttagctctcttgcat
ggttatgtgctgcaggcgtccttatctttggatcatcgtccgcgatagcagtcaaaagta
tgggtatgatgaaaccagttccagcaaggccaggtggacctcctgttgtctttgatcata
catatatgacatccttcttccttttcgtgggcgaagcctgcagtttgattctttacggaa
tttgtcgcgtggttatccgtgcacggtcaaagaaacatgtaaccaaaacaaccagctttt
tggagccacttccaatcaatcagctcgataagaaacccttcaagccatgcc-cccacgca
ttcctctttcttgttccgacaatctttgaccttggcgcgaccgtcatgcttaacttctcc
atattttttgtagttgtatccgttcagcaaacaattagtaatttcgttgtagtattcgtc
gcactcttttctctgatctgctggcgtgactatcgccagcaatttgatctacctcacgtt
atcggcctcttaattatagcagcagggattgcagcagcatcatccgtctccatcgtgtat
ggcgacagcataggtacctcgcgcaatgcagtgctaggggttgtgttggggctcggaggg
acaatatttgcagcactctgtttcatatttgaggaactgtttctccgtagagttcatgta
ccagggatgattggcgtgggcatagagggactctgggggatcggcctctgcgcatgcctc
attgctattatgaactttgtaccagacccttcacgatctgacagttctgatgcaggaaga
tccataatgctagaatcagtcgttgaatgggcacatcagatatctgtgcagcccattcag
attctcttcataattgtctatgccttcagcacccttctcttcaatgtgtccggtatggag
gtcactcgaagaatatcgtcggctacacgggccacattcaactcatgccgtgcaatgatt
gtttggcttgcttcattggctataggttgggagcactggagtattccgggatcaatcatt
atgatcgttgggtatgttctcatagttctgggaacgcttatatttaataacgttttcaag
attattccatactgtaagaga-atgaatatttctaagtatgggtgttggatgggtagaag
cagagaaacacataaagagataaagcaagatgaccgctgtcttgtctctgaaagtacaga
cccaaatagttgtgactgtaatacagacaagggctctgtagagactctggaatcctaagt
aaattattcttcaatatggtaatctcagataagacattgttcgggaagtttgg
>Gi-P289_contig012.1 complement(368467:374154)
cagctgcctgaattgaaatgctaggatgtgatgtagctgtggagatacgcgcagagcatg
tagattgcagggcagatgtatccactgatattttgctccttgatgattgcagttgatctg
caagagtccacagttctttcaattctgaaacgacattatccgtctgaagatttttatcac
tggtttcagtgctagtaaagtgtgtggtgagaatgtttaagctaccacaatatttgcact
tgaaggaattagatgaggataacgatgcttctactggaagggctattccttcattgcttc
tagtaccatcatttgattggctatccaccatgcgcattatagaatccgatcgcttgacag
aagtggcccgtgaaatgatacgttctaggatatatagtgcatcagcttcaggcatttgtt
tgtgcaatcgaagaatgtcaacgaaggatttcctaaactcagatgacaatagctctgcac
ttctttccttttcatagatggtcaacttttgttgaagtcgtgcctctacctcttcagcta
ttaccttttcaaggttrgtcctctgctgatctaaagtgttccgttcaacgatcacgcttt
cagcatctgtcttgatttgtgcgcagatttgctgaatgaactcttccctagcttgaagtt
cctgtgatttcgtagatatagcgtatacagccttagctacgtcccgttgaagagctgata
ggaagtcttcagatctcatcatcgctcgttcatactttaacctgatggtgcgtgcctctt
ccatgatactggctgctgctgcatcaacactacgtgattgtaagcccacaccagtagcac
cagcatgagagttagtag--acaacttgctagcatctgttgcagtttgttgaagatcctg
tatatctaataagcgttcattggcggcctctatttgacggttaattgcactcctgaggcc
atctgctggttgcgacttggatagtatagaattataatggttaagacgatctgctgcaag
cctagctgcgggagacattgggcgatgtggtagtgagatgtcacttgcagtagcattctg
cgatggtggtgctttagcaaaccgttctagctgtgcgagcattgtcgcattgcgcttatt
ttcttccacaagttcctggttctccgtctgcagtttatcaagtgctgaattaagtgaaag
cagatgactagtaagctcctccacgtgtgctgaaagagccttgttagcattcttgagctc
actagcgttttcagcagagagcgaattgactgcaatgcctttgagatgtgcattttccat
ctgtaatttagacaactctacatccttggccttaatacgatagctcaaagaatctattgc
agatttatactctagcgttactttctggtgttctagctccatctgtgcggttttactatc
tgatttacggtgcaatccctcaatttcttttagtagacgttccaactctcgctcccgaag
tgctatagcagcctctcgtgcagtatacaggtcrtccatccgctgaatatatgtcttatc
ttgctggatgcgggaagcttccgcttcttgttgcgtgcgaagacgtgaaaattcgtygtc
tcgaactttatttaatcgatccaattcatccaattttctctttagctctttattttctag
ttgcagaaactggtaatttgcattcttctcatctagttgtgccttgtcgctaagatactt
cttacaaagctttgctgcttcttcttttgcggtcactgcttcgtctaccatgtcatttgc
cttctttttcagttctgcaagacgctgccgttccagggtgatgtgcccttctgctgtaac
aatatttatggctcgtgactctaggcggcgttccaaatcaacaacgcgctgcttcatagc
tgcatggctggatgtaagctgcattagttcgttattcttcgcttgaagcgttgcctctgt
ttcactgagttgtcgctgcaccttagcaagacgcttttccgcgcgagagacagtctcgag
acgatgctgcaagtcgttcatgtctttttctagtttctttgactttgtctttatctcatc
ctcacgcctgtgcatatcatcgataaggctttgccgaaacgtagaggcttgactacagaa
gtgttgtgctgaataggtaagactggaatcaactggggtcatcctcgtagcttcggcagg
tagagatacagcatgctgctgagacgccacgcggggaggcagccgtggcgttcgtttaag
catggttctccctttgttaaatctttaaaatgcattcactcatggttcctcgcgacgtct
ccccacagacacttgacatacgatccctatacaccttccatgagtcaattggtataggcc
gtacaggaactgtatacaaatgtacagagattcaatcgcggaatacggtagccataaaag
tgattaaagcacgtgaggtgcacggattcaatgaatatagactctgtcaatgggtcgaaa
ccctaatcggtctagatgtggaggggattgtaaaattctataaagtttacactgacaaaa
gtcatcagctattttacatcatcatgaaatattattccaatggtaatatcacaaacagta
tgtctggaaacarcagacacaggtggctagggagcaacaacgagaatctgcttgcggtct
gtgctcgcttgctatccgccattgcttttctgcacaaccaactctggctattgaacacca
caacaacaggtttgccgatcggagccatctccagtgacaacattctcttggatgaggagt
tctctccctaccttcttccaggaattggaactccaatgaactggaccagcagggccttct
ctacggagtcgctcaataatgagttactcaccctggctccagaaaagattctagcagctg
ttggccagaagacacagcatggtatgggtacrcaacccagtgtcttgatcaatcctatga
acaagaagactacctctatcaaaaggtatctaacaaaagatgatctccaggtattgatga
aacataaggatgcacttctgaagcctacatttgcatcagatagctgggccctcggttgtc
ttctttttgcacttgtctttcaaaggtatccttttagacattctgacatcatgagtctct
catacggtctaccagaaaagggcacggaagcaagcagtggaatccccaaacccattagtg
aaataattcgtggccttctagtaactagtccatctggcagaatatcagttctccaagcac
ttagcatgctcccttcaccggatggtagagcagattgtgcaacagattacacaatagaac
agccggctgaagccagtgagaagatctattcagcacagcttaagtacatcatctcaacca
tggatgaatcactcgctaagttaagcacaatgcttctggattctgttaatgctcaaacag
aagcgcaagaggaggtaacgagactgttagggctgaaaacacaactggaagcagacgttc
aagtaaaaagcagaacgatcctgcaactgaagtatgagcttaagcgaatagtgaccagta
tgaaaatagatatatcaaaagctgacgagatagatac-aaacaatctcacaagtgaagag
ctggtatctctagagagcgagtgcaagaaagtattggacaaaatagctaatacacgcctt
cttcgacgcartccagaatgcgtagtgtgtctatctagaccgaaaaatataaagttggat
ccttgcaagcatgtatgcatatgccacgaatgttaccttcagctgctagataaacgctgt
ccaatttgtagagcgaccgtaatcagtattgaaaaagtgtttttgtaggcctgaatttgc
catcgatatggcacagttcgaggctgacccattaaccggcttgtattgaaatgtgaacga
tttgtatggggcagccagttcctagatgccgtagtaagccatattattaagctctagatg
atgcctacaaacccacgtatgaggaaaaagcttgtctggagtgaagaggcatgtacttgg
ctgcaccagttagctttgcagaaagccacaaatctcatctaagaaagagatgctatacac
ttacatgcagtgcaggtgatttatcgacttcagaggaaacaggagatgaggcgcaccact
ctcttgcgaattaatgaattaattgaagtacaatgtagtgtatggtagtgtatgcaaatt
tcttttctaagcaacaactattgccaagttcttgttgatgatagaaaatagtccctgtat
ttatgcggagcaagccggccaatgatcgtatcaatcacactggctttagctctcttgcat
ggttatgtgctgcaggcrtccttatctttggatcatcgtccgcgatagcagtcaaaagta
tgggtatgatgaaaccagttccagcaaggccaggtggacctcctgttgtctttgatcata
catatatgacatccttcttccttttcgtgggcgaagcctgcagtttgattctttacggaa
tttgtcgcgtggttatccgtgcacggtcaaagaaacatgtaaccaaaacaaccagctttt
tggagccacttccaatcaatcagctcgataagaaacccttcaagccatgcc-cccacgca
ttcctctttcttgttccgacaatctttgaccttggcgcgactgtcatgcttaacttctcc
atattttttgtagttgtatccgttcaacaaacaattagtaatttcgttgtagtattcgtc
gcactcttttctctgatctgctggcgtgactatcgccagcaatttgatctacctcacgtt
atcggcctcttaattatagcagcagggattgcagcagcatcatccgtctccatcgtgtat
ggcgacagcataggtacctcgcgcaatgcagtgctaggggttgtgttggggctcggaggg
acaatatttgcagcactctgtttcatatttgaggaactgtttctccgtagagttcatgta
ccaggratgatyggcgtgggcatagagggactctgggggatcggcctctgcgcatgcctc
attgctattatgaactttgtaccagacccttcacgatctgacagytctgatgcaggaaga
tccataatgctagaatcagtcgttgaatgggcacatcagatatctgtgcagcccattcag
attctcttcataattrtctatgccttcagcacccttctcttcaatgtgtccggtatggag
gtcactcgaagaatatcgtcggctacacgggccacattcaactcatgycgtgcaatgatt
gtttggcttgcttcattggctataggttgggagcactggagtattccgggatcaatcatt
atgatcgttgggtatgttctcatagttctgggaacgcttatatttaataacgttttcaag
attattccatactgtaagaga-atgaatatttctaagtatgggtgttggatgggtagaag
cagagaaayacataaagagataaagcaagatgaccgctgtcttgtctctgaaggtacaga
cccaaatagttgtgactgtaatacagacaagggctctgtagagactctggaatcctaagt
aaattattcttcaatatggtaatctcagataagacattgttcggggagtttgg
>Gi-P448_contig012.1 complement(368411:374098)
cagctgcctgaattgaaatgctaggatgtgatgtagctgtggagatacgcgcagagcatg
tagattgcagggcagatgtatccactgatattttgctccttgatgattgcagttgatctg
caagagtccacagttctttcaattctgaaacgacattatccgtctgaagatttttatcac
tggtttcagtgctagtaaagtgtgtggtgagaatgtttaagctaccacaatatttgcact
tgaaggaattagatgaggataacgatgcttctactggaagggctattccttcattgcttc
tagtaccatcatttgattggctatctaccatgcgcattatagaatccgatcgcttgacag
aagtggcccgtgaaatgatacgttctaggatatatagtgcatcagcttcaggcatttgtt
tgtgcaatcgaagaatatcaacgaaggatttcctaaactcagatgacaatagctctgcac
ttctttccttttcatagatggtcaacttttgttgaagtcgtgcctctacctcttcagcta
ttaccttttcaaggttrgtcctctgctgatctaaagtgttccgttcaacgatcacgcttt
cagcatctgtcttgatttgtgcgcagatttgctgaatgaactcttccctagcttgaagtt
cttgtgatttcgtagatatagcgtatacagccttagctacgtcccgttgaagagctgata
ggaagtcttcagatctcatcatcgctcgttcatactttaacctgatggtgcgtgcctctt
ccatgatactggctgctgctgcatcaacactacgtgattgtaagcccacaccagtagcac
cagcatgagagttagtag--acaacttgctagcatctgttgcagtttgttgaagatcctg
tatatctaataagcgttcattggcggcctctatttgacggttaattgcactcttgaggcc
atctgctggttgcgacttggatagtatagaattataatggttaagacgatctgctgcaag
cctagctgcgggagacattgggcgatgtggtagtgagatgtcacttgcagtagcattctg
cgatggtggtgctttagcaaaccgttctagctgtgcgagcattgtcgcattgcgcttatt
ttcttccacaagttcctggttctccgtctgcagtttatcaagtgctgaattaagtgaaag
cagatgactagtaagctcctccacgtgtgctgaaagggccttgttagcattcttgagctc
actagcrttttcagcagagagcgaattgrctgcaatgcctttragatgtgcattttccat
ctgtaatttagacaactctacatccttggccttaatacgatagctcaaagaatctattgc
agatttatactctagcgttactttctggtgttctagctccatctgtgcggttttactatc
tgatttacggtgcaatccctcaatttcttttagtagacgttccaactctcgctcccgaag
tgctatagcagcctctcgtgcagtatacaggtcatccatccgctgaatatatgtcttatc
ttgctggatgcgggaagcttccgcttcttgttgcgtgcgaagacgtgaaaattcgtcgtc
tcgaactttatttaatcgatccaattcatccaattttctctttagctctttattttctag
ttgcagaaactggtaatttgcattcttctcatctagttgtgccttgtcgctaagatactt
cttacaaagctttgctgcttcttcttttgcggtcactgcttcgtctaccatgtcatttgc
cttctttttcagttctgcaagacgctgccgttccagggtgatgtgcccttctgctgtaac
aatatttatggctcgtgactctaggcggcgttccaaatcaacaacgcgctgcttcatagc
tgcatggctggatgtaagctgcattagttcgttattcttcgcttgaagcgttgcctctgt
ttcastgagttgtcgctgcaccttagcaagacgcttttccgcrcgagagacagtctcgag
acgatgctgcaagtcgttcatgtctttttctagtttctttgactttgtctttatctcatc
ctcacgcctgtgcatatcatcgataaggctttgccgaaacgtagaggcttgactacagaa
gtgttgtgctgaataggtaagactggaatcaactggggtcatcctcgtagcttcggcagg
tagagatacagcatgctgctgagacgccacgcggggaggcagccgtggcgttcgtttaag
catggttctccctttgttaaatctttaaaatgcattcactcatggttcctcgcgacgtct
ccccacagacacttgacatacgatccctatacaccttccatgagtcaattggtataggcc
gtacaggaactgtatacaaatgtacagagattcaatcgcggaatacggtagccataaaag
tgattaaagcacgtgaggtgcacggattcaatgaatatagactctgtcaatgggtcgaaa
ccctaatcggtctagatgtggaggggattgtaaaattctataaagtttacactgacaaaa
gtcatcagctattttacatcatcatgaaatattattccaatggtaatatcacaaacagta
tgtctggaaacaacagacacaggtggctagggagcaacaacgagaatctgcttgcggtct
gtgctcgcttgctatccrccattgcttttctgcacaaccaactctggctattgaacacca
caacaacaggtttgccgatcggagccatctccagtgacaacattctcttggatgaggagt
tctctccctaccttcttccaggaattggaactccaatgaactggaccagcagggccttct
ctacrgagtcgctcaataatgagttactcaccctggctccagaaaagattctagcagctg
ttggccagaagacacagcatggtatgggtacgcaacccagtgtcttgatcaatcctatga
acaagaagactacctctatcaaaaggtatctaacaaaagatgatctccaggtattgatga
aacataaggatgcacttctgaagcctacatttgcatcagatagctgggccctcggttgtc
ttctttttgcacttgtctttcaaaggtatccttttagacattctgacatcatgagtctct
catacggtctaccagaaaagggcacggaagcaagcagtggaatccccaaacctattagtg
aaataattcgtggccttctartaactagtccatctggcagaatatcagttctccaagcac
ttaacatgctcccttcaccggatggtagagcagattgtgcaacagattacacaatagaac
agccggctaaagccagtgagaagatctattcagcacagcttaagtacatcatctcaacca
tggacgaatcactcgctaagttaagcacaatgcttctggattctgttaatgctcaaacag
aagcgcaagaggaggtaacgagactgttagggctgaaaacacaactggaagcagacgttc
aagtaaaaagcagaacgatcctgcaactgaaatatgagcttaagcgaatagtgaccagta
tgaaaatagatatatcaaaagctgacgagatagatac-agacaatctcacaagtgaagag
ctggtatctctagagagcgagtgcaagaaagtattggacaaaatagctaatacacgcctt
cttcgacgcagtccagaatgcgtagtgtgtctatctagaccgaaaaatataaagttggat
ccttgcaagcatgtatgcatatgccacgaatgttaccttcagctgccagataaacgctgt
ccaatttgtagagcgaccgtaatcagtattgagaaagtgtttttgtaggcctgaatttgc
catcgatatggcacagttcgaggctgacccattaaccggcttgtattgaaatgtgaacga
tttgtatggggcagccagttcctagatgccgtagtaagccatattattaagctctagatg
atgcctacaaacccacgtatgaggaaaaagcttgtctggagtgaagaggcatgtacttgg
ctgcaccagttagctttgcagaaagccacaaatctcatctaagaaagagatgctatacac
ttacatgcagtgcaggtgatttatcgacttcagaggaaacaggagatgaggcgcaccact
ctcttatgaattaatgaattaattgaagtacaatgtagtgtatggtagtgtatgcaaatt
tcttttctaagcaacaactattgccaagttcttgttgatgatagaaaatagtccctgtat
ttatgcggagcaagccggccaatgatcgtatcaatcacactggctttagctctcttgcat
ggttatgtgctgcaggcgtccttatctttggatcatcgtccgcgatagcagtcaaaagta
tgggtatgatgaaaccagttccagcaaggccaggtggacctcctgttgtctttgatcata
catatatgacatccttcttccttttcgtgggcgaagcctgcagtttgattctttacggaa
tttgtcgcgtggttatccgtgcacggtcaaagaaacatgtaaccaaaacaaccagctttt
tggagccacttccaatcaatcagctcgayaagaaacccttcaagccatgcc-cccacgca
ttcctctttcttgttccgacaatctttgaccttggcgcgaccgtcatgcttaacttctcc
atattttttgtagttgtatccgttcagcaaacaattagtaatttcgttgtagtattcgtc
gcactcttttctctgatctgctggcgtgactatcgccagcaatttgatctacctcacgtt
atcggcctcttaattatagcagcagggattgcagcagcatcatccgtctccatcgtgtat
ggcgacagcataggtacctcgcgcaatgcagtgctaggggttgtgttggggctcggaggg
acaatatttgcagcactctgtttcatatttgaggaactgtttctccgtagagttcatgta
ccaggaatgattggcgtgggcatagagggactctgggggatcggcctctgcgcatgcctc
attgctattatgaactttgtaccagacccttcacgatctgacagttctgatgcaggaaga
tccataatgctagaatcagtcgttgaatgggcacatcagatatctgtgcagcccattcag
attctcttcataattgtctatgccttcagcacccttctcttcaatgtgtccggtatggag
gtcactcgaagaatatcgtcggctacacgggccacattcaactcatgccgtgcaatgatt
gtttggcttgcttcattggctataggttgggagcactggagtattccgggatcaatcatt
atgatcgttgggtatgttctcatagttctgggaacgcttatatttaataacgttttcaag
attattccatactgtaagaga-atgaatatttctaagtatgggtgttggatgggtagaag
cagagaaacacataaagagataaagcaagatgaccgctgtcttgtctctgaaagtacaga
cccaaatagttgtgactgtaatacagacaagggctctgtagagactctggaatcctaagt
aaattattcttcaatatggtaatctcagataagacattgttcggggagtttgg
>Gi-P514_contig012.1 complement(368485:374172)
cagctgcctgaattgaaatgctaggatgtgatgtagctgtggagatacgcgcagagcatg
tagattgcagggcagatgtatccactgatattttgctccttgatgattgcagttgatctg
caagagtccacagttctttcaattctgaaacgacattatccgtttgaagatttttatcac
tggtttcagtgctagtaaagtgtgtggtgagaatgtttaagctaccacaatatttgcact
tgaaggaattagatgaggataacgrtgcttctactggaagggctattccttcattgcttc
tagtaccatcatttgattggctatccaccatgcgcattatagaatccgatcgcttgacag
aagtggcccgtgaaatgatacgttctaggatatatagtgcatcagcttcaggcatttgtt
tgtgcaatcgaagaatatcaacgaaggatttcctaaactcagatgacaatagctctgcac
ttctttccttttcatagatggtcaacttttgttgaagtcgtgcctctacctcttcagcta
ttaccttttcaaggttagtcctctgctgatctagagtgttccgttcaacgatcacgcttt
cagcatctgtcttgatttgtgcgcagatttgctgaatgaactcttccctagcttgaagtt
cttgtgatttcgtagatatagcgtatacagccttagctacgtcccgttgaagagctgata
ggaagtcttcagatctcatcatcgctcgttcatattttaacctgatggtgcgtgcctctt
ccatgatactggctgctgctgcatcaacactacgtgattgtaagcccacaccagtagcac
cagcatgagagttagtag--acaacttgctagcatctgttgcagtttgttgaagatcctg
tatatctaataagcgttcattggcggcctctatttgacggttaattgcactcttgaggcc
atctgctggttgcgacttggatagtatagaattataatggttaagacgatctgctgcaag
cctagctgcgggagacattgggcgatgtggtagtgagatgtcacttgcagtagcattctg
cgatggtggtgctttagcaaaccgttctagctgtgcgagcattgtcgcattgcgcttatt
ttcttccacaagttcctggttctccgtctgcagtttatcaagtgctgaattaagtgaaag
cagatgactagtaagctcctccacgtgtgctgaaagggccttgttagcattcttgagctc
actagcgttttcagcagagagcgaattgactgcaatgcctttgagatgtgcattttccat
ctgtaatttagacaactctacatccttggccttaatacgatagctcaaagaatctattgc
agatttatactctagcgttactttctggtgttctagctccatctgtgcggttttactatc
tgatttacggtgcaatccctcaatttcttttagtagacgttccaactctcgctcccgaag
tgctatagcagcctctcgtgcagtatacaggtcatccatccgctgaatatatgtcttatc
ttgctggatgcgggaagcttccgcttcttgttgcgtgcgaagacgtgaaaattcgtcgtc
tcgaactttatttaatcgatccaattcatccaattttctctttagctctttattttctag
ttgcagaaactggtaatttgcattcttctcatctagttgtgccttgtcgctaagatactt
cttacaaagctttgctgcttcttcttttgcggtcactgcttcgtctaccatgtcatttgc
cttctttttcagttctgcaagacgctgccgttccagggtgatgtgcccttctgctgtaac
aatatttatggctcgtgactctaggcggcgttccaaatcaacaacgcgctgcttcatagc
tgcatggctggatgtaagctgcattagttcgttattcttcgcttgaagcgttgcctctgt
ttcactgagttgtcgctgcaccttagcaagacgcttttccgcgcgagagacagtctcgag
acgatgctgcaagtcgttcatgtctttttctagtttctttgactttgtctttatctcatc
ctcacgcctgtgcatatcatcgataaggctttgccgaaacgtagaggcttgactacagaa
gtgttgtgctgaataggtaagactggaatcaactggggtcatcctcgtagcttcggcagg
tagagatacagcatgctgctgagacgccacgcggggaggcagccgtggcgttcgtttaag
catggttctccctttgttaaatctttaaaatgcattcactcatggttcctcgcgacgtct
ccccacagacacttgacatacgatccctatacaccttccatgagtcaattggtataggcc
gtacaggaactgtatacaaatgtacagagattcaatcgcggaatacggtagccataaaag
tgattaaagcacgtgaggtgcacggattcaatgaatatagactctgtcaatgggtcgaaa
ccctaatcggtctagatgtggaggggattgtaaaattctataaagtttacactgacaaaa
gtcatcagctattttacatcatcatgaaatattattccaatggtaatatcacaaacagta
tgtctggaaacaacagacacaggtggctagggagcaacaacgagaatctgcttgcggtct
gtgctcgcttgctatccgccattgcttttctgcacaaccaactctggctattgaacacca
caacaacaggtttgccgatcggagccatctccagtgacaacattctcttggatgaggagt
tctctccctaccttcttccaggaattggaactccaatgaactggaccagcagggccttct
ctacggagtcgctcaataatgagttactcaccctggctccagaaaagattctagcagctg
ttggccagaagacacagcatggtatgggtacgcaacccagtgtcttgatcaatcctatga
acaagaagactacctctatcaaaaggtatctaacaaaagatgatctccaggtattgatga
aacataaggatgcacttctgaagcctacatttgcatcagatagctgggccctcggttgtc
ttctttttgcacttgtctttcaaaggtatccttttagacattctgacatcatgagtctct
catacggtctaccagaaaagggcacggaagcaagcagtggaatccccaaacccattagtg
aaataattcgtggccttctagtaactagtccatctggcagaatatcagttctccaagcac
ttagcatgctcccttcaccggatggtagagcagattgtgcaacagattacacaatagaac
agccggctaaagccagtgagaagatctattcagcacagcttaagtacatcatctcaacca
tggatgaatcactcgctaagttaagcacaatgcttctggattctgttaatgctcaaacag
aagcgcaagaggaggtaacgagactgttagggctgaaaacacaactggaagcagacgttc
aagtaaaaagcagaacgatcctgcaactgaaatatgagcttaagcgaatagtgaccagta
tgaaaatagatatatcaaaagctgacgagatagatac-aaacaatctcacaagtgaagag
ctggtatctctagagagcgagtgcaagaaagtattggacaaaatagctaatacacgcctt
cttcgacgcagtccagaatgcgtagtgtgtctatctagaccgaaaaatataaagttggat
ccttgcaagcatgtatgcatatgccacgaatgttaccttcagctgctagataaacgctgt
ccaatttgtagagcgaccgtaatcagtattgaaaaagtgtttttgtaggcctgaatttgc
catcgatatggcacagttcgaggctgacccattaaccggcttgtattgaaatgtgaacga
tttgtatggggcagccagttcctagatgccgtagtaagccatattattaagctctagatg
atgcctacaaacccacgtatgaggaaaaagcttgtctggagtgaagaggcatgtacttgg
ctgcaccagttagctttgcagaaagccacaaatctcatctaagaaagagatgctatacac
ttacatgcagtgcaggtgatttatcgacttcagaggaaacaggagatgaggcgcaccact
ctcttatgaattaatgaattaattgaagtacaatgtagtgtatggtagtgtatgcaaatt
tcttttctaagcaacaactattgccaagttcttgttgatgatagaaaatagtccctgtat
ttatgcggagcaagccggcyaatgatcgtatcaatcacactggctttagctctcttgcat
ggttatgtgctgcaggcgtccttatctttggatcatcgtccgcgatagcagtcaaaagta
tgggtatgatgaaaccagttccagcaaggccaggtggacctcctgttgtctttgatcata
catatatgacatccttcttccttttcgtgggcgaagcctgcagtttgattctttacggaa
tttgtcgcgtggttatccgtgcacggtcaaagaaacatgtaaccaaaacaaccagctttt
tggagccacttccaatcaatcagctcgataagaaacccttcaagccatgcc-cccacgca
ttcctctttcttgttccgacaatctttgaccttggcgcgaccgtcatgcttaacttctcc
atattttttgtagttgtatccgttcagcaaacaattagtaatttcgttgtagtattcgtc
gcactcttttctctgatctgctggcgtgactatcgccagcaatttgatctacctcacgtt
atcggcctcttaattatagcagcagggattgcagcagcatcatccgtctccatcgtgtat
ggcgacagcataggtacctcgcgcaatgcagtgctaggggttgtgttggggctcggaggg
acaatatttgcagcactctgtttcatatttgaggaactgtttctccgyagagttcatgta
ccagggatgatcggcgtgggcatagagggactctgggggatcggcctctgcgcatgcctc
attgctattatgaactttgtaccagacccttcacgatctgacagttctgatgcaggaaga
tccataatgctagaatcagtcgttgaatgggcacatcagatatctgtgcagcccattcag
attctcttcataattgtctatgccttcagcacccttctcttcaatgtgtccggtatggag
gtcactcgaagaatatcgtcggctacacgggccacattcaactcatgccgtgcaatgatt
gtttggcttgcttcattggctataggttgggagcactggagtatcccgggatcaatcatt
atgatcgttgggtatgttctcatagttctgggaacgcttatatttaataacgttttcaag
attattccatactgtaagaga-atgaatatttctaagtatgggtgttggatgggtagaag
cagagaaacacataaagagataaagcaagatgaccgctgtcttgtctctgaaggtacaga
cccaaatagttgtgactgtaatacagacaagggctctgtagagactctggaatcctaagt
aaattattcttcaatatggtaatctcagataagacattgttcgggaagtttgg
>Gi-P521_contig012.1 complement(368400:374087)
cagctgcctgaattgaaatgctaggatgtgatgtagctgtggagatacgcgcagagcatg
tagattgcagggcagatgtatccactgatattttgctccttgatgattgcagttgatctg
caagmgtccacagttctttcaattctgaaacgacattatccgtytgaagatttttatcac
tggtttcagtgctagtaaagtgtgtggtgagaatgtttaagctaccacaatatttgcact
tgaaggaattagatgaggataacgatgcttctactggaagggctattccttcattgcttc
tagtaccatcatttgattggctatccaccatgcgcattatagaatccgatcgcttgacag
aagtggcccgtgaaatgatacgttctaggatatatagtgcatcagcttcaggcatttgtt
tgtgcaatcgaagaatatcaacgaaggatttcctaaactcagatgacaatagctctgcac
ttctttccttttcatagatggtcaacttttgttgaagtcgtgcctctacctcttcagcta
ttaccttttcaaggttagtcctctgctgatctagagtgttccgttcaacgatcacgcttt
cagcatctgtcttgatttgtgcgcagatttgctgaatgaactcttccctagcttgaagtt
cttgtgatttcgtagatatagcgtatacagccttagctacgtcccgttgaagagctgata
ggaagtcttcagatctcatcatcgctcgttcatattttaacctgatggtgcgtgcctctt
ccatgatactggctgctgctgcatcaacactacgtgattgtaagcccacaccagtagcac
cagcatgagagttagtag--acaacttgctagcatctgttgcagtttgttgaagatcctg
tatatctaataagcgttcattggcggcctctatttgacggttaattgcactcttgaggcc
atctgctggttgcgacttggatagtatagaattataatggttaagacgatctgctgcaag
cctagctgcgggagacattgggcgatgtggtagtgagatgtcacttgcagtagcattctg
cgatggtggtgctttagcaaaccgttctagctgtgcgagcattgtcgcattgcgcttatt
ttcttccacaagttcctggttctccgtctgcagtttatcaagtgctgaattaagtgaaag
cagatgactagtaagctcctccacgtgtgctgaaagggccttgttagcattcttgagctc
actagcgttttcagcagagagcgaattggctgcaatgcctttgagatgtgcattttccat
ctgtaatttagacaactctacatccttggccttaatacgatagctcaaagaatctattgc
agatttatactctagcgttactttctggtgytctagctccatctgtgcggttttactatc
tgatttacggtgcaatccctcaatttcttttagtagacgttccaactctcgctcccgaag
tgctatagcagcctctcgtgcagtatacaggtcatccatccgctgaatatatgtcttatc
ttgctggatgcgggaagcttccgcttcttgttgcgtgcgaagacgtgaaaattcgtcgtc
tcgaactttatttaatcgatccaattcatccaattttctctttagctctttattttctag
ttgcagaaactggtaatttgcattcttctcatctagttgtgccttgtcgctaagatactt
cttacaaagctttgctgcttcttcttttgcggtcactgcttcgtctaccatgtcatttgc
cttctttttcagttctgcaagacgctgccgttccagggtgatgtgcccttctgctgtaac
aatatttatggctcgtgactctaggcggcgttccaaatcaacaacgcgctgcttcatagc
tgcatggctggatgtaagctgcattagttcgttattcttcgcttgaagcgttgcctctgt
ttcactgagttgtcgctgcaccttagcaagacgcttttccgcgcgagagacagtctcgag
acgatgctgcaagtcgttcatgtctttttctagtttctttgactttgtctttatctcatc
ctcacgcctgtgcatatcatcgataaggctttgccgaaacgtagaggcttgactacagaa
gtgttgtgctgaataggtaagactggaatcaactggggtcatcctcgtagcttcggcagg
tagagatacagcatactgctgagacgccacgcggggaggcagccgtggcgttcgtttaag
catggttctccctttgttaaatctttaaaatgcattcactcatggttcctcgcgacgtct
ccccacagacacttgacatacgatccctatacaccttccatgagtcaattggtataggcc
gtacaggaactgtatacaaatgtacagagattcaatcgcggaatacggtagccataaaag
tgattaaagcacgtgaggtgcacggattcaatgaatatagactctgtcaatgggtcgaaa
ccctaatcggtctagatgtggaggggattgtaaaattctataaagtttacactgacaaaa
gtcatcagctattttacatcatcatgaaatattattccaatggtaatatcacaaacagta
tgtctggaaacagcagacacaggtggctagggagcaacaacgagaatctgcttgcggtct
gtgctcgcttgctatccgccattgcttttctgcacaaccaactctggctattgaacacca
caacaacaggtttgccgatcggagccatctccagtgacaacattctcttggatgaggagt
tctctccctaccttcttccaggaattggaactccaatgaactggaccagcagggccttct
ctacggagtcgctcaataatgagttactcaccctggctccagaaaagattctagcagctg
ttggccagaagacacagcatggtatgggtacgcaacccagtgtcttgatcaatcctatga
acaagaagactacctctatcaaaaggtatctaacaaaagatgatctccaggtattgatga
aacataaggatgcacttctgaagcctacatttgcatcagatagctgggccctcggttgtc
ttctttttgcacttgtctttcaaaggtatccttttagacattctgacatcatgagtctct
catacggtctaccagaaaagggcacggaagcaagcagtggaatccccaaaccyattagtg
aaatarttcgtggccttctagtaactagtccatctggcagaatatcagttctccaagcac
ttarcatgctcccttcaccggatggtagagcagattgtgcaacagattacacaatagaac
agccggctgaagccagtgagaagatctattcagcacagcttaagtacatcatctcaacca
tggatgaatcactcgctaagttaagcacaatgcttctggattctgttaatgctcaaacag
aagcgcaagaggaggtaacgagactgttagggctgaaaacacaactggaagcagacgttc
aagtaaaaagcagaacgatcctgcaactgaaatatgagcttaagcgaatagtgaccagta
tgaaaatagatatatcaaaagctgacgagatagatac-agacaatctcacaagtgaagag
ctggtatctctagagagcgagtgcaagaaagtattggacaaaatagctaatacacgcctt
cttcgacgcagtccagaatgcgtagtgtgtctatctagaccgaaaaatataaagttggat
ccttgcaagcatgtatgcatatgccacgaatgttaccttcagctgctagataaacgctgt
ccaatttgtagagcgaccgtaatcagtattgaaaaagtgtttttgtaggcctgaatttgc
catcgatatggcacagttcgaggctgacccattaaccggcttgtattgaaatgtgaacga
tttgtatggggcagccagttcctagatgccgtagtaagccatattattaagctctagatg
atgcctacaaacccacgtatgaggaaaaagcttgtctgaagtgaagaggcatgtacttgg
ctgcaccagttagctttgcagaaagccacaaatctcatctaagaaagagatgctatacac
ttacatgcagtgcaggcgatttatcgacttcagaggaaacaggagatgaggcgcaccact
ctcttatgaattaatgaattaattgaagtacaatgtagtgtatggtagtgtatgcaaatt
tcttttctaagcaacaactattgccaagttcttgttgatgatagaaaatagtccctgtat
ttatgcggagcaagccggccaatgatcgtatcaatcacactggctttagctctcttgcat
ggttatgtgctgcaggcgtccttatctttggatcatcgtccgcgatagcagtcaaaagta
tgggtatgatgaaaccagttccagcaaggccaggtggacctcctgttgtctttgatcata
catatatgacatccttcttccttttcgtgggcgaagcctgcagtttgattctttacggaa
tttgtcgcgtggttatccgtgcacggtcaaagaaacatgtaaccaaaacaaccagctttt
tggagccacttccaatcaatcagctcgataagaaacccttcaagccatgcc-cccacgca
ttcctctttcttgttccgacaatctttgaccttggcgcgaccgtcatgcttaacttctcc
atattttttgtagttgtatccgttcagcaaacaattagtaayttcgttgtagtattcgtc
gcactcttttctctgatctgctggcgtgactatcgccagcaatttgatctacctcacgtt
atcggcctcttaattatagcagcagggattgcagcagcatcatccgtctccatcgtgtat
ggcgacagcataggtacctcgcgcaatgcagtgctaggggttgtgttggggctcggaggg
acaatatttgcagcactctgtttcatatttgaggaactgtttctccgtagagttcatgta
ccaggaatgatcggcgtgggcatagagggactctgggggatcggcctctgcgcatgcctc
attgctattatgaactttgtaccagacccttcacgatctgacagttctgatgcaggaaga
tccataatgctagaatcagtcgttgaatgggcacatcagatatctgtgcagcccattcag
attctcttcataattgtctatgccttcagcacccttctcttcaatgtgtccggtatggag
gtcactcgaagaatatcgtcggctacacgggccacattcaactcatgccgtgcaatgatt
gtttggcttgcttcattggctataggttgggagcactggagtattccgggatcaatcatt
atgatcgttgggtatgttctcatagttctgggaacgcttatatttaataacgttttcaag
attattccatactgtaagaga-atgaatatttctaagtatgggtgttggatgggtagaag
cagagaaacacataaagagataaagcaagatgaccgctgtcttgtctctgaaagtacaga
cccaaatagttgtgactgtaatacagacaagggctctgtagagactctggaatcctaagt
aaattattcttcaatatggtaatctcagataagacattgttcggggagtttgg
>Gi-P528_contig012.1 complement(368405:374092)
cagctgcctgaattgaaatgctaggatgtgatgtagctgtggagatacgcgcagagcatg
tagattgcagggcagatgtatccactaatattttgctccttgatgattgcagttgatctg
caagagtccacagttctttcaattctgaaacgacattatccgtctgaagatttttatcac
tggtttcagtgctagtaaagtgtgtggtgagaatgtttaagctaccacaatatttgcact
tgaaggaattagatgaggataacgatgcttctactggaagggctattccttcattgcttc
tagtaccatcatttgattggctatctaccatgcgcattatagaatccgatcgcttgacag
aagtggcccgtgaaatgatacgttctaggatatatagtgcatcagcttcaggcatttgtt
tgtgcaatcgaagaatatcaacgaaggatttcctaaactcagatgacaatagctctgcac
ttctttccttttcatagatggtcaacttttgttgaagtcgtgcctctacctcttcagcta
ttaccttttcaaggttggtcctctgctgatctaaagtgttccgttcaacgatcacgcttt
cagcatctgtcttgatttgtgcgcagatttgctgaatgaactcttccctagcttgaagct
cctgtgacttcgtagatatagcgtatacagccttagctacgtcccgttgaagagctgata
ggaagtcttcagatctcatcatcgctcgttcatattttaacctgatggtgcgtgcctctt
ccatgatactggctgctgctgcatcaacactacgtgattgtaagcccacaccagtagcac
cagcatgagagttagtag--acaacttgctagcatctgttgcagtttgttgaagatcctg
tatatctaataagcgttcattggcggcctctatttgacggttaattgcactcctgaggcc
atctgctggttgcgacttggatagtatagaattataatggttaagacgatctgctgcaag
cctagctgcgggagacattgggcgatgtggtagtgagatgtcacttgcagtagcattctg
cgatggtggtgctttagcaaaccgttctagctgtgcgagcattgtcgcattgcgcttatt
ttcttccacaagttcctggttctccgtctgcagtttatcaagtgctgaattaagtgaaag
cagatgactagtaagctcctccacgtgtgctgaaagggccttgttagcattcttgagctc
actagcgttttcagcagagagcgaattggctgcaatgcctttaagatgtgcattttccat
ctgtaatttagacaactctacatccttggccttaatacgatagctcaaagaatctattgc
agatttatactctagcgttactttctggtgttctagctccatctgtgcggttttactatc
tgatttacggtgcaatccctcaatttcttttaatagacgttccaactctcgctcccgaag
tgctatagcagcctctcgtgcagtatacaggtcatccatccgctgaatatatgtcttatc
ttgctggatgcgggaagcttccgcttcttgttgcgtgcgaagacgtgaaaattcgtcgtc
tcgaactttatttaatcgatccaattcatccaattttctctttagctctttattttctag
ttgcagaaactggtaattcgcattcttctcatctagttgtgccttgtcactaagatactt
cttacaaagctttgctgcttcttcttttgcggtcactgcttcgtctaccatgtcatttgc
cttctttttcagttctgcaagacgctgccgttccagggtgatgtgcccttctgctgtaac
aatatttatggctcgtgactctaggcggcgttccaaatcaacaacgcgctgcttcatagc
tgcatggctggatgtaagctgcattagttcgttattcttcgcttgaagcgttgcctctgt
ttcactgagttgtcgctgcaccttagcaagacgcttttccgcgcgagagacagtctcgag
acgatgctgcaagtcgttcatgtctttttctagtttctttgactttgtctttatctcatc
ctcacgcctgtgcatatcatcgataaggctttgccgaaacgtagaggcttgattacagaa
gtgttgtgctgaataggtaagactggaatcaactggggtcatcctcgtagcttcggcagg
tagagatacagcatactgctgagacgccacgcggggaggcagccgtggcgttcgtttaag
catggttctccctttgttaaatctttaaaatgcattcactcatggttcctcgcgacgtct
ccccacagacacttgacatacgatccctatacaccttccatgagtcaattggtataggcc
gtacaggaactgtatacaaatgtacagagattcaatcgcggaatacggtagccataaaag
tgattaaagcacgtgaggtgcacggattcaatgaatatagactctgtcaatgggtcgaaa
ccctaatcggtctagatgtggaggggattgtaaaattctataaagtttatactgacaaaa
gtcatcagctaatttacatcatcatgaaatattattccaatggtaatatcacaaacagta
tgtctggaaacaacagacacaggtggctagggagcaacaacgagaatctgcttgcggtct
gtgctcgcttgctatccgccattgcttttctgcacaaccaactctggctattgaacacca
caacaacaggtttgccgatcggagccatctccagtgacaacattctcttggatgaggagt
tctctccctaccttcttccaggaattggaactccaatgaactggaccagcagggccttct
ctacggagtcgctcaataatgagttactcaccctggctccagaaaagattctagcagctg
ttggccagaagacacagcatggtatgggtatgcaacccagtgtcttgatcaatcctatga
acaagaagactacctctatcaaaaggtatctaacaaaagatgatctccaggtattgatga
aacataaggatgcacttctgaagcctacatttgcatcagatagctgggccctcggttgtc
ttctttttgcacttgtctttcaaaggtatccttttagacattctgacatcatgagtctct
catacggtctaccagaaaagggcacggaagcaagcagtggaatccccaaacctattagtg
aaataattcgtggccttctagtaactagtccatctggcagaatatcagttctccaagcac
ttagcatgctcccttcaccggatggtagagcagattgtgcaacagattacacaatagaac
agccggctaaagccagtgagaagatctattcagcacagcttaagtacatcatctcaacca
tggatgaatcactcgctaagttaagcacaatgcttctggattctgttaatgctcaaacag
aagcgcaagaggaggtaacgagactgttagggctgaaaacacaactggaagcagacgttc
aagtaaaaagcagaacgatcctacaactgaaatatgagcttaagcgaatagtgaccagta
tgaaaatcgatatatcaaaagctgacgagatagatac-agacaatctcacaagtgaagag
ctggtatctctagagagcgagtgcaagaaagtattggacaaaatagctaatacacgcctt
cttcgacgcagtccagaatgcgtagtgtgtctatctagaccgaaaaatataaagttggat
ccttgcaagcatgtatgcatatgccacgaatgttaccttcagctgctagataaacgctgt
ccaatttgtagagcgaccgtaatcagtattgaaaaagtgtttttgtaggcctgaatttgc
catcgatatggcacagttcaaggctgacccattaaccggcttgtattgaaatgtgaacga
tttgtatggggcagccagttcctagatgccgtagtaaaccatattattaagctctagatg
atgcctacaaacccacgtatgaggaaaaagcttgtctggagtgaagaggcatgtacttgg
ctgcaccagttagctttgcagaaagccacaaatctcatctaagaaagagatgctatacac
ttacatgcagtgcaggcgatttatcgacttcagaggaaacaggagatgaggcgcaccact
ctcttatgaattaatgaattaattgaagtacaatgtagtgtatggtagtgtatgcaaatt
tcttttctaagcaacaactattgccaagttcttgttgatgatagaaaatagtccctgtat
ttatgcggagcaagccggccaatgatcgtatcaatcacactggctttagctctcttgcat
ggttatgtgctgcaggcgtccttatctttggatcatcgtccgcgatagcagtcaaaagta
tgggtatgatgaaaccagttccagcaaggccaggtggacctcctgttgtctttgatcata
catatatgacatccttcttccttttcgtgggcgaagcctgcagtttgattctttacggaa
tttgtcgcgtggttatccgtgcacggtcaaagaaacatgtaaccaaaacaaccagctttt
tggagccacttccaatcaatcagctcgataagaaacccttcaagccatgcc-cccacgca
ttcctctttcttgttccgacaatctttgaccttggcgcgaccgtcatgcttaacttctcc
atattttttgtagttgtatccgttcaacaaacaattagtaatttcgttgtagtattcgtc
gcactcttttctctgatctgctggcgtgactatcgccagcaatttgatctacctcacgtt
atcggcctcttaattatagcagcagggattgcagcagcatcatccgtctccatcgtgtat
ggcgacagcataggtacctcgcgcaatgcagtgctaggggttgtgttggggctcggaggg
acaatatttgcagcactctgtttcatatttgaggaactgtttctccgcagagttcatgta
ccagggatgatcggcgtgggcatagagggactctgggggatcggcctctgcgcatgcctc
attgctattatgaactttgtaccagacccttcacgatctgacagttctgatgcaggaaga
tccataatgctagaatcagtcgttgaatgggcacatcagatatctgtgcagcccattcag
attctcttcataattgtctatgccttcagcacccttctcttcaatgtgtccggtatggag
gtcactcgaagaatatcgtcggctacacgggccacattcaactcatgccgtgcaatgatt
gtttggcttgcttcattggctataggttgggagcactggagtattccgggatcaatcatt
atgatcgttgggtatgttctcatagttctgggaacgcttatatttaataacgttttcaag
attattccatactgtaagaga-atgaatatttctaagtatgggtgttggatgggtagaaa
cagagaaacacataaagagataaagcaagatgaccgctgtcttgtctctgaaagtacaga
cccaaatagttgtgactgtaatacagacaagggctctgtagagactctggaatcctaagt
aaattattcttcaatatggtaatctcagataagacattgttcgggaagtttgg
>Gi-P621_contig012.1 complement(368440:374127)
cagctgcctgaattgaaatgctaggatgtgatgtagctgtggagatacgcgcagagcatg
tagattgcagggcagatgtatccactgatattttgctccttgatgattgcagttgatctg
caagagtccacagttctttcaattctgaaacgacattatccgtctgaagatttttatcac
tggtttcagtgctagtaaagtgtgtggtgagaatgtttaagctaccacaatatttgcact
tgaaggaattagatgaggataacgatgcttctactggaagggctattccttcattgcttc
tagtaccatcatttgattggctatccaccatgcgcattatagaatccgatcgcttgacag
aagtggcccgtgaaatgatacgttctaggatatatagtgcatcagcttcaggcatttgtt
tgtgcaatcgaagaatatcaacgaaggatttcctaaactcagatgacaatagctctgcac
ttctttccttttcatagatggtcaacttttgttgaagtcgtgcctctacctcttcagcta
ttaccttttcaaggttagtcctctgctgatctagagtgttccgttcaacgatcacgcttt
cagcatctgtcttgatttgtgcgcagatttgctgaatgaactcttccctagcttgaagtt
cttgtgatttcgtagatatagcgtatacagccttagctacgtcccgttgaagagctgata
ggaagtcttcagatctcatcatcgctcgttcatattttaacctgatggtgcgtgcctctt
ccatgatactggctgctgctgcatcaacactacgtgattgtaagcccacaccagtagcac
cagcatgagagttagtag--acaacttgctagcatctgttgcagtttgttgaagatcctg
tatatctaataagcgttcattggcggcctctatttgacggttaattgcactcttgaggcc
atctgctggttgcgacttggatagtatagaattataatggttaagacgatctgctgcaag
cctagctgcgggagacattgggcgatgtggtagtgagatgtcacttgcagtagcattctg
cgatggtggtgctttagcaaaccgttctagctgtgcgagcattgtcgcattgcgcttatt
ttcttccacaagttcctggttctccgtctgcagtttatcaagtgctgaattaagtgaaag
cagatgactagtaagctcctccacgtgtgctgaaagggccttgttagcattcttgagctc
actagcgttttcagcagagagcgaattgactgcaatgcctttgagatgtgcattttccat
ctgtaatttagacaactctacatccttggccttaatacgatagctcaaagaatctattgc
agatttatactctagcgttactttctggtgttctagctccatctgtgcggttttactatc
tgatttacggtgcaatccctcaatttcttttagtagacgttccaactctcgctcccgaag
tgctatagcagcctctcgtgcagtatacaggtcatccatccgctgaatatatgtcttatc
ttgctggatgcgggaagcttccgcttcttgttgcgtgcgaagacgtgaaaattcgtcgtc
tcgaactttatttaatcgatccaattcatccaattttctctttagctctttattttctag
ttgcagaaactggtaatttgcattcttctcatctagttgtgccttgtcgctaagatactt
cttacaaagctttgctgcttcttcttttgcggtcactgcttcgtctaccatgtcatttgc
cttctttttcagttctgcaagacgctgccgttccagggtgatgtgcccttctgctgtaac
aatatttatggctcgtgactctaggcggcgttccaaatcaacaacgcgctgcttcatagc
tgcatggctggatgtaagctgcattagttcgttattcttcgcttgaagcgttgcctctgt
ttcactgagttgtcgctgcaccttagcaagacgcttttccgcgcgagagacagtctcgag
acgatgctgcaagtcgttcatgtctttttctagtttctttgactttgtctttatctcatc
ctcacgcctgtgcatatcatcgataaggctttgccgaaacgtagaggcttgactacagaa
gtgttgtgctgaataggtaagactggaatcaactggggtcatcctcgtagcttcggcagg
tagagatacagcatgctgctgagacgccacgcggggaggcagccgtggcgttcgtttaag
catggttctccctttgttaaatctttaaaatgcattcactcatggttcctcgcgacgtct
ccccacagacacttgacatacgatccctatacaccttccatgagtcaattggtataggcc
gtacaggaactgtatacaaatgtacagagattcaatcgcggaatacggtagccataaaag
tgattaaagcacgtgaggtgcacggattcaatgaatatagactctgtcaatgggtcgaaa
ccctaatcggtctagatgtggaggggattgtaaaattctataaagtttacactgacaaaa
gtcatcagctattttacatcatcatgaaatattattccaatggtaatatcacaaacagta
tgtctggaaacaacagacacaggtggctagggagcaacaacgagaatctgcttgcggtct
gtgctcgcttgctatccgccattgcttttctgcacaaccaactctggctattgaacacca
caacaacaggtttgccgatcggagccatctccagtgacaacattctcttggatgaggagt
tctctccctaccttcttccaggaattggaactccaatgaactggaccagcagggccttct
ctacggagtcgctcaataatgagttactcaccctggctccagaaaagattctagcagctg
ttggccagaagacacagcatggtatgggtacgcaacccagtgtcttgatcaatcctatga
acaagaagactacctctatcaaaaggtatctaacaaaagatgatctccaggtattgatga
aacataaggatgcacttctgaagcctacatttgcatcagatagctgggccctcggttgtc
ttctttttgcacttgtctttcaaaggtatccttttagacattctgacatcatgaatctct
catacggtctaccagaaaagggcacggaagcaagcagtggaatccccaaacccattagtg
aaataattcgtggccttctagtaactagtccatctggcagaatatcagttctccaagcac
ttagcatgctcccttcaccggatggtagagcagattgtgcaacagattacacaatagaac
agccggctaaagccagtgagaagatctattcagcacagcttaagtacatcatctcaacca
tggatgaatcactcgctaagttaagcacaatgcttctggattctgttaatgctcaaacag
aagcgcaagaggaggtaacgagactgttagggctgaaaacacaactggaagcagacgttc
aagtaaaaagcagaacgatcctgcaactgaaatatgagcttaagcgaatagtgaccagta
tgaaaatagatatatcaaaagctgacgagatagatac-agacaatctcacaagtgaagag
ctggtatctctggagagcgagtgcaagaaagtattggacaaaatagttaatacacgcctt
cttcgacgcagtccagaatgcgtagtatgtctatctagaccgaaaaatataaagttggat
ccttgcaagcatgtatgcatatgccacgaatgttaccttcagctgctagataaacgctgt
ccaatttgtagagcgaccgtaatcagtattgagaaagtgtttttgtaggcctgaatttgc
catcgatatggcacagttcgaggctgacccattaaccggcttgtattgaaatgtgaacga
tttgtatggggcagctagttcctagatgccgtagtaagccatattattaagctctagatg
atgcctacaaacccacgtatgaggaaaaagcttgtctggagtgaagaggcatgtacttgg
ctgcaccagttagctttgcagaaagccacaaatctcatctaagaaagagatgctatacac
ttacatgcagtgcaggtgatttatcgacttcagaggaaacaggagatgaggcgcaccact
ctcttatgaattaatgaattaattgaagtacaatgtagtgtatggtagtgtatgcaaatt
tcttttctaagcaacaactattgccaagttcttgttgatgatagaaaatagtccctgtat
ttatgcggagcaagccggccaatgatcgtatcaatcacactggctttagctctcttgcat
ggttatgtgctgcaggcgtccttatctttggatcatcgtccgcgatagcagtcaaaagta
tgggtatgatgaaaccagttccagcaaggccaggtggacctcctgttgtctttgatcata
catatatgacatccttcttccttttcgtgggcgaagcctgcagtttgattctttacggaa
tttgtcgcgtggttatccgtgcacggtcaaagaaacatgtaaccaaaacaaccagctttt
tggagccacttccaatcaatcagctcgataagaaacccttcaagccatgcc-cccacgca
ttcctctttcttgttccgacaatctttgaccttggcgcgaccgtcatgcttaacttctcc
atattttttgtagttgtatccgttcagcaaacaattagtaatttcgttgtagtattcgtc
gcactcttttctctgatctgctggcgtgactatcgccagcaatttgatctacctcacgtt
atcggcctcttaattatagcagcagggattgcagcagcatcatccgtctccatcgtgtat
ggcgacagcataggtacctcgcgcaatgcagtgctaggggttgtgttggggctcggaggg
acaatatttgcagcactctgtttcatatttgaggaactgtttctccgtagagttcatgta
ccaggaatgattggcgtgggcatagagggactctgggggatcggcctctgcgcatgcctc
attgctattatgaactttgtaccagacccttcacgatctgacagttctgatgcaggaaga
tccataatgctagaatcagtcgttgaatgggcacatcagatatctgtgcagcccattcag
attctcttcataattgtctatgccttcagcacccttctcttcaatgtgtccggtatggag
gtcactcgaagaatatcgtcggctacacgggccacattcaactcatgccgtgcaatgatt
gtttggcttgcttcattggctataggttgggagcactggagtattccgggatcaatcatt
atgatcgttgggtatgttctcatagttctgggaacgcttatatttaataacgttttcaag
attattccatactgtaagaga-atgaatatttctaagtatgggtgttggatgggtagaag
cagagaaacacataaagagataaagcaagatgaccgctgtcttgtctctgaaagtacaga
cccaaatagttgtgactgtaatacagacaagggctctgtagagactctggaatcctaagt
aaattattcttcaatatggtaatctcagataagacattgttcgggaagtttgg
>Gi-P676_contig012.1 complement(368298:373985)
cagctgtctgaattgaaatgctaggatgtgatgtagctgtggagatacgcgcagagcatg
tagattgcagggcagatgtatccactaatattttgctccttgatgattgcagttgatctg
caagagtccacagttctttcaattctgaaacgacattatccgtctgaagatttttatcac
tagtttcagtgctagtaaagtgtgtggtgagaatgtttaagataccacaatatttgcact
tgaaggaattagatgaggataacgatgcttctactggaagggctattccttcattgcttc
tagtaccatcatttgattggctatccaccatgcgcattatagaatccgatcgcttgacag
aagtggcccgtgaaatgatacgttctaggatatatagtgcatcagcttcaggcatttgtt
tgtgcaatcgaagaatgtcaacgaaggatttcctaaactcagatgacaatagctctgcac
ttctttccttttcatagatggtcaacttttgttgaagtcgtgcctctacctcttcagcta
ttaccttttcaaggttggtcctctgctgatctaaagtgttccgttcaacgatcacacttt
cagcatctgtcttgatttgtgcacagatttgctgaatgaactcttccctagcttgaagtt
cctgtgatttcgtagatatagcgtatacagccttagctacgtcccgttgaagagctgata
ggaagtcttcagatctcatcatcgctcgttcatattttaacctgatggtgcgtgcctctt
ccatgatactggctgctgctgcatcaacactacgtgattgtaagcccacaccagtagcac
cagcatgagagttagtag--acaacttgctagcatctgttgcagtttgttgaagatcctg
tatatctaataagcgttcattggcggcctctagttggcggttaattgcactcctgaggcc
atctgctggttgcgacttggatagtatagaattataatggttaagacgatctgctgcaag
cctagctgcgggagacattgggcgatgtggtagtgagatgtcacttgcagtagcattctg
cgatggtggtgctttagcaaaccgttctagctgtgcgagcattgtcgcattgcgcttatt
ttcttccacaagttcctggttctccgtctgcagtttatcaagtgctgaattaagtgaaag
cagatgactagtaagctcctccacgtgtgctgaaagggccttgttagcattcttgagctc
actagcgttttcagcagagagcgaattggctgcaatgcctttgagatgtgcattttccat
ctgtaatttagacaactctacatccttggccttaatacgatagctcaaagaatctattgc
agatttatactctagcgttactttctggtgttctagctccatctgtgcggttttactatc
tgatttacggtgcaatccctcaatttcttttagtagacgttccaactctcgctcccgaag
tgctatagcagcctctcgtgcagtatacaggtcatccatccgctgaatatatgtcttatc
ttgctggatgcgggaagcttccgcttcttgttgcgtgcgaagacgtgaaaattcgtcgtc
tcgaactttatttaatcgatccaattcatccaattttctctttagctctttattttctag
ttgcagaaactggtaatttgcattcttctcatctagttgtgccttgtcgctaagatactt
cttacaaagctttgctgcttcttcttttgcggtcactgcttcgtctaccatgtcatttgc
cttctttttcagttctgcaagacgctgccgttccagggtgatgtgcccttctgctgtaac
aatatttatggctcgtgactctaggcggcgttccaaatcaacaacgcgctgcttcatagc
tgcatggctggatgtaagctgcattagttcgttattcttcgcttgaagcgttgcctctgt
ttcactgagttgtcgctgcaccttagcaagacgcttttccgcgcgagagacagtctcgag
acgatgctgcaagtcgttcatgtctttttctagtttctttgactttgtctttatctcatc
ctcacgcctgtgcatatcatcgataaggctttgccgaaacgtagaggcttgactacagaa
gtgttgtgctgaataggtaagactggaatcaactggggtcatcctcgtagcttcggcagg
tagagatacagcatgctgctgagacgccacgcggggaggcagccgtggcgttcgtttaag
catggttctccctttgttaaatctttaaaatgcattcactcatggttcctcgcgacgtct
ccccacagacacttgacatacgatccctatacaccttccatgagtcaattggtataggcc
gtacaggaactgtatacaaatgtacagagattcaatcgcggaatacggtagccataaaag
tgattaaagcacgtgaggtgcatggattcaatgaatatagactctgtcaatgggtcgaaa
ccctaatcggtctagatgtggaggggattgtaaaattctataaagtttacactgacaaaa
gtcatcagctattttacatcatcatgaaatattattccaatggtaatatcacaaacagta
tgtctggaaacaacagacacaggtggctagggagcaacaacgagaatctgcttgcggtct
gtgctcgcttgctatccgccattgcttttctgcacaaccaactctggctattgaacacca
caacaacaggtttgccgatcggagccatctccagtgacaacattctcttggatgaggagt
tctctccctaccttcttccaggaattggaactccaatgaactggaccagcagggccttct
ctacggagtcgctcaataatgagttactcaccctggctccagaaaagattctagcagctg
ttggccagaagacacagcatggtatgggtacgcaacccagtgtcttgatcaatcctatga
acaagaagactacctctatcaaaaggtatttaacaaaagatgatctccaggtattgatga
aacataaggatgcacttctgaagcctacatttgcatcagatagctgggccctcggttgtc
ttctttttgcacttgtctttcaaaggtatccttttagacattctgacatcatgaatctct
catacggtctaccagaaaagggcacggaagcaagcagtggaatccccaaacctattagtg
aaatagttcgtggccttctagtaactagtccatctggcagaatatcagttctccaagcac
ttaacatgctcccttcaccggatggtagagcagattgtgcaacagattacacaatagaac
agccggctaaagccagtgagaagatctattcagcacagcttaagtacatcatctcaacca
tggatgaatcactcgctaagttaagcacaatgcttctggattctgttaatgctcaaacag
aagcgcaagaggaggtaacgagactgttagggctgaaaacacaactggaagcagacgttc
aagtaaaaagcagaacgatcctgcaactgaaatatgagcttaagcgaatagtgaccagta
tgaaaatagatatatcaaaagctgacgagatagatac-aaacaatctcacaagtgaagag
ctggtatctctagagagcgagtgcaagaaagtattggacaaaatagctaatacacgcctt
cttcgacgcagtccagaatgcgtagtgtgtctatctagaccgaaaaatataaagttggat
ccttgcaagcatgtatgcatatgccacgaatgttaccttcagctgctagataaacgctgt
ccaatttgtagagcgaccgtaatcagtattgaaaaagtgtttttgtaggcctgaatttgc
catcgatatggcacagttcgaggctgacccattaaccgatttctgctaaaatgtgaacga
tttgtatggggcagccagttcctagatgccgtagtaagccatattattaagctctagatg
atgcctacaaacccacgtatgaggaaaaagcttgtctgaagtgaagaggcatgtacttgg
ctgcaccagttagctttgcagaaagccacaaatctcatctaagaaagagatgctatacac
ttacatgcagtgcaggcgatttatcgacttcagaggaaacaggagatgaggcgcaccact
ctcttatgaattaatgaattaattgaagtacaatgtagtgtatggtagtgtatgcaaatt
tcttttctaagcaacaactattgccaagttcttgttgatgatagaaaatagtccctgtat
ttatgcggagcaagccggccaatgatcgtatcaatcacactggctttagctctcttgcat
ggttatgtgctgcaggcgtccttatctttggatcatcgtccgcgatagcagtcaaaagta
tgggtatgatgaaaccagttccagcaaggccaggtggacctcctgttgtctttgatcata
catatatgacatccttcttccttttcgtgggcgaagcctgcagtttgattctttacggaa
tttgtcgcgtagttatccgtgcacggtcaaagaaacatgtaaccaaaacaaccagctttt
tggagccacttccaatcaatcagctcgataagaaacccttcaagccatgcc-cccacgca
ttcctctttcttgttccgacaatctttgaccttggcgcgaccgtcatgcttaacttctcc
atattttttgtagttgtatccgttcagcaaacaattagtaatttcgttgtagtattcgtc
gcactcttttctctgatctgctggcgtgactatcgccagcaatttgatctacctcacgtt
atcggcctcttaattatagcagcagggattgcagcagcatcatccgtctccatcgtgtat
ggcgacagtataggtacctcgcgcaatgcagtgctaggggttgtgttggggctcggaggg
acaatatttgcagcactctgtttcatatttgaggaactgtttctccgtagagttcatgta
ccaggaatgattggcgtgggcatagagggactctgggggatcggcctctgcgcatgcctc
attgctattatgaactttgtaccagacccttcacgatctgacagttctgatgcaggaaga
tccataatgctagaatcagtcgttgaatgggcacatcagatatctgtgcagcccattcag
attctcttcataattgtctatgccttcagcacccttctcttcaatgtgtccggtatggag
gtcactcgaagaatatcgtcggctacacgggccacattcaactcatgccgtgcaatgatt
gtttggcttgcttcattggctataggttgggagcactggagtatcccgggatcaatcatt
atgatcgttgggtatgttctcatagttctgggaacacttatatttaataacgttttcaag
attattccatactgtaagaga-atgaatatttctaagtatgggtgttggatgggtagaag
cagagaaacacataaagagataaagcaagatgaccgctgtcttgtctctgaaagtacaga
cccaaatagttgtgactgtaatacagacaagggctctgtagagactctggaatcctaagt
aaattattcttcaatatggtaatctcagataagacattgttcggggagtttgg
>Gi-P678_contig012.1 complement(368427:374114)
cagctgcctgaattgaaatgctaggatgtgatgtagctgtggagatacgcgcagagcatg
tagattgcagggcagatgtatccactgatattttgctccttgatgattgcagttgatctg
caagagtccacagttctttcaattctgaaacgacattatccgtctgaagatttttatcac
tggtttcagtgctagtaaagtgtgtggtgagaatgtttaagctaccacaatatttgcact
tgaaggaattagatgaggataacgatgcttctactggaagggctattccttcattgcttc
tagtaccatcatttgattggctatccaccatgcgcattatagaatccgatcgcttgacag
aagtggcccgtgaaatgatacgttctaggatatatagtgcatcagcttcaggcatttgtt
tgtgcaatcgaagaatatcaacgaaggatttcctaaactcagatgacaatagctctgcac
ttctttccttttcatagatggtcaacttttgttgaagtcgtgcctctacctcttcagcta
ttaccttttcaaggttagtcctctgctgatctagagtgttccgttcaacgatcacgcttt
cagcatctgtcttgatttgtgcgcagatttgctgaatgaactcttccctagcttgaagtt
cttgtgatttcgtagatatagcgtatacagccttagctacgtcccgttgaagagctgata
ggaagtcttcagatctcatcatcgctcgttcatattttaacctgatggtgcgtgcctctt
ccatgatactggctgctgctgcatcaacactacgtgattgtaagcccacaccagtagcac
cagcatgagagttagtag--acaacttgctagcatctgttgcagtttgttgaagatcctg
tatatctaataagcgttcattggcggcctctatttgacggttaattgcactcttgaggcc
atctgctggttgcgacttggatagtatagaattataatggttaagacgatctgctgcaag
cctagctgcgggagacattgggcgatgtggtagtgagatgtcacttgcagtagcattctg
cgatggtggtgctttagcaaaccgttctagctgtgcgagcattgtcgcattgcgcttatt
ttcttccacaagttcctggttctccgtctgcagtttatcaagtgctgaattaagtgaaag
cagatgactagtaagctcctccacgtgtgctgaaagggccttgttagcattcttgagctc
actagcgttttcagcagagagcgaattgactgcaatgcctttgagatgtgcattttccat
ctgtaatttagacaactctacatccttggccttaatacgatagctcaaagaatctattgc
agatttatactctagcgttactttctggtgttctagctccatctgtgcggttttactatc
tgatttacggtgcaatccctcaatttcttttagtagacgttccaactctcgctcccgaag
tgctatagcagcctctcgtgcagtatacaggtcatccatccgctgaatatatgtcttatc
ttgctggatgcgggaagcttccgcttcttgttgcgtgcgaagacgtgaaaattcgtcgtc
tcgaactttatttaatcgatccaattcatccaattttctctttagctctttattttctag
ttgcagaaactggtaatttgcattcttctcatctagttgtgccttgtcgctaagatactt
cttacaaagctttgctgcttcttcttttgcggtcactgcttcgtctaccatgtcatttgc
cttctttttcagttctgcaagacgctgccgttccagggtgatgtgcccttctgctgtaac
aatatttatggctcgtgactctaggcggcgttccaaatcaacaacgcgctgcttcatagc
tgcatggctggatgtaagctgcattagttcgttattcttcgcttgaagcgttgcctctgt
ttcactgagttgtcgctgcaccttagcaagacgcttttccgcgcgagagacagtctcgag
acgatgctgcaagtcgttcatgtctttttctagtttctttgactttgtctttatctcatc
ctcacgcctgtgcatatcatcgataaggctttgccgaaacgtagaggcttgactacagaa
gtgttgtgctgaataggtaagactggaatcaactggggtcatcctcgtagcttcggcagg
tagagatacagcatgctgctgagacgccacgcggggaggcagccgtggcgttcgtttaag
catggttctccctttgttaaatctttaaaatgcattcactcatggttcctcgcgacgtct
ccccacagacacttgacatacgatccctatacaccttccatgagtcaattggtataggcc
gtacaggaactgtatacaaatgtacagagattcaatcgcggaatacggtagccataaaag
tgattaaagcacgtgaggtgcacggattcaatgaatatagactctgtcaatgggtcgaaa
ccctaatcggtctagatgtggaggggattgtaaaattctataaagtttacactgacaaaa
gtcatcagctattttacatcatcatgaaatattattccaatggtaatatcacaaacagta
tgtctggaaacagcagacacaggtggctagggagcaacaacgagaatctgcttgcggtct
gtgctcgcttgctatccgccattgcttttctgcacaaccaactctggctattgaacacca
caacaacaggtttgccgatcggagccatctccagtgacaacattctcttggatgaggagt
tctctccctaccttcttccaggaattggaactccaatgaactggaccagcagggccttct
ctacggagtcgctcaataatgagttactcaccctggctccagaaaagattctagcagctg
ttggccagaagacacagcatggtatgggtacgcaacccagtgtcttgatcaatcctatga
acaagaagactacctctatcaaaaggtatctaacaaaagatgatctccaggtattgatga
aacataaggatgcacttctgaagcctacatttgcatcagatagctgggccctcggttgtc
ttctttttgcacttgtctttcaaaggtatccttttagacattctgacatcatgagtctct
catacggtctaccagaaaagggcacggaagcaagcagtggaatccccaaacctattagtg
aaataattcgtggccttctagtaactagtccatctggcagaatatcagttctccaagcac
ttagcatgctcccttcaccggatggtagagcagattgtgcaacagattacacaatagaac
agccggctaaagccagtgagaagatctattcagcacagcttaagtacatcatctcaacca
tggatgaatcactcgctaagttaagcacaatgcttctggattctgttaatgctcaaacag
aagcgcaagaggaggtaacgagactgttagggctgaaaacacaactggaagcagacgttc
aagtaaaaagcagaacgatcctgcaactgaaatatgagcttaagcgaatagtgaccagta
tgaaaatagatatatcaaaagctgacgagatagatac-agacaatctcacaagtgaagag
ctggtatctctagagagcgagtgcaagaaagtattggacaaaatagctaatacacgcctt
cttcgacgcagtccagaatgcgtagtgtgtctatctagaccgaaaaatataaagttggat
ccttgcaagcatgtatgcatatgccacgaatgttaccttcagctgctagataaacgctgt
ccaatttgtagagcgaccgtaatcagtattgaaaaagtgtttttgtaggcctgaatttgc
catcgatatggcacagttcgaggctgacccattaaccggcttgtattgaaatgtgaacga
tttgtatggggcagccagttcctagatgccgtagtaagccatattattaagctctagatg
atgcctacaaacccacgtatgaggaaaaagcttgtctggagtgaagaggcatgtacttgg
ctgcaccagttagctttgcagaaagccacaaatctcatctaagaaagagatgctatacac
ttacatgcagtgcaggcgatttatcgacttcagaggaaacaggagatgaggcgcaccact
ctcttatgaattaatgaattaattgaagtacaatgtagtgtatggtagtgtatgcaaatt
tcttttctaagcaacaactattgccaagttcttgttgatgatagaaaatagtccctgtat
ttatgcggagcaagccggccaatgatcgtatcaatcacactggctttagctctcttgcat
ggttatgtgctgcaggcgtccttatctttggatcatcgtccgcgatagcagtcaaaagta
tgggtatgatgaaaccagttccagcaaggccaggtggacctcctgttgtctttgatcata
catatatgacatccttcttccttttcgtgggcgaagcctgcagtttgattctttacggaa
tttgtcgcgtggttatccgtgcacggtcaaagaaacatgtaaccaaaacaaccagctttt
tggagccacttccaatcaatcagctcgataagaaacccttcaagccatgcc-cccacgca
ttcctctttcttgttccgacaatctttgaccttggcgcgaccgtcatgcttaacttctcc
atattttttgtagttgtatccgttcagcaaacaattagtaatttcgttgtagtattcgtc
gcactcttttctctgatctgctggcgtgactatcgccagcaatttgatctacctcacgtt
atcggcctcttaattatagcagcagggattgcagcagcatcatccgtctccatcgtgtat
ggcgacagcataggtacctcgcgcaatgcagtgctaggggttgtgttggggctcggaggg
acaatatttgcagcactctgtttcatatttgaggaactgtttctccgtagagttcatgta
ccaggaatgattggcgtgggcatagagggactctgggggatcggcctctgcgcatgcctc
attgctattatgaactttgtaccagacccttcacgatctgacagttctgatgcaggaaga
tccataatgctagaatcagtcgttgaatgggcacatcagatatctgtgcagcccattcag
attctcttcataattgtctatgccttcagcacccttctcttcaatgtgtccggtatggag
gtcactcgaagaatatcgtcggctacacgggccacattcaactcatgccgtgcaatgatt
gtttggcttgcttcattggctataggttgggagcactggagtattccgggatcaatcatt
atgatcgttgggtatgttctcatagttctgggaacgcttatatttaataacgttttcaag
attattccatactgtaagaga-atgaatatttctaagtatgggtgttggatgggtagaag
cagagaaacacataaagagataaagcaagatgaccgctgtcttgtctctgaaagtacaga
cccaaatagttgtgactgtaatacagacaagggctctgtagagactctggaatcctaagt
aaattattcttcaatatggtaatctcagataagacattgttcggggagtttgg
>Gi-P680_contig012.1 complement(368416:374103)
cagctgcctgaattgaaatgctaggatgtgatgtagctgtggagatacgcgcagagcatg
tagattgcagggcagatgtatccactgatattttgctccttgatgattgcagttgatctg
caagagtccacagttctttcaattctgaaacgacattatccgtctgaagatttttatcac
tggtttcagtgctagtaaagtgtgtggtgagaatgtttaagctaccacaatatttgcact
tgaaggaattagatgaggataacgatgcttctactggaagggctattccttcattgcttc
tagtaccatcatttgattggctatccaccatgcgcattatagaatccgatcgcttgacag
aagtggcccgtgaaatgatacgttctaggatatatagtgcatcagcttcaggcatttgtt
tgtgcaatcgaagaatatcaacgaaggatttcctaaactcagatgacaatagctctgcac
ttctttccttttcatagatggtcaacttttgttgaagtcgtgcctctacctcttcagcta
ttaccttttcaaggttagtcctctgctgatctagagtgttccgttcaacgatcacgcttt
cagcatctgtcttgatttgtgcgcagatttgctgaatgaactcttccctagcttgaagtt
cttgtgatttcgtagatatagcgtatacagccttagctacgtcccgttgaagagctgata
ggaagtcttcagatctcatcatcgctcgttcatattttaacctgatggtgcgtgcctctt
ccatgatactggctgctgctgcatcaacactacgtgattgtaagcccacaccagtagcac
cagcatgagagttagtag--acaacttgctagcatctgttgcagtttgttgaagatcctg
tatatctaataagcgttcattggcggcctctatttgacggttaattgcgctcttgaggcc
atctgctggttgcgacttggatagtatagaattataatggttaagacgatctgctgcaag
cctagctgcgggagacattgggcgatgtggtagtgagatgtcacttgcagtagcattctg
cgatggtggtgctttagcaaaccgttctagctgtgcgagcattgtcgcattgcgcttatt
ttcttccacaagttcctggttctccgtctgcagtttatcaagtgctgaattaagtgaaag
cagatgactagtaagctcctccacgtgtgctgaaagggccttgttagcattcttgagctc
actagcgttttcagcagagagcgaattgactgcaatgcctttgagatgtgcattttccat
ctgtaatttagacaactctacatccttggccttaatacgatagctcaaagaatctattgc
agatttatactctagcgttactttctggtgttctagctccatctgtgcggttttactatc
tgatttacggtgcaatccctcaatttcttttagtagacgttccaactctcgctcccgaag
tgctatagcagcctctcgtgcagtatacaggtcatccatccgctgaatatatgtcttatc
ttgctggatgcgggaagcttccgcttcttgttgcgtgcgaagacgtgaaaattcgtcgtc
tcgaactttatttaatcgatccaattcatccaattttctctttagctctttattttctag
ttgcagaaactggtaatttgcattcttctcatctagttgtgccttgtcgctaagatactt
cttacaaagctttgctgcttcttcttttgcggttactgcttcgtctaccatgtcatttgc
cttctttttcagttctgcaagacgctgccgttccagggtgatgtgcccttctgctgtaac
aatatttatggctcgtgactctaggcggcgttccaaatcaacaacgcgctgcttcatagc
tgcatggctggatgtaagctgcattagttcgttattcttcgcttgaagcgttgcctctgt
ttcactgagttgtcgctgcaccttagcaagacgcttttccgcgcgagagacagtctcgag
acgatgctgcaagtcgttcatgtctttttctagtttctttgactttgtctttatctcatc
ctcacgcctgtgcatatcatcgataaggctttgccgaaacgtagaggcttgactacagaa
gtgttgtgctgaataggtaagactggaatcaactggggtcatcctcgtagcttcggcagg
tagagatacagcatgctgctgagacgccacgcggggaggcagccgtggcgttcgtttaag
catggttctccctttgttaaatctttaaaatgcattcactcatggttcctcgcgacgtct
ccccacagacacttgacatacgatccctatacaccttccatgagtcaattggtataggcc
gtacaggaactgtatacaaatgtacagagattcaatcgcggaatacggtagccataaaag
tgattaaagcacgtgaggtgcacggattcaatgaatatagactctgtcaatgggtcgaaa
ccctaatcggtctagatgtggaggggattgtaaaattctataaagtttacactgacaaaa
gtcatcagctattttacatcatcatgaaatattattccaatggtaatatcacaaacagta
tgtctggaaacagcagacacaggtggctagggagcaacaacgagaatctgcttgcggtct
gtgctcgcttgctatccgccattgcttttctgcacaaccaactctggctattgaacacca
caacaacaggtttgccgatcggagccatctccagtgacaacattctcttggatgaggagt
tctctccctaccttcttccaggaattggaactccaatgaactggaccagcagggccttct
ctacggagtcgctcaataatgagttactcaccctggctccagaaaagattctagcagctg
ttggccagaagacacagcatggtatgggtacgcaacccagtgtcttgatcaatcctatga
acaagaagactacctctatcaaaaggtatctaacaaaagatgatctccaggtattgatga
aacataaggatgcacttctgaagcctacatttgcatcagatagctgggccctcggttgtc
ttctttttgcacttgtctttcaaaggtatccttttagacattctgacatcatgagtctct
catacggtctaccagaaaagggcacggaagcaagcagtggaatccccaaacccattagtg
aaataattcgtggccttctagtaactagtccatctggcagaatatcagttctccaagcac
ttagcatgctcccttcaccggatggtagagcagattgtgcaacagattacacaatagaac
agccggctaaagccagtgagaagatctattcagcacagcttaagtacatcatctcaacca
tggatgaatcactcgctaagttaagcacaatgcttctggattctgttaacgctcaaacag
aagcgcaagaggaggtaacgagactgttagggctgaaaacacaactggaagcagacgttc
aagtaaaaagcagaacgatcctgcaactgaagtatgagcttaagcgaatagtgaccagta
tgaaaatagatatatcaaaagctgacgagatagatac-aaacaatctcacaagtgaagag
ctggtatctctagagagcgagtgcaagaaagtattggacaaaatagctaatacacgcctt
cttcgacgcagtccagaatgcgtagtgtgtctatctagaccgaaaaatataaagttggat
ccttgcaagcatgtatgcatatgccacgaatgttaccttcagctgctagataaacgctgt
ccaatttgtagagcgaccgtaatcagtattgagaaagtgtttttgtaggcctgaatttgc
catcgatatggcacagttcgaggctgacccattaaccggcttgtattgaaatgtgaacga
tttgtatggggcagccagttcctagatgccgtagtaagccatattattaagctctagatg
atgcctacaaacccacgtatgaggaaaaagcttgtctggagtgaagaggcatgtacttgg
ctgcaccagttagctttgcagaaagccacaaatctcatctaagaaagagatgctatacac
ttacatgcagtgcaggtgatttatcgacttcagaggaaacaggagatgaggcgcaccact
ctcttatgaattaatgaattaattgaagtacaatgtagtgtatggtagtgtatgcaaatt
tcttttctaagcaacaactattgccaagttcttgttgatgatagaaaatagtccctgtat
ttatgcggagcaagccggccaatgatcgtatcaatcacactggctttagctctcttgcat
ggttatgtgctgcaggcgtccttatctttggatcatcgtccgcgatagcagtcaaaagta
tgggtatgatgaaaccagttccagcaaggccaggtggacctcctgttgtctttgatcata
catatatgacatccttcttccttttcgtgggcgaagcctgcagtttgattctttacggaa
tttgtcgcgtggttatccgtgcacggtcaaagaaacatgtaaccaaaacaaccagctttt
tggagccacttccaatcaatcagctcgataagaaacccttcaagccatgcc-cccacgca
ttcctctttcttgttccgacaatctttgaccttggcgcgaccgtcatgcttaacttctcc
atattttttgtagttgtatccgttcagcaaacaattagtaatttcgttgtagtattcgtc
gcactcttttctctgatctgctggcgtgactatcgccagcaatttgatctacctcacgtt
atcggcctcttaattatagcagcagggattgcagcagcatcatccgtctccatcgtgtat
ggcgacagcataggtacctcgcgcaatgcagtgctaggggttgtgttggggctcggaggg
acaatatttgcagcactctgtttcatatttgaggaactgtttctccgtagagttcatgta
ccaggaatgattggcgtgggcatagagggactctgggggatcggcctctgcgcatgcctc
attgctattatgaactttgtaccagacccttcacgatctgacagttctgatgcaggaaga
tccataatgctagaatcagtcgttgaatgggcacatcagatatctgtgcagcccattcag
attctcttcataattgtctatgccttcagcacccttctcttcaatgtgtccggtatggag
gtcactcgaagaatatcgtcggctacacgggccacattcaactcatgccgtgcaatgatt
gtttggcttgcttcattggctataggttgggagcactggagtattccgggatcaatcatt
atgatcgttgggtatgttctcatagttctgggaacgcttatatttaataacgttttcaag
attattccatactgtaagaga-atgaatatttctaagtatgggtgttggatgggtagaag
cagagaaacacataaagagataaagcaagatgaccgctgtcttgtctctgaaagtacaga
cccaaatggttgtgactgtaatacagacaagggctctgtagagactctggaatcctaagt
aaattattcttcaatatggtaatctcagataagacattgttcgggaagtttgg
>P344_contig7 104732:110420
cagctgcctgaattgaaatgctaggatgtgatgtagctgtggagatacgcgcagagcatg
tagattgcagggcagatgtatccactgatattttgcttcttgatgattgcagttgatctg
caagggtccacagttctttcaattctgaaacgacattatccgtctgaagatttttatcac
tggtttcagtgctagtaaagtgtgtggtgagaatgtttaagctaccacaatatttgcact
tgaaggaattagatgaggataacgatgcttctactggaagggctattccttcattgcttc
tagtaccatcatttgattggctatccaccatgcgcattatagaatccgatcgcttgacag
aagtggcccgtgaaatgatacgttctaggatatatagtgcatcagcttcaggcatttgtt
tgtgcaatcgaagaatgtcaacgaaggatttcctaaactcagatgacaatagctctgcac
ttctttccttttcatagatggtcaacttttgttgaagtcgtgcttctacctcttcagcta
ttaccttttcaaggttagtcctctgctgatctaaagtgttccgttcaacgatcacgcttt
cagcatctctcttgatttgtgcgcagatttgctgaatgaactcttccctagcttgaagtt
cctgtgatttcgtagatatagcgtatacagccttagctacgtcccgttgaagagctgata
ggaagtcttcagatctcatcatcgctcgttcatactttaacctgatggtgcgtgcctctt
ccatgatactggctgctgctgcatcaacactacgtgattgtaagcccacaccagtagcac
cagcatgagagttagtag--ataacttgctagcatctgttgcagtttgttgaagatcctg
tatatctaataagcgttcattggcggcctctatttgacggttaattgcactcctgaggcc
atctgctggttgcgacttggatagtatagaattataatggttaagacgatctgctgcaag
cctagctgcgggagacattgggcgatgtggtagtgagatgtcacttgcagtagcattctg
cgatggtggtgctttagcaaaccgttctagctgtgcgagcattgtcgcattgcgcttatt
ttcttccacaagttcctggttctccgtctgcagtttatcaagtgctgaattaagtgaaag
cagatgactagtaagctcctccacgtgtgctgaaagggccttgttagcattcttgagctc
actagcgttttcagcagagagcgaattggctgcaatgcctttaagatgtgcattttccat
ctgtaatttagacaactctacatccttggccttaatacgatagctcaaagaatctattgc
agatttatactctagcgttactttctggtgctctagctccatctgtgcggttttactatc
tgatttacggtgcaatccctcaatttcttttagtagacgttccaactctcgctcccgaag
tgctatagcagcctctcgtgcagtatacaggtcatccatccgctgaatatatgtcttatc
ttgctggatgcgggaagcttccgcttcttgttgcgtgcgaagacgtgaaaattcgtcgtc
tcgaactttatttaatcgatccaattcatctaattttctctttagctctttattttctag
ttgcagaaactggtaatttgcattcttctcatctagttgtgccttgtcgctaagatactt
cttacaaagctttgctgcttcttcttttgcagtcactgcttcgtctaccatgtcatttgc
cttctttttcagttctgcaagacgctgccgttccagggtgatgtgcccttctgctgtaac
aatatttatggctcgtgactctaggcggcgttccaaatcaacaacgcgctgcttcatagc
tgcatggctggatgtaagctgcattagttcgttattcttcgcttgaagcgttgcctctgt
ttcactgagttgtcgctgcaccttagcaagacgcttttccgcgcgagagacagtcgcgag
acgatgctgcaagtcgttcatgtctttttctagtttctttgactttgtctttatctcatc
ctcacgcctgtgcatatcatcgataaggctttgccgaaacgtagaggcttgactacagaa
gtgttgtgctgaataggtaagactggaatcaactggggtcatcctcgtagcttcggcagg
tagagatacagcatgctgctgagacgccacgcggggaggcagccgtggcgttcgtttaag
catggttctccctttgttaaatctttaaaatgtattcacttatggttcctcgcgacgtct
ccccgcagacacttgacatacgatccctatacaccttccatgagtcaattggtataggcc
gtacaggaactgtatacaaatgtacagagattcaatcgcggaatacggtagccataaaag
tgattaaagcacgtgaggtgcacggattcaatgaatatagactctgtcaatgggtcgaaa
ccttaatcggtctagatgtggaggggattgtaaaattctataaagtttacactgacaaaa
gtcatcagctattttacatcatcatgaaatattattccaatggtaatatcacaaacagta
tgtctggaaacaacagacacaggtggctagggagcaacaacgagaatctgcttgcggtct
gtgctcgcttgctatccgccattgcttttctgcacaaccaactctggctattgaacacca
caacaacaggtttgccgatcggagccatctccagtgacaacattctcttggatgaggagt
tctctccctatcttcttccgggaattggaactccaatgaactggaccagcagggccttct
ctacggagtcgctcaataatgagttactcaccctggctccagaaaagattctagcagctg
ttggccagaagacacagcatggtatgggtacgcaacccagtgtcttgatcaatcctatga
acaagaagactacctctatcaaaaggtatctaacaaaagatgatctccaggtattgatga
aacataaggatgcacttctgaagcctacatttgcatcagatagctgggccctcggttgtc
ttctttttgcacttgtctttcaaaggtatccttttagacattctgacatcatgagtctct
catacggtctaccagaaaagtgcacgaaaacaagcagtggaatccccaaacctattagtg
aaataattcgtggccttctaataactagcccatctggcagaatatcagttctccaagcac
ttagcatgctcccttcaccggatggtagagcagattgtgcaacagattacacaatagaac
agccggctaaagccagtgagaagatctattcagcacagcttaagtacatcatctcaacca
tggatgaatcactcgctaagttaagcacaatgcttctagattctgttaatgctcaaacag
aagcgcaagaggaggtaacgagactgttagggctgaaaacacaactggaagcagacgttc
aagtaaaaagcagaacgatcctgcaactgaaatatgagcttaagcgaatagtgaccagta
tgaaaatagatatatcaaaagctgacgagatagatacaagacaatctcacaagtgaagag
ctggtatctctagagagcgagtgcaagaaagtattggacaaaatagctaatacacgcctt
cttcgacgcagtccagaatgcgtagtgtgtctatctagaccgaaaaatataaagttggat
ccttgcaagcatgtatgcatatgccacgaatgttattttcagctgccagataaacgctgt
ccgatttgtagagcgaccgtaatcagtattgagaaagtgtttttgtaggtctgaatctgc
catcgatatggcacagttcgatgctgacccattaaccggcttgtattgaaatgtgaacga
tttgtatggggcagccagttcctagatgccgtagtaagccatattattaagctctagatg
atgcctacaaacccacgtatgaggaaaaagcttgtctggagtgaagaggcatgtacttgg
ctgcaccagttagctttgcagaaagccacaaatctcatctaagaaagagatgctatacac
ttacatgcagtgcaggtgatttatcgacttcagaggaaacaggagatgaggcgcaccact
ctcttgcgaattaatgaattaattgaagtacaatgtagtgtatggtagtgtatgcaaatt
tcttttctaagcaacaactattgccaagttcttgttgatgatagaaaatagtccctgtat
ttatgcggagcaagccggccaatgatcgtatcaatcacactggctttagctctcttgcat
ggttatgtgctgcaggcgtccttatctttggatcatcgtccgcgatagcagtcaaaagta
tgggtatgatgaaaccagttccagcaaggccaggtggacctcctgttgtctttgatcata
catatatgacatccttcttcctttttgtgggcgaagcctgcagtttgattctttacggaa
tttgtcgcgtggttatccgtgcacggtcaaagaaccatgtaaccaaaacaaccagctttt
tggagccacttccaatcaatcagctcgataagaaacccttcaagccatgcc-cccacgca
ttcctctttcttgttccgacaatctttgaccttggcgcgaccgtcatgcttaacttctcc
atattttttgtagttgtatccgttcaacaaacaattagtaatttcgttgtagtattcgtc
gcactcttttctctgatctgctggcgtgactatcgccagcaatttgatctacctcacgtt
atcggcctcttaattatagcagcagggattgcagcagcatcatccgtctccatcgtgtat
ggcgacagcataggtacctcgcgcaatgcaatgctaggggttgtgttggggctcggaggg
acaatatttgcagcactctgtttcatatttgaggaactgtttctccgcagagttcatgta
ccagggatgatcggcgtgggcatagagggactctgggggatcggcctctgcgcatgcctc
attgctattatgaactttgtaccagacccttcacgatctgacagttctgatgcaggaaga
tccataatgctagaatcagtcgttgaatgggcacatcagatatctgtgcagcccattcag
attctcttcataattgtctatgccttcagcacccttctcttcaatgtgtccggtatggag
gtcactcgaagaatatcgtcggctacacgggccacattcaactcatgccgtgcaatgatt
gtttggcttgcttcattggctataggttgggagcactggagtattccgggatcaatcatt
atgatcgttgggtatgttctcatagttctgggaacgcttatatttaataacgttttcaag
attattccatactgtaagagg-atgaatatttctaagtatgggtgttggatgggtagaag
cagagaaatacataaagagataaagcaagatgaccgctgtcttgtctccgaaggtacgga
cccaaatagttgtgactgtaatacagacaagggctctgtagagactctggaatcctaagt
aaattattcttcaatatggtaatctcagataagacattgttcgggcagcttgg
>P387_contig33 96854:102542
cagctgcctgaattgaaatgctaggatgtgatgtagctgtggagatacgcgcagagcatg
tagattgcagggcagatgtatccactgatattttgctccttgatgattgcagttgatctg
caagagtccacagttctttcaattctgaaacgacattatccgtctgaagatttttatcac
tggtttcagtgctagtaaagtgtgtggtgagaatgtttaagctaccacaatatttgcact
tgaaggaattagatgaggataacgatgcttctactggaagggctattccttcattgcttc
tagtaccatcatttgattggctatctaccatgcgcattatagaatccgatcgcttgacag
aagtggcccgtgaaatgatacgttctaggatatatagtgcatcagcttcaggcatttgtt
tgtgcaatcggagaatgtcaacgaaggatttcctaaactcagatgacaatagctctgcac
ttctttccttttcatagatggtcaacttttgttgaagtcgtgcctctacctcttcagcta
ttaccttttcaaggttagtcctctgctgatctaaagtgttccgttcaacgatcacgcttt
cagcatctgtcttgatttgtgcgcagatttgctgaatgaactcttccctagcttgaagtt
cttgtgatttcgtagatatagcgtatacagccttagctacgtcccgttgaagagctgata
ggaagtcttcagatctcatcatcgctcgttcatactttaacctgatggtgcgtgcctctt
ccatgatactggctgctgctgcatcaacactacgtgattgtaagcccacaccagtagtac
cagcatgagagttagtag--ataacttgctagcatctgttgcagtttgttgaagatcctg
tatatctaataagcgttcattggcggcctctatttgacggttaattgcactcctgaggtc
atctgctggttgcgacttggatagtatagaattataatggttaagacgatctgctgcaag
cctagctgcgggagacattgggcggtgtggtagtgaaatgtcatttgcagtagcattctg
ctgtagtggtgctttagcaaaccgttctagctgtgcgagcattgtcgcattgcgcttatt
ttcttccacaagttcctggttctccgtctgcagtttatcaagtgctgaattaagtgaaag
cagatgactagtaagctcctccacgtgtgctgaaagggccttgttagcattcttgagctc
actagcgttttcagcagagagcgaattggctgcaatgcctttaagatgtgcattttccat
ctgtaatttagacaactctacatccttggccttaatacgatagctcaaagaatctattgc
agatttatactctagcgttactttctggtgttctagctccatctgtgcggttttactatc
tgatttacggtgcaatccctcaatttcttttagtagacgttccaactctcgctcccgaag
tgctatagcagcctctcgtgcagtatacaggtcatccatccgctgaatatatgtcttatc
ttgctggatgcgggaagcttccgcttcttgttgcgtgcgaagacgtgaaaattcgtcgtc
tcgaactttatttaatcgatccaattcatccaattttctctttagctctttattttctag
ttgcagaaactggtaatttgcattcttctcatctagttgtgccttgtcgctaagatactt
cttacaaagctttgctgcttcttcttttgcggtcactgcttcgtctaccatgtcatttgc
cttctttttcagttctgcaagacgctgccgttccagggtgatgtgcccttctgctgtaac
aatatttatggctcgtgactctaggcggcgttccaaatcaacaacgcgctgcttcatagc
tgcatggctggatgtaagctgcattagttcgttattcttcgcttgaagcgttgcctctgt
ttcactgagttgtcgctgtaccttagcaagacgcttttccgcgcgagagacagtctcgag
acgatgctgcaagtcgttcatgtctttttctagtttctttgactttgtctttatctcatc
ctcacgcctgtgcatatcatcgataaggctttgccgaaacgtagaggcttgactacagaa
gtgttgtgctgaataggtaagactggaatcaactggggtcatcctcgtagcttcggcagg
tagagatacagcatgctgctgagacgccacgcggggaggcagccgtggcgttcgtttaag
catggttctccctttgttaaatctttaaaatgcattcactcatggttcctcgcgacgtct
ccccacagacacttgacatacgatccctatacaccttccatgagtcaattggtataggcc
gtacaggaactgtatacaaatgtacagagattcaatcgcggaatacggtagccataaaag
tgattaaagcacgtgaggtgcatggattcaatgaatatagactctgtcaatgggtcgaaa
ccctaatcggtctagatgtggaggggattgtaaaattctataaagtttacactgacaaaa
gtcatcagctattttacatcatcatgaaatattattccaatggtaatatcacaaacagta
tgtctggaaacaacagacacaggtggctagggagcaacaacgagaatctgcttgcggtct
gtgctcgcttgctatccgccattgcttttctgcacaaccaactctggctattgaacacca
caacaacaggtttgccgatcggagccatctccagtgacaacattctcttggatgaggagt
tctctccctaccttcttccaggaattggaactccaatgaactggaccagcagggccttct
ctacggagtcgctcaataatgagttactcaccctggctccagaaaagattctagcagctg
ttggccagaggacacagcatggtatgggtacgcaacccagtgccttgatcaatcctatga
acaagaagactacctctatcaaaaggtatctaacaaaagatgatctccaggtattgatga
aacataaggatgcacttctgaagcctacatttgcatcagatagctgggccctcggttgtc
ttctttttgcacttgtctttcaaaggtatccttttagacactctgacatcatgagtctct
catacggtctaccagaaaagggcacggaaacaagcagtggaatccccaaacctattagtg
aaataatccgtggcctcttagtaactagtccatctggcagaatatcagttctccaagcac
ttagcatgctcccttcaccggatggtagagcagattgtgcaacagattacacaatagaac
agccggctaaagccagtgagaagatctattcagcacagcttaagtacatcatctcaacca
tggatgaatcactcgctaagttaagcacaatgcttctggattctgttaatgctcaaacag
aagcgcaagaggaggtaacgagactgttagggctgaaaacacaactggaagcagacgttc
aagtaaaaagcagaacgatcctgcaactgaaatatgagcttaagcgaatagtgaccagta
tgaaaatagatatatcaaaagctgacgagatagatac-agacaatctcacaagtgaagag
ctggtatctctagagagcgagtgcaagaaagtattggacaaaatagctaatacacgcctt
cttcgacgcagtccagaatgcgtagtgtgtctatctagaccgaaaaatataaagttggat
ccttgcaagcatgtatgcatatgccacgaatgttaccttcagctgccggataaacgctgt
ccaatttgtagagcgaccgtaatcagtattgagaaagtgtttttgtaggcctgaatttgc
catcgatatggcacagttcgaggctgacccattaaccggcttgtattgaaatgtgaacga
tttgtatggggcagccagttcctagatgccgtagtaagccatattattaagctctagatg
atgcctacaaacccacgtatgaggaaaaagcttgtctggagtgaagaggcatgtacttgg
ctgcaccagttagctttgcagaaagccacaaatctcatctaagaaagagatgctatacac
ttacatgcagtgcaggtgatttatcgacttcagaggaaacaggagatgaggcgcaccact
ctcttatgaattaatgaattaattgaagtacaatgtagtgtatggtagtgtatgcaaatt
tcttttctaagcaacaactattgccaagttcttgttgatgatagaaaatagtccctgtat
ttatgcggagcaagccggccaatgatcgtatcaatcacactggctttagctctcttgcat
ggttatgtgctgcaggcgtccttatctttggatcatcgtccgcgatagcagtcaaaagta
tgggtatgatgaaaccagttccagcaaggccaggtggacctcctgttgtctttgatcata
catatatgacatccttcttccttttcgtgggcgaagcctgcagtttgattctttacggaa
tttgtcgcgtggttatccgtgcacggtcaaagaaacatgtaaccaaaacaaccagctttt
tggagccacttccaatcaatcagctcgataagaaacccttcaagccatgcctcccacgca
ttcctctttcttgttccgacaatctttgaccttggcgcgactgtcatgcttaacttctcc
atattttttgtagttgtatccgttcaacaaacaattagtaatttcgttgtagtattcgtc
gcactcttttctctgatctgctggcgtgactatcgccagcaatttgatctacctcacgtt
atcggcctcttaattatagcagcagggattgcagcagcatcatccgtctccatcgtgtat
ggcgacagcataggtacctcgcgcaatgcagtgctaggggttgtgttggggctcggaggg
acaatatttgcagcactctgtttcatatttgaggaactgtttctccgtagagttcatgta
ccagggatgatcggcgtgggcatagagggactctgggggatcggcctctgcgcatgcctc
attgctattatgaactttgtaccagacccttcacgatctgacagttctgatgcaggaaga
tccataatgctagaatcagtcgttgaatgggtacatcagatatctgtgcagcccattcag
attctcttcataattgtctatgccttcagcacccttctcttcaatgtgtccggtatggag
gtcactcgaagaatatcgtcggctacacgggccacattcaactcatgccgtgcaatgatt
gtttggcttgcttcattggctataggttgggagcactggagtattccgggatcaatcatt
atgatcgttgggtatgttctcatagttctgggaacgcttatatttaataacgttttcaag
attattccatactgtaagaga-atgaatatttctaagtatgggtgttggatgggtagaag
cagagaaacacataaagagataaagcaagatgaccgctgtcttatctctgaaggtacaga
ccccaatagttgtgactgtaatacagacaagggctctgtagagactctggaatcctaagt
aaattattcttcaatatggtaatctcagataagacattgttcgggaagtttgg
>P424_contig12 complement(368433:374120)
cagctgcctgaattgaaatgctaggatgtgatgtagctgtggagatacgcgcagagcatg
tagattgcagggcagatgtatccactgatattttgctccttgatgattgcagttgatctg
caagagtccacagttctttcaattctgaaacgacattatccgtctgaagatttttatcac
tggtttcagtgctagtaaagtgtgtggtgagaatgtttaagctaccacaatatttgcact
tgaaggaattagatgaggataacgatgcttctactggaagggctattccttcattgcttc
tagtaccatcatttgattggctatccaccatgcgcattatagaatccgatcgcttgacag
aagtggcccgtgaaatgatacgttctaggatatatagtgcatcagcttcaggcatttgtt
tgtgcaatcgaagaatatcaacgaaggatttcctaaactcagatgacaatagctctgcac
ttctttccttttcatagatggtcaacttttgttgaagtcgtgcctctacctcttcagcta
ttaccttttcaaggttagtcctctgctgatctagagtgttccgttcaacgatcacgcttt
cagcatctgtcttgatttgtgcgcagatttgctgaatgaactcttccctagcttgaagtt
cttgtgatttcgtagatatagcgtatacagccttagctacgtcccgttgaagagctgata
ggaagtcttcagatctcatcatcgctcgttcatattttaacctgatggtgcgtgcctctt
ccatgatactggctgctgctgcatcaacactacgtgattgtaagcccacaccagtagcac
cagcatgagagttagtag--acaacttgctagcatctgttgcagtttgttgaagatcctg
tatatctaataagcgttcattggcggcctctatttgacggttaattgcactcttgaggcc
atctgctggttgcgacttggatagtatagaattataatggttaagacgatctgctgcaag
cctagctgcgggagacattgggcgatgtggtagtgagatgtcacttgcagtagcattctg
cgatggtggtgctttagcaaaccgttctagctgtgcgagcattgtcgcattgcgcttatt
ttcttccacaagttcctggttctccgtctgcagtttatcaagtgctgaattaagtgaaag
cagatgactagtaagctcctccacgtgtgctgaaagagccttgttagcattcttgagctc
actagcgttttcagcagagagcgaattgactgcaatgcctttgagatgtgcattttccat
ctgtaatttagacaactctacatccttggccttaatacgatagctcaaagaatctattgc
agatttatactctagcgttactttctggtgttctagctccatctgtgcggttttactatc
tgatttacggtgcaatccctcaatttcttttagtagacgttccaactctcgctcccgaag
tgctatagcagcctctcgtgcagtatacaggtcatccatccgctgaatatatgtcttatc
ttgctggatgcgggaagcttccgcttcttgttgcgtgcgaagacgtgaaaattcgtcgtc
tcgaactttatttaatcgatccaattcatccaattttctctttagctctttattttctag
ttgcagaaactggtaatttgcattcttctcatctagctgtgccttgtcgctaagatactt
cttacaaagctttgctgcttcttcttttgcggttactgcttcgtctaccatgtcatttgc
cttctttttcagttctgcaagacgctgccgttccagggtgatgtgcccttctgctgtaac
aatatttatggctcgtgactctaggcggcgttccaaatcaacaacgcgctgcttcatagc
tgcatggctggatgtaagctgcattagttcgttattcttcgcttgaagcgttgcctctgt
ttcactgagttgtcgctgcaccttagcaagacgcttttccgcgcgagagacagtctcgag
acgatgctgcaagtcgttcatgtctttttctagtttctttgactttgtctttatctcatc
ctcacgcctgtgcatatcatcgataaggctttgccgaaacgtagaggcttgactacagaa
gtgttgtgctgaataggtaagactggaatcaactggggtcatcctcgtagcttcggcagg
tagagatacagcatgctgctgagacgccacgcggggaggcagccgtggcgttcgtttaag
catggttctccctttgttaaatctttaaaatgcattcactcatggttcctcgcgacgtct
ccccacagacacttgacatacgatccctatacaccttccatgagtcaattggtataggcc
gtacaggaactgtatacaaatgtacagagattcaatcgcggaatacggtagccataaaag
tgattaaagcacgtgaggtgcacggattcaatgaatatagactctgtcaatgggtcgaaa
ccctaatcggtctagatgtggaggggattgtaaaattctataaagtttacactgacaaaa
gtcatcagctattttacatcatcatgaaatattattccaatggtaatatcacaaacagta
tgtctggaaacagcagacacaggtggctagggagcaacaacgagaatctgcttgcggtct
gtgctcgcttgctatccgccattgcttttctgcacaaccaactctggctattgaacacca
caacaacaggtttgccgatcggagccatctccagtgacaacattctcttggatgaggagt
tctctccctaccttcttccaggaattggaactccaatgaactggaccagcagggccttct
ctacggagtcgctcaataatgagttactcaccctggctccagaaaagattctagcagctg
ttggccagaagacacagcatggtatgggtacgcaacccagtgtcttgatcaatcctatga
acaagaagactacctctatcaaaaggtatctaacaaaagatgatctccaggtattgatga
aacataaggatgcacttctgaagcctacatttgcatcagatagctgggccctcggttgtc
ttctttttgcacttgtctttcaaaggtatccttttagacattctgacatcatgagtctct
catacggtctaccagaaaagggcacggaagcaagcagtggaatccccaaacccattagtg
aaataattcgtggccttctagtaactagtccatctggcagaatatcagttctccaagcac
ttagcatgctcccttcaccggatggtagagcagattgtgcaacagattacacaatagaac
agccggctgaagccagtgagaagatctattcagcacagcttaagtacatcatctcaacca
tggatgaatcactcgctaagttaagcacaatgcttctggattctgttaatgctcaaacag
aagcgcaagaggaggtaacgagactgttagggctgaaaacacaactggaagcagacgttc
aagtaaaaagcagaacgatcctgcaactgaagtatgagcttaagcgaatagtgaccagta
tgaaaatagatatatcaaaagctgacgagatagatac-aaacaatctcacaagtgaagag
ctggtatctctagagagcgagtgcaagaaagtattggacaaaatagctaatacacgcctt
cttcgacgcagtccagaatgcgtagtgtgtctatctagaccgaaaaatataaagttggat
ccttgcaagcatgtatgcatatgccacgaatgttaccttcagctgctagataaacgctgt
ccaatttgtagagcgaccgtaatcagtattgaaaaagtgtttttgtaggcctgaatttgc
catcgatatggcacagttcgaggctgacccattaaccggcttgtattgaaatgtgaacga
tttgtatggggcagccagttcctagatgccgtagtaagccatattattaagctctagatg
atgcctacaaacccacgtatgaggaaaaagcttgtctgaagtgaagaggcatgtacttgg
ctgcaccagttagctttgcagaaagccacaaatctcatctaagaaagagatgctatacac
ttacatgcagtgcaggcgatttatcgacttcagaggaaacaggagatgaggcgcaccact
ctcttatgaattaatgaattaattgaagtacaatgtagtgtatggtagtgtatgcaaatt
tcttttctaagcaacaactattgccaagttcttgttgatgatagaaaatagtccctgtat
ttatgcggagcaagccggccaatgatcgtatcaatcacactggctttagctctcttgcat
ggttatgtgctgcaggcgtccttatctttggatcatcgtccgcgatagcagtcaaaagta
tgggtatgatgaaaccagttccagcaaggccaggtggacctcctgttgtctttgatcata
catatatgacatccttcttccttttcgtgggcgaagcctgcagtttgattctttacggaa
tttgtcgcgtggttatccgtgcacggtcaaagaaacatgtaaccaaaacaaccagctttt
tggagccacttccaatcaatcagctcgataagaaacccttcaagccatgcc-cccacgca
ttcctctttcttgttccgacaatctttgaccttggcgcgaccgtcatgcttaacttctcc
atattttttgtagttgtatccgttcagcaaacaattagtaatttcgttgtagtattcgtc
gcactcttttctctgatctgctggcgtgactatcgccagcaatttgatctacctcacgtt
atcggcctcttaattatagcagcagggattgcagcagcatcatccgtctccatcgtgtat
ggcgacagcataggtacctcgcgcaatgcagtgctaggggttgtgttggggctcggaggg
acaatatttgcagcactctgtttcatatttgaggaactgtttctccgtagagttcatgta
ccaggaatgattggcgtgggcatagagggactctgggggatcggcctctgcgcatgcctc
attgctattatgaactttgtaccagacccttcacgatctgacagttctgatgcaggaaga
tccataatgctagaatcagtcgttgaatgggcacatcagatatctgtgcagcccattcag
attctcttcataattgtctatgccttcagcacccttctcttcaatgtgtccggtatggag
gtcactcgaagaatatcgtcggctacacgggccacattcaactcatgccgtgcaatgatt
gtttggcttgcttcattggctataggttgggagcactggagtattccgggatcaatcatt
atgatcgttgggtatgttctcatagttctgggaacgcttatatttaataacgttttcaag
attattccatactgtaagaga-atgaatatttctaagtatgggtgttggatgggtagaag
cagagaaacacataaagagataaagcaagatgaccgctgtcttgtctctgaaagtacaga
cccaaatagttgtgactgtaatacagacaagggctctgtagagactctggaatcctaagt
aaattattcttcaatatggtaatctcagataagacattgttcggggagtttgg
>P427_contig9 106409:112097
cagctgcctgaattgaaatgctaggatgtgatgtagctgtggagagacgcgcagagcatg
tagattgcagggcagatgtatccactgatattttgctccttgatgattgcagttgatctg
caagagtccacagttctttcaattctgaaacgacattatccgtctgaagatttttatcac
tagtttcagtgctagtaaagtgtgtggtgagaatgtttaagctaccacaatatttgcact
tgaaggaattagatgaggataacgatgcttctactggaagggctattccttcattgcttc
tagtaccatcatttgattggctatccaccatgcgcattatagaatccgatcgcttgacag
aagtggcccgtgaaatgatacgttctaggatatatagtgcatcagcttcaggcatttgtt
tgtgcaatcgaagaatgtcaacgaaggatttcctaaactcagatgacaatagctctgcac
ttctttccttttcatagatggtcaacttttgttgaagtcgtgcctctacctcttcagcta
ttaccttttcaaggttagtcctctgctgatctaaagtgttccgttcaacgatcacgcttt
cagcatctgtcttgatttgtgcgcagatttgctgaatgaactcttccctagcttgaagtt
cttgtgatttcgtagatatagcgtatacagccttagctacgtcccgttgaagagctgata
ggaagtcttcagatctcatcatcgctcgttcatactttaacctgatggtgcgtgcctctt
ccatgatactggctgctgcagcatcaacactacgtgattgtaagcccacaccagtagcac
cagcatgagagttagtagatacaacttgctagcatctgttgcagtttgttgaagatcctg
tatatctaataagcgttcattggcggcctctagttggcggttaattgcactcctgaggcc
atctgctggctgcgacttggatagtatagaattataatggttaagacgatctgctgcaag
cctagctgcgggagacattgggcgatgtggtagtgagatgtcacttgcagtagcattctg
cgatggtggtgctttagcaaaccgttctagctgtgcgagcattgtcgcagtgcgcttatt
ttcttccacaagttcctggttctccgtctgcagtttatcaagtgctgaattaagtgaaag
cagatgactagtaagctcctccacgtgtgctgaaagggccttgttagcattcttgagctc
actagcgttttcagcagagagcgaattgactgcaatgcctttgagatgtgtattttccat
ctgtaatttagacaactctacatccttggccttaatacgatagctcaaagaatctattgc
agatttatactctagcgttactttctggtgttctagctccatctgtgcggttttactatc
tgatttacggtgcaatccctcaatttcttttagtagacgttccaactctcgctcccgaag
tgctatagcagcctctcgtgcagtatacaggtcatccatccgctgaatatatgtcttatc
ttgctggatgcgggaagcttccgcttcttgttgcgtgcgaagacgtgaaaattcgtcgtc
tcgaactttatttaatcgatccaattcatccaattttctctttagctctttattttctag
ttgcagaaactggtaatttgcattcttctcatctagctgtgccttgtcgctaagatactt
cttacaaagctttgctgcttcttcttttgcggtcactgcttcgtctaccatgtcatttgc
cttctttttcagttctgcaagacgctgccgttccagggtgatgtgcccttctgctgtaac
aatatttatggctcgtgactctaggcggcgttccaaatcaacaacgcgctgcttcatagc
tgcatggctggatgtaagctgcattagttcgttattcttcgcttgaagccttgcctctgt
ttcactgagttgtcgctgcaccttagcaagacgcttttccgcgcgagagacagtctcgag
acgatgctgcaagtcgttcatgtctttttctagtttctttgactttgtctttatctcatc
ctcacgcctgtgcatatcatcgataaggctttgccgaaacgtagaggcttgactacagaa
gtgttgtgctgaataggtaagactggaatcaactggggtcatcctcgtagcttcggcagg
tagagatacagcatactgttgagacgccacgcggggaggcagccgtggcgttcgtttaag
catggttctccctttgttaaatctttaaaatgcattcactcatggttcctcgcgacgtct
ccccacagacacttgacatacgatccctatacaccttccatgagtcaattggtataggcc
gtacaggaactgtatacaaatgtacagagattcaatcgcggaatacggtagccataaaag
tgattaaagcacgtgaggtgcacggattcaatgaatatagactctgtcaatgggtcgaaa
ccctaatcggtctagatgtggaggggattgtaaaattctataaagtttacactgacaaaa
gtcatcagctattttacatcatcatgaaatattattccaatggtaatatcacaaacagta
tgtctggaaacaacagacacaggtggctagggagcaacaacgagaatctgcttgcggtct
gtgctcgcttgctatccgccattgcttttctgcacaaccaactctggctattgaacacca
caacaacaggtttgccgatcggagccatctccagtgacaacattctcttggatgaggagt
tctctccctaccttcttccaggaattggaactccaatgaactggaccagcagggccttct
ctacggagttgctcaataatgagttactcaccctggctccagaaaagattctagcagctg
ttggccagaagacacagcatggtatgggtacgcaacccagtgtcttgatcaatcctatga
acaagaagactacctctatcaaaaggtatctaacaaaagatgatctccaggtattgatga
aacataaggatgcacttctgaagcctacatttgcatcagatagctgggccctcggttgtc
ttctttttgcacttgtctttcaaaggtatccttttagacattctgacatcatgaatctct
catacggtctaccagaaaagggcacggaagcaagcagtggaatccccaaacctattagtg
aaataattcgtggccttctagtaactagtccatctggcagaatatcagttctccaagcac
ttaacatgctcccttcaccggatggtagagcagattgtgcaacagattacacaatagaac
agccggctaaagccagtgagaagatctattcagcacagcttaagtacatcatctcaacca
tggatgaatcactcgctaagttaagcacaatgcttctggattctgttaatgctcaaacag
aagcgcaagaggaggtaacgagactgttagggctgaaaacacaactggaagcagacgttc
aagtaaaaagcagaacgatcctgcaactgaaatatgagcttaagcgaatagtgaccagta
tgaaaatagatatatcaaaagctgacgagatagatac-agacaatctcacaagtgaagag
ctggtatctctagagagcgagtgcaagaaagtattggacaaaatagctaatacacgcctt
cttcgacgcagtccagaatgcgtagtgtgtctatctagaccgaaaaatataaagttggat
ccttgcaagcatgtatgcatatgccacgaatgttaccttcagctgctagataaacgctgt
ccaatttgtagagcgaccgtaatcagtattgagaaagtgtttttgtaggcctgaatttgc
catcgatatggcacagttcgaggctgacccattaaccggcttgtattgaaatgtgaacga
tttgtatggggcagccagttcctagatgcagtagtaagccatattattaagctctagatg
atgcctacaaacccacgtatgaggaaaaagcttgtctggagtgaagaggcatgtacttgg
ctgcaccagttagctttgcagaaagccacaaatctcatctaagaaagagatgc--tacac
ttacatgcagtgcaggtgatttatcgacttcagaggaaacaggagatgaggcgcaccact
ctcttatgaattaatgaattaattgaagtacaatgtagtgtatggtagtgtatgcaaatt
tcttttctaagcaacaactattgccaagttcttgttgatgatagaaaatagtccctgtat
ttatgcggagcaagccggctaatgatcgtatcaatcacactggctttagctctcttgcat
ggttatgtgctgcaggcgtccttatctttggatcatcgtccgcgatagcagtcaaaagta
tgggtatgatgaaaccagttccagcaaggccaggtggacctcctgttgtctttgatcata
catatatgacatccttcttccttttcgtgggcgaagcctgcagtttgattctttacggaa
tttgtcgcgtggttatccgtgcacggtcaaagaaacatgtaaccaaaacaaccagctttt
tggagccacttccaatcaatcagctcgataagaaacccttcaagccatgcc-cccacgca
ttcctctttcttgttccgacaatctttgaccttggcgcgaccgtcatgcttaacttctcc
atattttttgtagttgtatccgttcagcaaacaattagtaatttcgttgtagtattcgtc
gcactcttttctctgatctgctggcgtgactatcgccagcaatttgatctacctcacgtt
atcggcctcttaattatagcagcagggattgcagcagcatcatccgtctccatcgtgtat
ggcgacagcataggtacctcgcgcaatgcagtgctaggggttgtgttggggctcggaggg
acaatatttgcagcactctgtttcatatttgaggaactgtttctccgcagagttcatgta
ccagggatgatcggcgtgggcatagagggactctgggggatcggcctctgcgcatgcctc
attgctattatgaactttgtaccagacccttcacgatctgacagttctgatgcaggaaga
tccataatgctagaatcagtcgttgaatgggcacatcagatatctgtgcagcccattcag
attctcttcataattgtctatgccttcagcacccttctcttcaatgtgtccggtatggag
gtcactcgaagaatatcgtcggctacacgggccacattcaactcatgccgtgcaatgatt
gtttggcttgcttcattggctataggttgggagcactggagtattccgggatcaatcatt
atgatcgttgggtatgttctcatagttctgggaacgcttatatttaataacgttttcaag
attattccatactgtaagagagatgaatatttctaagtatgggtgttggatgggtagaag
cagagaaacacataaagagataaagcaagatgaccgctgtcttgtctctgaaggtacaga
cccaaatagttgtgactgtaatacagacaagggctctgtagagactctggaatcctaagt
aaattattcttcaatatggtaatctcagataagacatcgttcgggcagcttgg
>P458_contig1 3315098:3320785
cagctgcctgaattgaaatgctaggatgtgatgtagctgtggagatacgcgcagagcatg
tagattgcagggcagatgtatccactgatattttgctccttgatgattgcagttgatctg
caagagtccacagttctttcaattctgaaacgacattatccgtctgaagatttttatcac
tggtttcagtgctagtaaagtgtgtggtgagaatgtttaagctaccacaatatttgcact
tgaaggaattagatgaggataacgatgcttctactggaagggctattccttcattgcttc
tagtaccatcatttgattggctatccaccatgcgcattatagaatccgatcgcttgacag
aagtggcccgtgaaatgatacgttctaggatatatagtgcatcagcttcaggcatttttt
tgtgcaatcgaagaatatcaacgaaggatttcctaaactcagatgacaatagctctgcac
ttctttccttttcatagatggtcaacttttgttgaagtcgtgcctctacctcttcagcta
ttaccttttcaaggttagtcctctgctgatctagagtgttccgttcaacgatcacgcttt
cagcatctgtcttgatttgtgcgcagatttgctgaatgaactcttccctagcttgaagtt
cttgtgatttcgtagatatagcgtatacagccttagctacgtcccgttgaagagctgata
ggaagtcttcagatctcatcatcgctcgttcatattttaacctgatggtgcgtgcctctt
ccatgatactggctgctgctgcatcaacactacgtgattgtaagcccacaccagtagcac
cagcatgagagttagtag--acaacttgctagcatctgttgcagtttgttgaagatcctg
tatatctaataagcgttcattggcggcctctatttgacggttaattgcactcttgaggcc
atctgctggttgcgacttggatagtatagaattataatggttaagacgatctgctgcaag
cctagctgcgggagacattgggcgatgtggtagtgagatgtcacttgcagtagcattctg
cgatggtggtgctttagcaaaccgttctagctgtgcgagcattgtcgcattgcgcttatt
ttcttccacaagttcctggttctccgtctgcagtttatcaagtgctgaattaagtgaaag
cagatgactagtaagctcctccacgtgtgctgaaagggccttgttagcattcttgagctc
actagcgttttcagcagagagcgaattgactgcaatgcctttgagatgtgcattttccat
ctgtaatttagacaactctacatccttggccttaatacgatagctcaaagaatctattgc
agatttatactctagcgttactttctggtgttctagctccatctgtgcggttttactatc
tgatttacggtgcaatccctcaatttcttttagtagacgttccaactctcgctcccgaag
tgctatagcagcctctcgtgcagtatacaggtcatccatccgctgaatatatgtcttatc
ttgctggatgcgggaagcttccgcttcttgttgcgtgcgaagacgtgaaaattcgtcgtc
tcgaactttatttaatcgatccaattcatccaattttctctttagctctttattttctag
ttgcagaaactggtaatttgcattcttctcatctagttgtgccttgtcgctaagatactt
cttacaaagctttgctgcttcttcttttgcggttactgcttcgtctaccatgtcatttgc
cttctttttcagttctgcaagacgctgccgttccagggtgatgtgcccttctgctgtaac
aatatttatggctcgtgactctaggcggcgttccaaatcaacaacgcgctgcttcatagc
tgcatggctggatgtaagctgcattagttcgttattcttcgcttgaagcgttgcctctgt
ttcactgagttgtcgctgcaccttagcaagacgcttttccgcgcgagagacagtctcgag
acgatgctgcaagtcgttcatgtctttttctagtttctttgactttgtctttatctcatc
ctcacgcctgtgcatatcatcgataaggctttgccgaaacgtagaggcttgactacagaa
gtgttgtgctgaataggtaagactggaatcaactggggtcatcctcgtagcttcggcagg
tagagatacagcatgctgctgagacgccacgcggggaggcagccgtggcgttcgtttaag
catggttctccctttgttaaatctttaaaatgcattcactcatggttcctcgcgacgtct
ccccacagacacttgacatacgatccctatacaccttccatgagtcaattggtataggcc
gtacaggaactgtatacaaatgtacagagattcaatcgcggaatacggtagccataaaag
tgattaaagcacgtgaggtgcacggattcaatgaatatagactctgtcaatgggtcgaaa
ccctaatcggtctagatgtggaggggattgtaaaattctataaagtttacactgacaaaa
gtcatcagctattttacatcatcatgaaatattattccaatggtaatatcacaaacagta
tgtctggaaacaacagacacaggtggctagggagcaacaacgagaatctgcttgcggtct
gtgctcgcttgctatccgccattgcttttctgcacaaccaactctggctattgaacacca
caacaacaggtttgccgatcggagccatctccagtgacaacattctcttggatgaggagt
tctctccctaccttcttccaggaattggaactccaatgaactggaccagcagggccttct
ctacggagtcgctcaataatgagttactcaccctggctccagaaaagattctagcagctg
ttggccagaagacacagcatggtatgggtacgcaacccagtgtcttgatcaatcctatga
acaagaagactacctctatcaaaaggtatctaacaaaagatgatctccaggtattgatga
aacataaggatgcacttctgaagcctacatttgcatcagatagctgggccctcggttgtc
ttctttttgcacttgtctttcaaaggtatccttttagacattctgacatcatgagtctct
catacggtctaccagaaaagggcacggaagcaagcagtggaatccccaaacccattagtg
aaataattcgtggccttctagtaactagtccatctggcagaatatcagttctccaagcac
ttagcatgctcccttcaccggatggtagagcagattgtgcaacagattacacaatagaac
agccggctaaagccagtgagaagatctattcagcacagcttaagtacatcatctcaacca
tggatgaatcactcgctaagttaagcacaatgcttctggattctgttaatgctcaaacag
aagcgcaagaggaggtaacgagactgttagggctgaaaacacaactggaagcagacgttc
aagtaaaaagcagaacgatcctgcaactgaaatatgagcttaagcgaatagtgaccagta
tgaaaatagatatatcaaaagctgacgagatagatac-agacaatctcacaagtgaagag
ctggtatctctggagagcgagtgcaagaaagtattggacaaaatagctaatacacgcctt
cttcgacgcagtccagaatgcgtagtgtgtctatctagaccgaaaaatataaagttggat
ccttgcaagcatgtatgcatatgccacgaatgttaccttcagctgctagataaacgctgt
ccaatttgtagagcgaccgtaatcagtattgagaaagtgtttttgtaggcctgaatttgc
catcgatatggcacagttcgaggctgacccattaaccggcttgtattgaaatgtgaacga
tttgtatggggcagccagttcctagatgccgtagtaagccatattattaagctctagatg
atgcctacaaacccacgtatgaggaaaaagcttgtctggagtgaagaggcatgtacttgg
ctgcaccagttagctttgcagaaagccacaaatctcatctaagaaagagatgctatacac
ttacatgcagtgcaggtgatttatcgacttcagaggaaacaggagatgaggcgcaccact
ctcttatgaattaatgaattaattgaagtacaatgtagtgtatggtagtgtatgcaaatt
tcttttctaagcaacaactattgccaagttcttgttgatgatagaaaatagtccctgtat
ttatgcggagcaagccggccaatgatcgtatcaatcacactggctttagctctcttgcat
ggttatgtgctgcaggcgtccttatctttggatcatcgtccgcgatagcagtcaaaagta
tgggtatgatgaaaccagttccagcaaggccaggtggacctcctgttgtctttgatcata
catatatgacatccttcttccttttcgtgggcgaagcctgcagtttgattctttacggaa
tttgtcgcgtggttatccgtgcacggtcaaagaaacatgtaaccaaaacaaccagctttt
tggagccacttccaatcaatcagctcgataagaaacccttcaagccatgcc-cccacgca
ttcctctttcttgttccgacaatctttgaccttggcgcgaccgtcatgcttaacttctcc
atattttttgtagttgtatccgttcagcaaacaattagtaatttcgttgtagtattcgtc
gcactcttttctctgatctgctggcgtgactatcgccagcaatttgatctacctcacgtt
atcggcctcttaattatagcagcagggattgcagcagcatcatccgtctccatcgtgtat
ggcgacagcataggtacctcgcgcaatgcagtgctaggggttgtgttggggctcggaggg
acaatatttgcagcactctgtttcatatttgaggaactgtttctccgtagagttcatgta
ccaggaatgattggcgtgggcatagagggactctgggggatcggcctctgcgcatgcctc
attgctattatgaactttgtaccagacccttcacgatctgacagttctgatgcaggaaga
tccataatgctagaatcagtcgttgaatgggcacatcagatatctgtgcagcccattcag
attctcttcataattgtctatgccttcagcacccttctcttcaatgtgtccggtatggag
gtcactcgaagaatatcgtcggctacacgggccacattcaactcatgccgtgcaatgatt
gtttggcttgcttcattggctataggttgggagcactggagtattccgggatcaatcatt
atgatcgttgggtatgttctcatagttctgggaacgcttatatttaataacgttttcaag
attattccatactgtaagaga-atgaatatttctaagtatgggtgttggatgggtagaag
cagagaaacacataaagagataaagcaagatgaccgctgtcttgtctctgaaagtacaga
cccaaatagttgtgactgtaatacagacaagggctctgtagagactctggaatcctaagt
aaattattcttcaatatggtaatctcagataagacattgttcgggaagtttgg
