# Supplementary material for: High resolution multi-locus sequence typing scheme for Giardia duodenalis assemblage B outbreak and population analysis
Source: PLoS Negl Trop Dis. 2026 Jul 15;20(7):e0014528. doi: 10.1371/journal.pntd.0014528 (PMC13395364; doi:10.1371/journal.pntd.0014528)
Supplement: S2 Appendix — (ZIP) [file pntd.0014528.s002.zip › S2_Appendix/annotated_alignment_641_k501_ash0.9_reads20_c5fae58a8e06ab8ea3bd9122779feb0c.fasta]

>POIs
----------------------------------------------------------------------------------------------------------------------------------------------------------------------------------------------------------------------------------------------------------------------------------------------------------------------------------------------------------------------------------------------------------------------------------------------------------------------------------------------------------------------------------------------------------------------------------------------------------------Y--Y----Y----YYYY-Y-Y-Y---YY-YYY-----Y----Y--YY--Y--YY--YY-YYYY--Y----YYY-Y-Y-----Y---Y---Y--YY----YYY--Y-------Y-Y-YYY--Y---Y-------YY--------Y-Y---YY-YY---Y-------YYY--------YY---------YYY-Y----YYY--Y------YY-----YYYY-YYYY--YYYYY-----YYYYYY--Y---Y---Y-----------------------------------------------------------------------------------------------------------------------------------------------------------------------------------------------------------------------------------------------------------------------------------------------------------------------------------------------------------------------------------------------------------------------------------------------------------------------------------------------------------------------------------------------------------------------------------------------------------------------------------------------------------------------------------------------------------------------------------------------------------------------------------------------------------------------------------------------------------------------------------------------------------------------------------------------------------------------------------------------------------------------------------------------------------------------
>GCA_011634595.1_contig14 360537:362400
gcggaatccgatgatcatcatttcgtcgatctactggcaccatacaagaagagtgatgga
atcatgagcgctcagaagccggttattgtccttggccatatcctcgacagtcaggaaaac
gttatgcttcgtcgtagtgcagacgccgtgaatactgtaccaaatatgtcgacggctctt
gacaacctacatctgtctaactcgcgttctcagcctgcatctactctccaagacattagc
aagccactagagcgctccaagctggttcctgtcgatgatatgatgactatagcaagcaca
cgggacacgtgcaagaagggtcttagaagagtatgtgattgttcacggtgttcacggaac
atgaacaatggttttctacagacgatgggggactttgcagacccaaaaccagtggggtcg
acacacaaagctgatgctgactcgatagcatttgcgcagaaaatgatgacgggagatatg
actgatggatattatcggcgtagatttgttgcaacctctgttagaagtatagcagatagg
cctaagtacgactgagacctctacttgttgtaaatttatgaccgttggatcttgtttgtt
tatcctaaattcaatgacaacaaatcccatcgcaaccaaccttctagcaactattgatga
gatatcacagcgccaggatgccaccatgcgctttgttgagcggatagcaaagcagctagg
acacctaaaaggcgtactagaatctagccagaggccctttccgggccctaatatgacgaa
atcagaactaaccacatcgctaggagaaatactaaagtatatagaggctaatttactgga
aaccaacgatgttcgtgagcttctttcaggtcttggggaaacacttgatggaattagctc
cccgtcagataaagcgttggtgaagaccaaactggacttgggactttctgattgttacct
tataatggaggggcttcttgcagcgaaagaaatagggcaatacattctgctaaatactga
caaggaggctaagcaagacacaccctcagagctaactgcagat------------gagca
ggacgatgaactctctatccatgtggatatattgtcagaaagccttgctgatgaggtatc
ctcgttaccaacaggagcaaagttaagcgatcccggacggcgggttaagttcgatcatga
taacggatcatcactcagtagcctccctgaatcaactgtgatgaatagcttgactaacag
ctatcctagtggaccctctgactctataaagagtgcctcaaaaacatctatacaagcaaa
actggaagaatttcttgccattagagccaatgcaaagcagaagaaacatgaacctgcaaa
taagcttcctccgactgtgcctcagcatggaaagacactaccaattacatctcttaattt
gagtgtgacaagtgtagactccaatgcaaatgacagtttgttagtagagcatgctccatt
ggcagctagtgccagtgtgttggattctactgaaccacaaaatagtcgtcaaaacgttgt
tccaatacaatctcttaaaactctagagtctatttcagaaatggaacagcacactacaga
gaagaagctcgatactatagcaaactctcatcagcaactgataaaatctaataaggttaa
caaaggtagcacagggcatggcgcacgtgccggaagcactagtaaaactcctttgagggc
tataaacactcctcaccagaattgtccaacagcgcagccaacagcacgacctaattctgt
taagaaaaccaagcctatagtattattagacaatgtttctttgagtatagcgatttcacc
tcggcagattcgtgtt
>GCA_001543975.1_contig67 24800:26675
gcggaatccgatgatcatcatttcgtcgatctactggcaccatacaagaagagtgatgga
atcatgagcgctcagaagccggttattgtccttggccatatcctcgacagtcaggaaaat
gttatgcttcgtcgtagtgcagacgccgtgaatactgtaccaaatatgtcgacggctctt
gacaacctacatctgtctaactcgcgttctcagcctgcatctactctccaagacattagc
aagccactagagcgctccaagctggttcctgtcgatgatatgatgactatagcaagcaca
cgggacacgtgcaagaagggtcttagaagagtatgtgattgttcacggtgttcacggaac
atgaacaatggttttctacagacgatgggggactttgcagacccaaaaccagtggggtcg
acacacaaagctgatgctgactcgatagcatttgcgcagaaaatgatgacgggagatatg
actgatggatattatcggcgtagatttgttgcaacctctgttagaagtatagcagatagg
cctaagtacgactgagacctctacttgttgtaaatttatgaccgttggatcttgcttgtt
tatcctaaattcaatgacaacaaatcccatcgcaaccaaccttctagcaactattgatga
gatatcacagcgccaggatgccaccatgcgctttgttgagcggataacaaagcagctagg
atacctaaaaggcgtactagaatctagccagggaccctttccgggccctaatatgacgaa
atcagaactaaccacatcgctaggagaaatactaaagtatatagaggctaatttactgga
aaccaacgatgttcgtgagcttctttcaggtcttggggaaacacttgatggaattagctc
cccgtcagataaagcgttggtgaagaccaaactggacttgggactttctgattgttacct
tataatggaggggcttcttgcagcgaaagaaatagggcaatacattctgctaaatactga
caaggaggctaagcaagacacaccctcagagctaactgcagatgagcaggacgaggagca
ggacgatgaactctctatccatgtggatatattgtcagaaagccttgctgatgaggtatc
ctcgttaccaacaggagcaaagttaagcgatcccggacggcgggttaagttcgatcatga
taacggatcatcactcagtagcctccctgaatcaactgtgatgaatagcttgactaacag
ctatcctagtggaccctctgactctataaagagtgcctcaaaaacatctatacaagcaaa
actggaagaatttcttgccattagagccaatgcaaagcagaagaaacatgaacctacaaa
taagcttcctccgactgtgcctcagcatggaaagaccctaccaattacatctcttaattt
gagtgtgacaagtgtagactccaatgcaaatgacagtttgttagtagagcatgctccatt
ggcagctagtgccagtgtgttggattctactgaaccacaaaatagtcgtcaaaacgttgt
tccaatacaatctcttaaaactctagagtctatttcagaaatggaacagcacactacaga
gaagaagctcgatactatagcaaactctcatcagcaactgataaaatctaataaggttaa
caaaggtagcacagggcatggcgcacgtgccggaagcactagtaaaactcctttgagggc
tataaacactcctcaccagaattgtccaacagcgcagccaacagcacgacctaattctgt
taagaaaaccaagcctatagtattattagacaatgtttctttgagtatagcgatttcacc
tcggcagattcgtgtt
>Gerbil_contig012.1 complement(299074:300937)
gcggaatctgatgatcatcatttcgtcgatctactggcaccatacaagaagagtgatgga
atcatgagcgctcagaagccggttattgtccttggccatatcctcgacagtcaggaaaac
gttatgcttcgtcgtagtgcagacgccgtgaatactgtaccaaatatgtcgacggctctt
gacaacctacatctgtctaactcgcgttctcagcctgcatctactctccaagacattagc
aagccactagagcgctccaagctggttcctgtcgatgatatgatgactatagcaagcaca
cgggatacgtgcaagaagggtcttagaagagtatgtgattgttcacggtgttcacggaac
atgaacaatggttttctacagacgatgggggactttgcagacccaaaaccagtggggtcg
acacacaaagctgatgctgactcgatagcatttgcgcagaaaatgatgacgggagatatg
actgatggatattatcggcgtagatttgttgcaacctctgttagaagtatagcagatagg
cctaagtacgactgagacctctacttgttgtaaatttatgaccgttggatcttgcttgtt
tatcctaaattcaatgacaacaaatcccatcgcaaccaaccttctagcaactattgatga
gatatcacagcgccaggatgccaccatgcgctttgttgagcggataacaaaacagctagg
acacctaaaaggcgtactagaatctagccaggggccctttccgggccctaatatgacgaa
atcagaactaaccacatcgctaggagaaatactaaagtatatagaggctaatttactgga
aaccaacgatgttcgtgagcttctttcaggtcttggggaaacacttgatggaattagctc
cccgtcagataaagcgttggtgaagaccaaactggacttgggactttctgattgttacct
tataatggaggggcttcttgcagcgaaagaaatagggcaatacattctgctaaatactga
caaggaggctaagcaagacacaccctcagagctaactgcagat------------gagca
ggacgatgaactctctatccatgtggatatattgtcagaaagccttgctgatgaggtatc
ctcgttaccaacaggagcaaagttaagcgatcccggacggcgggttaagttcgatcatga
taacggatcatcactcagtagcctccctgaatcaactgtgatgaatagcttgactaacag
ctatcctagtggaccctctgactctataaagagtgcctcaaaaacatctatacaagcaaa
actggaagaatttcttgccattagagccaatgcaaagcagaagaaacatgaacctacaaa
taagcttcctccgactgtgcctcagcatggaaagaccctaccaattacatctcttaattt
gagtgtgacaagtgtagactccaatgcaaatgacagtttgttagtagagcatgctccatt
ggcagctagtgccagtgtgttggattctactgaaccacaaaatagtcgtcaaaacgttgt
tccaatacaatctcttaaaactctagagtctatttcagaaatggaacagcacactacaga
gaagaagctcgatactatagcaaactctcatcagcaactgataaaatctaataaggttaa
caaaggtagcacagggcatagcgcacgtgccggaagcactagtaaaactcctttgagggc
tataaacactcctcaccagaattgtccaacagcgcaaccaacagcacgacctaattctgt
taagaaaaccaagcctatagtattattagacaatgtttctttgagtatagcgatttcacc
tcggcagattcgtgtt
>Gi-P132_contig012.1 complement(299080:300955)
gcggaatccgatgatcatcatttcgtcgatctactggcaccatacaagaagagtgatgga
atcatgagcgctcagaagccggttattgtccttggccatatcctcgacagtcaggaaaac
gttatgcttcgtcgtagtgcagacgccgtgaatactgtaccaaatatgtcgacggctctt
gacaacctacatctgtctaactcgcgttctcagcctgcatctactctccaagacattagc
aagccactagagcgctccaagctggttcctgtcgatgatatgatgactatagcaagcaca
cgggacacgtgcaagaagggtcttagaagagtatgtgattgttcacggtgttcacggaac
atgaacaatggttttctacagacgatgggggactttgcagacccaaaaccagtggggtcg
acacacaaagctgatgctgactcgatagcatttgcgcagaaaatgatgacgggagatatg
actgatggatattatcggcgtagatttgttgcaacctctgttagaagtatagcagatagg
cctaagtacgactgagacctctacttgttgtaaatttatgaccgttggatcttgcttgtt
tatcctaaattcaatgacaacaaatcccatcgcaaccaaccttctagcaactattgatga
gatatcacagcgccaggatgccaccatgcgctttgttgagcggataacaaagcagctagg
acacctaaaaggcgtactagaatctagccaggggccctttccgggtcctaatatgacgaa
atcagaactaaccacatcgctaggagaaatactaaagtatatagaggctaatttactgga
aaccaacgatgttcgtgagcttctttcaggtcttggggaaacacttgatggaattagctc
cccgtcagataaagcgttggtgaagaccaaactggacttgggactttctgattgttacct
tataatggaggggcttcttgcagcgaaagaaatagggcaatacattctgctaaatactga
caaggaggctaagcaagacacaccctcagagctaactgcagatgagcaggacgaggagca
ggacgatgaactctctatccatgtggatatattgtcagaaagccttgctgatgaggtatc
ctcgttaccaacaggagcaaagttaagcgatcccggacggcgggttaagttcgatcatga
taacggatcatcactcagtagcctccctgaatcaactgtgatgaatagcttgactaacag
ctatcctagtggaccctctgactctataaagagtgcctcaaaaacatctatacaagcaaa
actggaagaatttcttgccattagagccaatgcaaagcagaagaaacatgaacctacaaa
taagcttcctccgactgtgcctcagcatggaaagaccctaccaattacatctcttaattt
gagtgtgacaagtgtagactccaatgcaaatgacagtttgttagtagagcatgctccatt
ggcagctagtgccagtgtgttggattctactgaaccacaaagtagtcgtcaaaacgttgt
tccaatacaatctcttaaaactctagagtctatttcagaaatggaacagcacactacaga
gaagaagctcgatactatagcaaactctcatcagcaactgataaaatctaataaggttaa
caaaggtagcacagggcatggcgcacgtgccggaagcactagtaaaactcctttgagggc
tataaacactcctcaccagaattgtccaacagcgcagccaacagcacgacctaattctgt
taagaaaaccaagcctatagtattattagacaatgtttctttgagtatagcgatttcacc
tcggcagattcgtgtt
>Gi-P289_contig012.1 complement(299082:300957)
gcggaatccgatgatcatcatttcgtcgatctactggcaccatacaagaagagtgatgga
atcatgagcgctcagaagccggttattgtccttggccatatcctcgacagtcaggaaaac
gttatgcttcgtcgtagtgcagacgccgtgaatactgtaccaaatatgtcaacggctctt
gacaacctacatctgtctaactcgcgttctcagcctgcatctactctccaagacattagc
aagccactagagcgctccaagctggttcctgtcgacgatatgatgactatagcaagcaca
cgggacacktgcaaraagggtcttagaagagtatgtgattgttcacggtgttcacggaac
atgaacaatggttttctacagacgatgggggactttgcagacccaaaaccagtggggtcg
acacacaaagctgatgctgactcgatagcatttgcgcagaaaatgatgacgggagatatg
actgatggatattatcggcgtagatttgttgcaacctctgttagaagtatagcagatagg
cctaagtacgactgagacctctacttgttgtaaatttatgaccgttggatcttgcttgtt
tatcctaaattcaatgacaacaaatcccatcrcaaccaaccttctagcaactattgatga
gatatcacagcgccaggatgccaccatgcgctttgttgagcggataacaaagcagctagg
acacctaaaaggcgtactagaatctagccaggggccctttccgggccctaatatgacgaa
atcagaactaaccacatcgctaggagaaatactaaagtatatagaggctaatttrctgga
aaccaacgatgttygtgagctyctttcaggtcttggggaaacacttgatggaattagctc
cccgtcagataaagcgttggtgaagaccaaactggacttgggactttctgattgttacct
tataatggaggggcttcttgcagcgaaagaaatagggcaatacattctgctaaatactga
caaggaggctaagcaagacacaccctcagagctaactgcagatgagcaggacgaggagca
ggacgatgaactctctatccatgtggatatattgtcagaaagccttgctgatgaggtatc
ctcgttaccaacaggagcaaagttaagcgatcccggacggcgggttaagttcgatcatga
taacggatcatcactcagtagcctccctgaatcaactgtgatgaatagcttgactaacag
ctatcctagtggaccctctgactctataaagagtgcctcaaaaacatctatacaagcaaa
actggaagaatttcttgccattagagccaatgcaaagcagaagaaacatgaacctacaaa
taagcttcctccgactgtgcctcagcatggaaagaccctaccaattacatctcttaattt
gagtgtgacaagtgtagactccaatgcaaatgacagtttgttagtagagcatgctccatt
ggcagctagtgccagtgtgttggattctactgaaccacaaagtagtcgtcaaaacgttgt
tccaatacaatctcttaaaactctagagtctatttcagaaatggaacagcacactacaga
gaagaagctcgatactatagcaaactctcatcagcaactgataaaatctaataaggttaa
caaaggtagcacagggcatggcgcacgtgccggaagcactagtaaaactcctttgagggc
tataaacactcctcaccagaattgtccaacagcgcagccaacagcacgacctaattctgt
taagaaaaccaagcctatagtattattagacaatgtttctttgagtatagcgatttcacc
tcggcagattcgtgtt
>Gi-P448_contig012.1 complement(299077:300952)
gcggaatccgatgatcatcatttcgtcgatctactggcaccatacaagaagagtgatgga
atcatgagcgctcagaagccggttattgtccttggccatatcctcgacagtcaggaaaac
gttatgcttcgtcgtagtgcagacgccgtgaatactgtaccaaatatgtcgacggctctt
gacaacctacatctgtctaactcgcgttctcagcctgcatctactctccaagacattagc
aagccactagagcgctccaagctggttcctgtcgatgatatgatgactatagcaagcaca
cgggacacgtgcaagaagggtcttagaagagtatgtgattgttcacggtgttcacggaac
atgaacaatggttttctacagacgatgggggactttgcagacccaaaaccagtggggtcg
acacacaaagctgatgctgactcgatagcatttgcgcagaaaatgatgacgggagatatg
actgatggatattatcggcgtagatttgttgcaacctctgttagaagtatagcagatagg
cctaagtacgactgagacctctacttgttgtaaatttatgaccgttggatcttgcttgtt
tatcctaaattcaatgacaacaaatcccatcgcaaccaaccttctagcaactattgatga
gatatcacagcgccaggatgccaccatgcgytttgttgagcggataacaaagcagctagg
acacctaaaaggcgtactagaatctagccaggggccctttccgggccctaatatgacgaa
atcagagctaaccacatcgctaggagaaatactaaagtatatagaggctaatttactgga
aaccaacgatgttcgtgagcttctttcaggtcttggggaaacacttgatggaattagctc
cccgtcagataaagcgttggtgaagaccaaactggacttgggactttctgattgttacct
tataatggaggggcttcttgcagcgaaagaaatagggcaatacattctgctaaatactga
caaggaggctaagcaagacacaccctcagagctaactgcagatgagcaggacgaggagca
ggacgatgaactctctatccatgtggatatattgtcagaaagccttgctgatgaggtatc
ctcgttaccaacaggagcaaagttaagcgatcctggacggcgggttaagttcgatcatga
taacggatcatcactcagtagcctccctgaatcaactgtgatgaatagcttgactaacag
ctatcctagtggaccctctgactctataaagagtgcctcraaaacatctatacaagcaaa
actggaagaatttcttgccattagagccaatgcaaagcagaagaaacatgaacctacaaa
taagcttcctccgactgtgcctcagcatggaaagaccctaccaattacatctcttaattt
gagtgtgacaagtgtagactccaatgcaaatgacagtttgttagtagagcatgctccatt
ggcagctagtgccagtgtgttggattctactgaaccacaaaatagtcgtcaaaacgttgt
tccaatacaatctcttaaaactctagagtctatttcagaaatggaacagcacactacaga
gaagaagctcgatactatagcaaactctcatcagcaactgataaaatctaataaggttaa
caaaggtagcacagggcatggcgcacgtgccggaagcactagtaaaactcctttgagggc
tataaacactcctcaccagaattgtccaacagcgcagccaacagcacgacctaattctgt
taagaaaaccaagcctatagtattattagacaatgtttctttgagtatagcgatttcacc
tcggcagattcgtgtt
>Gi-P514_contig012.1 complement(299091:300966)
gcggaatccgatgatcatcatttcgtcgatctactggcaccatacaagaagagtgatgga
atcatgagcgctcagaagccggttattgtccttggccatatcctcgacagtcaggaaaac
gttatgcttcgtcgtagtgcagacgccgtgaatactgtaccaaatatgtcgacggctctt
gacaacctacatctgtctaactcgcgttctcagcctgcatctactctccaagacattagc
aagccactagagcgctccaagctggttcctgtcgatgatatgatgactatagcaagcaca
cgggacacgtgcaagaagggtctyagaagagtatgtgattgttcacggtgttcacggaac
atgaacaatggttttctacagacgatgggggactttgcagacccaaaaccagtggggtcg
acacacaaagctgatgctgactcgatagcatttgcgcagaaaatgatgacgggagatatg
actgatggatattatcggcgtagatttgttgcaacctctgttagaagtatagcagatagg
cctaagtacgactgagacctctacttgttgtaaatttatgaccgttggatcttgcttgtt
tatcctaaattcaatgacaacaaatcccatcgcaaccaaccttctagcaactattgatga
gatatcacagcgccaggatgccaccatgcgctttgttgagcggataacaaagcagctagg
acacctaaaaggcgtactagaatctagccaggggccctttccgggccctaatatgacgaa
atcagagctaaccacatcgctaggagaaatactaaagtatatagaggctaatttactgga
aaccaacgatgttcgtgagcttctttcaggtcttggggaaacacttgatggaattagctc
cccgtcagataaagcgttggtgaagaccaaactggacttgggactttctgattgttacct
tataatggaggggcttcttgcagcgaaagaaatagggcaatacattctgctaaatactga
caaggaggctaagcaagacacaccctcagagctaactgcagatgagcaggacgaggagca
ggacgatgaactctctatccatgtggatatattgtcagaaagccttgctgatgaggtatc
ctcgttaccaacaggagcaaagttaagcgatcccggacggcgggttaagttcgatcatga
taacggatcatcactcagtagcctccctgaatcaactgtgatgaatagcttgactaacag
ctatcctagtggaccctctgactctataaagagtgcctcaaaaacatctatacaagcaaa
actggaagaatttcttgccattagagccaatgcaaagcagaagaaacatgaacctacaaa
taagcttcctccgactgtgcctcagcatggaaagaccctaccaattacatctcttaattt
gagtgtgacaagtgtagactccaatgcaaatgacagtttgttagtagagcatgctccatt
ggcagctagtgccagtgtgttggattctactgaaccacaaagtagtcgtcaaaacgttgt
tccaatacaatctcttaaaactctagagtctatttcagaaatggaacagcacactacaga
gaagaagctcgatactatagcaaactctcatcagcaactgataaaatctaataaggttaa
caaaggtagcacagggcatggcgcacgtgctggaagcactagtaaaactcctttgagggc
tataaacactcctcaccagaattgtccaacagcgcagccaacagcacgacctaattctgt
taagaaaaccaagcctatagtattattagacaatgtttctttgagtatagcgatttcacc
tcggcaaattcatgtt
>Gi-P521_contig012.1 complement(299069:300944)
gcggaatccgatgatcatcatttcgtcgatctactggcaccatacaagaagagtgatgga
atcatgagcgctcagaagccggttattgtccttggccatatcctcgacagtcaggaaaac
gttatgcttcgtcgtagtgcagacgccgtgaatactgtaccaaatatgtcgacggctctt
gacaacctacatctgtctaactcgcgttctcagcctgcatctactctccaagacattagc
aagccactagagcgctccaagctggttcctgtcgaygatatgatgactatagcaagcaca
cgggacacgtgcaagaagggtcttagaagagtatgtgattgttcacggtgttcacggaac
atgaacaatggttttctacagacgatgggggactttgcagacccaaaaccagtggggtcg
acacacaaagctgatgctgactcgatagcatttgcgcagaaaatgatgacgggagatatg
actgatggatattatcggcgtagatttgttgcaacctctgttagaagtatagcagatagg
cctaagtacgactgagacctctacttgttgtaaatttatgaccgttggatcttgcttgtt
tatcctaaattcaatgacaacaaatcccatcgcaaccaaccttctagcaactattgatga
gatatcacagcgccaggatgccaccatgcgctttgttgagcggataacaaagcagctagg
acacctaaaaggcgtactagaatctagccaggggccctttccgggccctaatatgrcgaa
atcagagctaaccacatcgctaggagaaatactaaagtatatagaggctaatttactgga
aaccaacgatgttcgtgagcttctttcaggtcttggggaaacacttgatggaattagctc
cccgtcagataaagcgttggtgaagaccaaactggacttgggactttctgattgttacct
tataatggaggggcttcttgcagcgaaagaaatagggcaatacattctgctaaatactga
caaggaggctaagcaagacacaccctcagagctaactgcagatgagcaggacgaggagca
ggacgatgaactctctatccatgtggatatattgtcagaaagccttgctgatgaggtatc
ctcgttaccaacaggagcaaagttaagcgatcccggacggcgggttaagttcgatcatga
taacggatcatcactcagtagcctccctgaatcaactgtgatgaatagcttgactaacag
ctatcctagtggaccctctgactctataaagagtgcctcaaaaacatctatacaagcaaa
actggaagaatttcttgccattagagccaatgcaaagcagaagaaacatgaacctacaaa
taagcttcctccgactgtgcctcagcatggaaagaccctaccaattacatctcttaattt
gagtgtgacaagtgtagactccaatgcaaatgacagtttgttagtagagcatgctccatt
ggcagctagtgccagtgtgttggattctactgaaccacaaaatagtcgtcaaaacgttgt
tccaatacaatctcttaaaactctagagtctatttcagaaatggaacagcacactacaga
gaagaagctcgatactatagcaaactctcatcagcaactgataaaatctaataaggttaa
caaaggtagcacagggcatggcgcacgtgccggaagcactagtaaaactcctttgagggc
tataaacactcctcaccagaattgtccaacagcgcagccaacagcacgacctaattctgt
taagaaaaccaagcctatagtattattagacaatgtttctttgagtatagcgatttcacc
tcggcagattcgtgtt
>Gi-P528_contig012.1 complement(299061:300936)
gcggaatccgatgatcatcatttcgtcgatctactggcaccatacaagaagagtgatgga
atcatgagcgctcagaagccggttattgtccttggccatatcctcgacagtcaggaaaac
gttatgcttcgtcgtagtgcagacgccgtgaatactgtaccaaatatgtcgacggctctt
gacaacctacatctgtctaactcgcgttctcagcctgcatctactctccaagacattagc
aagccactagagcgctccaagctggttcctgtcgatgatatgatgactatagcaagcaca
cgggacacgtgcaagaagggtcttagaagagtatgtgattgttcacggtgttcacggaac
atgaacaatggttttctacagacgatgggggactttgcagacccaaaaccagtggggtcg
acacacaaagctgatgctgactcgatagcatttgcgcagaaaatgatgacgggagatatg
actgatggatattatcggcgtagatttgttgcaacctctgttagaagtatagcagatagg
cctaagtacgactgagacctctacttgttgtaaatttatgaccgttggatcttgcttgtt
tatcctaaattcaatgacaacaaatcccatcgtaaccaaccttctagcaactattgatga
gatatcacagcgccaggatgccaccatgcgctttgttgagcggataacaaaacagctagg
acacctaaaaggcgtactagaatctagccaggggccctttccgggccctaatatgacgaa
atcagagctaaccacatcgttaggagaaatactaaagtatatagaggctaatttactaga
aaccaacgatgttcgtgagcttctttcaggtcttggggaaacacttgatggaattagctc
cccgtcagataaagcgttggtgaagaccaaactggacttgggactttctgattgttacct
tataatggaggggcttcttgcagcgaaagaaatagggcaatacattctgctaaatactga
caaggaggctaaacaagacacaccctcagagctaactgcagatgaacaagacgaggagca
ggacgatgaactctctatccatgtggatatattgtcagaaagccttgctgatgaggtatc
ctcgttaccaacaggagcaaagttaagcgatcccggacggcgggttaagttcgatcatga
taacggatcatcactcagtagcctccctgaatcaactgtgatgaatagcttgactaacag
ctatcctagtggaccctctgactctataaagagtgcctcaaaaacatctatacaagcaaa
actggaagaatttcttgccattagagccaatgcaaagcagaagaaacatgaacctacaaa
taagcttcctccgactgtgcctcagcatggaaagacactaccaattacatctcttaattt
gagtgtgacaagtgtagactccaatgcaaatgacagtttgttagtagagcatgctccatt
ggcagctagtgccagtgtgttgggttctactgaaccacaaaatagtcgtcaaaacgttgt
tccaatacaatctcttaaaactctagagtctatttcagaaatggaacagcacactacaga
gaagaagctcgatactatagcaaactctcatcagcaactgataaaatctaataaggttaa
caaaggtagcacagggcatggcgcacgtgccggaagcactagtaaaactcctttgagggc
tataaacactcctcaccagaattgtccaacagcgcagccaacagcacgacctaattctgt
taagaaaaccaagcctatagtattattagacaatgtttctttgagtatagcgatttcacc
tcggcagattcgtgtt
>Gi-P621_contig012.1 complement(299099:300974)
gcggaatccgatgatcatcatttcgtcgatctactggcaccatacaagaagagtgatgga
atcatgagcgctcagaagccggttattgtccttggccatatcctcgacagtcaggaaaat
gttatgcttcgtcgtagtgcagacgccgtgaatactgtaccaaatatgtcgacggctctt
gacaacctacatctgtctaactcgcgttctcagcctgcatctactctccaagacattagc
aagccactagagcgctccaagctggttcctgtcgatgatatgatgactatagcaagcaca
cgggacacgtgcaagaagggtcttagaagagtatgtgattgttcacggtgttcacggaac
atgaacaatggttttctacagacgatgggggactttgcagacccaaaaccagtggggtcg
acacacaaagctgatgctgactcgatagcatttgcgcagaaaatgatgacgggagatatg
actgatggatattatcggcgtagatttgttgcaacctctgttagaagtatagcagatagg
cctaagtacgactgagacctctacttgttgtaaatttatgaccgttggatcttgcttgtt
tatcctaaattcaatgacaacaaatcccatcgcaaccaaccttctagcaactattgatga
gatatcacagcgccaggatgccaccatgcgctttgttgagcggataacaaagcagctagg
atacctaaaaggcgtactagaatctagccaggggccctttccgggccctaatatgacgaa
atcagaactaaccacatcgctaggagaaatactaaagtatatagaggctaatttactgga
aaccaacgatgttcgtgagcttctttcaggtcttggggaaacacttgatggaattagctc
cccgtcagataaagcgttggtgaagaccaaactggacttgggactttctgattgttacct
tataatggaggggcttcttgcagcgaaagaaatagggcaatacattctgctaaatactga
caaggaggctaagcaagacacaccctcagagctaactgcagatgagcaggacgaggagca
ggacgatgaactctctatccatgtggatatattgtcagaaagccttgctgatgaggtatc
ctcgttaccaacaggagcaaagttaagcgatcccggacggcgggttaagttcgatcatga
taacggatcatcactcagtagcctccctgaatcaactgtgatgaatagcttgactaacag
ctatcctagtggaccctctgactctataaagagtgcctcaaaaacatctatacaagcaaa
actggaagaatttcttgccattagagccaatgcaaagcagaagaaacatgaacctacaaa
taagcttcctccgactgtgcctcagcatggaaagaccctaccaattacatctcttaattt
gagtgtgacaagtgtagactccaatgcaaatgacagtttgttagtagagcatgctccatt
ggcagctagtgccagtgtgttggattctactgaaccacaaaatagtcgtcaaaacgttgt
tccaatacaatctcttaaaactctagagtctatttcagaaatggaacagcacactacaga
gaagaagctcgatactatagcaaactctcatcagcaactgataaaatctaataaggttaa
caaaggtagcacagggcatggcgcacgtgccggaagcactagtaaaactcctttgagggc
tataaacactcctcaccagaattgtccaacagcgcagccaacagcacgacctaattctgt
taagaaaaccaagcctatagtattattagacaatgtttctttgagtatagcgatttcacc
tcggcagattcgtgtt
>Gi-P676_contig012.1 complement(298960:300835)
gcggaatccgatgatcatcatttcgtcgatctactggcaccatacaagaagagtgatgga
atcatgagcgctcagaagccggttattgtccttggccatatcctcgacagtcaggaaaac
gttatgcttcgtcgtagtgcagacgccgtgaatactgtaccaaatatgtcgacggctctt
gacaacctacatctgtctaactcgcgttctcagcctgcatctactctccaagacattagc
aagccactagagcgctccaagctggttcctgtcgatgatatgatgactatagcaagcaca
cgggacacgtgcaagaagggtcttagaagagtatgtgattgttcacggtgttcacggaac
atgaacaatggttttctacagacgatgggggactttgcagacccaaaaccagtggggtcg
acacacaaagctgatgctgactcgatagcatttgcgcagaaaatgatgacgggagatatg
actgatggatattatcggcgtagatttgttgcaacctctgttagaagtatagcagatagg
cctaagtacgactgagacctctacttgttgtaaatttatgaccgttggatcttgcttgtt
tatcctaaattcaatgacaacaaatcccatcgcaaccaaccttctagcaactattgatga
gatatcacagcgccaggatgccaccatgcgctttgttgagcggataacaaagcagctagg
acacctaaaaggcgtactagaatctagccaggggccctttccgggccctaatatgacgaa
atcagaactaaccacatcgctaggagaaatactaaagtatatagaggctaatttactaga
aaccaacgatgttcgtgagcttctttcaggtcttggggaaacacttgatggaattagctc
cccgtcagataaagcgttggtgaagaccaaactggacttgggactttctgattgttacct
tataatggaggggcttcttgcagcgaaagaaatagggcaatacattctgctaaatactga
caaggaggctaagcaagacacaccctcagagctaactgcagatgagcaggacgaggagca
ggacgatgaactctctatccatgtggatatattgtcagaaagccttgctgatgaggtatc
ctcgttaccaacaggagcaaagttaagcgatcccggacggcgggttaagttcgatcatga
taacggatcatcactcagtagcctccctgaatcaactgtgatgaatagcttgactaacag
ctatcctagtggaccctctgactctataaagagtgcctcaaaaacatctatacaagcaaa
actggaagaatttcttgccattagagccaatgcaaagcagaagaaacatgaacctacaaa
taagcttcctccgactgtgcctcagcatggaaagacactaccaattacatctcttaattt
gagtgtgacaagtgtagactccaatgcaaatgacagtttgttagtagagcatgctccatt
agcagctagtgccagtgtgttggattctactgaaccacaaaatagtcgtcaaaacgttgt
tccaatacaatctcttaaaactctagagtctatttcagaaatggaacagcacactacaga
gaagaagctcgatactatagcaaactctcatcagcaactgataaaatctaataaggttaa
caaaggtagcacagggcatggcgcacgtgccggaagcactagtaaaactcctttgagggc
tataaacactcctcaccagaattgtccaacagcgcagccaacagcacgacctaattctgt
taagaaaaccaagcctatagtattattagacaatgtttctttgagtatagcgatttcacc
tcggcagattcgtgtt
>Gi-P678_contig012.1 complement(299076:300951)
gcggaatccgatgatcatcatttcgtcgatctactggcaccatacaagaagagtgatgga
atcatgagcgctcagaagccggttattgtccttggccatatcctcgacagtcaggaaaac
gttatgcttcgtcgtagtgcagacgccgtgaatactgtaccaaatatgtcgacggctctt
gacaacctacatctgtctaactcgcgttctcagcctgcatctactctccaagacgttagc
aagccactagagcgctccaagctggttcctgtcgatgatatgatgactatagcaagcaca
cgggacacgtgcaagaagggtcttagaagagtatgtgattgttcacggtgttcacggaac
atgaacaatggttttctacagacgatgggggactttgcagacccaaaaccagtggggtcg
acacacaaagctgatgctgactcgatagcatttgcgcagaaaatgatgacgggagatatg
actgatggatattatcggcgtagatttgttgcaacctctgttagaagtatagcagatagg
cctaagtacgactgagacctctacttgttgtaaatttatgaccgttggatcttgtttgtt
tatcctaaattcaatgacaacaaatcccatcgcaaccaaccttctagcaactattgatga
gatatcacagcgccaggatgccaccatgcgctttgttgagcggataacaaagcagctagg
acacctaaaaggcgtactagaatctagccaggggccctttccgggccctaatatgacgaa
atcagaactaaccacatcgctaggagaaatactaaagtatatagaggctaatttactgga
aaccaacgatgttcgtgagcttctttcaggtcttggggaaacacttgatggaattagctc
cccgtcagataaagcgttggtgaagaccaaactggacttgggactttctgattgttacct
tataatggaggggcttcttgcagcgaaagaaatagggcaatacattctgctaaatactga
caaggaggctaagcaagacacaccctcagagctaactgcagatgagcaggacgaggagca
ggacgatgaactctctatccatgtggatatattgtcagaaagccttgctgatgaggtatc
ctcgttaccaacaggagcaaagttaagcgatcccggacggcgggttaagttcgatcatga
taacggatcatcactcagtagcctccctgaatcaactgtgatgaatagcttgactaacag
ctatcctagtggaccctctgactctataaagagtgcctcaaaaacatctatacaagcaaa
actggaagaatttcttgccattagagccaatgcaaagcagaagaaacatgaacctacaaa
taagcttcctccgactgtgcctcagcatggaaagacactaccaattacatctcttaattt
gagtgtgacaagtgtagactccaatgcaaatgacagtttgttagtagagcatgctccatt
ggcagctagtgccagtgtgttggattctactgaaccacaaaatagtcgtcaaaacgttgt
tccaatacaatctcttaaaactctagagtctatttcagaaatggaacagcacactacaga
gaagaagctcgatactatagcaaactctcatcagcaactgataaaatctaataaggttaa
caaaggtagcacagggcatggcgcacgtgccggaagcactagtaaaactcctttgagggc
tataaacactcctcaccagaattgtccaacagcgcagccaacagcacgacctaattctgt
taagaaaaccaagcctatagtattattagacaatgtttctttgagtatagcgatttcacc
tcggcagattcgtgtt
>Gi-P680_contig012.1 complement(299054:300929)
gcggaatccgatgatcatcatttcgtcgatctactggcaccatacaagaagagtgatgga
atcatgagcgctcagaagccggttattgtccttggccatatcctcgacagtcaggaaaat
gttatgcttcgtcgtagtgcagacgccgtgaatactgtaccaaatatgtcgacggctctt
gacaacctacatctgtctaactcgcgttctcagcctgcatctactctccaagacattagc
aagccactagagcgctccaagctggttcctgtcgatgatatgatgactatagcaagcaca
cgggacacgtgcaagaagggtcttagaagagtatgtgattgttcacggtgttcacggaac
atgaacaatggttttctacagacgatgggggactttgcagacccaaaaccagtggggtcg
acacacaaagctgatgctgactcgatagcatttgcgcagaaaatgatgacgggagatatg
actgatggatattatcggcgtagatttgttgcaacctctgttagaagtatagcagatagg
cctaagtacgactgagacctctacttgttgtaaatttatgaccgttggatcttgcttgtt
tatcctaaattcaatgacaacaaatcccatcgcaaccaaccttctagcaactattgatga
gatatcacagcgccaggatgccaccatgcgctttgttgagcggataacaaagcagctagg
atacctaaaaggcgtactagaatctagccaggggccctttccgggccctaatatgacgaa
atcagaactaaccatatcgctaggagaaatactaaagtatatagaggctaatttactgga
aaccaacgatgttcgtgagcttctttcaggtcttggggaaacacttgatggaattagctc
cccgtcagataaagcgttggtgaagaccaaactggacttgggactttctgattgttacct
tataatggaggggcttcttgcagcgaaagaaatagggcaatacattctgctaaatactga
caaggaggctaagcaagacacaccctcagagctaactgcagatgagcaggacgaggagca
ggacgatgaactctctatccatgtggatatattgtcagaaagccttgctgatgaggtatc
ctcgttaccaacaggagcaaagttaagcgatcccggacggcgggttaagttcgatcatga
taacggatcatcactcagtagcctccctgaatcaactgtgatgaatagcttgactaacag
ctatcctagtggaccctctgactctataaagagtgcctcaaaaacatctatacaagcaaa
actggaagaatttcttgccattagagccaatgcaaagcagaagaaacatgaacctacaaa
taagcttcctccgactgtgcctcagcatggaaagaccctaccaattacatctcttaattt
gagtgtgacaagtgtagactccaatgcaaatgacagtttgttagtagagcatgctccatt
ggcagctagtgccagtgtgttggattctactgaaccacaaaatagtcgtcaaaacgttgt
tccaatacaatctcttaaaactctagagtctatttcagaaatggaacagcacactacaga
gaagaagctcgatactatagcaaactctcatcagcaactgataaaatctaataaggttaa
caaaggtagcacagggcatggcgcacgtgccggaagcactagtaaaactcctttgagggc
tataaacactcctcaccagaattgtccaacagcgcagccaacagcacgacctaattctgt
taagaaaaccaagcctatagtattattagacaatgtttctttgagtatagcgatttcacc
tcggcagattcgtgtt
>P344_contig7 192084:193959
gcggaatccgatgatcatcatttcgtcgatctgctggcaccatacaagaagagtgatgga
atcatgagcgctcagaagccggttattgtccttggccatatcctcgacagtcaggaaaac
gttatgcttcgtcgtagtgcagacgccgtgaatactgtaccaaatatgtcgacggctctt
gacaacctacatctgtctaactcgcgttctcagcctgcatctactctccaagacattagc
aagccactagagcgctccaagctggttcctgtcgatgatatgatgactatagcaagcaca
cgggacacgtgcaagaagggtcttagaagagtatgtgattgttcacggtgttcacggaac
atgaacaatggttttctacagacgatgggggactttgcagacccaaaaccagtggggtcg
acacacaaagctgatgctgactcgatagcatttgcgcagaaaatgatgacgggagatatg
actgatggatattatcggcgtagatttgttgcaacctctgttagaagtatagcagatagg
cctaagtacgactgagacctctacttgttgtaaatttatgaccgttggatcttgcttgtt
tatcctaaattcaatgacaacaaatcctatcgcaaccaaccttctagcaactattgatga
gatatcacagcgccaggatgccaccatgcgctttgttgagcggataacaaagcagctagg
acacctaaaaggcgtactagaatctagccaggggccctttccgggccctaatatggcgaa
atcagagctaaccacatcgctaggagaaatactaaagtatatagaggctaatttactgga
aaccaacgatgttcgtgagctcctttcaggtcttggggaaacacttgatggaattagctc
cccgtcagataaagcgttggtgaagaccaaactggacttgggactttctgattgttacct
tataatggaggggcttcttgcagcgaaagaaatagggcaatacattctgctaaatactga
caaggaggctaagcaagacacaccctcagagctaactgcagatgagcaggacgaggagca
ggacaatgaactctctatccatgtggatatattgtcagaaagccttgctgatgaggtatc
ctcgttaccaacaggagcaaagttaagcgatcctggacggcgggttaagttcgatcatga
taacggatcatcactcagtagcctccctgaatcaactgtgatgaatagcttgactaacag
ctatcctagtggaccctctgactctataaagagtgcctcaaaaacatctatacaagcaaa
actggaagaatttcttgccattagagccaatgcaaagcagaagaaacatgaacctacaaa
taagcttcctccgactgtgcctcagcatggaaagaccctaccaattacatctcttaattt
gagtgtgacaagtgtagactccaatgcaaatgacagtttgttagtagagcatgctccatt
ggcagctagtgccagtgtgttggattctactgaaccacaaagtagtcgtcaaaacgttgt
tccaatacaatctcttaaaactctagagtctatttcagaaatggaacagcacactacaga
gaagaagctcgatactatagcaaactctcatcagcaactgataaaatctaataaggttaa
caaaggtagcacagggcatggcgcacgtgctggaagcactagtaaaactcctttgagggc
tataaacactcctcaccagaattgtccaacagcgcagccaacagcacgacctaattctgt
taagaaaaccaagcctatagtattattagacaatgtttctttgagtatagcgatttcacc
tcggcagattcgtgtt
>P387_contig51 23115:24990
gcggaatctgatgatcatcatttcgtcgatctactggcaccatacaagaagagtgatgga
atcatgagcgctcagaagccggttattgtccttggccatatcctcgacagtcaggaaaac
gttatgcttcgtcgtagtgcagacgccgtgaatactgtaccaaatatgtcgacggctctt
gacaacttacatctgtctaactcgcgttctcagcctgcatctactctccaagacattagc
aagccactagagcgctccaagctggttcctgtcgatgatatgatgactatagcaagcaca
cgggacacgtgcaagaagggtcttagaagagtatgtgattgttcacggtgttcacggaac
atgaacaatggttttctacagacgatgggggactttgcagacccaaaaccagtggggtcg
acacacaaagctgatgctgactcgatagcatttgcgcagaaaatgatgacgggagatatg
actgatggatattatcggcgtagatttgttgcaacctctgttagaagtatagcagatagg
cctaagtacgactgagacctctacttgttgtaaatttatgaccgttggatcttgcttgtt
tatcctaaattcaatgacaacaaatcccatcgcaaccaaccttctagcaactattgatga
gatatcacagcgccaggatgccaccatgcgctttgttgagcggataacaaagcagctagg
acacctaaaaggcgtactagaatctagccaggggccctttccgggccctaatatggcgaa
atcagaactaaccacatcgctaggagaaatactaaagtatatagaggctaatttactaga
aaccaacgatgttcgtgagcttctttcaggtcttggggaaacacttgatggaattagctc
cccgtcagataaagcgttggtgaagaccaaactagacttgggactttctgattgttacct
tataatggaggggcttcttgcagcgaaagaaatagggcaatacattctgctaaatactga
caaggaggctaagcaagacacaccctcagagctaactgcagatgagcaggacgaggagca
ggacgatgaactctctatccatgtggatatattgtcagaaagccttgctgatgaggtatc
ctcgttaccaacaggagcaaagttaagcgatcccggacggcgggttaagttcgatcatga
taacggatcatcactcagtagcctccctgaatcaactgtgatgaatagcttgactaacag
ctatcctagtggaccctctgactctataaagagtgcctcaaaaacatctatacaagcaaa
actggaagaatttcttgccattagagccaatgcaaagcagaagaaacatgaacctacaaa
taagcttcctccgactgtgcctcagtatggaaagaccctaccaattacatctcttaattt
gagtgtgacaagtgtagactccaatgcaaatgacagtttgttagtagagcatgctccatt
ggcagctagtgccagtttgttggattctactgaaccacaaaatagtcgtcaaaacgttgt
tccaatacaatctcttaaaactctagagtctatttcagaaatggaacagcacactacaga
gaagaagctcgatactatagcaaactctcatcagcaactgataaaatctaataaggttaa
caaaggtagcacagggcatggcgcacgtgcaggaagcactagtaaaactcctttgagggc
tataaacactcctcaccagaattgtccaacagcgcagccaacagcacgacctaattctgt
taagaaaaccaagcctatagtattattagacaatgtttctttgagtatagcgatttcacc
tcggcagattcgtgtt
>P424_contig12 complement(299050:300925)
gcggaatccgatgatcatcatttcgtcgatctactggcaccatataagaagagtgatgga
atcatgagcgctcagaagccggttattgtccttggccatatcctcgacagtcaggaaaac
gttatgcttcgtcgtagtgcagacgccgtgaatactgtaccaaatatgtcgacggctctt
gacaacctacatctgtctaactcgcgttctcagcctgcatctactctccaagacattagc
aagccactagagcgctccaagctggttcctgtcgatgatatgatgactatagcaagcaca
cgggacacgtgcaagaagggtcttagaagagtatgtgattgttcacggtgttcacggaac
atgaacaatggttttctacagacgatgggggactttgcagacccaaaaccagtggggtcg
acacacaaagctgatgctgactcgatagcatttgcgcagaaaatgatgacgggagatatg
actgatggatattatcggcgtagatttgttgcaacctctgttagaagtatagcagatagg
cctaagtacgactgagacctctacttgttgtaaatttatgaccgttggatcttgcttgtt
tatcctaaattcaatgacaacaaatcccatcgcaaccaaccttctagcaactattgatga
gatatcacagcgccaggatgccaccatgcgctttgttgagcggataacaaagcagctagg
acacctaaaaggcgtactagaatctagccaggggccctttccgggccctaatatgacgaa
atcagaactaaccacatcgctaggagaaatactaaagtatatagaggctaatttactgga
aaccaacgatgttcgtgagcttctttcaggtcttggggaaacacttgatggaattagctc
cccgtcagataaagcgttggtgaagaccaaactggacttgggactttctgattgttacct
tataatggaggggcttcttgcagcgaaagaaatagggcaatacattctgctaaatactga
caaggaggctaagcaagacacaccctcagagctaactgcagatgagcaggacgaggagca
ggacgatgaactctctatccatgtggatatattgtcagaaagccttgctgatgaggtatc
ctcgttaccaacaggagcaaagttaagcgatcccggacggcgggttaagttcgatcatga
taacggatcatcactcagtagcctccctgaatcaactgtgatgaatagcttgactaacag
ctatcctagtggaccctctgactctataaagagtgcctcaaaaacatctatacaagcaaa
actggaagaatttcttgccattagagccaatgcaaagcagaagaaacatgaacctacaaa
taagcttcctccgactgtgcctcagcatggaaagaccctaccaattacatctcttaattt
gagtgtgacaagtgtagactccaatgcaaatgacagtttgttagtagagcatgctccatt
ggcagctagtgccagtgtgttggattctactgaaccacaaaatagtcgtcaaaacgttgt
tccaatacaatctcttaaaactctagagtctatttcagaaatggaacagcacactacaga
gaagaagctcgatactatagcaaactctcatcagcaactgataaaatctaataaggttaa
caaaggtagcacagggcatggcgcacgtgccggaagcactagtaaaactcctttgagggc
tataaacactcctcaccagaattgtccaacagcgcagccaacagcacgacctaattctgt
taagaaaaccaagcctatagtattattagacaatgtttctttgagtatagcgatttcacc
tcggcagattcgtgtt
>P427_contig9 208709:210584
gcggaatccgatgatcatcatttcgtcgatctactggcaccatacaagaagagtgatgga
atcatgagcgctcagaagccggttattgtccttggccatatcctcgacagtcaggaaaac
gttatgcttcgtcgtagtgcagacaccgtgaatactgtaccaaatatgtcgacggctctt
gacaacctacatctgtctaactcgcgttctcagcctgcatctactctccaagacattagc
aagccactagagcgctccaagctggttcctgtcgatgatatgatgactatagcaagcaca
cgggacacgtgcaagaagggtcttagaagagtatgtgattgttcacggtgttcacggaac
atgaacaatggttttctacagacgatgggggactttgcagacccaaaaccagtggggtcg
acacacaaagctgatgctgactcgatagcatttgcgcagaaaatgatgacgggagatatg
actgatggatattatcggcgtagatttgttgcaacctctgttagaagtatagcagatagg
cctaagtacgactgagacctctacttgttgtaaatttatgaccgttggatcttgcttgtt
tatcctaaattcaatgacaacaaatcccatcgcaaccaaccttctagcaactattgatga
gatatcacagcgccaggatgccaccatgcgctttgttgagcggataacaaagcagctagg
acacctaaaaggcgtactagaatctagccaggggccctttccgggccctaatatggcgaa
atcagagctaaccacatcgctaggagaaatactaaagtatatagaggctaatttgctgga
aaccaacgatgttcgtgagctcctttcaggtcttggggaaacacttgatggaattagctt
cccgtcagataaagcgttggtgaagaccaaactggacttgggactttctgattgttacct
tataatggaggggcttcttgcagcgaaagaaatagggcaatacattctgctaaatactga
caaggaggctaagcaagacgcaccctcagagctaactgcagatgagcaggacgaggagca
ggacgatgaactctctatccatgtggatatattgtcagaaagccttgctgatgaggtatc
ctcgttaccaacaggagcaaagttaagcgatcccggacggcgggttaagttcgatcatga
taacggatcatcactcagtagcctccctgaatcaactgtgatgaatagcttgactaacag
ctatcctagtggaccctctgactctataaagagtgcctcaaaaacatctatacaagcaaa
actggaagaatttcttgccattagagccaatgcaaagcagaagaaacatgaacctacaaa
taagcttcctccgactgtgcctcagcatggaaagaccctaccaattacatctcttaattt
gagtgtgacaagtgtagactccaatgcaaatgacagtttgttagtagagcatgctccatt
ggcagctagtgccagtgtgttggattctactgaaccacaaagtagtcgtcaaaacgttgt
tccaatacaatctcttaaaactctagagtctatttcagaaatggaacagcacactacaga
gaagaagctcgatactatagcaaactctcatcagcaactgataaaatctaataaggttaa
caaaggtagcacagggcatggcgcacgtgctggaagcactagtaaaactcctttgagggc
tataaacactcctcaccagaattgtccaacagcgcagccaacagcacgacctaattctgt
taagaaaaccaagcctatagtattattagacaatgtttctttgagtatagcgatttcacc
tcggcaaattcatgtt
>P458_contig1 3387519:3389382
gcggaatccgatgatcatcatttcgtcgatctactggcaccatacaagaagagtgatgga
atcatgagcgctcagaagccggttattgtccttggccatatcctcgacagtcaggaaaac
gttatgcttcgtcgtagtgcagacgccgtgaatactgtaccaaatatgtcgacggctctt
gacaacctacatctgtctaactcgcgttctcagcctgcatctactctccaagacattagc
aagccactagagcgctccaagctggttcctgtcgatgatatgatgactatagcaagcaca
cgggacacgtgcaagaagggtcttagaagagtatgtgattgttcacggtgttcacggaac
atgaacaatggttttctacagacgatgggggactttgcagacccaaaaccagtggggtcg
acacacaaagctgatgctgactcgatagcatttgcgcagaaaatgatgacgggagatatg
actgatggatattatcggcgtagatttgttgcaacctctgttagaagtatagcagatagg
cctaagtacgactgagacctctacttgttgtaaatttatgaccgttggatcttgtttgtt
tatcctaaattcaatgacaacaaatcccatcgcaaccaaccttctagcaactattgatga
gatatcacagcgccaggatgccaccatgcgctttgttgagcggatagcaaagcagctagg
acacctaaaaggcgtactagaatctagccaggggccctttccgggccctaatatgacgaa
atcagaactaaccacatcgctaggagaaatactaaagtatatagaggctaatttactgga
aaccaacgatgttcgtgagcttctttcaggtcttggggaaacacttgatggaattagctc
cccgccagataaagcgttggtgaagaccaaactggacttgggactttctgattgttacct
tataatggaggggcttcttgcagcgaaagaaatagggcaatacattctgctaaatactga
caaggaggctaagcaagacacaccctcagagctaactgcagat------------gagca
ggacgatgaactctctatccatgtggatatattgtcagaaagccttgctgatgaggtatc
ctcgttaccaacaggagcaaagttaagcgatcccggacggcgggttaagttcgatcatga
taacggatcatcactcagtagcctccctgaatcaactgtgatgaatagcttgactaacag
ctatcctagtggaccctctgactctataaagagtgcctcaaaaacatctatacaagcaaa
actggaagaatttcttgccattagagccaatgcaaagcagaagaaacatgaacctgcaaa
taagcttcctccgactgtgcctcagcatggaaagaccctaccaattacatctcttaattt
gagtgtgacaagtgtagactccaatgcaaatgacagtttgttagtagagcatgctccatt
ggcagctagtgccagtgtgttggattctactgaaccacaaaatagtcgtcaaaacgttgt
tccaatacaatctcttaaaactctagagtctatttcagaaatggaacagcacactacaga
gaagaagctcgatactatagcaaactctcatcagcaactgataaaatctaataaggttaa
caaaggtagcacagggcatagcgcacgtgccggaagcactagtaaaactcctttgagggc
tataaacactcctcaccagaattgtccaacagcgcagccaacagcacgacctaattctgt
taagaaaaccaagcctatagtattattagacaatgtttctttgagtatagcgatttcacc
tcggcagattcgtgtt
