# Supplementary material for: High resolution multi-locus sequence typing scheme for Giardia duodenalis assemblage B outbreak and population analysis
Source: PLoS Negl Trop Dis. 2026 Jul 15;20(7):e0014528. doi: 10.1371/journal.pntd.0014528 (PMC13395364; doi:10.1371/journal.pntd.0014528)
Supplement: S2 Appendix — (ZIP) [file pntd.0014528.s002.zip › S2_Appendix/annotated_alignment_659_k501_ash0.9_reads20_c5fae58a8e06ab8ea3bd9122779feb0c.fasta]

>POIs
---------------------------------------------------------------------------------------------------------------------------------------------------------------------------------------------------------------------------------------------------------------------------------------------------------------------------------------------------------------------------------------------------------------------------------------------------------------------------------------------------------------------------------------------------------------------------------------------------------------------------------------------------------------------------------------------------------------------------------------------------------------------------------------------------------------------------------------------------------------------------------------------------------------------------------------------------------------------------------------------------------------------------------------------------------------------------------------------------------------------------------------------------------------------------------------------------------------------------------------------------------------------------------------------------------------------------------------------------------------------------Y-----YY------------------------------------------------------------------------------------------------------------------------------------------------------------------------------------------------------------------------------------------------------------------------------------------------------------------------------------------------------------------------------------------------------------------------------------------------------------------------------------------------------------------------------------------------------------------------------------------------------------------------------------------------------------------------------------------------------------------------------------------------------------------------------------------------------------------------------------------------------------------------------------------------------------------------------------------------------------
>GCA_011634595.1_contig14 456389:458639
tccggcttctgttacagagtatgaagaaggtatattaagggacatcacaagccggtataa
gactgaaataccacttaaggacacaactcctctgctgtcatacagcacccgagtgcacat
gcaggagacttttagtgctcacttttcgcgatattcgacattctatggaacaaacaatga
acataatgcgaattcctctgtttctattactgactttctatgcgaggagctttttggcat
gccacgagttctagccacatccttgttctatgttattagctctaaggaaccatctccaga
cgtaaatgagctagtagaacatcacatacttcaccttccagattctatatcgactaagct
cgtttttgatacgtacatgaagtgctgcagaggcaaaactcatgaagagcggttctatac
cctcttctcggacaaaatagatcagggtaaccgcgtttctctagctagactagctcatat
tctcttgaatgttctggcctcgcacagtgcatattcatttatggagccttgtatatacaa
gtgtatatttgcaataatcgctgctaccaggatactctttgatgctgacttggagggtag
atggtatctgacatatgagacgacctaccttcgccgcggtatttcccccctgacgtacat
atggatggcacagggcgcggagaccatagtgggagatactgggcctcttggatatgaggc
attctacgtgatatattgcacctttgttaagaatagtgataacgacataagaggaaaggt
tacagaagcccttatgctgcagtacagtggagaaatgtattcaaagcgcttcgttaagcg
gctcctcaacggccgaggaagacc-ctgtacgatccccacccaaatgaagcagccctctc
gctcgttgacttcaccgtctttatgttggcagagtgtgctgtggactcatatcctgctat
aaaatactttttcaatatggcagatggtgattgcgacggattgctatcagtcgatgacat
caaagtctgtctagtcgagcaagcagagcaatggtccttctatgctattgatttgaccgt
ggacgaggttatatcccaacttgttgatatggtttgcttcgttccagacgactatgaaga
ccctgatacctacggggaacct-ctcacgcgcaagggatacgcgtctggtaatcttgctc
gctttgataacgcacctaagagtatctaccacacaggaggtgcaacaggctttgcctttt
cctttgaacaaatactccgttgcgccatgccatataatattttcaacgctatgtttagca
ctaagcggtttatatattttgagcagagagatccttacattgggaatctgcacggagaca
tcagggtcaagcgaccactacggattgcacacacaatgtcaaacacctggacctccttct
gccttgcagcatatgatcagtttatggctgacagcgaataataaactgttcacttcactg
atccatggtctacgtctttctcttcttcttgcgcttgttcatcctcttcttcatcatcaa
taatcgtccgcaggagctcagcataaggttcctctctgacctcttcccagctattgcgcg
tgcacatcgaaacgcgtaagttatatgtgtgtcgatcgttgacgaagagtgtcgccgcct
cgttattggctggggacatgggattggggtccgtaagaagagactggatagagagcagga
tggctgagactcccagtgcaggagtccatttagtggagagaaggtcgaggcagatgtttc
cattgttgaaaatattgggatggaacatttttgttagtatcttgacaacagggggcttag
taggatactcactcgtaaagttaagttccaggcgaatgacag-cccctcccagggagttt
gagaaggtcctattatgattgctgcccaccggaaaagattgtccttataaggactcgcaa
ttatattttcaggtggtgaggatgctattgctttatagtctagaatgagccgcttctgcg
ctgtcgcggtacagtcggcaggcggcattgatgattgaaaaaaccctactc-aaatgaat
atttcaagtcccttttcctatgttatggtaacaattttgaattaaaatcgggcctccagc
aattttttgaattgatggctcgcgctcacggtggtcttaccagcgccggaaaggtccgca
agtgcactccaaagaaggaaaagaaggagaagccc
>GCA_001543975.1_contig94 complement(27715:29966)
tccggcttctgttacagagtatgaagaaggtatattaaggggcatcacaagccggtataa
gactgaaataccacttaaggacacaactcctctgctgtcatacagcacccgggtgcacat
gcaggagacttttagcgctcacttttcgcgatactcgacattctatggaacaaataatga
acataatgcgaattcctctgtttctattactgactttctatgcgaggagctttttggcat
gccacgagttctagccacatccttgttctatgttattagctctaaggaaccatctccaga
cgtaaatgagctagtagaacatcacatacttcaccttccagattctatatcgactaagct
cgtttttgatacgtacatgaagtgctgcagaggcaaaactcatgaagagcggttctatac
cctcttctcggacaaaatagatcaaggtaaccgcgtttctctagctagactagctcatat
tctcttgaatgttctggcctcgcacagtgcatattcatttatggagccttgtatatacaa
gtgtatatttgcaataatcgctgctaccaggatattctttgatgccgacttggagggtag
atggtatctgacatatgagacgacctaccttcgccgcggtatttcccccctgacgtacat
atggatggcacagggcgcggagaccatagtgggagatactgggcctcttggatatgaggc
attctacgtgatatattgcacctttgttaagaatagtgataacgacataagaggaaaggt
tacagaagcccttatgttgcagtacagtggagagatgtattcaaagcgcttcgttaagcg
gctcctcaacggccgaggaagacccctgtacgatccccacccaaatgaagcagccctctc
gctcgttgacttcaccgtctttatgttggcagagtgtgctgtggactcatatcctgctat
aaaatactttttcaatatggcagatggtgattgcgacggattgctatctgtcgatgacat
caaagtctgtctagtcgagcaagcagagcaatggtccttctatgctattgatttgaccgt
agacgatgttatatcccaacttgttgatatggtttgcttcgttccagacgactatgaaga
ccctgatacctacggggaacct-ctcacgcgcaagggatacgcgtctggtaatcttgctc
gctttgataacgcacctaagagtatctaccacacaggaggtgcaacaggctttgcctttt
cctttgaacaaatactccgttgcgccatgccatataatattttcaacgctatgtttagca
ctaagcggtttatatattttgagcagagagatccttacattgggaatctgcatggagaca
tcagggtcaagcgaccactacggattgcacacacaatgtcaaacacctggacctccttct
gccttgcagcatatgatcagtttatggctgacagcgaataataaactgttcacttcactg
atccatggtctacgtctttctcttcttcttgcgcttgttcatcctcttcttcatcatcaa
taatcgtccgcaggagctcagcataaggttcctctctgacctcttcccagctattgcgcg
tgcacatcgaaacgcgtaggttatatgtgtgtcgatcgttgacgaagagtgtcgccgcct
cgttattggctggggacatgggattggggtccgtaagaagagactggatagagagcagga
tggctgagactcccagtgcaggagtccatttagtggagagaaggtcgaggcagatgtttc
cattgttgaaaatattgggatggaacatttttgttagtatcttgacaacagggggcttag
taggatactcactcgtaaagttaagttccaggcgaatgacagctccctcccagggagttt
gagaaggtcctattatgattgctgcccaccggaaaagattgtccttataaggactcgcaa
ttatattttcaggtggtgaggatgctattgctttatagtctagaatgagccgcttctgcg
ctgtcgcggtacagtcggcaggcggcattgatgattgaaaaaaccctactc-aaatgaat
atttcaagtcccttttcctatgttatggtaacaattttgaattaaaatcgggcctccagc
aattttttgaattgatggctcgcgctcacggtggtcttaccagcgccggaaaggtccgca
agtgcactccaaagaaggaaaagaaggagaagcc-
>Gerbil_contig012.1 complement(213900:216151)
tccggcttctgttacagagtatgaagaaggtatattaaggggcatcacaagccggtataa
gactgaaataccacttaaggacacaactcctctgctgtcatacagcacccgggtgcacat
gcaggagacttttagtgctcacttttcgcgatactcgacattctatggaacaaataatga
acataatgcgaattcctctgtttctattactgactttctatgcgaggagctttttggcat
gccacgagttctagccacatccttgttctatgttattagctctaaggaaccatctccaga
cgtaaatgagctagtagaacatcacatacttcaccttccagattctatatcgactaagct
cgtttttgatacgtacatgaagtgctgcagaggcaaaactcatgaagagcggttctatac
cctcttctcggacaaaatagatcaaggtaaccgcgtttctctagctagactagctcatat
tctcttgaatgttctggcctcgcacagtgcatattcatttatggagccttgtatatataa
gtgtatatttgcaataatcgctgctaccagaatattctttgatgctgacttggagggtag
atggtatctagcatatgagactacctaccttcgccgcggtatttcccccctgacgtacat
atggatggcacagggcgcggagaccatagtgggagatactgggcctcttggatatgaggc
attctacgtgatatattgcacctttgttaagaatagtgataacgacataagaggaaaggt
tacagaagcccttatgttgcagtacagtggagagatgtattcaaagcgcttcgttaagcg
gctcctcaacggccgaggaagacccctgtacgatccccacccaaatgaagcagccctctc
gctcgttgacttcaccgtctttatgttggcagagtgtgctgtggactcatatcctgctat
aaaatactttttcaatatggcagatggtgattgcgacggattgctatctgtcgatgacat
cagagtctgtctagtcgagcaagcagagcaatggtccttctatgctattgatttgaccgt
ggacgaggttatatcccaacttgttgatatggtttgcttcgttccagacgactatgaaga
ccctgatacctacggggaaccc-ctcacgcgcaagggatacgcgtctggtaatcttgctc
gctttgataacgcacctaagagtatctaccacacaggaggcgcaacaggctttgcctttt
cctttgaacaaatactccgttgcgccatgccatataatattttcaacgctatgtttagca
ctaagcggtttatatattttgagcagagagatccttacattgggaatctgcacggagaca
tcagggtcaagcgaccactacggattgcacacacaatgtcaaacacctggacctccttct
gccttgcagcatatgatcagtttatggctgacagcgaataataaactgttcacttcactg
atccatggtctacgtctttctcttcttcttgcgcttgttcatcctcttcttcatcatcaa
taatcgtccgcaggagctcagcataaggttcctctctgacctcttcccagctattgcgcg
tgcacatcgaaacgcgtaagttatatgtgtgtcgatcgttgacgaagagtgtcgccgcct
cgttattggctggggacatgggattggggtccgtaagaagagactggatagagagcagga
tggctgagactcccagtgcaggagtccatttagtggagagaaggtcgaggcagatgtttc
cattgttgaaaatattgggatggaacatttttgttagtatcttgacaacagggggcttag
taggatactcactcgtaaagttaagttccaggcgaatgacagctccctcccagggagttt
gagaaggtcctattatgattgctgcccaccggaaaagattgtccttataaggactcgcaa
ttatattttcaggtggtgaggatgctattgctttatagtctagaatgagccgcttctgcg
ctgtcgcggtacagtcggcaggcggcattgatgattgaaaaaaccctactc-aaatgaat
atttcaagtcccttttcctatgttatggtaacaattttgaattaaaatcgggcctccagc
aattttttgaattgatggctcgcgctcacggtggtcttactagcgccggaaaggtccgca
agtgcactccaaagaaggaaaagaaggagaagcc-
>Gi-P132_contig012.1 complement(213908:216160)
tccggcttctgttacagagtatgaagaaggtatattaaggggcatcacaagccggtataa
gactgaaataccacttaaggacacaactcctctgctgtcatacagcacccgggtgcacat
gcaggagacttttagtgctcacttttcgcgatactcgacattctatggaacaaataatga
acataatgcgaattcctctgtttctattactgactttctatgcgaggagctttttggcat
gccacgagttctagccacatccttgttctatgttattagctctaaggaaccatctccaga
cgtaaatgagctagtagaacatcacatacttcaccttccagattctatatcgactaagct
cgtttttgatacgtacatgaagtgctgcagaggcaaaactcatgaagagcggttctatac
cctcttctcggacaaaatagatcaaggtaaccgcgtttctctagctagactagctcatat
tctcttgaatgttctggcctcgcacagtgcatattcatttatggagccttgtatatataa
gtgtatatttgcaataatcgctgctaccagaatattctttgatgctgacttggagggtag
atggtatctagcatatgagactacctaccttcgccgcggtatttcccccctgacgtacat
atggatggcacagggcgcggagaccatagtgggagatactgggcctcttggatatgaggc
attctacgtgatatattgcacctttgttaagaatagtgataacgacataagaggaaaggt
tacagaagcccttatgctgcagtacagtggagagatgtattcaaagcgcttcgttaagcg
gctcctcaacggccgaggaagacctctgtacgatcctcacccaaatgaagcagccctctc
gctcgttgacttcaccgtctttatgttggcagagtgtgctgtggactcatatcctgctat
aaaatactttttcaatatggcagatggtgattgcgacggattgctatctgtcgatgacat
caaagtctgtctagtcgagcaagcagagcaatggtccttctatgctattgatttgaccgt
agacgaggttatatcccaacttgttgatatggtttgcttcgttccagacgactatgaaga
ccctgatacctacggggaaccc-ctcacgcgcaagggatacgcgtctggtaatcttgctc
gctttgataacgcacctaagagtatctaccacacaggaggcgcaacaggctttgcctttt
cctttgaacaaatactccgttgcgccatgccatataatattttcaacgctatgtttagca
ctaagcggtttatatattttgagcagagagatccttacattgggaatctgcacggagaca
tcagggtcaagcgaccactacggattgcacacacaatgtcaaacacctggacctccttct
gccttgcagcatatgatcagtttatggctgacagcgaataataaactgttcacttcactg
atccatggtctacgtctttctcttcttcttgcgcttgttcatcctcttcttcatcatcaa
taatcgtccgcaggagctcagcataaggttcctctctgacctcttcccagctattgcgcg
tgcacatcgaaacrcgtaggttatatgtgtgtcgatcgttgacgaagagtgtcgccgcct
cgttattggctggggacatgggattggggtccgtaagaagagactggatagagagcagga
tggccgagactcccagtgcaggagtccatttagtggagagaaggtcgaggcagatgtttc
cattgttgaaaatattgggatggaacatttttgttagtatcttgacaacagggggcttag
taggatactcactcgtaaagttaagttccaggcgaatgacagccccctcccagggagttt
gagaaggtcctattatgattgctgcccaccggaaaagattgtccttataaggactcgcaa
ttatattttcaggtggtgaggatgctattgctttatagtctagaatgagccgcttctgcg
ctgtcgcggtacagtcggcaggcggcattgatgattgaaaaaacttaactcaaaatgaat
atttcaagtcccttttcctatgttatggtaacaattttgaattaaaatcgggcctccagc
aattttttgaattgatggctcgcgctcacggtggtcttaccagcgccggaaaggtccgca
agtgcactccaaagaaggaaaagaaggagaagcc-
>Gi-P289_contig012.1 complement(213889:216141)
tccggcttctgttacagagtatgaagaaggtatattaagggacatcacaagccggtataa
gactgaaataccacttaaggacacaactcctctgctgtcatacagcacccggrtgcacat
gcaggagacttttagtgctcacttttcgcgatactcgacattctatgggacaaataatga
acataatgcgaattcctctgtttctattactgactttctatgcgaggagctttttggcat
gccacgagttctagccacatccttgttctatgttattagctctaaggaaccatctccaga
cgtaaatgagctagtagaacatcacatacttcaccttccagattctatatcgactaagct
cgtttttgatacgtacatgaagtgctgcagaggcaaaactcatgaagagcggttctatac
cctcttctcggacaaaatagatcaaggtaaccgcgtttctctagctagactagctcatat
tctcttgaatgttctggcctcgcacagtgcatattcatttatggagccttgtatatataa
gtgtatatttgcaataatcgctgctaccagaatattctttgatgctgacttggagggtag
atggtatctagcatatgagactacctaccttcgccgcggtatttcccccctgacgtacat
atggatggcacagggcgcggagaccatagtgggagatactgggcctcttggatatgaggc
attctacgtgatatattgcacctttgttaagaatagtgataacgacataagaggaaaggt
tacagaagcccttatgctgcagtacagtggagagatgtattcaaagcgcttcgttaagcg
gctcctcaacggccgaggaagacccctgtacgatcctcacccaaatgaagcagccctctc
gctcgttgacttcaccgtctttatgttggcagagtgtgctgtggactcatatcctgctat
aaaatactttttcaatatggcagatggtgattgtgacggattgctatctgtcgatgacat
caaagtctgtctagtcgagcaagcagagcaatggtccttctatgctattgatttgaccgt
agacgaggttatatcccaacttgttgatatggtttgcttcgttccagacgactatgaaga
ccctgatacctacggggaaccc-ctcacgcgcaagggatacgcgtctggtaatcttgctc
gctttgataacgcacctaagagtatctaccacacaggaggcgcaacaggctttgcctttt
cctttgaacaaatactccgttgcgccatgccatataatattttcaacgctatgtttagca
ctaagcggtttatatattttgagcagagagatccttacattgggaatctgcacggagaca
tcagggtcaagcgaccactacggattgcacacacaatgtcaaacacctggacctccttct
gccttgcagcatatgatcagtttatggctgacagcgaataataaactgttcacttcactg
atccagggtctacgtctttctcttcttcttgcgcttgttcatcctcttcttcatcatcaa
taatcgtccgcaggagctcagcataaggttcctctctgacctcttcccagctattgcgcg
tgcacatcgaaacgcgtaggttatatgtgtgtcgatcgttgacgaagagtgtcgccgcct
cgttattggctggggacatgggattggggtccgtaagaagagactggatagagagcagga
tggctgagactcccagtgcaggagtccatttagtggagagaaggtcgaggcagatgtttc
cattgttgaaaatattgggatggaacatttttgttagtatcttgacaacagggggcttag
taggatactcactcgtaaagttaagttccaggcgaatgacagccccctcccagggagttt
gagaaggtcctattatgattgctgcccaccggaaaagattgtccttataaggactcgcaa
ttatattttcaggtggtgaggatgctattgctttatagtctagaatgagccgcttctgcg
ctgtcgcggtacagtcggcaggcggcattgatgattgaaaaaacttaactcaaaatgaat
atttcaagtcccttttcctatgttatggtaacaattttgaattaaaatcgggcctccagc
aattttttgaattgatggctcgcgctcacggtggtcttaccagcgccggaaaggtccgca
agtgcactccaaagaaggaaaagaaggagaagcc-
>Gi-P448_contig012.1 complement(213900:216151)
tccggcttctgttacagagtatgaagaaggtatattaaggggcatcacaagccggtataa
gactgaaataccacttaaggacacaactcctctgctgtcatacagcacccgggtgcacat
gcaggagacttttagtgctcacttttcgcgatactcgacattctatggaacaaataatga
acataatgcgaattcctctgtttctattactgactttctatgcgaggagctttttggcat
gccacgagttctagccacatccttgttctatgttattagctctaaggaaccatctccaga
cgtaaatgagctagtagaacatcacatacttcaccttccagattctatatcgaytaagct
cgtttttgatacgtacatgaagtgctgcagaggcaaaactcatgaagagcggttctatac
cctcttctcggacaaaatagatcaaggtaaccgcgtttctctagctagactagctcatat
tctcttgaatgttctggcctcgcacagtgcatattcatttatggagccttgtatatataa
gtgtatatttgcaataatcgctgctaccagaatattctttgatgctgacttggagggtag
atggtatctagcatatgagactacctaccttcgccgcggtatttcccccctgacgtacat
atggatggcacagggcgcggagaccatagtgggagatactgggcctcttggatatgaggc
attctacgtgatatattgcacctttgttaagaatagtgataacgacataagaggaaaggt
tacagaagcccttatgctgcagtacagtggagagatgtattcaaagcgcttcgttaagcg
gctcctcaacggccgaggaagacctctgtacgatccccacccaaatgaagcagccctctc
gctcgttgacttcaccgtctttatgttggcagagtgtgctgtggactcatatcctgctat
aaaatactttttcaatatggcagatggtgattgtgacggattgctatctgtcgatgacat
caaagtctgtctagtcgagcaagcagagcaatggtccttctatgctattgatttgaccgt
agacgaggttatatcccaacttgttgatatggtttgcttcgttccagacgactatgaaga
ccctgatacctacggggaaccc-ctcacgcgcaagggatacgcgtctggtaatcttgctc
gctttgataacgcacctaagagtatctaccacacaggaggcgcaacaggctttgcctttt
cctttgaacaaatactccgttgcgccatgccatataatattttcaacgctatgtttagca
ctaagcggtttatatattttgagcagagagatccttacattgggaatctgcacggagaca
tcagggtcaagcgaccactgcggattgcacacacaatgtcaaacacctggacctccttct
gccttgcagcatatgatcagtttatggctgacagcgaataayaaactgttcacttcactg
atccakggtctacgtctttctcttcttcttgcgcttgttcatcctcttcttcatcatcaa
taatcgtccgcaggagctcagcataaggttcctctctgacctcttcccagctattgcgcg
tgcacatcgaaacgcgtaagttatatgtgtgtcgatcgttgacgaagagtgtcgccgcct
cgttattggctggggacatgggattggggtccgtaagaagagactggatagagagcagga
tggctgagactcccagtgcaggagtccatttagtggagagaaggtcgaggcagatgtttc
cattgttgaaaatattgggatggaacatttttgttagtatcttgacaacagggggcttag
taggatactcactcgtaaagttaagttccaggcgaatgacagccccctcccagggagttt
gagaaggtcctattatgattgctgcccaccggaaaagattgtccttataaggactcgcaa
ttatattttcaggtggtgaggatgctattgctttatagtctagaatgagccgcttctgcg
ctgtcgcggtacagtcggcaggcggcattgatgattgaaaaaaccctactc-aaatgaat
atttcaagtcccttttcctatgttatggtaacaattttgaattaaaatcgggcctccagc
aattttttgaattgatggctcgcgctcacggtggtcttaccagcgccggaaaggtccgca
agtgcactccgaagaaggaaaagaaggagaagcc-
>Gi-P514_contig012.1 complement(213897:216148)
tccggcttctgttacagagtatgaagaaggtatattaaggggcatcacaagccggtataa
gactgaaataccacttaaggacacaactcctctgctgtcatacagcacccgggtgcacat
gcaggagacttttagtgctcacttttcgcgatactcgacattctatggaacaaataatga
acataatgcgaattcctctgtttctattactgactttctatgcgaggagctttttggcat
gccacgagttctagccacatccttgttctatgttattagctctaaggaaccatctccaga
cgtaaatgagctagtagaacatcacatacttcaccttccagattctatatcgaytaagct
cgtttttgatacgtacatgaagtgctgcagaggcaaaactcatgaagagcggttctatac
cctcttctcggacaaaatagatcaaggtaaccgcgtttctctagctagactagctcatat
tctcttgaatgttctggcctcgcacagtgcatattcatttatggagccttgtatatataa
gtgtatatttgcaataatcgctgctaccagaatattctttgatgctgacttggagggtag
atggtatctagcatatgagactacctaccttcgccgcggtatttcccccctgacgtacat
atggatggcacagggcgcggagaccatagtgggagatactgggcctcttggatatgaggc
attctacgtgatatattgcacctttgttaagaatagtgataacgacataagaggaaaggt
tacagaagcccttatgytgcagtacagtggagagatgtattcaaagcgcttcgttaagcg
gctcctcaacggccgaggaagacccctgtacgatccccacccaaatgaagcagccctctc
gctcgttgacttcaccgtctttatgttggcagagtgtgctgtggactcatatcctgctat
aaaatactttttcaatatggcagatggtgattgtgacggattgctatctgtcgatgacat
caaagtctgtctagtcgagcaagcagagcaatggtccttctatgctattgatttgaccgt
agacgaggttatatcccaacttgttgatatggtttgcttcgttccagacgactatgaaga
ccctgatacctacggggaaccc-ctcacgcgcaagggatacgcgtctggtaatcttgctc
gctttgataacgcacctaagagtatctaccacacaggaggcgcaacaggctttgcctttt
cctttgaacaaatactccgttgcgccatgccatataatattttcaacgctatgtttagca
ctaagcggtttatatattttgagcagagagatccttacattgggaatctgcacggagaca
tcagggtcaagcgaccactacggattgcacacacaatgtcaaacacctggacctccttct
gccttgcagcatatgatcagtttatggctgacagcgaataacaaactgttcacttcactg
atccatggtctacgtctttctcttcttcttgcgcttgttcatcctcttcttcatcatcaa
taatcgtccgcaagagctcagcataaggttcctctctgacctcttcccagctattgcgcg
tgcacatcgaaacgcgtargttatatgtgtgtcgatcgttgacgaagagtgtcgccgcct
cgttattggctggggacatgggattggggtccgtaagaagagactggatagagagcagga
tggcygagactcccagtgcaggagtccatttagtggagagaaggtcgaggcagatgtttc
cattgttgaaaatattgggatggaacatttttgttagtatcttgacaacagggggcttag
taggatactcactcgtaaagttaagttccaggcgaatgacagccccctcccagggagttt
gagaaggtcctattatgattgctgcccaccggaaaagattgtccttataaggactcgcaa
ttatattttcaggtggtgaggatgctattgctttatagtctagaatgagccgcttctgcg
ctgtcgcggtacagtcggcaggcggcattgatgattgaaaaaaccctactc-aaatgaat
atttcaagtcccttttcctatgttatggtaacaattttgaattaaaatcgggcctccagc
aattttttgaattgatggctcgcgctcacggtggtcttaccagcgccggaaaggtccgca
agtgcactccaaagaaggaaaagaaggagaagcc-
>Gi-P521_contig012.1 complement(213907:216158)
tccggcttctgttacagagtatgaagaaggtatattaaggggcatcacaagccggtataa
gactgaaataccacttaaggacacaactcctctgctgtcatacagcacccgggtgcacat
gcaggagacttttagtgctcacttttcgcgatactcgacattctatggaacaaataatga
acataatgcgaattcctctgtttctattactgactttctatgcgaggagctttttggcat
gccacgagttctagccacatccttgttctatgttattagctctaaggaaccatctccaga
cgtaaatgagctagtagaacatcacatacttcaccttccagattctatatcgactaagct
cgtttttgatacgtacatgaagtgctgcagaggcaaaactcatgaagagcggttctatac
cctcttctcggacaaaatagatcaaggtaaccgcgtttctctagctagactagctcatat
tctcttgaatgttctggcctcgcacagtgcatattcatttatggagccttgtatatataa
gtgtatatttgcaataatcgctgctaccagaatattctttgatgctgacttggagggtag
atggtatctagcatatgagactacctaccttcgccgcggtatttcccccctgacgtacat
atggatggcacagggcgcggagaccatagtgggagatactgggcctcttggatatgaggc
attctacgtgatatattgcacctttgttaagaatagtgataacgacataagaggaaaggt
tacagaagcccttatgctgcagtacagtggagagatgtattcaaagcgcttcgttaagcg
gctcctcaacggccgaggaagacctctgtacgatccccacccaaatgaagcagccctctc
gctcgttgacttcaccgtctttatgttggcagagtgtgctgtggactcatatcctgctat
aaaatactttttcaatatggcagatggtgattgtgacggattgctatctgtcgatgacat
caaagtctgtctagtcgagcaagcagagcaatggtccttctatgctattgatttgaccgt
agacgaggttatatcccaacttgttgatatggtttgcttcgttccagacgactatgaaga
ccctgatacctacggggaaccc-ctcacgcgcaagggatacgcgtctggtaatcttgctc
gctttgataacgcacctaagagtatctaccacacaggaggcgcaacaggctttgcctttt
cctttgaacaaatactccgttgcgccatgccatataatattttcaacgctatgtttagca
ctaagcggtttatatattttgagcagagagatccttacattgggaatctgcacggagaca
tcagggtcaagcgaccactacggattgcacacacaatgtcaaacacctggacctccttct
gccttgcagcatatgatcagtttatggctgacagcgaataacaaactgttcacttcactg
atccagggtctacgtctttctcttcttcttgcgcttgttcatcctcttcttcatcatcaa
taatcgtccgcaggagctcagcataaggttcctctctgacctcttcccagctattgcgcg
tgcacatcgaaacgcgtargttatatgtgtgtcgatcgttgacgaagagtgtcgccgcct
cgttattggctggggacatgggattggggtccgtaagaagagactggatagagagcagga
tggcygagactcccagtgcaggagtccatttagtggagagaaggtcgaggcagatgtttc
cattgttgaaaatattgggatggaacatttttgttagtatcttgacaacagggggcttag
taggatactcactcgtaaagttaagttccaggcgaatgacagccccctcccagggagttt
gagaaggtcctattatgattgctgcccaccggaaaagattgtccttataaggactcgcaa
ttatattttcaggtggtgaggatgctattgctttatagtctagaatgagccgcttctgcg
ctgtcgcggtacagtcggcaggcggcattgatgattgaaaaaaccctactc-aaatgaat
atttcaagtcccttttcctatgttatggtaacaattttgaattaaaatcgggcctccagc
aattttttgaattgatggctcgcgctcacggtggtcttaccagcgccggaaaggtccgca
agtgcactccaaagaaggaaaagaaggagaagcc-
>Gi-P528_contig012.1 complement(213916:216167)
tccggcttctgttacagagtatgaagaaggtatattaaggggcatcacaagccggtataa
gactgaaataccacttaaggacacaactcctctgctgtcatacagcacccgggtgcacat
gcaggagacttttagtgctcacttttcgcgatactcgacattctatggaacaaataatga
acataatgcgaattcctctgtctctattactgactttctatgcgaggagctttttggcat
gccacgagttctagccacatccttgttctatgttattagctctaaggaaccatctccaga
cgtaaatgagctagtagaacatcacatacttcaccttccagattctatatcgactaagct
cgtttttgatacgtacatgaagtgctgcagaggcaaaactcatgaagagcggttctatac
cctcttctcggacaaaatagatcaaggtaaccgcgtttctctagctagactagctcatat
tctcttgaatgttctggcctcgcacagtgcatattcatttatggagccttgtatatataa
gtgtatatttgcaataatcgctgctaccagaatattctttgatgctgacttggagggtag
atggtatctagcatatgagactacctaccttcgccgcggtatttcccccctgacgtacat
atggatggcacagggcgcggagaccatagtgggagatactgggcctcttggatatgaggc
attctacgtgatatattgcacctttgttaagaatagtgataacgacataagaggaaaggt
tacagaagcccttatgttgcagtacagtggagagatgtattcaaagcgcttcgttaagcg
gctcctcaacggccgaggaagacccctgtacgatccccacccaaatgaagcagccctctc
gctcgttgacttcaccgtctttatgttggcagagtgtgctgtggactcatatcctgctat
aaaatactttttcaatatggcagatggtgattgcgacggattgctatctgtcgatgacat
caaagtctgtctagtcgagcaagcagagcaatggtccttctatgctattgatttgaccgt
ggacgaggttatatcccaacttgttgatatggtttgcttcgttccagacgactatgaaga
ccctgatacctacggggaaccc-ctcacgcgcaagggatacgcgtctggtaatcttgctc
gctttgataacgcacctaagagtatctaccacacaggaggtgcaacaggctttgcctttt
cctttgaacaaatactccgttgcgccatgccatataatattttcaacgctatgtttagca
ctaagcggtttatatattttgagcagagagatccttacattgggaatctgcacggagaca
tcagggtcaagcgaccactacggattgcacacacaatgtcaaacacctggacctccttct
gccttgcagcatatgatcagtttatggctgacagcgaataataaactgttcacttcactg
atccatggtctacgtctttctcttcttcttgcgcttgttcatcctcttcttcatcatcaa
taatcgtccgcaagagctcagcataaggttcctctctgacctcttcccagctattgcgcg
tgcacatcgaaacgcgtaagttatatgtgtgtcgatcgttgacgaagagtgtcgccgcct
cgttattggctggggacatgggattggggtccgtaagaagagactggatagagagcagga
tggctgagactcccagtgcaggagtccatttagtggagagaaggtcgaggcagatgtttc
cattgttgaaaatattgggatggaacatttttgttagtatcttgacaacagggggcttag
taggatactcactcgtaaagttaagttccaggcgaatgacagccccctcccagggagttt
gagaaggtcctattatgattgctgcccaccggaaaagattgtccttataaggactcgcaa
ttatattttcaggtggtgaggatgctattgctttatagtctagaatgagccgcttctgcg
ctgtcgcggtacagtcggcaggcggcattgatgattgaaaaaaccctactc-aaatgaat
atttcaagtcccttttcctatgttatggtaacaattttgaattaaaatcgggcctccagc
aattttttgaattgatggctcgcgctcacggtggtcttaccagcgccggaaaggtccgca
agtgcactccaaagaaggaaaagaaggagaagcc-
>Gi-P621_contig012.1 complement(213934:216185)
tccggcttctgttacagagtatgaagaaggtatattaaggggcatcacaagccggtataa
gactgaaataccacttaaggacacaactcctctgctgtcatacagcacccgggtgcacat
gcaggagacttttagtgctcacttttcgcgatactcgacattctatggaacaaataatga
acataatgcgaattcctctgtttctattactgactttctatgcgaggagctttttggcat
gccacgagttctagccacatccttgttctatgttattagctctaaggaaccatctccaga
cgtaaatgagctagtagaacatcacatacttcaccttccagattctatatcgactaagct
cgtttttgatacgtacatgaagtgctgcagaggcaaaactcatgaagagcggttctatac
cctcttctcggacaaaatagatcaaggtaaccgcgtttctctagctagactagctcatat
tctcttgaatgttctggcctcgcacagtgcatattcatttatggagccttgtatatacaa
gtgtatatttgcaataatcgctgctaccagaatattctttgatgccgacttggagggtag
atggtatctagcatatgagacgacctaccttcgccgcggtatttcccccctgacgtacat
atggatggcacagggcgcggagaccatagtgggagatactgggcctcttggatatgaggc
attctacgtgatatattgcacctttgttaagaatagtgataacgacataagaggaaaggt
tacagaagcccttatgttgcagtacagtggagagatgtattcaaagcgcttcgttaagcg
gctcctcaacggccgaggaagacccctgtacgatccccacccaaatgaagcagccctctc
gctcgttgacttcaccgtctttatgttggcagagtgtgctgtggactcatatcctgctat
aaaatactttttcaatatggcagatggtgattgcgacggattgctatctgtcgatgacat
caaagtctgtctagtcgagcaagcagagcaatggtccttctatgctattgatttgaccgt
agacgaggttatatcccaacttgttgatatggtttgcttcgttccagacgactatgaaga
ccctgatacctacggggaacct-ctcacgcgcaagggatacgcgtctggtaatcttgctc
gctttgataacgcacctaagagtatctaccacacaggaggtgcaacaggctttgcctttt
cctttgaacaaatactccgttgcgccatgccatataatattttcaacgctatgtttagca
ctaagcggtttatatattttgagcagagagatccttacattgggaatctgcatggagaca
tcagggtcaagcgaccactacggattgcacacacaatgtcaaacacctggacctccttct
gccttgcagcatatgatcagtttatggctgacagcgaataataaactgttcacttcactg
atccatggtctacgtctttctcttcttcttgcgcttgttcatcctcttcttcatcatcaa
taatcgtccgcaggagctcagcataaggttcctctctgacctcttcccagctattgcgcg
tgcacatcgaaacgcgtaggttatatgtgtgtcgatcgttgacgaagagtgtcgccgcct
cgttattggctggggacatgggattggggtccgtaagaagagactggatagagagcagga
tggctgagactcccagtgcaggagtccatttagtggagagaaggtcgaggcagatgtttc
cattgttgaaaatattgggatggaacatttttgttagtatcttgacaacagggggcttag
taggatactcactcgtaaagttaagttccaggcgaatgacagccccctcccagggagttt
gagaaggtcctattatgattgctgcccaccggaaaagattgtccttataaggactcgcaa
ttatattttcaggtggtgaggatgctattgctttatagtctagaatgagccgcttctgcg
ctgtcgcggtacagtcggcaggcggcattgatgattgaaaaaaccctactc-aaatgaat
atttcaagtcccttttcctatgttatggtaacaattttgaattaaaatcgggcctccagc
aattttttgaattgatggctcgcgctcacggtggtcttaccagcgccggaaaggtccgca
agtgcactccaaagaaggaaaagaaggagaagcc-
>Gi-P676_contig012.1 complement(213898:216149)
tccggcttctgttacagagtatgaagaaggtatattaagggacatcacaagccggtataa
gactgaaataccacttaaggacacaactcctctgctgtcatacagcacccgggtgcacat
gcaggagacttttagtgctcacttttcgcgatactcgacattctatggaacaaataatga
acataatgcgaattcctctgtttctattactgactttctatgcgaggagctttttggcat
gccacgagttctagccacatccttgttctatgttattagctctaaggaaccatctccaga
cgtaaatgagctagtagaacatcacatacttcaccttccagattctatatcgactaagct
cgtttttgatacgtacatgaagtgctgcagaggcaaaactcatgaagagcggttctatac
cctcttctcggacaaaatagatcaaggtaaccgcgtttctctagctagactagctcatat
tctcttgaatgttctggcctcgcacagtgcatattcatttatggagccttgtatatataa
gtgtatatttgcaataatcgctgctaccagaatattctttgatgctgacttggagggtag
atggtatctagcatatgagactacctaccttcgccgcggtatttcccccctgacgtacat
atggatggcacagggcgcggagaccatagtgggagatgctgggcctcttggatatgaggc
attctacgtgatatattgcacctttgttaagaatagtgataacgacataagaggaaaggt
tacagaagcccttatgttgcagtacagtggagagatgtattcaaagcgcttcgttaagcg
gctcctcaacggccgaggaagacctctgtacgatccctacccaaatgaagcagccctctc
gctcgttgacttcaccgtctttatgttggcagagtgtgctgtggactcatatcctgctat
aaaatactttttcaatatggcagatggtgattgcgacggattgctatctgtcgatgacat
caaagtctgtctaatcgagcaagcagagcaatggtccttctatgctattgatttgaccgt
agacgaggttatatcccaacttgttgatatggtttgcttcgttccagacgactatgaaga
ccctgatacctacggggaaccc-ctcacgcgcaaggggtacgcgtctggcaatcttgctc
gctttgataacgcacctaagagtatctaccacacaggaggtgcaacaggctttgcctttt
cctttgaacaaatactccgttgcgccatgccatataatattttcaacgctatgtttagca
ctaagcggtttatatattttgagcagagagatccttacattgggaatctgcacggagaca
tcagggtcaagcgaccactacggattgcacacacaatgtcaaacacctggacctccttct
gccttgcagcatatgatcagtttatggctgacagcgaataataaactgttcacttcactg
atccatggtctacgtctttctcttcttcttgcgcttgttcatcctcttcttcatcatcaa
taatcgtccgcaggagctcagcataaggctcctctctgacctcttcccagctattgcgcg
tgcacatcgaaacgcgtaggttatatgtgtgtcgatcgttgacgaagagtgtcgccgcct
cgttattggctggggacatgggattggggtccgtaagaagagactggatagagagcagga
tggctgagactcccagtgcaggagtccatttagtggagagaaggtcgaggcagatgtttc
cattgttgaaaatattgggatggaacatttttgttagtatcttgacaacagggggcttag
taggatactcactcgtaaagttaagttccaggcgaatgacagccccctcccagggagttt
gagaaggtcctattatgattgctgcccaccggaaaagattgtccttataaggactcgcaa
ttatattttcaggtggtgaggatgctattgctttatagtctagaatgagccgcttctgcg
ctgtcgcggtacagtcggcaggcggcattgatgattgaaaaaaccctactc-aaatgaat
atttcaagtcccttttcctatgttatggtaacaattttgaattaaaatcgggcctccagc
aattttttgaattgatggctcgcgctcacggtggtcttaccagcgccggaaaggtccgca
agtgcactccgaagaaggaaaagaaggagaagcc-
>Gi-P678_contig012.1 complement(213902:216153)
tccggcttctgttacagagtatgaagaaggtatattaaggggcatcacaagccggtataa
gactgaaataccacttaaggacacaactcctctgctgtcatacagcacccgggtgcacat
gcaggagacttttagtgctcacttttcgcgatactcgacattctatggaacaaataatga
acataatgcgaattcctctgtttctattactgactttctatgcgaggagctttttggcat
gccacgagttctagccacatccttgttctatgttattagctctaaggaaccatctccaga
cgtaaatgagctagtagaacatcacatacttcaccttccagattctatatcgactaagct
cgtttttgatacgtacatgaagtgctgcagaggcaaaactcatgaagagcggttctatac
cctcttctcggacaaaatagatcaaggtaaccgcgtttctctagctagactagctcatat
tctcttgaatgttctggcctcgcacagtgcatattcatttatggagccttgtatatataa
gtgtatatttgcaataatcgctgctaccagaatattctttgatgctgacttggagggtag
atggtatctagcatatgagactacctaccttcgccgcggtatttcccccctgacgtacat
atggatggcacagggcgcggagaccatagtgggagatactgggcctcttggatatgaggc
attctacgtgatatattgcacctttgttaagaatagtgataacgacataagaggaaaggt
tacagaagcccttatgttgcagtacagtggagagatgtattcaaagcgcttcgttaagcg
gctcctcaacggccgaggaagacccctgtacgatccccacccaaatgaagcagccctctc
gctcgttgacttcaccgtctttatgttggcagagtgtgctgtggactcatatcctgctat
aaaatactttttcaatatggcagatggtgattgcgacggattgctatctgtcgatgacat
caaagtctgtctagtcgagcaagcagagcaatggtccttctatgctattgatttgaccgt
agacgaggttatatcccaacttgttgatatggtttgcttcgttccagacgactatgaaga
ccctgatacctacggggaaccc-ctcacgcgcaagggatacgcgtctggtaatcttgctc
gctttgataacgcacctaagagtatctaccacacaggaggtgcaacaggctttgcctttt
cctttgaacaaatactccgttgcgccatgccatataatattttcaacgctatgtttagca
ctaagcggtttatatattttgagcagagagatccttacattgggaatctgcacggagaca
tcagggtcaagcgaccactacggattgcacacacaatgtcaaacacctggacctccttct
gccttgcagcatatgatcagtttatggctgacagcgaataataaactgttcacttcactg
atccatggtctacgtctttctcttcttcttgcgcttgttcatcctcttcttcatcatcaa
taatcgtccgcaggagctcagcataaggttcctctctgacctcttcccagctattgcgcg
tgcacatcgaaacgcgtaagttatatgtgtgtcgatcgttgacgaagagtgtcgccgcct
cgttattggctggggacatgggattggggtccgtaagaagagactggatagagagcagga
tggctgagactcccagtgcaggagtccatttagtggagagaaggtcgaggcagatgtttc
cattgttgaaaatattgggatggaacatttttgttagtatcttgacaacagggggcttag
taggatactcactcgtaaagttaagttccaggcgaatgacagccccctcccagggagttt
gagaaggtcctattatgattgctgcccaccggaaaagattgtccttataaggactcgcaa
ttatattttcaggtggtgaggatgctattgctttatagtctagaatgagccgcttctgcg
ctgtcgcggtacagtcggcaggcggcattgatgattgaaaaaaccctactc-aaatgaat
atttcaagtcccttttcctatgttatggtaacaattttgaattaaaatcgggcctccagc
aattttttgaattgatggctcgcgctcacggtggtcttaccagcgccggaaaggtccgca
agtgcactccaaagaaggaaaagaaggagaagcc-
>Gi-P680_contig012.1 complement(213890:216141)
tccggcttctgttacagagtatgaagaaggtatattaaggggcgtcacaagccggtataa
gactgaaataccacttaaggacacaactcctctgctgtcatacagcacccgggtgcacat
gcaggagacttttagtgctcacttttcgcgatattcgacattctatggaacaaataatga
acataatgcgaattcctctgtttctattactgactttctatgcgaggagctttttggcat
gccacgagttctagccacatccttgttctatgttattagctctaaggaaccatctccaga
cgtaaatgagctagtagaacatcacatacttcaccttccagattctatatcgactaagct
cgtttttgatacgtacatgaagtgctgcagaggcaaaactcatgaagagcggttctatac
cctcttctcggacaaaatagatcaaggtaaccgcgtttctttagctagactagctcatat
tctcttgaatgttctggcctcgcacagtgcatattcatttatggagccttgtatatacaa
gtgtatatttgcaataatcgctgctaccaggatattctttgatgccgacttggagggtag
atggtatctagcatatgagacgacctaccttcgccgcggtatttcccccctgacgtacat
atggatggcacagggcgcggagaccatagtgggagatactgggcctcttggatatgaggc
attctacgtgatatattgcacctttgttaagaatagtgataacgacataagaggaaaggt
tacagaagcccttatgttgcagtacagtggagagatgtattcaaagcgcttcgttaagcg
gctcctcaacggccgaggaagacccctgtacgatccccacccaaatgaagcagccctctc
gctcgttgacttcaccgtctttatgttggcagagtgtgctgtggactcatatcctgctat
aaaatactttttcaatatggcagatggtgattgcgacggattgctatctgtcgatgacat
caaagtctgtctagtcgagcaagcagagcaatggtccttctatgctattgatttgaccgt
agacgatgttatatcccaacttgttgatatggtttgcttcgttccagacgactatgaaga
ccctgatacctacggggaaccc-ctcacgcgcaagggatacgcgtctggcaatcttgctc
gctttgataacgcacctaagagtatctaccacacaggaggcgcaacaggctttgcctttt
cctttgaacaaatactccgttgcgccatgccatataatattttcaacgctatgtttagca
ctaagcggtttatatattttgagcagagagatccttacattgggaatctgcacggagaca
tcagggtcaagcgaccactacggattgcacacacaatgtcaaacacctggacctccttct
gccttgcagcatatgatcagtttatggctgacagcgaataataaactgttcacttcactg
atccatggtctacgtctttctcttcttcttgcgcttgttcatcctcttcttcatcatcaa
taatcgtccgcaggagctcagcataaggttcctctctgacctcttcccagctattgcgcg
tgcacatcgaaacgcgtaggttatatgtgtgtcgatcgttgacgaagagtgtcgccgcct
cgttattggctggggacatgggattggggtccgtaagaagagactggatagagagcagga
tggctgagactcccagtgcaggagtccatttagtggagagaaggtcgaggcagatgtttc
cattgttgaaaatattgggatggaacatttttgttagtatcttgacaacagggggcttag
taggatactcactcgtaaagttaagttccaggcgaatgacagccccctcccagggagttt
gagaaggtcctattatgattgctgcccaccggaaaagattgtccttataaggactcgcaa
ttatattttcaggtggtgaggatgctattgctttatagtctagaatgagccgcttctgcg
ctgtcgcggtacagtcggcaggcggcattgatgattgaaaaaaccctactc-aaatgaat
atttcaagtcccttttcctatgttatggtaacaattttgaattaaaatcgggcctccagc
aattttttgaattgatggctcgcgctcacggtggtcttaccagcgccggaaaggtccgca
agtgcactccaaagaaggaaaagaaggagaagcc-
>P344_contig7 290896:293148
tccggcttctgttacagagtatgaagaaggtatattaagggacatcacaagccagtatag
gactgaaataccacttaaggacacaactcctctgctgtcatacagcgcccgggtgcacat
gcaggagacttttagttctcacttttcgcgatactcgacattctatggaacaaataatga
acataatgcgaattcctctgtttctattactgactttctatgcgaggagctttttggtat
gccacgagttctagccacatccttgttctatgttattagctctaaggaaccatctccaga
cgtaaatgagctagtagaacatcacatacttcgccttccagattctatatcgactaagct
cgtttttgatacgtacatgaagtgctgcagaggcaaaactcatgaagagcggttctatac
cctcttctcggacaaaatagatcaaggtaaccgcgtttctctagctagactagctcatat
tctcttgaatgttctggcctcgcacagtgcatattcatttatggagccttgtatatacaa
gtgtatatttgcaataatcgctgctaccaggatattctttgatgccgacttggagggtag
atggtacctaacatatgagacgacctaccttcgccgcggtatttcccccctgacgtacat
atggatggcacagggcgcggagaccatagtgggagatgctgggcctcttggatatgaggc
attctacgtgatatattgcacctttgttaagaatagtgataacgacataagaggaaaggt
tacagaagcccttatgctgcagtacagtggagagatgtattcaaagcgcttcgttaagcg
gctcctcaacggccgaggaagacctctgtacgatcctcacccaaatgaagcagccctctc
gctcgttgacttcaccgtctttatgttggcagagtgtgctgtggactcatatcccgctat
aaaatacttcttcaatatggcagatggtgattgcgacggattgctatctgtcgatgatat
caaagtctgtctagtcgaacaagcagagcaatggtccttctatgctattgatttgaccgt
agatgaggttatatcccaacttgttgatatggtttgcttcgttccagacgactatgaaga
ccctgatacctacggggaacct-ctcacgcgcaagggatacgcgtctggcaatcttgctc
gctttgataacgcacccaagagtatctaccacacaggaggtgcaacaggctttgcctttt
cctttgaacagatactccgttgtgccatgccatataatattttcaacgctatgtttagca
ctaagcggtttatatattttgagcagagagatccttacattgggaatctgcacggagaca
tcagggtcaagcgaccactacggattgcacacacaatgtcaaacacctggacctccttct
gccttgcagcatatgatcagtttatggctgacagcgaataataaactgttcacttcactg
atccatggtctacgtctttctcttcttcttgcgcttgttcatcctcttcttcatcatcaa
taatcgtccgcaggagctcagcataaggttcctctctgacctcttcccagctattacgcg
tgcacatcgaaacgcgtaagttatatgtgtgtcgatcgttgacgaagagtgtcgccgcct
cgttattggctggggacatgggattggggtccgtaagaagagactggatagagagcagga
tggctgagactcccagtgcaggagtccatttagtggagagaaggtcgaggcagatgtttc
cattgttgaatatattgggatggaacatctttgttaatatcttgacaacagggggcttag
taggatactcactcgtaaagttaagttccaggcgaatgacagccccctcccagggggttt
gagaaggtcctattatgattgctgcccaccggaaaagattgtccttgtaaggacttgcaa
ttatattttcaggtggtgaggatgctattgctttatagtctagaatgagccgcttctgcg
ctgtcgcggtacagtcggcaggcggcattaatgattgaaaaaacttaactcaaaatgaat
attccaattcccttttcctatgccatggtaacagttttaaattaaaatcgggcctccagc
aattttttgaattgatggctcgcgctcacggtggtcttaccagcgccggaaaggtccgca
agtgtactccgaagaaggaaaagaaggagaagcc-
>P387_contig28 55024:57276
tccggcttctgttacagagtatgaagaaggtatattaagggacatcacaagccagtataa
gactgaaataccacttaaggacacaactcctctgctgtcatacagcacccgggtgcatat
gcaggagacttttagcgctcacttttcgcgatactcgacattctatgggacaaataatga
acataatgcgaattcctctgtttctattactgactttctatgcgaggagctttttggcat
gccacgagttctagccacatccttgttctatgttattagctctaaggaaccatctccaga
cgtaaatgagctagtagaacatcacatacttcaccttccagattctatatcgactaagct
cgtttttgatacgtacatgaagtgctgtagaggcaaaactcatgaagagcggttctatac
cctcttctcggacaaaatagatcaaggtaaccgcgtttctctagctaggctagctcatat
tctcttgaatgttctggcctcgcacagtgcatattcatttatggagccttgtatatacaa
gtgtatatttgcaataatcgctgctaccaggatattctttgatgccgacttggagggtag
atggtacctaacatatgagacgacctaccttcgccgcggtatttcccccctgacgtacat
atggatggcacagggcgcggagaccatagtgggagatactgggcctcttggatatgaggc
attctacgtgatatattgcacctttgttaagaatagtgataacgacataagaggaaaggt
tacagaagcccttatgctgcagtacagtggagagatgtattcaaagcgcttcgttaagcg
gctcctcaacggccgaggaagacctctgtacgatcctcacccaaatgaagcagccctctc
gctcgttgacttcaccgtctttatgttggcagagtgtgctgtggactcatatcccgctat
aaaatacttcttcaatatggcagatggtgattgcgacggattgctatctgtcgatgatat
caaagtctgtctagtcgaacaagcagagcaatggtccttctatgctattgatttgaccgt
agacgaggttatatcccaacttgttgatatggtttgctttgttccagacgactatgagga
ccctgatacctacggggaacct-ctcacgcgcaaggggtacgcgtctggcaatcttgctc
gctttgataacgcacctaagagtatctaccacacaggaggtgcaacaggctttgcctttt
cctttgaacaaatactccgttgtgccatgccatataatattttcaacgctatgtttagca
ctaagcggtttatatattttgagcagagagatccttacattgggaatctgcacggagaca
tcagggtcaagcgaccactgcggattgcacacacaatgtcaaacacctggacctccttct
gccttgcagcatatgatcagtttatggctgacagcgaataacaaactgttcacttcactg
atccagggtctacgtctttctcttcttcttgcgcttgttcatcctcttcttcatcatcaa
taatcgtccgcaggagctcagcataaggttcctctctgacctcttcccagctattgcgcg
tgcacatcgaaacgcgtaggttatatgtgtgtcgatcgttgacgaagagtgtcgccgcct
cgttattggctggggacatgggattggggtccgtaagaagagactggatagagagcagga
tggccgagactcccagtgcaggagtccatttagtggagagaaggtcgaggcagatgtttc
cattgttgaatatattgggatggaacatctttgttagtatcttgacaacagggggcttag
tgggatactcactcgtaaagttaagttccaggcgaatgacagccccctcccagggggttt
gagaaggtcctattatgattgctgcccaccggaaaagattgtccttgtaaggacttgcaa
ttatattttcaggtggtgaggatgctattgctttataatctagaatgagccgcttctgcg
ctgtcgcggtacagtcggcaggcggcattaatgattgaaaaaacttaactcaaaatgaat
atttcaaatcccttttcctatgccacggtaacagttttaaattaaaatcgggcctccagc
aattttttgaattgatggctcgcgctcacggtggtcttaccagcgccggaaaggtccgca
agtgcactccgaagaaggaaaagaaggagaagcc-
>P424_contig12 complement(213879:216130)
tccggcttctgttacagagtatgaagaaggtatattaaggggcatcacaagccggtataa
gactgaaataccacttaaggacacaactcctctgctgtcatacagcacccgggtgcacat
gcaggagacttttagtgctcacttttcgcgatactcgacattctatggaacaaataatga
acataatgcgaattcctctgtttctattactgactttctatgcgaggagctttttggcat
gccacgagttctagccacatccttgttctatgttattagctctaaggaaccatctccaga
cgtaaatgagctagtagaacatcacatacttcaccttccagattctatatcgactaagct
cgtttttgatacgtacatgaagtgctgcagaggcaaaactcatgaagagcggttctatac
cctcttctcggacaaaatagatcaaggtaaccgcgtttctttagctagactagctcatat
tctcttgaatgttctggcctcgcacagtgcatattcatttatggagccttgtatatataa
gtgtatatttgcaataatcgctgctaccagaatattctttgatgctgacttggagggtag
atggtatctagcatatgagactacctaccttcgccgcggtatttcccccctgacgtacat
atggatggcacagggcgcggagaccatagtgggagatactgggcctcttggatatgaggc
attctacgtgatatattgcacctttgttaagaatagtgataacgacataagaggaaaggt
tacagaagcccttatgttgcagtacagtggagagatgtattcaaagcgcttcgttaagcg
gctcctcaacggccgaggaagacccctgtacgatccccacccaaatgaagcagccctctc
gctcgttgacttcaccgtctttatgttggcagagtgtgctgtggactcatatcctgctat
aaaatactttttcaatatggcagatggtgattgtgacggattgctatctgtcgatgacat
caaagtctgtctagtcgagcaagcagagcaatggtccttctatgctattgatttgaccgt
agacgaggttatatcccaacttgttgatatggtttgcttcgttccagacgactatgaaga
ccctgatacctacggggaaccc-ctcacgcgcaagggatacgcgtctggtaatcttgctc
gctttgataacgcacctaagagtatctaccacacaggaggcgcaacaggctttgcctttt
cctttgaacaaatactccgttgcgccatgccatataatattttcaacgctatgtttagca
ctaagcggtttatatattttgagcagagagatccttacattgggaatctgcacggagaca
tcagggtcaagcgaccactacggattgcacacacaatgtcaaacacctggacctccttct
gccttgcagcatatgatcagtttatggctgacagcgaataataaactgttcacttcactg
atccatggtctacgtctttctcttcttcttgcgcttgttcatcctcttcttcatcatcaa
taatcgtccgcaagagctcagcataaggttcctctctgacctcttcccagctattgcgcg
tgcacatcgaaacgcgtaagttatatgtgtgtcgatcgttgacgaagagtgtcgccgcct
cgttattggctggggacatgggattggggtccgtaagaagagactggatagagagcagga
tggctgagactcccagtgcaggagtccatttagtggagagaaggtcgaggcagatgtttc
cattgttgaaaatattgggatggaacatttttgttagtatcttgacaacagggggcttag
taggatactcactcgtaaagttaagttccaggcgaatgacagccccctcccagggagttt
gagaaggtcctattatgattgctgcccaccggaaaagattgtccttataaggactcgcaa
ttatattttcaggtggtgaggatgctattgctttatagtctagaatgagccgcttctgcg
ctgtcgcggtacagtcggcaggcggcattgatgattgaaaaaaccctactc-aaatgaat
atttcaagtcccttttcctatgttatggtaacaattttgaattaaaatcgggcctccagc
aattttttgaattgatggctcgcgctcacggtggtcttaccagcgccggaaaggtccgca
agtgcactccaaagaaggaaaagaaggagaagcc-
>P427_contig9 329230:331482
cccggcttctgttacagagtatgaagaaggtatattaagggacatcacaagccagtataa
gactgaaataccacttaaggacacaactcccctgctgtcatacagcacccgggtgcatat
gcaggagacttttagcgctcacttttcgcgatactcgacattctatgggacaaataatga
acataatgcgaattcctctgtttctattactgactttctatgcgaggagctttttggcat
gccacgagttctagccacatccttgttctatgttattagctctaaggaaccatctccaga
cgtaaatgagctagtagaacatcacatacttcaccttccagattctatatcgactaagct
cgtttttgatacgtacatgaagtgctgcagaggcaaaactcatgaagagcggttctatac
cctcttctcggacaaaatagatcaaggtaaccgcgtttctctagctagactagctcatat
tctcttgaatgttctggcctcgcacagtgcatattcatttatggagccttgtatatacaa
gtgtatatttgcaataatcgctgctaccaggatattctttgatgccgacttggagggtag
atggtacctaacatatgagacgacctaccttcgccgcggtatttcccccctgacgtacat
atggatggcacagggcgcggagaccatagtgggagatgctgggcctcttggatatgaggc
attctacgtgatatattgcacctttgttaagaatagtgataacgacataagaggaaaggt
tacagaagcccttatgctgcagtacagtggagagatgtattcaaagcgcttcgttaagcg
gctcctcaacggccgaggaagacctctgtacgatcctcacccaaatgaagcagccctctc
gctcgttgacttcaccgtctttatgttggcagagtgtgctgtggactcatatcctgctat
aaaatacttcttcaatatggcagatggtgattgcgacggattgctatctgtcgatgatat
caaagtctgtctagtcgaacaagcagagcaatggtccttctatgctattgatttgaccgt
agacgaggttatatcccaacttgttgatatggtttgctttgttccagacgactatgagga
ccctgatacctacggggaacct-ctcacgcgcaaggggtacgcgtctggcaatcttgctc
gctttgataacgcacctaagagtatctaccacacaggaggtgcaacaggctttgcctttt
cctttgaacagatactccgttgcgccatgccatataatattttcaacgctatgtttagca
ctaagcggtttatatattttgagcagagagatccttacattgggaatctgcacggagaca
tcagggtcaagcgaccactgcggattgcacacacaatgtcaaacacctggacttccttct
gccttgcagcatatgatcagtttatggctgacagcgaataataaactgttcacttcactg
atccatggtctacgtctttctcttcttcttgcgcttgttcatcctcttcttcatcatcaa
taatcgtccgcaggagctcagcataaggttcctctctgacctcttcccagctattgcgcg
tgcacatcgaaacgcgtaggttatatgtgtgtcgatcgttgacgaagagtgtcgccgcct
cgttattggctggggacatgggattggggtccgtaagaagagactggatagagagcagga
tggccgagactcccagtgcaggagtccatttagtggagagaaggtcgaggcagatgtttc
cattgttgaatatattgggatggaacatctttgttagtatcttgacaacagggggcttag
tgggatactcactcgtaaagttaagttccaggcgaatgacagccccctcccagggggttt
gagaaggtcctattatgattgctgcccaccggaaaagattgtccttgtaaggacttgcaa
ttatattttcaggtggtgaggatgctattgctttatagtctagaatgagccgcttctgcg
ctgtcgcggtacagtcggcaggcggcattaatgattgaaaaaacttaactcaaaatgaat
atttcaaatcccttttcctatgccatggtaacagttttaaattaaaatcgggcctccagc
aattttttgaattgatggctcgcgctcacggtggtcttaccagcgccggaaaggtccgca
agtgcactccgaagaaggaaaagaaggagaagcc-
>P458_contig1 3484458:3486710
tccggcttctgttacagagtatgaagaaggtatattaaggggcatcacaagccggtataa
gactgaaataccacttaaggacacaactcctctgctgtcatacagcacccgggtgcacat
gcaggagacttttagtgctcacttttcgcgatactcgacattctatggaacaaataatga
acataatgcgaattcctctgtttctattactgactttctatgcgaggagctttttggcat
gccacgagttctagccacatccttgttctatgttattagctctaaggaaccatctccaga
cgtaaatgagctagtagaacatcacatacttcaccttccagattctatatcgactaagct
cgtttttgatacgtacatgaagtgctgcagaggcaaaactcatgaagagcggttctatac
cctcttctcggacaaaatagatcaaggtaaccgcgtttctctagctagactagctcatat
tctcttgaatgttctggcctcgcacagtgcatattcatttatggagccttgtatatataa
gtgtatatttgcaataatcgctgctaccaggatactctttgatgctgacttggagggtag
atggtatctgacatatgagacgacctaccttcgccgcggtatttcccccctgacgtacat
atggatggcacagggcgcggagaccatagtgggagatactgggcctcttggatatgaggc
attctacgtgatatattgcacctttgttaagaatagtgataacgacataagaggaaaggt
tacagaagcccttatgttgcagtacagtggagagatgtattcaaagcgcttcgttaagcg
gctcctcaacggccgaggaagacccctgtacgatccccacccaaatgaagcagccctctc
gctcgttgacttcaccgtctttatgttggcagagtgtgctgtggactcatatcctgctat
aaaatactttttcaatatggcagatggtgattgcgacggattgctatctgtcgatgacat
cagagtctgtctagtcgagcaagcagagcaatggtccttctatgctattgatttgaccgt
ggacgaggttatatcccaacttgttgatatggtttgcttcgttccagacgactatgaaga
ccctgatacctacggggaaccctctcacgcgcaagggatacgcgtctggtaatcttgctc
gctttgataacgcacctaagagtatctaccacacaggaggcgcaacaggctttgcctttt
cctttgaacaaatactccgttgcgccatgccatataatattttcaacgctatgtttagca
ctaagcggtttatatattttgagcagagagatccttacattgggaatctgcacggagaca
tcagggtcaagcgaccactacggattgcacacacaatgtcaaacacctggacctccttct
gccttgcagcatatgatcagtttatggctgacagcgaataataaactgttcacttcactg
atccatggtctacgtctttctcttcttcttgcgcttgttcatcctcttcttcatcatcaa
taatcgtccgcaggagctcagcataaggttcctctctgacctcttcccagctattgcgcg
tgcacatcgaaacgcgtaagttatatgtgtgtcgatcgttgacgaagagtgtcgccgcct
cgttattggctggggacatgggattggggtccgtaagaagagactggatagagagcagga
tggctgagactcccagtgcaggagtccatttagtggagagaaggtcgaggcagatgtttc
cattgttgaaaatattgggatggaacatttttgttagtatcttgacaacagggggcttag
taggatactcactcgtaaagttaagttccaggcgaatgacagctccctcccagggagttt
gagaaggtcctattatgattgctgcccaccggaaaagattgtccttataaggactcgcaa
ttatattttcaggtggtgaggatgctattgctttatagtctagaatgagccgcttctgcg
ctgtcgcggtacagtcggcaggcggcattgatgattgaaaaaaccctactc-aaatgaat
atttcaagtcccttttcctatgttatggtaacaattttgaattaaaatcgggcctccagc
aattttttgaattgatggctcgcgctcacggtggtcttactagcgccggaaaggtccgca
agtgcactccaaagaaggaaaagaaggagaagcc-
