# Supplementary material for: High resolution multi-locus sequence typing scheme for Giardia duodenalis assemblage B outbreak and population analysis
Source: PLoS Negl Trop Dis. 2026 Jul 15;20(7):e0014528. doi: 10.1371/journal.pntd.0014528 (PMC13395364; doi:10.1371/journal.pntd.0014528)
Supplement: S2 Appendix — (ZIP) [file pntd.0014528.s002.zip › S2_Appendix/annotated_alignment_714_k501_ash0.9_reads20_c5fae58a8e06ab8ea3bd9122779feb0c.fasta]

>POIs
---------------------------------------------------------------------------------------------------------------------------------------------------------------------------------------------------------------------------------------------------------------------------------------------------------------------------------------------------------------------------------------------------------------------------------------------------------------------------------------------------------------------------------------------------------------------------------------------------------------------------------------------------------------------------------------------------------------------------------------------------------------------------------------------------------------------------------------------------------------Y--Y-YYY-YYYY---Y-Y--Y-Y-Y-YYYY-YYY-YY---Y--YYYY-Y----YYYYYYY-Y-YYYY-YYY-YYYY--Y---------------------------------------------------------------------------------------------------------------------------------------------------------------------------------------------------------------------------------------------------------------------------------------------------------------------------------------------------------------------------------------------------------------------------------------------------------------------------------------------------------------------------------------------------------------------------------------------------------------------------------------------------------------------------------------------------------------------------------------------------------------------------------------------------------------------------------------------------------------------------------------------------------------------------------------------------------------------------------------------------------------------------
>GCA_011634595.1_contig14 800551:802446
tctttagatgaattcgatttattcacatggatcaataggctaattagcggtacctcattc
ttctcaccctacataatagatccgtgtgataaatttgaaagctcactttgtccctccttt
gggctaaaggtgtatgttactaatgaatatataaatgcacttacatcatcaggtatggca
gcaggcaaaaccacaacaattcgatgcgcctgctctctcctggatttttattcttatgtg
gataagatttatccacctgcatcagctaataaggtttctcggccagaaaagactttcctc
tacgccatgatttatccatctacacggtacaagcaaatctgcaagagttggtatatgaat
ataactgtacagcgatatctaatccagtttctagagggtgatgcaacgtctaatactcaa
gatgtaccgtgctgtggttctgagatagctcttgatagtcttccaattatgcaggtgtgt
gccagtgagttctctatagtgtattgggagtttgctaaaaactcatatcgtatcatggca
tccattctagaagatattctggcaaagtggaccatggacgttccaaccacaaaattaact
gagttagaaatccttctctccaatgcttattatcttcctcctccgcaaattattgtctta
ttaaacccttcactggggatatacttagctactcactacgtggactttttatatacggac
ctcatgaatagcatgcagactgaatatgggcttctgactagcaaactttgccgtaacgtc
tccgcaatagctttgctttctaagtattcaacggagcaaatagataagtacttctcgtac
atagcacgagcatctaacatatatatcgatgttccgtttcaccgagttaagtctctgttt
aaggttgttctgttagaaagagttgacatggctgaggagcgcgtgaataatataattgac
gatgctcgtaatagcatcggaggtattactggtgacgtagtagctctgctcatcaatcaa
tatgggatttctatggcatcgtcaagtttagactacccaacgcttaaacgtttggacgag
aacgctaagcttcgcattattggatcgcttctttaccacaatgatatcctatccctttat
aataataagaacttcgaatacatagtgcttcctctatctgaattgaagtataagagacag
ctttacgaagtgcagcagtgtgtcatcaatacgcggtggagcaatgatgtctctgaa--a
tatatagtgagatgagggaaaaggacatgaagaatatagcaaccaactcgttctttgttg
aaaataagggatataatgaagaaatattcatatatctttcattaccatccatattcatag
atgatgttcaagttgagcaactcaatatgccaggaaccatcctcggaaattgctctgtgg
ggaagatggggtctctgattacattagtgtgtattgatctcaagactactatatctactc
agctgttatgggaacgaataacccttaataagggggaatacctagatatagaaaagatgc
caacagtagattggtatcacattgacctggacacatataggataaaaagctattttgatt
ggttttttaagccacagaagtctatgtggaaggagtataaatactttgagagtcctcttt
ggttaccagagacaggatataatgatccagttaaaagctactgcatagatttgatatatg
gactcgatgtatacggatacagtccacaatttttgaaaacagagcttctattgatttcac
agagggttgtggaagatatccttattatttgcattatagcggtggtgattatatgcttat
tggtttatcttgcctctcgcatctatctgtgtattctt
>GCA_001543975.1_contig161 1517:3412
tctctagatgaatccgatttattcgcatggatcaataggctaattagcggtacctcattc
ttctcaccctacataatagatccgtgtgataaatttgaaagctcactttgtccctccttt
gggctaaaggtgtatgttactaatgaatatataaatgcacttacatcatcaggtatgaca
gcaggcaaaaccacaacaattcgatgcgcctgctctctcctggatttttattcttatgtg
gataagatttatccacctgcatcagctaataaggtttctcggccagaaaagactttcctc
tacgccatgatttatccatctacacggtacaagcaaatctgcaagagttggtatatgaat
ataactgtacaacgatacctaatccagtttctagagggtgatgcaacgtctaatactcaa
gatgtaccatgctgtggttctgagatagctcttgatagtcttccaattatgcaggtgtgt
gtcagtgagttctctatagtgtattgggagtttgctaaaaactcatatcgtatcatggca
tccattctagaagatattctggcaaagtggaccatggacgttccaaccacaaaattaact
gagttagaaatccttctctccaatgcttattatcttcctcctccgcaaattattgtctta
ttaaacccttcactggggatatacttagctactcactatgtggactttttatatacggac
ctcatgaatagcatgcagactgaatatgggcttctgactagcaaactttgccgtaacgtc
tccgcaatacctttgctttctaagtattcaacggagcaaatagataagtacttctcgtac
atagcgcgagcatctaacatatatatcgatgttccgtttcaccgagttaagtctctgttt
aaggttgttctgttagaaagagttgacatggctgaggagcgcgtgaataatataattgac
gatgctcgtaatagcatcggaggtattactggtgacgtagtagctctgctcatcaatcag
tatgggatttctatggcatcgtcaagtttagactacccaacgcttaaacgtttggacgag
agcgctaagcttcgcattattggatcgcttctttaccacaatgatatcctatccctttac
aataataagaacttcgaatacatggtgcttcctctatctgaattgaagtataagagacag
ctttacgaagtgcagcagtgtgtcaccaatacgcggtggagcaacgatgtctctgag--a
tatatagtgagatgagggaaaaggacatgaagaatatagcaacaaactcgttctttgttg
aaaataagggatataatgaagagatattcgtatatctttcattaccatccatattcatag
atgatgttcaagttgagcaactcaatatgccaggaaccatcctcggaaactgctctgtgg
ggaagatggggtctctgattacactagtatgtattgatctcaagactactatatctactc
agctgttatgggaacgaataacccttaataagggggaatacctagatatagaaaagatgc
caacagtagattggtatcacattgacttggacacatatcggataaaaagctattttgatt
ggttttttaagccacagaagtctatgtggaaggagtataaatactttgagagtcctcttt
ggttaccagagacaggatataatgatccagttaaaagctactgcatagatttgatatatg
gactcgatgtatacggatacagtccacaatttttgaaaacagagcttctattgatttcac
agagggttgtggaagatatccttattatttgcattatagcggtggtgattatatgcttat
tggtttatcttgcctctcgcatctacctgtgtattctt
>Gerbil_contig001.1 153769:155664
tctttagatgaattcgatttattcacatggatcaataggctaattagcggtacctcattc
ttctcaccctacataatagatccgtgtgataaatttgaaagctcactttgtccctccttt
gggctaaaggtgtatgttactaatgaatatataaatgcacttacatcatcaggtatgaca
gcaggcaaaaccacaacaattcaatgcgcctgctctctcctggatttttattcttatgtg
gataagatttatccacctgcatcagctaataaggtttctcggccagaaaagactttcctc
tacgccatgatttatccatctacacgatacaagcaaatctgcaagagttggtatatgaat
ataactgtacagcgatacttaatccagtttctagagggtgatgcaacgtctaatactcaa
gatgtaccgtgctgtggttctgagatagctcttgatagtcttccaattatgcaggtgtgt
gccagtgagttctctatagtgtattgggagtttgctaaaaactcatatcgtatcatggca
tccattctagaagatattctggcaaagtggaccatggacgttccaaccacaaaattaact
gagttagaaatccttctctccaatgcttattatcttcctcctccgcaaattattgtctta
ttaaacccttcactggggatatacttagctactcactacgtggactttttatatacagat
ctcatgaatagcatgcagactgaatatgggcttctgactagcaaactttgtcgtaacgtc
tccgcaatagctttgctttctaagtattcaacggagcaaatagataagtacttctcgtac
atagcgcgagcatctaacatatatatcgatgttccgtttcaccgagttaagtctctgttt
aaggttgttctgttagaaagagttgacatggctgaggagcgcgtgaataatataattgac
gatgctcgtaatagcatcggaggtatcactggtgacgtagtagctctgctcatcaatcag
tatgggatttctatggcatcgtcaagtttagactacccaacgcttaaacgtttggacgag
aacgctaagcttcgcattattggatcgcttctttaccacaatgatatcctatccctttac
aataataagaacttcgaatacatggtgcttcctctatctgaattgaagtataagagacag
ctttatgaagtgcagcagtgtgtcaccaatacgcggtggagcaatgatatctctgag--a
tatatagtgagatgaaggaaaaggacatgaaaaatatagcaaccaactcgttctttgttg
aaaataagggatataatgaagagatattcgtatatctttcattaccatccatattcatag
atgatgttcaagttgagcaactcaatatgccaggaaccatcctcggaaactgctctgtgg
ggaagatggggtctctgattacactagtatgtattgatctcaagactactatatctactc
aactgttatgggaacgaataacccttaataagggggaatacctagatatagaaaagatgc
caacagtagattggtatcacattgacttggacacatatcggataaaaagctattttgatt
ggttttttaagccacagaagtctatgtggaaggagtataaatactttgagagtcctcttt
ggttatcagagacagggtataatgatccagttaaaagctactgcatagatttgatatatg
gactcgacgtatacggatacagtccacaatttttgaaaacagagcttctattgatttcac
agagggttgtggaagatatccttattatttgcattatagcggtggtgattatatgcttat
tggtttatcttgcctctcgcatctacctgtgtattctt
>Gi-P132_contig001.1 153754:155649
tctttagatgaattcgatttattcacatggatcaataggctaattagcggtacctcattc
ttctcaccctacataatagatccgtgtgataaatttgaaagctcactttgtccctccttt
gggctaaaggtgtatgttactaatgaatatataaatgcacttacatcatcaggtatgaca
gcaggcaaaaccacaacaattcgatgcgcctgctctctcctggatttttattcttatgtg
gataagatttatccacctgcatcagctaataaggtttctcggccagaaaagactttcctc
tacgccatgatttatccatctacacgatacaagcaaatctgcaagagttggtatatgaat
ataactgtacagcgatacctgatccagtttctagagggtgatgcaacgtctaatactcaa
gatgtaccgtgctgtggttctgagatagctcttgatagtcttccaattatgcaggtgtgt
gccagtgagttctctatagtgtattgggagtttgctaaaaactcatatcgtatcatggca
tccattctagaagatattctggcaaagtggaccatggacgttccaaccacaaaattaact
gagttagaaatccttctctccaatgcttattatcttcctcctccgcaaattattgtctta
ctaaacccttcactggggatatacttagctactcattacgtggactttttatatacagat
ctcatgaatagcatgcagactgaatatgggcttctgactagcaaactttgccgtaacgtc
tccgcaatacctttgctttctaagtattcaacggagcaaatagataagtacttctcgtac
atagcgcgagcatctaacatatatatcgatgttccgtttcaccgagttaagtctctgttt
aaggttgttttgttagaaagaattgacatggctgaggagcgcgtgaataatataattgac
gatgctcgtaatagcatcggaggtattactggtgacgtagtagctctgctcatcaatcag
tatgggatttctatggcatcgtcaagtttagactacccaacgcttaaacgtttggacgag
aacgctaagcttcgcattattggatcgcttctttaccacaatgatatcctatccctttac
aataataagaacttcgaatacatggtgcttcctctatctgaattgaagtataagagacag
ctttacgaagtgcagcagtgtgtcaccaatacgcggtggagcaatgatatctctgag--a
tatatagtgagatgaaggaaaaggacatgaaaaatatagcaaccaactcgttctttgttg
aaaataagggatataatgaagagatattcgtatatctttcattaccatccatattcatag
atgatgttcaagttgagcaactcaatatgccaggaaccatcctcggaaactgctctgtgg
ggaagatggggtctctgattacactagtatgtattgatctcaagactactatatctactc
aactgttatgggaacgaataacccttaataagggggaatacctagatatagaaaagatgc
caacagtagattggtatcacattgacttggacacatatcggataaaaagctattttgatt
ggttttttaagccacagaagtctatgtggaaggagtataaatactttgagagtcctcttt
ggttatcagagacagggtataatgatccagttaaaagctactgcatagatttgatatatg
gactcgacgtatacggatacagtccacaatttttgaaaacagagcttctattgatttcac
agagggttgtggaagatatccttattatttgcattatagcggtggtgastatatgcttat
tggtttatcttgcctctcgcatctacctgtgtattctt
>Gi-P289_contig001.1 153764:155659
tctttagatgaattcgatttattcacatggatcaataggctaattagcggtacctcattc
ttctcaccctacataatagatccgtgtgataaatttgaaagctcactttgtccctccttt
gggctaaaggtgtatgttactaatgaatatataaatgcacttacatcatcaggtatgaca
gcaggcaaagccacaacaattcgatgcgcctgctctctcctggatttttattcttatgtg
gataagatttatccacctgcatcagctaataaggtttctcggccagaaaagactttcctc
tacgccatgatttatccatctacacgatacaagcaaatctgcaagagttggtatatgaat
ataactgtacagcgatacctaatccagtttctagagggtgatgcaacgtctaatactcaa
gatgtaccgtgctgtggttctgagatagctcttgatagtcttccaattatgcaggtgtgt
gccagtgagttctctatagtgtattgggagtttgctaaaaactcatatcgtatcatggca
tccattctagaagatattctggcaaagtggaccatggacgttccaaccacaaaattaact
gagttagaaatccttctctccaatgcttattatcttcctcctccgcaaattattgtctta
ctaaacccttcactggggatatacttagctactcattacgtggactttttatatacagat
ctcatgaatagcatgcagactgaatatgggcttctgactagcaaactttgccgtaacgtc
tccgcaatacctttgctttctaagtattcaacggagcaaatagataagtacttctcgtac
atagcgcgagcatctaacatatatatcgatgttccgtttcaccgagttaagtctctgttt
aaggttgttctgttagaaagagttgacatggctgaggagcgcgtgaataatataattgac
gatgctcgtaatagcatcggaggtattactggtgacgtagtagctctgctcatcaatcag
tatgggatttctatggcatcgtcaagtttagactacccaacgcttaaacgtttggacgag
aacgctaagcttcgcattattggatcgcttctttaccacaatgatatcctatccctttac
aataataagaacttcgaatacatggtgcttcctctatctgaattgaagtataagagacag
ctttacgaagtgcagcagtgtgtcaccaatacgcggtggagcaatgatatctctgag--a
tatatagtgagatgaaggaaaaggacatgaaaaatatagcaaccaactcgttctttgttg
aaaataagggatataatgaagagatattcgtatatctttcattaccatccatattcatag
atgatgttcaagttgagcaactcaatatgccaggaaccatcctcggaaactgctctgtgg
ggaagatggggtctctgattacactagtatgtattgatctcaagactactatatctactc
aactgttatgggaacgaataacccttaataagggggaatacctagatatagaaaagatgc
caacagtagattggtatcacattgacttggacacatatcggataaaaagctattttgatt
ggttttttaagccacagaagtctatgtggaaggagtataaatactttgagagtcctcttt
ggttatcagagacagggtataatgatccagttaaaagctactgcatagatttgatatatg
gactcgatgtatacggatacagtccacaatttttgaaaacagagcttctattgatttcac
agagggttgtggaagatatccttattatttgcattatagcggtggtgactatatgcttat
tggtttatcttgcctctcgcatctacctgtgtattctt
>Gi-P448_contig001.1 153758:155653
tctttagatgaattcgatttattcacatggatcaataggctaattagcggtacctcattc
ttctcaccctacataatagatccgtgtgataaatttgaaagctcactttgtccctccttt
gggctaaaggtgtatgttactaatgaatatataaatgcacttacatcatcaggtatgaca
gcaggcaaaaccacaacaattcgatgcgcctgctctctcctggatttttattcttatgtg
gataagatttatccacctgcatcagctaataaggtttctcggccagaaaagactttcctc
tacgccatgatttatccatctacacgatacaagcaaatctgcaagagttggtatatgaat
ataactgtacagcgatacctaatccagtttctagagggtgatgcaacgtctaatactcaa
gatgtaccgtgctgtggttctgagatagctcttgatagtcttccaattatgcaggtgtgt
gccagtgagttctctatagtgtattgggagtttgctaaaaactcatatcgtatcatggca
tccattctagaagatattctggcaaagtggaccatggacgttccaaccacaaaattaact
gagttagaaatccttctctccaatgcttattatcttcctcctccgcaaattattgtctta
ctaaacccttcactggggatatacttagctactcattacgtggactttttatatacagat
ctcatgaatagcatgcagactgaatatgggcttctgactagcaaactttgccgtaacgtc
tccgcaatacctttgctttctaagtattcaacggagcaaatagataagtacttctcgtac
atagcgcgagcatctaacatatatatcgatgttccgtttcaccgagttaagtctctgttt
aaggttgttctgttagaaagaattgacatggctgaggagcgcgtgaataatataattgac
gatgctcgtaatagcatcggaggtattactggtgacgtagtagctctgctcatcaatcag
tatgggatttctatggcatcgtcaagtttagactacccaacgcttaaacgtttggacgag
aacgctaagcttcgcattattggatcgcttctttaccacaatgatatcctatccctttac
aataataagaacttcgaatacatggtgcttcctctatctgaattgaagtataagagacag
ctttacgaagtgcagcagtgtgtcaccaatacgcggtggagcaatgatatctctgag--a
tatatagtgagatgaaggaaaaggacatgaaaaatatagcaaccaactcgttctttgttg
aaaataagggatataatgaagagatattcgtatatctttcattaccatccatattcatag
atgatgttcaagttgagcaactcaatatgccaggaaccatcctcggaaactgctctgtgg
ggaagatggggtctctgattacactagtatgtattgatctcaagactactatatctactc
aactgttatgggaacgaataacccttaataagggggaatacctagatatagaaaagatgc
caacagtagattggtatcacattgacttggacacatatcggataaaaagctattttgatt
ggttttttaagccacagaagtctatgtggaaggagtataaatactttgagagtcctcttt
ggttatcagagacagggtataatgatccagttaaaagctactgcatagatttgatatatg
gactcgacgtatacggatacagtccacaatttttgaaaacagagcttctattgatttcac
agagggttgtggaagatatccttattatttgcattatagcggtggtgattatatgcttat
tggtttatcttgcctctcgcatctacctgtgtattctt
>Gi-P514_contig001.1 153766:155661
tctttagatgaattcgatttattcacatggatcaataggctaattagcggtacctcattc
ttctcaccctacataatagatccgtgtgataaatttgaaagctcactttgtccctccttt
gggctaaaggtgtatgtcactaatgaatatataaatgcacttacatcatcaggtatgaca
gcaggcaaaaccacaacaattcgatgcgcctgctctctcctggatttttattcttatgtg
gataagatttatccacctgcatcagctaataaggtttctcggccagaaaagactttcctc
tacgccatgatttatccatctacacgatacaagcaaatctgcaagagttggtatatgaat
ataactgtacagcgatacctgatccagtttctagagggtgatgcaacgtctaatactcaa
gatgtaccgtgctgtggttctgagatagctcttgatagtcttccaattatgcaggtgtgt
gccagtgagttctctatagtgtattgggagtttgctaaaaactcatatcgtatcatggca
tccattctagaagatattctggcaaagtggaccatggacgttccaaccacaaaattaact
gagttagaaatccttctctccaatgcttattatcttcctcctccgcaaattattgtctta
ctaaacccttcactggggatatacttagctactcattacgtggactttttatatacagat
ctcatgaatagcatgcagactgaatatgggcttctgactagcaaactttgccgtaacgtc
tccgcaatacctttgctttctaagtattcaacggagcaaatagataagtacttctcgtac
atagcgcgagcatctaacatatatatcgatgttccgtttcaccgagttaagtctctgttt
aaggttgttctgttagaaagagttgacatggctgaggagcgcgtgaataatataattgac
gatgctcgtaatagcatcggaggtatcactggtgacgtagtagctctgctcatcaatcag
tatgggatttctatggcatcgtcaagtttagactacccaacgcttaaacgtttggacgag
aacgctaagcttcgcattattggatcgcttctttaccacaatgatatcctatccctttac
aataataagaacttcgaatacatggtgcttcctctatctgaattgaagtataagagacag
ctttacgaagtgcagcagtgtgtcaccaatacgcggtggagcaatgatatctctgag--a
tatatagtgagatgaaggaaaaggacatgaaaaatatagcaaccaactcgttctttgttg
aaaataagggatataatgaagagatattcgtatatctttcattaccatccatattcatag
atgatgttcaagttgagcaactcaatatgccaggaaccatcctcggaaactgctctgtgg
ggaagatggggtctctgattacactagtatgtattgatctcaagactactatatctactc
aactgttatgggaacgaataacccttaataagggggaatacctagatatagaaaagatgc
caacagtagattggtatcacattgacttggacacatatcggataaaaagctattttgatt
ggttttttaagccacagaagtctatgtggaaggagtataaatactttgagagtcctcttt
ggttatcagagacagggtataatgatccagttaaaagctactgcatagatttgatatatg
gactcgacgtatacggatacagtccacaatttttgaaaacagagcttctattgatttcac
agagggttgtggaagatatccttattatttgcattatagcggtggtgattatatgcttat
tggtttatcttgcctctcgcatctacctgtgtattctt
>Gi-P521_contig001.1 153769:155664
tctttagatgaattcgatttattcacatggatcaataggctaattagcggtacctcattc
ttctcaccctacataatagatccgtgtgataaatttgaaagctcactttgtccctccttt
gggctaaaggtgtatgttactaatgaatatataaatgcacttacatcatcaggtatgaca
gcaggcaaaaccacaacaattcgatgcgcctgctctctcctggatttttattcttatgtg
gataagatttatccacctgcatcagctaataaggtttctcggccagaaaagactttcctc
tacgccatgatttatccatctacacgatacaagcaaatctgcaagagttggtatatgaat
ataactgtacagcgatacctaatccagtttctagagggtgatgcaacgtctaatactcaa
gatgtaccgtgctgtggttctgagatagctcttaatagtcttccaattatgcaggtgtgt
gccagtgagttctctatagtgtattgggagtttgctaaaaactcatatcgtatcatggca
tccattctagaagatattctggcaaagtggaccatggacgttccaaccacaaaattaact
gagttagaaatccttctctccaatgcttattatcttcctcctccgcaaattattgtctta
ctaaacccttcactggggatatacttagctactcattacgtggactttttatatacagat
ctcatgaatagcatgcagactgaatatgggcttctgactagcaaactttgccgtaacgtc
tccgcaatacctttgctttctaagtattcaacggagcaaatagataagtacttctcgtac
atagcgcgagcatctaacatatatatcgatgttccgtttcaccgagttaagtctctgttt
aaggttgttctgttagaaagaattgacatggctgaggagcgcgtgaataatataattgac
gatgctcgtaatagcatcggaggtatcactggtgacgtagtagctctgctcatcaatcag
tatgggatttctatggcatcgtcaagtttagactacccaacgcttaaacgtttggacgag
aacgctaagcttcgcattattggatcgcttctttaccacaatgatatcctatccctttac
aataataagaacttcgaatacatggtgcttcctctatctgaattgaagtataagagacag
ctttacgaagtgcagcagtgtgtcaccaatacgcggtggagcaatgatatctctgag--a
tatatagtgagatgaaggaaaaggacatgaaaaatatagcaaccaactcgttctttgttg
aaaataagggatataatgaagagatattcgtatatctttcattaccatccatattcatag
atgatgttcaagttgagcaactcaatatgccaggaaccatcctcggaaactgctctgtgg
ggaagatggggtctctgattacactagtatgtattgatctcaagactactatatctactc
aactgttatgggaacgaataacccttaataagggggaatacctagatatagaaaagatgc
caacagtagattggtatcacattgacttggacacatatcggataaaaagctattttgatt
ggttttttaagccacagaagtctatgtggaaggagtataaatactttgagagtcctcttt
ggttatcagagacagggtataatgatccagttaaaagctactgcatagatttgatatatg
gactcgacgtatacggatacagtccacaatttttgaaaacagagcttctattgatttcac
agagggttgtggaagatatccttattatttgcattatagcggtggtgattatatgcttat
tggtttatcttgcctctcgcatctacctgtgtattctt
>Gi-P528_contig001.1 153768:155663
tctttagatgaattcgatttattcacatggatcaataggctaattagcggtacctcattc
ttctcaccctacataatagatccgtgtgataaatttgaaagctcactttgtccctccttt
gggctaaaggtgtatgttactaatgaatatataaatgcacttacatcatcaggtatgaca
gcaggcaaaaccacaacaattcgatgcgcctgctctctcctggatttttattcttatgtg
gataagatttatccacctgcatcagctaataaggtttctcggccagaaaagactttcctc
tacgccatgatttatccatctacacgatacaagcaaatctgcaagagttggtatatgaat
ataactgtacagcgatacctaatccagtttctagagggtgatgcaacgtctaatactcaa
gatgtaccgtgctgtggttctgagatagctcttgatagtcttccaattatgcaggtgtgt
gccagtgagttctctatagtgtattgggagtttgctaaaaactcatatcgtatcatggca
tccattctagaagatattctggcaaagtggaccatggacgttccaaccacaaaattaact
gagttagaaatccttctctccaatgcttattatcttcctcctccgcaaattattgtctta
ttaaacccttcactggggatatacttagctactcattacgtggactttttatatacagat
ctcatgaatagcatgcagactgaatatgggcttctgactagcaaactttgccgtaacgtc
tccgcaatacctttgctttctaagtattcaacggagcaaatagataagtacttctcgtac
atagcgcgagcatctaacatatatatcgatgttccgtttcaccgagttaagtctctgttt
aaggttgttctgttagaaagagttgacatggctgaggagcgcgtgaataatataattgac
gatgctcgtaatagcatcggaggtattactggtgacgtagtagctctgctcatcaatcaa
tatgggatttctatggcatcgtcaagtttagactacccaacgcttaaacgtttggacgag
aacgctaagcttcgcattattggatcgcttctttaccacaatgatatcctatccctttac
aataataagaacttcgaatacatagtgcttcctctatctgaattgaagtataagagacag
ctttacgaagtgcagcagtgtgtcaccaatacgcggtggagcaatgatatctctgag--a
tatatagtgagatgaaggaaaaggacatgaaaaatatagcaaccaactcgttctttgttg
aaaataagggatataatgaagagatattcgtatatctttcattaccatccatattcatag
atgatgttcaagttgagcaactcaatatgccaggaaccatcctcggaaactgctctgtgg
ggaagatggggtctctgattacactagtatgtattgatctcaagactactatatctactc
aactattatgggaacgaataacccttaataagggggaatacctagatatagaaaagatgc
caacagtagattggtatcacattgacttggacacatatcggataaaaagctattttgatt
ggttttttaagccacagaagtctatgtggaaggagtataaatactttgagagtcctcttt
ggttaccagagacaggatataatgatccagttaaaagctactgcatagatttgatatatg
gactcgatgtatacggatacagtccacaatttttgaaaacagagcttctattgatttcac
agagggttgtggaagatatccttattatttgcattatagcggtggtgattatatgcttat
tggtttatcttgcctctcgcatctacctgtgtattctt
>Gi-P621_contig001.1 153727:155622
tctttagatgaattcgatttattcacatggatcaataggctaattagcggtacctcattc
ttctcaccctacataatagatccgtgtgataaatttgaaagctcactttgtccctccttt
gggctaaaggtgtatgttactaatgaatatataaatgcacttacatcatcaggtatgaca
gcaggcaaaaccacaacaattcgatgcgcctgctctctcctggatttttattcttatgtg
gataagatttatccacctgcatcagctaataaggtttctcggccagaaaagactttcctc
tacgccatgatttatccatctacacggtacaagcaaatctgcaagagttggtatatgaat
ataactgtacaacgatacctaatccagtttctagagggtgatgcaacgtctaatactcaa
gatgtaccatgctgtggttctgagatagctcttgatagtcttccaattatgcaggtgtgt
gtcagtgagttctctatagtgtattgggagtttgctaaaaactcatatcgtatcatggca
tccattctagaagatattctggcaaagtggaccatggacgttccaaccacaaaattaact
gagttagaaatccttctctccaatgcttattatcttcctcctccgcaaattattgtctta
ctaaacccttcactggggatatacttagctactcattacgtggactttttatatacagat
ctcatgaatagcatgcagactgaatatgggcttctgactagcaaactttgccgtaacgtc
tccgcaatacctttgctttctaagtattcaacggagcaaatagataagtacttctcgtac
atagcgcgagcatctaacatatatatcgatgttccgtttcaccgagttaagtctctgttt
aaggttgttctgttagaaagagttgacatggctgaggagcgcgtgaataatataattgac
gatgctcgtaatagcatcggaggtattactggtgacgtagtagctctgctcatcaatcag
tatgggatttctatggcatcgtcaagtttagactacccaacgcttaaacgtttggacgag
agcgctaagcttcgcattattggatcgcttctttaccacaatgatatcctatccctttac
aataataagaacttcgaatacatggtgcttcctctatctgaattgaagtataagagacag
ctttacgaagtgcagcagtgtgtcaccaatacgcggtggagcaatgatatctctgag--a
tatatagtgagatgaaggaaaaggacatgaaaaatatagcaaccaactcgttctttgttg
aaaataagggatataatgaagagatattcgtatatctttcattaccatccatattcatag
atgatgttcaagttgagcaactcaatatgccaggaaccatcctcggaaactgctctgtgg
ggaagatggggtctctgattacactagtatgtattgatctcaagactactatatctactc
agctgttatgggaacgaataacccttaataagggggaatacctagatatagaaaagatgc
caacagtagattggtatcacattgacttggacacatatcggataaaaagctattttgatt
ggttttttaagccacagaagtctatgtggaaggagtataaatactttgagagtcctcttt
ggttaccagagacaggatataatgatccagttaaaagctactgcatagatttgatatatg
gactcgatgtatacggatacagtccacaatttttgaaaacagagcttctattgatttcac
agagggttgtggaagatatccttattatttgcattatagcggtggtgattatatgcttat
tggtttatcttgcctctcgcatctacctgtgtattctt
>Gi-P676_contig001.1 153771:155666
tctttagatgaattcgatttattcacatggatcaataggctaattagcggtacctcattc
ttctcaccctacataatagatccgtgtgataaatttgaaagctcactttgtccctccttt
gggctaaaggtgtatgttactaatgaatatataaatgcacttacatcatcaagtatgaca
gcaggcaaagccacaacaattcgatgcgcctgctctctcctggatttttattcttatgtg
gataagatttatccacctgcatcagctaataaggtttctcggccagaaaagactttcctc
tacgccatgatttatccatctacacgatacaagcaaatctgcaagagttggtatatgaat
ataactgtacagcgatacttaatccagtttctagagggtgatgcaacgtctaatactcaa
gatgtaccgtgctgtggttctgagataactcttgatagtcttccaattatgcaggtgtgt
gccagtgagttctctatagtgtattgggagtttgctaaaaactcatatcgtatcatggca
tccattctagaagatattctggcaaagtggaccatggacgttccaaccacaaaattaact
gagttagaaatccttctctccaatgcttattatcttcctcctccgcaaattattgtctta
ttaaacccttcactggggatatacttagctactcattacgtggactttttatatacagat
ctcatgaatagcatgcagactgaatatgggcttctgactagcaaactttgtcgtaacgtc
tccgcaatagctttgctttctaagtattcaacggagcaaatagataagtacttctcgtac
atagcacgagcatctaacatatatatcgatgttccgtttcaccgagttaagtctctgttt
aaggttgttctgttagaaagagttgacatggctgaggagcgcgtgaataatataattgac
gatgctcgtaatagcatcggaggtattactggtgacgtagtagctctgctcatcaatcag
tatgggatttctatggcatcgtcaagtttagactacccaacgcttaaacgtttggacgag
aacgctaagcttcgcattattggatcgcttctttaccacaatgatatcctatccctttac
aataataaaaacttcgaatacatggtgcttcctctatctgaattgaagtataagagacag
ctttacgaagtgcagcagtgtgtcaccaatacgcggtggagcaatgatatctctgag--a
tatatagtgagatgaaggaaaaggacatgaaaaatatagcaaccaactcgttctttgttg
aaaataagggatataatgaagagatattcgtatatctttcattaccatccatattcatag
atgatgttcaagttgagcaactcaatatgccaggaaccatcctcggaaactgctctgtgg
ggaagatggggtctctgattacactagtatgtattgatctcaagactactatatctactc
aactgttatgggaacgaataacccttaataagggggaatacctagatatagaaaagatgc
caacagtagattggtatcacattgacctggacacatatcggataaaaagctattttgatt
ggttttttaagccacagaagtctatgtggaaggagtataaatactttgagagtcctcttt
ggttaccagagacaggatataatgatccagttaaaagctactgcatagatttgatatatg
gactcgatgtatacggatacagtccacaatttttgaaaacagagcttctattgatttcac
agagggttgtggaagatatccttattatttgcattatagcggtggtgattatatgcttat
tggtttaccttgcctctcgcatctacctgtgtattctt
>Gi-P678_contig001.1 153766:155661
tctttagatgaattcgatttattcacatggatcaataggctaattagcggtacctcattc
ttctcaccctacataatagatccgtgtgataaatttgaaagctcactttgtccctccttt
gggctaaaggtgtatgttactaatgaatatataaatgcacttacatcatcaggtatgaca
gcaggcaaaaccacaacaattcgatgcgcctgctctctcctggatttttattcttatgtg
gataagatttatccacctgcatcagctaataaggtttctcggccagaaaagactttcctc
tacgccatgatttatccatctacacgatacaagcaaatctgcaagagttggtatatgaat
ataactgtacagcgatacctaatccagtttctagagggtgatgcaacgtctaatactcaa
gatgtaccgtgctgtggttctgagatagctcttgatagtcttccaattatgcaggtgtgt
gccagtgagttctctatagtgtattgggagtttgctaaaaactcatatcgtatcatggca
tccattctagaagatattctggcaaagtggaccatggacgttccaaccacaaaattaact
gagttagaaatccttctctccaatgcttattatcttcctcctccgcaaattattgtctta
ttaaacccttcactggggatatacttagctactcattacgtggactttttatatacagat
ctcatgaatagcatgcagactgaatatgggcttctgactagcaaactttgtcgtaacgtc
tccgcaatacctttgctttctaagtattcaacggagcaaatagataagtacttctcgtac
atagcgcgagcatctaacatatatatcgatgttccgtttcaccgagttaagtctctgttt
aaggttgttctgttagaaagagttgacatggctgaggagcgcgtgaataatataattgac
gatgctcgtaatagcatcggaggtatcactggtgacgtagtagctctgctcatcaatcag
tatgggatttctatggcatcgtcaagtttagactacccaacgcttaaacgtttggacgag
aacgctaagcttcgcattattggatcgcttctttaccacaatgatatcctatccctttac
aataataagaacttcgaatacatggtgcttcctctatctgaattgaagtataagagacag
ctttacgaagtgcagcagtgtgtcaccaatacgcggtggagcaatgatatctctgag--a
tatatagtgagatgaaggaaaaggacatgaaaaatatagcaaccaactcgttctttgttg
aaaataagggatataatgaagagatattcgtatatctttcattaccatccatattcatag
atgatgttcaagttgagcaactcaatatgccaggaaccatcctcggaaactgctctgtgg
ggaagatggggtctctgattacactagtatgtattgatctcaagactactatatctactc
aactgttatgggaacgaataacccttaataagggggaatacctagatatagaaaagatgc
caacagtagattggtatcacattgacttggacacatatcggataaaaagctattttgatt
ggttttttaagccacagaagtctatgtggaaggagtataaatactttgagagtcctcttt
ggttatcagagacagggtataatgatccagttaaaagctactgcatagatttgatatatg
gactcgacgtatacggatacagtccacaatttttgaaaacagagcttctattgatttcac
agagggttgtggaagatatccttattatttgcattatagcggtggtgattatatgcttat
tggtttatcttgcctctcgcatctacctgtgtattctt
>Gi-P680_contig001.1 153769:155664
tctttagatgaattcgatttattcacatggatcaataggctaattagcggtacctcattc
ttctcaccctacataatagatccgtgtgataaatttgaaagctcactttgtccctccttt
gggctaaaggtgtatgttactaatgaatatataaatgcacttacatcatcaggtatgaca
gcaggcaaaaccacaacaattcgatgcgcctgctctctcctggatttttattcttatgtg
gataagatttatccacctgcatcagctaataaggtttctcggccagaaaagactttcctc
tacgccatgatttatccatctacacggtacaagcaaatctgcaagagttggtatatgaat
ataactgtacaacgatacctaatccagtttctagagggtgatgcaacgtctaatactcaa
gatgtaccatgctgtggttctgagatagctcttgatagtcttccaattatgcaggtgtgt
gtcagtgagttctctatagtgtattgggagtttgctaaaaactcatatcgtatcatggca
tccattctagaagatattctggcaaagtggaccatggacgttccaaccacaaaattaact
gagttagaaatccttctctccaatgcttattatcttcctcctccgcaaattattgtctta
ttaaacccttcactggggatatacttagctactcattacgtggactttttatatacggac
ctcatgaatagcatgcagactgaatatgggcttctgactagcaaactttgccgtaacgtc
tccgcaatacctttgctttctaagtattcaacggagcaaatagataagtacttctcgtac
atagcgcgagcatctaacatatatatcgatgttccgtttcaccgagttaagtctctgttt
aaggttgttctgttagaaagagttgacatggctgaggagcgcgtgaataatataattgac
gatgctcgtaatagcatcggaggtattactggtgacgtagtagctctgctcatcaatcag
tatgggatttctatggcatcgtcaagtttagactacccaacgcttaaacgtttggacgag
agcgctaagcttcgcattattggatcgcttctttaccacaatgatatcctatccctttac
aataataagaacttcgaatacatggtgcttcctctatctgaattgaagtataagagacag
ctttacgaagtgcagcagtgtgtcaccaatacgcggtggagcaacgatgtctctgag--a
tatatagtgagatgagggaaaaggacatgaagaatatagcaacaaactcgttctttgttg
aaaataagggatataatgaagagatattcgtatatctttcattaccatccatattcatag
atgatgttcaagttgagcaactcaatatgccaggaaccatcctcggaaactgctctgtgg
ggaagatggggtctctgattacactagtatgtattgatctcaagactactatatctactc
agctgttatgggaacgaataacccttaataagggggaatacctagatatagaaaagatgc
caacagtagattggtatcacattgacttggacacatatcggataaaaagctattttgatt
ggttttttaagccacagaagtctatgtggaaggagtataaatactttgagagtcctcttt
ggttaccagagacaggatataatgatccagttaaaagctactgcatagatttgatatatg
gactcgatgtatacggatacagtccacaatttttgaaaacagagcttctattgatttcac
agagggttgtggaagatatccttattatttgcattatagcggtggtgattatatgcttat
tggtttatcttgcctctcgcatctacctgtgtattctt
>P344_contig13 204875:206772
tctttagatgaatccgatttattcacatggatcaataggctaattagcggtacctcattc
ttctcaccctacataatagatccgtgtgagaaatttgaaagctcactttgtccctccttt
gggctaaaggtgtatgtcactaatgaatatataaatgcacttacatcatcaagtatggca
gcaggcaaagccacaacaattcgatgcgcctgctctctcctggatttttattcttatgtg
gataagatttatccacctgcatcagctaataaggtttctcggccagaaaagactttcctc
tacgccatgatttatccatctacacgatacaagcaaatctgcaagagttggtatatgaat
ataactgtacaacgatacctgatccagtttctagagggtgatgcaacgtctaatactcaa
gatgtaccgtgctgtggttctgagatagctcttaatagtcttccaattatgcaggtgtgt
gccagtgagttctctatagtgtattgggagtttgctaaaaactcatatcgtatcatggca
tccattctagaagatattctggcaaagtggaccatggacgttccaaccacaaaattaact
gagttagaaatcctcctctccaatgcttattatcttcctcctccgcaagttattgtcctg
ctaaacccttcactggggatatacttagctactcactacgtggactttttatatacagat
ctcatgaatagcatgcagactgaatatgggcttctgactagcaaactttgccgtaacgtc
tccgcaatacctttgctttctaagtattcaacggagcaaatagataagtacttctcgtac
atagcgcgagcatctaacatatatatcgatgttccgtttcaccgagttaagtctctgttt
aaggttgttctgttagaaagaattgacatggctgaggagcgcgtgaataatataattgac
gatgctcgtaatagcatcggaggtattactggtgacgtagtagctctgctcatcaatcgg
tatgggatttctatggcatcgtcaagtttagactacccaacgcttaaacgtttggacgag
agcgctaagcttcgcattattggatcgcttcttcactataatgatatcctgtccctctac
aataataagaacttcgaatacatggtgcttcctctatctgaactgaagtataagagacag
ctttacgaagtgcagcagtgtgtcaccaatacgcggtggagcaatgatgtctctgagaaa
tatatagtgagatgagggaaaaggacatgaagaatatagcaaccaactcgttctttgttg
aaaataagggatataatgaagaaatattcatatatctttcattaccatccatattcatag
atgatgttcaagttgagcaactcaatatgccaggaaccatcctcggaaattgctctgtag
ggaagatggggtctctgattacactagtgtgtattgatctcaagactactgtatctactc
agctgttatgggaacgaataacccttaataagggggaatacctagatatagaaaagatgc
caacagtagattggtatcacattgacctggacacatataggataaagagctattttgatt
ggttctttaagccacagaagtctatgtggaaggagtataaatactttgagagtcctcttt
ggttaccagagacaggatataatgatccagttaaaagctactgcatagatttgatatatg
gactcgatgtatacggatacagtccacaatttttgaaaacagagcttctattgatttcac
agagggttgtggaagatatccttattatttgcattatagcagtggtgactatatgcttat
tggtttatcttgcctctcgcatctacctgtgtattctt
>P387_contig24 73614:75509
tctttagatgaatccgatttattcacatggatcaataggctaattagcggtacctcattc
ttctcaccctacataatagatccgtgtgagaaatttgaaagctcactttgtccctccttt
gggctaaaggtgtatgtcactaatgaatatataaatgcacttacatcatcaagtatggca
gcaggcaaagccacaacaattcgatgcgcctgctctctcctggatttttattcttatgtg
gataagatttatccacctgcatcagctaataaggtttctcggccagaaaagactttcctc
tacgccatgatttatccatctacacgatacaagcaaatctgcaagagttggtatatgaat
ataactgtacagcgatacctgatccagtttctagagggtgatgcaacgtctaatactcaa
gatgtaccgtgctgtggttctgagatagctcttgatagtcttccaattatgcaggtgtgt
gccagtgagttctctatagtgtattgggagtttgctaaaaactcatatcgtatcatggca
tccattctagaagatattctggcaaagtggaccatggacgttccaaccacaaaattaact
gaattagaaatcctcctctctaatgcttattatcttcctcctccgcaaattattgtcctg
ctaaacccttcactggggatatacttagctactcactacgtggactttttatatacagat
ctcatgaatagcatgcagactgaatatgggcttctgactagcaaactttgccgtaacgtc
tccgcaatacctttgctttctaagtattcaacggagcaaatagataagtacttctcgtac
atagcgcgagcatctaacatatatatcgatgttccgtttcaccgagttaagtctctgttt
aaggttgttttgttagaaagaattgacatggctgaggagcgcgtgaataatataattgac
gatgctcgtaatagcatcggaggtattactggtgacgtagtagctctgctcatcaatcgg
tatgggatttctatggcatcgtcaagtttagactacccaacgcttaaacgtttggacgag
agcgctaagcttcgcattattggatcgcttcttcactataatgatatcctgtccctctac
aataataagaacttcgaatacatggtgcttcctctatctgaactgaagtataagagacag
ctttacgaagtgcagcagtgtgtcaccaatacgcgatggagcaacgatgtctctgag--a
tatatagtgagatgagggaaaaggacatgaagaatatagcaaccaactcgttctttgttg
aaaataagggatataatgaagaaatattcatatatctttcattaccatccatattcatag
atgatgttcaagttgagcaactcaatatgccaggaaccatcctcggaaattgctctgtag
ggaagatggggtctctgattacactagtgtgtattgatctcaagactactgtatctactc
agctgttatgggaacgaataacccttaataagggggaatacctagatatagaaaagatgc
caacagtagattggtatcacattgacctggacacatataggataaagagctattttgatt
ggttctttaagccacagaagtctatgtggaaggagtataaatactttgagagtcctcttt
ggttaccagagacaggatataatgatccaattaaaagctactgcatagatttgatatatg
gactcgatgtatacggatacagtccacaatttttgaaaacagagcttctattgatttcac
agagggttgtggaagatatccttattatttgcattatagcagtggtgactatatgcttat
tggtttatcttgcctctcgcatctacctgtgtattctt
>P424_contig1 153766:155661
tctttagatgaattcgatttattcacatggatcaataggctaattagcggtacctcattc
ttctcaccctacataatagatccgtgtgataaatttgaaagctcactttgtccctccttt
gggctaaaggtgtatgttactaatgaatatataaatgcacttacatcatcaggtatgaca
gcaggcaaaaccacaacaattcgatgcgcctgctctctcctggatttttattcttatgtg
gataagatttatccacctgcatcagctaataaggtttctcggccagaaaagactttcctc
tacgccatgatttatccatctacacgatacaagcaaatctgcaagagttggtatatgaat
ataactgtacagcgatacctaatccagtttctagagggtgatgcaacgtctaatactcaa
gatgtaccgtgctgtggttctgagatagctcttgatagtcttccaattatgcaggtgtgt
gccagtgagttctctatagtgtattgggagtttgctaaaaactcatatcgtatcatggca
tccattctagaagatattctggcaaagtggaccatggacgttccaaccacaaaattaact
gagttagaaatccttctctccaatgcttattatcttcctcctccgcaaattattgtctta
ctaaacccttcactggggatatacttagctactcattacgtggactttttatatacagat
ctcatgaatagcatgcagactgaatatgggcttctgactagcaaactttgtcgtaacgtc
tccgcaatacctttgctttctaagtattcaacggagcaaatagataagtacttctcgtac
atagcgcgagcatctaacatatatatcgatgttccgtttcaccgagttaagtctctgttt
aaggttgttctgttagaaagagttgacatggctgaggagcgcgtgaataatataattgac
gatgctcgtaatagcatcggaggtatcactggtgacgtagtagctctgctcatcaatcag
tatgggatttctatggcatcgtcaagtttagactacccaacgcttaaacgtttggacgag
aacgctaagcttcgcattattggatcgcttctttaccacaatgatatcctatccctttac
aataataagaacttcgaatacatggtgcttcctctatctgaattgaagtataagagacag
ctttacgaagtgcagcagtgtgtcaccaatacgcggtggagcaatgatatctctgag--a
tatatagtgagatgaaggaaaaggacatgaaaaatatagcaaccaactcgttctttgttg
aaaataagggatataatgaagagatattcgtatatctttcattaccatccatattcatag
atgatgttcaagttgagcaactcaatatgccaggaaccatcctcggaaactgctctgtgg
ggaagatggggtctctgattacactagtatgtattgatctcaagactactatatctactc
aactgttatgggaacgaataacccttaataagggggaatacctagatatagaaaagatgc
caacagtagattggtatcacattgacttggacacatatcggataaaaagctattttgatt
ggttttttaagccacagaagtctatgtggaaggagtataaatactttgagagtcctcttt
ggttatcagagacagggtataatgatccagttaaaagctactgcatagatttgatatatg
gactcgacgtatacggatacagtccacaatttttgaaaacagagcttctattgatttcac
agagggttgtggaagatatccttattatttgcattatagcggtggtgattatatgcttat
tggtttatcttgcctctcgcatctacctgtgtattctt
>P427_contig14 83718:85613
tctctagatgaatccgatttattcacatggatcaataggctaattagcggtacctcattc
ttctcaccttacataatagatccgtgtgataaatttgaaagctcactttgtccctccttt
gggctaaaggtgtatgttactaatgaatatataaatgcacttacatcatcaagtatggca
gcaggcaaagccacaacaattcgatgcgcctgctctctcctggatttttattcttatgtg
gataagatttatccacctgcatcagctaataaggtttctcggccagaaaagactttcctc
tacgccatgatttatccatctacacgatacaagcaaatctgcaagagttggtatatgaat
ataactgtacagcgatacctgatccagtttctagagggtgatgcaacgtctaatactcaa
gatgtaccgtgctgtggttctgagatagctcttgatagtcttccaattatgcaggtgtgt
gccagtgagttctctatagtgtattgggagtttgctaaaaactcatatcgtatcatggca
tccattctagaagatattctggcaaagtggaccatggacgttccaaccacaaaattaact
gaattagaaatcctcctctctaatgcttactatcttcctcctccgcaaattattgtcctg
ctaaacccttcactggggatatacttagctactcactacgtggactttttatatacagat
ctcatgaatagcatgcagactgactatgggcttctgactagcaaactttgccgtaacgtc
tccgcaatacctttgctttctaagtattcaacggagcaaatagataagtacttctcgtac
atagcgcgagcatctaacatatatatcgatgttccgtttcaccgagttaagtctctgttt
aaggttgttttgttagaaagaattgacatggctgaggagcgcgtgaataatataattgac
gatgctcgtaatagcatcggaggtattactggtgacgtagtagctctgctcatcaatcgg
tatgggatttctatggcatcgtcaagtttagactacccaacgcttaaacgtttggacgag
agcgctaagcttcgcattattggatcgcttctttaccacaatgatatcctatccctttac
aataataagaacttcgaatacatggtgcttcctctatctgaactgaagtataagagacag
ctttacgaagtgcagcagtgtgtcaccaatacgcgatggagcaatgatgtctctgag--a
tatatagtgagatgatggaaaaggacatgaagaatatagcaaccaactcgttctttgttg
aaaataagggatataatgaagaaatattcatatatctttcattaccatccatattcatag
atgatgttcaagttgagcaactcaatatgccaggaaccatccttggaaattgctctgtgg
ggaagatggggtctctgattacattagtgtgtattgatctcaaaactactatatctactc
aactattatgggaacgaataacccttaataagggggaatacctagatatagaaaagatgc
caacagtagattggtatcacattgacctggacacatataggataaagagctattttgatt
ggttctttaagccacagaagtctatgtggaaggagtataaatactttgagagtcctcttt
ggttaccagagacaggatataatgatccagttaaaagctactgcatagatttgatatatg
gactcgatatatacggatacagtccacaatttttgaaaacagagcttctattgatttcac
agagggttgtggaagatatccttattatttgcattatagcagtggtgactatatgcttat
tggtttatcttgcctctcgcatctacctgtgtattctt
>P458_contig1 3838855:3840750
tctttagatgaattcgatttattcacatggatcaataggctaattagcggtacctcattc
ttctcaccctacataatagatccgtgtgataaatttgaaagctcactttgtccctccttt
gggctaaaggtgtatgttactaatgaatatataaatgcacttacatcatcaagtatggca
gcaggcaaagccacaacaattcgatgcgcctgctctctcctggatttttattcttatgtg
gataagatttatccacctgcatcagctaataaggtttctcggccagaaaagactttcctc
tacgccatgatttatccatctacacggtacaagcaaatctgcaagagttggtatatgaat
ataactgtacagcgatatctaatccagtttctagagggtgatgcaacgtctaatactcaa
gatgtaccgtgctgtggttctgagatagctcttgatagtcttccaattatgcaggtgtgt
gccagtgagttctctatagtgtattgggagtttgctaaaaactcatatcgtatcatggca
tccattctagaagatattctggcaaagtggaccatggacgttccaaccacaaaattaact
gagttagaaatccttctctccaatgcttattatcttcctcctccgcaaattattgtctta
ttaaacccttcactggggatatacttagctactcactacgtggactttttatatacggac
ctcatgaatagcatgcagactgaatatgggcttctgactagcaaactttgccgtaacgtc
tccgcaatagctttgctttctaagtattcaacggagcaaatagataagtacttctcgtac
atagcacgagcatctaacatatatatcgatgttccgtttcaccgagttaagtctctgttt
aaggttgttctgttagaaagagttgacatggctgaggagcgcgtgaataatataattgac
gatgctcgtaatagcatcggaggtattactggtgacgtagtagctctgctcatcaatcaa
tatgggatttctatggcatcgtcaagtttagaccacccaacgcttaaacgtttggacgag
aacgctaagcttcgcattattggatcgcttctttaccacaatgatatcctatccctttac
aataataagaacttcgaatacatagtgcttcctctatctgaattgaagtataagagacag
ctttacgaagtgcagcagtgtgtcatcaatacgcggtggagcaatgatgtctctgag--a
tatatagtgagatgagggaaaaggacatgaagaatatagcaaccaactcgttctttgttg
aaaataagggatataatgaagaaatattcatatatctttcattaccatccatattcatag
atgatgttcaagttgagcaactcaatatgccaggaaccatcctcggaaattgctctgtgg
ggaagatggggtctctgattacattagtgtgtattgatctcaagactactatatctactc
aactattatgggaacgaataacccttaataagggggaatacctagatatagaaaagatgc
caacagtagattggtatcacattgacctggacacctataggataaaaagctattttgatt
ggttttttaagccacagaagtctatgtggaaggagtataaatactttgagagtcctcttt
ggttaccagagacaggatataatgatccagttaaaagctactgcatagatttgatatatg
gactcgatgtatacggatacagtccacaatttttgaaaacagagcttctattgatttcac
agagggttgtggaagatatccttattatttgcattatagcggtggtgattatatgcttat
tggtttatcttgcctctcgcatctacctgtgtattctt
