# Supplementary material for: High resolution multi-locus sequence typing scheme for Giardia duodenalis assemblage B outbreak and population analysis
Source: PLoS Negl Trop Dis. 2026 Jul 15;20(7):e0014528. doi: 10.1371/journal.pntd.0014528 (PMC13395364; doi:10.1371/journal.pntd.0014528)
Supplement: S2 Appendix — (ZIP) [file pntd.0014528.s002.zip › S2_Appendix/annotated_alignment_820_k501_ash0.9_reads20_c5fae58a8e06ab8ea3bd9122779feb0c.fasta]

>POIs
-------------------------------------------------------------------------------------------------------------------------------------------------------------------------------------------------------------------------------------------------------------------------------------------------------------------------------------------------------------------------------------------------------------------------------------------------------------------------------------------------------------------------------------------------------------------------------------------------------------------------------------------------------------------------------------------------------------------------------------------------------------------------------------------------------------------------------------------------------------------------------------YYY------------------Y-Y-------Y------------YY-Y--YYYYY--Y----YYY-------------------Y-Y------------------------------------------Y-----Y-YY----------Y-Y------------------------------------------------------------------------------------------------------------------------------------------------------------------------------------------------------------------------------------------------------------------------------------------------------------------------------------------------------------------------------------------------------------------------------------------------------------------------------------------------------------------------------------------------------------------------------------------------------------------------------------------------------------------------------------------------------------------------------
>GCA_011634595.1_contig14 1365791:1367495
ttatttaaggctaacaacctgtagctgtttaaaggctactttccagtggctatcactggt
aaagtgcttcgtctagaagcttctgtaaacatacagttcctatctcaaaaaaggagtcac
gaatcgctaaggctgagatgatttcggtatggtttggagctgctcagcgtggagatatag
ccatcattaaagagcttttgcaggtgcatgtgcgaacaactgaagaaaatggaaatacgg
cccttatgattgcaacccggaatgggcactctggtatttgtcaagttttgtcttcatatg
aagcgggaatgcgcaattcagagggaatgacggctctaatgatagctgcagtcgcaaata
atgcagagctctgtgatattcttgctccactggagtggcctttaactcttccagacggga
aggatgcccttattctggcatcggagctaggacatgcatatgcgctcacagtattatctg
cccatgctgatctcatccaagatattcacggacatactgcattagactatgctgctctta
acgacaatatcgcatgtgttagaatcatcgtagaaacacagaaactgtcaacaggccaaa
tagattccgcaatcgagaaagcggaacgagcaaagagcactaccgttgttgaatacttgg
taaatactcgactagcaatgaagggtaaggcaaaggacgaaacagacctcaagatacgtg
agcttgaacgcgcagttgcctctttgcagctctgttttgcagaaagagaaaatcgagaac
tcaatgcatc-aaatctaatatagtgcacataggtagtttaccaccacgtacattttcac
aattttctataccaaaggtccatactcacgaggcagatatcaccatgacagagctacttg
aggaaaatagaagacttaagaagcgactagcagcatcattagaacagtcagcatcagcag
tatctcagtcaacatctgctactgagtctgatgagacaaaacttttatatatggagctag
agtcagcggctgctattatgaaagattatgaagcgcgtattgatagtctcacttcaacct
taaaagagcgagacatgacaatacttcaattacgtacctcgcagctacgattagtctcca
tagaccccgttacggttgagtcaaacttcttttcctctggtctcgattctcttcataact
ccacaaagaacgcaaagccttcagaaacccctaagaagagagcgttttctgctattaaga
agtccttttgtggttctggacgggatagccgctcacggtcgcgttcaaaatccgtaaaag
gaaaccattgtattctagacagtggccatcacgatccctctattagcaatgactgtggcc
gtactccatgtccaacttgtggatctaccaagcttatgaccattattgataatctgaaac
ttacggtttcagagcacgagtcaatacaggcttgtatacaggcacaatctgatgaaatag
ctcggttaactgatgagttgaatgggtatcataatattaatgtctgtagcgtcacgtcc-
tcgccagttcattcccatcagcagacagatttgcaagaaccggcattgagtacgtgcttc
cagcaaacagtattaaatatggaagctattgatactcttctcgtaaatatagacttatct
aatacagaggaaaaaaaggcaatgaac
>GCA_001543975.1_contig138 complement(3601:5305)
ttatttaaggccaacaacctgtagctgtttaaaggctactttccagtggctatcactggt
aaagtgcttcgtctagaagcttctgtaaacatacacttcctatctcaaaaaaggagtcac
gaatcgctagggctgagatgatttcggtatggtttggagctgctcagcgtggagatatgg
ccatcattaaagagcttttgcaggtgcatgtgcgaacaactgaagaaaatggaaatacgg
cccttatgattgcaacccggaatgggcactctggtatttgtcaagttttgtcttcatatg
aagcgggaatgcgcaattcagagggaatgacggctctaatgatagctgcagtcgcaaata
atgcagagctctgtgatattcttgctccactggagtggcctttaactcttccagacggga
aggatgcccttattctggcatcggagctaggacatgcatatgcgctcacagtattatctg
cccatgctgatctcatccaagatattcacggacatactgcattagactatgctgctctta
acgacaatatcgcatgtgttagaatcatcgtagaaacacagaaactgtcaacaggccaaa
tagattccgcaatcgagaaagtggaacgagcaaagagcactaccgttgtcgaatacttgg
taactactcgactagcaatgaagggtaaggcaaaggacgaaacagacctcaagatacgtg
agcttgaacgtgcagttgcctctttgcagctctgttttgcagaaagagaaaatcgagaac
tcaatgcatcaaaatctgatacagtgcacataggcagcttaccgccacgtacattttcac
aattttctgtaccaaaggtccatgctcacgaggcagatatcaccatgacagagctacttg
aggaaaatagaagacttaagaagcgactagcagcatcattagaacagtcagcatcagcag
tatctcagtcaacatctgctactgagtctgatgagacaaaacttttatatatggagctag
agtcagcggctgctattatgaaagattatgaagcgcgtattgatagtctcacttcaacct
taaaagagcgagacatgacaatacttcaattacgtacctcgcagctacgattagtctcta
tagaccccgttacggttgagtcaaacttcttttcctctggtctcgactctcttcataact
ccacaaagaacgcaaagccttcagaaacccctaagaagagagcgttttctgctattaaga
agtccttttgtggttctggacgggatagccgctcacggtcgcgttcaaaatccgtaaaag
gaaaccattgtattctagacagtggtcatcacgatccctccattagcaatgactgtggcc
gtactccatgcccaacttgtggatctaccaagcttatgaccattattgataatctgaaac
ttacggtttcagagcacgagtcaatacaggcttgtatacaggcacaatctgatgaaatag
ctcggttaaccgatgagttgaatgggtatcataatattaatgtctgtagcgtcacgtcc-
tcaccagctcattcccatcagcagatagatttgcaagaaccggcattgagtacgtgcttc
cagcaaacagtattagatatggaagctattgatactcttctcgtaaatataggcttatct
aatacagaggaaaaaaaggcaatgaa-
>Gerbil_contig001.1 700724:702428
ttatttaaggctaacaacctgtagctgtttaaaggctactttccagtggctatcactggt
aaagtgcttcgtctagaagcttctgtaaacatacagttcctatctcaaaaaaggagtcac
gaatcgctaaggctgagatgatttcggtatggtttggagctgctcagcgtggagatatag
ccatcattaaagagcttttgcaggtgcatgtgcgaacaactgaagaaaatggaaatacgg
cccttatgattgcaacccggaatgggcactctggtatttgtcaagttttgtcttcatatg
aagcgggaatgcgcaattcagagggaatgacggctctaatgatagctgcagtcgcaaata
atgcagagctctgtgatattcttgctccactggagtggcctttaactcttccagacggga
aggatgcccttattctggcatcggagctaggacatgcatatgcgctcacagtattatctg
cccatgctgatctcatccaagatattcacggacatactgcattagactatgctgctctta
acgacaatatcgcatgtgttagaatcatcgtagaaacacagaaactgtcaacaggccaaa
tagattccgcaatcgagaaagcggaacgagcaaagagcactaccgttgttgaatacttgg
taactactcgactagcaatgaagggtaaggcaaaggacgaaacagacctcaagatacgtg
agcttgaacgcgcagttgcctctttgcagctctgctttgcagaaagagaaaatcgagaac
tcaatgcatcaaaatctaatatagtgcacataggtagtttaccaccacgtacattttcgc
aattttctgtaccaaaggtccatactcacgaggcagatatcaccatgacagagctacttg
aggaaaatagaagacttaagaagcgactagcagcatcattagaacagtcagcattagcag
tatctcagtcaacatctgctactgagtctgatgagacaaaacttttatatatggagctag
agtcagcggctgctattatgaaagattatgaagcgcgtattgatagtctcacttcaacct
taaaagagcgagacatgacaatacttcaattacgtacctcgcagctacgattagtctcca
tagaccccgttacggttgagtcaaacttcttttcctctggtctcgattctcttcataact
ccataaagaacgcaaagccttcagaaacccctaagaagagagcgttttctgctattaaga
agtccttttgtggttctggacgggatagccgctcacggtcgcgttcaaaatccgtaaaag
gaaaccattgtattctagacagtggccatcacgatccctctattagcaatgactgtggcc
gtactccatgtccaacttgtggatctaccaagcttatgaccattattgataatctgaaac
ttacggtttcagagcacgagtcaatacaggcttgtatacaggcacaatctgatgaaatag
ctcggttaactgatgagttgaatgggtatcataatattaatgtctgtagcgtcacgtcc-
tcgccagttcattcccatcagcagacagatttgcaagaaccggcattgagtacgtgcttc
cagcaaacagtattaaatatggaagctattgatactcttctcgtaaatatagacttatct
aatacagaggaaaaaaaggcaatgaa-
>Gi-P132_contig001.1 700668:702372
ttatttaaggctaacaacctgtagctgtttaaaggctactttccagtggctatcactggt
gaagtgcttcgtctagaagcttctgtaaacatacagttcctatctcaaaaaaggagtcac
gaatcgctaaggctgagatgatttcggtatggtttggagctgctcagcgtggagatatag
ccatcattaaagagcttttgcaggtgcatgtgcgaacaactgaagaaaatggaaatacgg
cccttatgattgcaacccggaatgggcactctggtatttgtcaagttttgtcttcatatg
aagcgggaatgcgcaattcagagggaatgacggctctaatgatagctgcagtcgcaaata
atgcagagctctgtgatattcttgctccactggagtggcctttaactcttccagacggga
aggatgcccttattctggcatcggagctaggacatgcatatgcgctcacagtattatctg
cccatgctgatctcatccaagatattcacggacatactgcattagactatgctgctctta
acgacaatatcgcatgtgttagaatcatcgtagaaacacagaaactgtcaacaggccaaa
tagattccgcaatcgagaaagcggaacgagcaaagagcactaccgttgttgaatacttgg
taactactcgactagcaatgaagggtaaggcaaaggacgaaacagacctcaagatacgtg
agcttgaacgcgcagttgcctctttgcagctctgctttgcagaaagagaaaatcgagaac
tcaatgcatccaaatctaatatagtgcacataggtagtttaccaccacgtacattttcac
aattttctataccaaaggtccacactcacgaggcagatatcaccatgacagagctacttg
aggaaaatagaagacttaagaagcgactagcagcatcattagaacagtcagcatcagcag
tatctcagtcaacatctgctactgagtctgatgagacaaaacttttatatatggagctag
agtcagcggctgctattatgaaagattatgaagcgcgtattgatagtctcacttcaacct
taaaagagcgagacatgacaatacttcaattacgtacctcgcagctacgattagtctcca
tagaccccgttacggttgagtcaaacttcttttcctctggtctcgattctcttcataact
ccacaaagaacgcaaagccttcagaaacccctaagaagagagcgttttctgctattaaga
agtccttttgtggttctggacgggatagccgctcacggtcgcgttcaaaatccgtaaaag
gaaaccattgtattctagacagtggccatcacgatccctctattagcaatgactgtggcc
gtactccatgtccaacttgtggatctaccaagcttatgaccattattgataatctgaaac
ttacggtttcagagcacgagtcaatacaggcttgtatacaggcacaatctgatgaaatag
ctcggttaactgatgagttgaatgggtatcataatattaatgtctgtagcgtcacgtcc-
tcgccagttcattcccatcagcagacagatttgcaagaaccggcattgagtacgtgcttc
cagcaaacagtattagatatggaagctattgatactcttctcgtaaatatagacttatct
aatacagaggaaaaaaaggcaatgaa-
>Gi-P289_contig001.1 700706:702410
ttatttaaggctaacaacctgtagctgtttaaaggctactttccagtggctatcactggt
aaagtgcttcgtctagaagcttctgtaaacatacagttcctatctcaaaaaaggagtcac
gaatcgctaaggctgagatgatttcrgtatggtttggagctgctcagcgtggagatatag
ccatcattaaagagcttttgcaggtgcatgtgcgaacaactgaagaaaatggaaatacgg
cccttatgattgcaacccggaatgggcactctggtatttgtcaagttttgtcttcatatg
aagcgggaatgcgcaattcagagggaatgacggctctaatgatagctgcagtcgcaaata
atgcagagctctgtgatattcttgctccactggagtggcctttaactcttccagacggga
aggatgcccttattctggcatcggagctaggacatgcatatgcgctcacagtattatctg
cccatgctgatctcatccaagatattcacggacatactgcattagactatgctgctctta
acgacaatatcgcatgtgttagaatcatcgtagaaacacagaaactgtcaacaggccaaa
tagattccgcaatcgagaaagcggaacgagcaaagagcactaccgttgttgaatacttgg
taactactcgactagcaatgaagggtaaggcaaaggacgaaacagacctcaagatacgtg
agcttgaacgcgcagttgcctctttgcagctctgctttgcagaaagagaaaatcgagaac
tcaatgcatccaaatctaatatagtgcacataggtagtttaccaccacgtacattttcac
aattttctataccaaaggtccacactcacgaggcagatatcaccatgacagagctacttg
aggaaaatagaagacttaagaagcgactagcagcatcattagaacagtcagcatcagcag
tatctcagtcaacatctgctactgagtctgatgagacaaaacttttatatatggagctag
agtcagcggctgctattatgaaagattatgaagcgcgtattgatagtctcacttcaacct
taaaagagcgagayatgacaatacttcaattacgtacctcgcagctacgattagtctcca
tagaccccgttacggttgagtcaaacttcttttcctctggtctcgactctcttcataact
ccacaaagaacgcaaagccttcagaaacccctaagaagagagcgttttctgctattaaga
agtccttttgtggttctggacgggatagccgctcacggtcgcgttcaaaatccgtaaaag
gaaaccattgtattctagacagtggccatcacgatccctctattagcaatgactgtggcc
gtactccatgtccaacttgtggatctaccaagcttatgaccattattgataatctgaaac
ttacggtttcagagcacgagtcaatacaggcttgtatacaggcacaatctgatgaaatag
ctcggttaactgatgagttgaatgggtatcataatattaatgtctgtagcgtcacgtcc-
tcgccagttcattcccatcagcagacagatttgcaagaaccggcattgagtacgtgcttc
cagcaaacagtattagatatggaagctattgatactcttctcgtaaatatagacttatct
aatacagaggaaaaaaaggcaatgaa-
>Gi-P448_contig001.1 700657:702361
ttatttaaggctaacaacctgtagctgtttaaaggctactttccagtggctatcactggt
raagtgcttcgtctagaagcttctgtaaacatacagttcctatctcaaaaaaggagtcac
gaatcgctaaggctgagatgatttcggtatggtttggagctgctcagcgtggagatatag
ccatcattaaagagcttttgcaggtacatgtgcgaacaactgaagaaaatggaaatacgg
cccttatgattgcaacccggaatgggcactctggtatttgtcaagttttgtcttcatatg
aagcgggaatgcgcaattcagagggaatgacggctctaatgatagctgcagtcgcaaata
atgcagagctctgtgatatycttgctccactggagtggcctttaactcttccagacggga
aggatgcccttattctggcatcggagctaggacatgcatatgcgctcacagtattatctg
cccatgctgatctcatccaagatattcacggacatactgcattagactatgctgctctta
acgacaatatcgcrtgtgttagaatcatcgtagaaacacagaaactgtcaacaggccaaa
tagattccgcaatcgagaaagcggaacgagcaaagagcactaccgttgttgaatacttgg
taactactcgactagcaatgaagggtaaggcaaaggacgaaacagacctcaagatacgtg
agcttgaacgygcagttgcctctttgcagctctgttttgcagaaagagaaaatcgagaac
tcaatgcatccaaatctaatatagtgcacataggtagtttaccaccacgtacattttcac
aattttctataccaaaggtccacactcacgaggcagatatcaccatgacagagctacttg
aggaaaatagaagacttaagaagcgactagcagcatcattagaacagtcagcatcagcag
tatctcagtcaacatctgctactgagtctgatgagacaaaacttttatatatggagctag
agtcagcggctgctattatgaaagattatgaagcgcgtattgatagtctcacttcaacct
taaaagagcgagacatgacaatacttcaattacgtacctcgcagctacgattagtctcca
tagaccccgttacggttgagtcaaacttcttttcctctggtctcgattctcttcataact
ccacaaagaacgcaaagccttcagaaacccctaagaagagagcgttttctgctattaaga
agtccttttgtggttctggacgggatagccgctcacggtcgcgttcaaaatccgtaaaag
gaaaccattgtattctagacagtggccatcacgatccctctattagcaatgactgtggcc
gtactccatgyccaacttgtggatctaccaagcttatgaccattattgataatctgaaac
ttacggtttcagagcacgagtcaatacaggcttgtatacaggcacaatctgatgaaatag
ctcggttaactgatgagttgaatgggtatcataatattaatgtctgtagcgtcacgtcc-
tcgccagttcattcccatcagcagacagatttgcaagaaccggcattgagtacgtgcttc
cagcaaacagtattagatatggaagctattgatactcttctcgtaaatatagacttatct
aatacagaggaaaaaaaggcaatgaa-
>Gi-P514_contig001.1 700636:702340
ttatttaaggctaacaacctgtagctgtttaaaggctactttccagtggctatcactggt
aaagtgcttcgtctagaagcttctgtaaacatacagttcctatctcaaaaaaggagtcac
gaatcgctaaggctgagatgatttcggtatggtttggagctgctcagcgtggagatatag
ccatcattaaagagcttttgcaggtgcatgtgcgaacaactgaagaaaatggaaatacgg
cccttatgattgcaacccggaatgggcactctggtatttgtcaagttttgtcttcatatg
aagcgggaatgcgcaattcagagggaatgacggctctaatgatagctgcagtcgcaaata
atgcagagctctgtgatattcttgctccactggagtggcctttaactcttccagacggga
aggatgcccttattctggcatcggagctaggacatgcatatgcgctcacagtattatctg
cccatgctgatctcatccaagatattcacggacatactgcattagactatgctgctctta
acgacaatatcgcatgtgttagaatcatcgtagaaacacagaaactgtcaacaggccaaa
tagattccgcaatcgagaaagcggaacgagcaaagagcactaccgttgttgaatacttgg
taactactcgactagcaatgaagggtaaggcaaaggacgaaacagacctcaagatacgtg
agcttgaacgcgcagttgcctctttgcagctctgctttgcagaaagagaaaatcgagaac
tcaatgcatccaaatctaatatagtgcacataggtagtttaccaccacgtacattttcac
aattttctataccaaaggtccacactcacgaggcagatatcaccatgacagagctacttg
aggaaaatagaagacttaagaagcgactagcagcatcattagaacagtcagcattagcag
tatctcagtcaacatctgctactgagtctgatgagacaaaacttttatatatggagctag
agtcagcggctgctattatgaaagattatgaagcgcgtattgatagtctcacttcaacyt
taaaagagcgagacatgacaatacttcaattacgtacctcgcagctacgattagtctcca
tagaccccgttacggttgagtcaaacttcttttcctctggtctcgattctcttcataact
ccacaaagaacgcaaagccttcagaaacccctaagaagagagcgttttctgctattaaga
agtccttttgtggttctggacgggatagccgctcacggtcgcgttcaaaatccgtaaaag
gaaaccattgtgttctagacagtggccatcacgatccctctatcagcaatgactgtggcc
gtactccatgcccaacttgtggatctaccaagcttatgaccattattgataatctgaaac
ttacggtttcagagcacgagtcaatacaggcttgtatacaggcacaatctgatgaaatag
ctcggttaactgatgagttgaatgggtatcataatattaatgtctgtagcgtcacgtcc-
tcgccagttcattcccatcagcagacagatttgcaagaaccggcattgagtacgtgcttc
cagcaaacagtattagatatggaagctattgatactcttctcgtaaatatagacttatct
aatacagaggaaaaaaaggcaatgaa-
>Gi-P521_contig001.1 700733:702437
ttatttaaggctaacaacctgtagctgtttaaaggctactttccagtggctatcactggt
aaagtgcttcgtctagaagcttctgtaaacatacagttcctatctcaaaaaaggagtcac
gaatcgctaaggctgagatgatttcggtatggtttggagctgctcagcgtggagatatag
ccatcattaaagagcttttgcaggtgcatgtgcgaacaactgaagaaaatggaaatacgg
cccttatgattgcaacccggaatgggcactctggtatttgtcaagttttgtcttcatatg
aagcgggaatgcgcaattcagagggaatgacggctctaatgatagctgcagtcgcaaata
atgcagagctctgtgatattcttgctccactggagtggcctttaactcttccagacggga
aggatgcccttattctagcatcggagctaggacatgcatatgcgctcacagtattatctg
cccatgctgatctcatccaagatattcacggacatactgcattagactatgctgctctta
acgacaatatcgcatgtgttagaatcatcgtagaaacacagaaactgtcaacaggccaaa
tagattccgcaatcgagaaagcggaacgagcaaagagcactaccgttgttgaatacttgg
taactactcgactagcaatgaagggtaaggcaaaggacgaaacagacctcaagatacgtg
agcttgaacgcgcagttgcctctttgcagctctgctttgcagaaagagaaaatcgagaac
tcaatgcatccaaatctaatatagtgcacataggtagtttaccaccacgtacattttcac
aattttctataccaaaggtccacactcacgaggcagatatcaccatgacagagctacttg
aggaaaatagaagacttaagaagcgactagcagcatcattagaacagtcagcattagcag
tatctcagtcaacatctgctactgagtctgatgagacaaaacttttatatatggagctag
agtcagcggctgctattatgaaagattatgaagcgcgtattgatagtctcacttcaacct
taaaagagcgagayatgacaatacttcaattacgtacctcgcagctacgattagtctcca
tagaccccgttacggttgagtcaaacttcttttcctctggtctcgaytctcttcataact
ccacaaagaacgcaaagccttcagaaacccctaagaagagagcgttttctgctattaaga
agtccttttgtggttctggacgggatagccgctcacggtcgcgttcaaaatccgtaaaag
gaaaccattgtattctagacagtggccatcacgatccctctattagcaatgactgtggcc
gtactccatgtccaacttgtggatctaccaagcttatgaccattattgataatctgaaac
ttacggtttcagagcacgagtcaatacaggcttgtatacaggcacaatctgatgaaatag
ctcggttaactgatgagttgaatgggtatcataatattaatgtctgtagcgtcacgtcc-
tcgccagttcattcccatcagcagacagatttgcaagaaccggcattgagtacgtgcttc
cagcaaacagtattagatatggaagctattgatactcttctcgtaaatatagacttatct
aatacagaggaaaaaaaggcaatgaa-
>Gi-P528_contig001.1 700705:702409
ttatttaaggctaacaacctgtagctgtttaaaggctactttccagtggctatcactggt
aaagtgcttcgtctagaagcttctgtaaacatacagttcctatctcaaaaaaggagtcac
gaatcgctaaggctgagatgatttcggtatggtttggagctgctcagcgtggagatatag
ccatcattaaagagcttttgcaggtgcatgtgcgaacaactgaagaaaatggaaatacgg
cccttatgattgcaacccggaatgggcactctggtatttgtcaagttttgtcttcatatg
aagcgggaatgcgcaattcagagggaatgacggctctaatgatagctgcagtcgcaaata
atgcagagctctgtgatattcttgctccactggagtggcctttaactcttccagacggga
aggatgcccttattctggcatcggagctaggacatgcatatgcgctcacagtattatctg
cccatgctgatctcatccaagatattcacggacatactgcattagactatgctgctctta
acgacaatatcgcatgtgttagaatcatcgtagaaacacagaaactgtcaacaggccaaa
tagattccgcaatcgagaaagcggaacgagcaaagagcactaccgttgtcgaatacttgg
taactactcgactagcaatgaagggtaaggcaaaggacgaaacagacctcaagatacgtg
agcttgaacgcgcagttgcctctttgcagctctgttttgcagaaagagaaaatcgagaac
tcaatgcatcaaaatctgatatagtgcacataggtagcttaccaccacgtacattttcac
aattttctgtaccaaaggtccatactcacgaggcagatatcaccatgacagagctacttg
aggaaaatagaagacttaagaagcgactagcagcatcattagaacagtcagcatcagcag
tatctcagtcaacatctgctactgagtctgatgagacaaaacttttatatatggagttag
agtcagcggctgctattatgaaagattatgaagcgcgtattgatagtctcacttcaacct
taaaagagcgagacatgacaatacttcaattacgtacctcgcagctacgattagtctcta
tagaccccgttacggttgagtcaaacttcttttcctctggtctcgactctcttcataact
ccacaaagaacgcaaagccttcagaaacccctaagaagagagcgttttctgctattaaga
agtccttttgtggttctggacgggatagccgctcacggtcgcgttcaaaatccgtaaaag
gaaaccattgtattctagacagtggccatcacgatccctctattagcaatgactgtggcc
gtactccatgtccaacttgtggatctaccaagcttatgaccattattgataatctgaaac
ttacggtttcagagcacgagtcaatacaggcttgtatacaggcacaatctgatgaaatag
ctcggttaactgatgagttgaatgggtatcataatattaatgtctgtagcgtcacgtcc-
tcgccagttcattcccatcagcagacagatttgcaagaaccggcattgagtacgtgcttt
cagcaaacagtattagatatggaagctattgatactcttctcgtaaatataggcttatct
aatacagaggaaaaaaaggcaatgaa-
>Gi-P621_contig001.1 700730:702434
ttatttaaggccaacaacctgtagctgtttaaaggctactttccagtggctatcactggt
aaagtgcttcgtctagaagcttctgtaaacatacacttcctatctcaaaaaaggagtcac
gaatcgctagggctgagatgatttcggtatggtttggagctgctcagcgtggagatatgg
ccatcattaaagagcttttgcaggtgcatgtgcgaacaactgaagaaaatggaaatacgg
cccttatgattgcaacccggaatgggcactctggtatttgtcaagttttgtcttcatatg
aagcgggaatgcgcaattcagagggaatgacggctctaatgatagctgcagtcgcaaata
atgcagagctctgtgatattcttgctccactggagtggcctttaactcttccagacggga
aggatgcccttattctggcatcggagctaggacatgcatatgcgctcacagtattatctg
cccatgctgatctcatccaagatattcacggacatactgcattagactatgctgctctta
acgacaatatcgcatgtgttagaatcatcgtagaaacacagaaactgtcaacaggccaaa
tagattccgcaatcgagaaagcggaacgagcaaagagcactaccgttgtcgaatacttgg
taactactcgactagcaatgaagggtaaggcaaaggacgaaacagacctcaagatacgtg
agcttgaacgcgcagttgcctctttgcagctctgctttgcagaaagagaaaatcgagaac
tcaatgcatccaaatctaatatagtgcacataggtagtttaccaccacgtacattttcac
aattttctataccaaaggtccacactcacgaggcagatatcaccatgacagagctacttg
aggaaaatagaagacttaagaagcgactagcagcatcattagaacagtcagcatcagcag
tatctcagtcaacatctgctactgagtctgatgagacaaaacttttatatatggagctag
agtcagcggctgctattatgaaagattatgaagcgcgtattgatagtctcacttcaacct
taaaagagcgagacatgacaatacttcaattacgtacctcgcagctacgattagtctcta
tagaccccgttacggttgagtcaaacttcttttcctctggtctcgactctcttcataact
ccacaaagaacgcaaagccttcagaaacccctaagaagagagcgttttctgctattaaga
agtccttttgtggttctggacgggatagccgctcacggtcgcgttcaaaatccgtaaaag
gaaaccattgtattctagacagtggtcatcacgatccctccattagcaatgactgtggcc
gtactccatgcccaacttgtggatctaccaagcttatgaccattattgataatctgaaac
ttacggtttcagagcacgagtcaatacaggcttgtatacaggcacaatctgatgaaatag
ctcggttaaccgatgagttgaatgggtatcataatattaatgtctgtagcgtcacgtcc-
tcaccagttcattcccatcagcagatagatttgcaagaaccggcattgagtacgtgcttc
cagcaaacagtattagatatggaagctattgatactcttctcgtaaatataggcttatct
aatacagaggaaaaaaaggcaatgaa-
>Gi-P676_contig001.1 700690:702394
ttatttaaggctaacaacctgtagctgtttaaaggctactttccagtggctatcactggt
aaagtgcttcgtctagaagcttctgtaaacatacagttcctatctcaaaaaaggagtcac
gaatcgctaaggctgagatgatttcggtatggtttggagctgctcagcgtggagatatag
tcatcattaaagagcttttgcaggtgcatgtgcgaacaactgaagaaaatggaaatacgg
cccttatgattgcaacccggaatgggcactctggtatttgtcaagttttgtcttcatatg
aagcgggaatgcgcaattcagagggaatgacggctctaatgatagctgcagtcgcaaata
atgcagagctctgtgatattcttgctccactggagtggcctttaactcttccagacggga
aggatgcccttattctggcatcggagctaggacatgcatatgcgctcacagtattatctg
cccatgctgatctcatccaagatattcacggacatactgcattagactatgctgctctta
acgacaatatcgcatgtgttagaatcatcgtagaaacacagaaactgtcaacaggccaaa
tagattctgcaatcgagaaagcggaacgagcaaagagcactaccgttgtcgaatacttgg
taactactcgactagcaatgaagggtaaggcaaaggacgaaacagacctcaagatacgtg
agcttgaacgcgcagttgcctctttgcagctctgctttgcagaaagagaaaatcgagaac
tcaatgcatccaaatctaatatagtgcacataggtagtttaccaccacgtacattttcac
aattttctgtaccaaaggtccatactcacgaggcagatatcaccatgacagagctacttg
aggaaaatagaagacttaagaagcgactagcagcatcattagaacagtcagcatcagcag
tatctcagtcaacatctgctactgagtctgatgagacaaaacttttatatatggagctag
agtcagcggctgctattatgaaagattatgaagcgcgtattgatagtctcacttcaacct
taaaagagcgagacatgacaatacttcaattacgtacctcgcagctacgattagtctcca
tagaccccgttacggttgagtcaaacttcttttcctctggtctcgattctcttcataact
ccacaaagaacgcaaagccttcagaaacccctaagaagagagcgttttctgctattaaga
agtccttttgtggttctggacgggatagtcgctcacggtcgcgttcaaaatctgtaaaag
gaaaccattgtattctagacagtggccatcacgatccctctattagcaatgactatggcc
gtactccatgtccaacttgtggatctaccaagcttatgaccattattgataatctgaaac
ttacggtttcagagcacgagtcaatacaggcttgtatacaggcacaatctgatgaaatag
ctcggttaactgatgaattgaatgggtatcataatattaatgtctgtagcgtcacgtcc-
tcgccagttcattcccatcagcagacagatttgcaagaaccggcattgagtacgtgcttc
cagcaaacagtattagatatggaagctattgatactcttctcgtaaatatagacttatct
aatacagaggaaaaaaaggcaatgaa-
>Gi-P678_contig001.1 700699:702403
ttatttaaggctaacaacctgtagctgtttaaaggctactttccagtggctatcactggt
aaagtgcttcgtctagaagcttctgtaaacatacagttcctatctcaaaaaaggagtcac
gaatcgctaaggctgagatgatttcggtatggtttggagctgctcagcgtggagatatag
ccatcattaaagagcttttgcaggtgcatgtgcgaacaactgaagaaaatggaaatacgg
cccttatgattgcaacccggaatgggcactctggtatttgtcaagttttgtcttcatatg
aagcgggaatgcgcaattcagagggaatgacggctctaatgatagctgcagtcgcaaata
atgcagagctctgtgatattcttgctccactggagtggcctttaactcttccagacggga
aggatgcccttattctggcatcggagctaggacatgcatatgcgctcacagtattatctg
cccatgctgatctcatccaagatattcacggacatactgcattagactatgctgctctta
acgacaatatcgcatgtgttagaatcatcgtagaaacacagaaactgtcaacaggccaaa
tagattccgcaatcgagaaagcggaacgagcaaagagcactaccgttgttgaatacttgg
taactactcgactagcaatgaagggtaaggcaaaggacgaaacagacctcaagatacgtg
agcttgaacgcgcagttgcctctttgcagctctgctttgcagaaagagaaaatcgagaac
tcaatgcatccaaatctaatatagtgcacataggtagtttaccaccacgtacattttcac
aattttctataccaaaggtccatactcacgaggcagatatcaccatgacagagctacttg
aggaaaatagaagacttaagaagcgactagcagcatcattagaacagtcagcatcagcag
tatctcagtcaacatctgctactgagtctgatgagacaaaacttttatatatggagctag
agtcagcggctgctattatgaaagattatgaagcgcgtattgatagtctcacttcaacct
taaaagagcgagacatgacaatacttcaattacgtacctcgcagctacgattagtctcca
tagaccccgttacggttgagtcaaacttcttttcctctggtctcgattctcttcataact
ccacaaagaacgcaaagccttcagaaacccctaagaagagagcgttttctgctattaaga
agtccttttgtggttctggacgggatagccgctcacggtcgcgttcaaaatccgtaaaag
gaaaccattgtattctagacagtggccatcacgatccctctattagcaatgactgtggcc
gtactccatgtccaacttgtggatctaccaagcttatgaccattattgataatctgaaac
ttacggtttcagagcacgagtcaatacaggcttgtatacaggcacaatctgatgaaatag
ctcggttaactgatgagttgaatgggtatcataatattaatgtctgtagcgtcacgtcc-
tcgccagttcattcccatcagcagacagatttgcaagaaccggcattgagtacgtgcttc
cagcaaacagtattagatatggaagctattgatactcttctcgtaaatatagacttatct
aatacagaggaaaaaaaggcaatgaa-
>Gi-P680_contig001.1 700753:702457
ttatttaaggccaacaacctgtagctgtttaaaggctactttccagtggctatcactggt
aaagtgcttcgtctagaagcttctgtaaacatacacttcctatctcaaaaaaggagtcac
gaatcgctagggctgagatgatttcggtatggtttggagctgctcagcgtggagatatgg
ccatcattaaagagcttttgcaggtgcatgtgcgaacaactgaagaaaatggaaatacgg
cccttatgattgcaacccggaatgggcactctggtatttgtcaagttttgtcttcatatg
aagcgggaatgcgcaattcagagggaatgacggctctaatgatagctgcagtcgcaaata
atgcagagctctgtgatattcttgctccactggagtggcctttaactcttccagacggga
aggatgcccttattctggcatcggagctaggacatgcatatgcgctcacagtattatctg
cccatgctgatctcatccaagatattcacggacatactgcattagactatgctgctctta
acgacaatatcgcatgtgttagaatcatcgtagaaacacagaaactgtcaacaggccaaa
tagattccgcaatcgagaaagcggaacgagcaaagagcactaccgttgtcgaatacttgg
taactactcgactagcaatgaagggtaaggcaaaggacgaaacagacctcaagatacgtg
agcttgaacgcgcagttgcctctttgcagctctgctttgcagaaagagaaaatcgagaac
tcaatgcatccaaatctaatatagtgcacataggtagtttaccaccacgtacattttcac
aattttctataccaaaggtccacactcacgaggcagatatcaccatgacagagctacttg
aggaaaatagaagacttaagaagcgactagcagcatcattagaacagtcagcattagcag
tatctcagtcaacatctgctactgagtctgatgagacaaaacttttatatatggagctag
agtcagcggctgctattatgaaagattatgaagcgcgtattgatagtctcacttcaacct
taaaagagcgagacatgacaatacttcaattacgtacctcgcagctacgattagtctcta
tagaccccgttacggttgagtcaaacttcttttcctctggtctcgactctcttcataact
ccacaaagaacgcaaagccttcagaaacccctaagaagagagcgttttctgctattaaga
agtccttttgtggttctggacgggatagccgctcacggtcgcgttcaaaatccgtaaaag
gaaaccattgtattctagacagtggtcatcacgatccctccattagcaatgactgtggcc
gtactccatgcccaacttgtggatctaccaagcttatgaccattattgataatctgaaac
ttacggtttcagagcacgagtcaatacaggcttgtatacaggcacaatctgatgaaatag
ctcggttaaccgatgagttgaatgggtatcataatattaatgtctgtagcgtcacgtcc-
tcgccagttcattcccatcagcagacagatttgcaagaaccggcattgagtacgtgcttc
cagcaaacagtattagatatggaagctattgatactcttctcgtaaatataggcttatct
aatacagaggaaaaaaaggcaatgaa-
>P344_contig1 1299131:1300835
ttatttagggccaacaacctgtagctgtttaaaggctactttccagtggctatcactggt
gaagtgcttcgtctagaagcttctgtaaacatacagttcctatctcaaaaaaggagtcac
gaatcgctaaggctgagatgatttcggtatggtttggagctgctcagcgtggagatatag
ccatcattaaagagcttttgcaggtgcatgtgcgaacaactgaagaaaatggaaatacgg
cccttatgattgcaacccggaatgggcactctggtatttgtcaagttttgtcttcatatg
aggcgggaatgcgcaattcagagggaatgacggctctaatgatagctgcagtcgcaaata
atgcagagctctgtgatattcttgctcccctggagtggcctttaactcttccagacggga
aggatgcccttattctggcatcggagctaggacatgcatatgcgctcacagtattatctg
cccatgctgatctcatccaagatattcacggacatactgcattagactatgctgctctta
acgacaatatcgcgtgtgttagaatcatcgtagaaacacagaaactgtcaacaggccaaa
tagattccgcaatcgagaaagcggaacgagcaaagagcactaccgttgtcgaatacttgg
taactactcgactagcaatgaagggtaaggcaaaggacgaaacagacctcaagatacgtg
agcttgaacgtgcagttgcctctttgcagctctgttttgcagaaagagaaaatcgagaac
tcattgcgtcaaaatctgatacagtgcacataggtagcttaccaccacgtacattttcac
aattttctgtaccaaaggtccatgctcatgaggcagatatcaccatgacagagctacttg
aggaaaatagaagacttaagaagcgactagcagcatcattagaacagtcagcatcagcag
tatctcagtcaacatctgctactgagtctgatgagacaaaacttttatatatggagctag
agtcagcggctgctattatgaaagattatgaagcgcgtattgatagtcttacttcaacct
taaaagagcgagacatgacaatacttcaattacgtacctcgcagctacgattagtctcca
tagaccccgttacggttgagtcaaacttcttttcctctggtctcgactctcttcataact
ccacaaagagcgcaaagccttcagaaacccctaagaagagagcgttttctgctattaaga
agtccttttgtggttctggacgggatagccgctcacggtcgcgttcaaaatccgtaaaag
gaaaccattgtattctagacagtggccatcacgatccctctattagcaatgactgtggcc
gtactccatgcccaacttgtggatctaccaagcttatgaccattattgataatctgaaac
ttacggtttcagagcacgagtcaatacaggcttgtatacaggcacaatctgatgaaatag
ctcggttaactgatgagttgaatgggtatcataatattaatgtctgtagcgtcacgtcc-
tcgccagttcattcccatcagcagacagatttgcaagaaccggcattgagtacgtgcttc
cagcaaacagtattagatatggaagctattgatactcttctcgtaaatatagacttatct
aatacagaggaaaaaaaggcaatgaa-
>P387_contig17 complement(15287:16992)
ttatttaaggctaacaacctgtagctgtttaaaggctactttccagtggctatcactggt
gaagtgcttcgtctagaagcttctgtaaacatacagttcctatctcaaaaaaggagtcac
gaatcgctaaggctgagatgatttcggtatggtttggagctgctcagcgtggagatatag
ccatcattaaagagcttttgcaggtgcatgtgcgaacaactgaagaaaatggaaatacgg
cccttatgattgcaacccggaatgggcactctggtatttgtcaagttttgtcttcatatg
aagcgggaatgcgcaattcagagggaatgacggctctaatgatagctgcagtcgcaaata
atgcagagctctgtgatatccttgctccactggagtggcctttaactcttccagacggga
aggatgcccttattctagcatcagagctaggacatgcatatgcgctcacagtattatctg
cccatgctgatctcatccaagatattcacggacatactgcattagactattctgctctta
acgacaatatcgcgtgtgttagaatcatcgtagaaacacagaaactgtcaacaggccaaa
tagattccgcaatcgagaaagcggagcgagcaaagagcactaccgttgtcgaatacctgg
taactactcgactagcaatgaagagtaaggcaaaggacgaaacagacctcaagatacgtg
agcttgaacgtgcagttgcctctttgcagctctgttttgcagaaagagaaaatcgagaac
tcaatgcatccaaatctaatatagtgcacataggtagcttaccaccacgtacattttcac
aattttctgtaccaaaggtccatgctcatgaggcagatatcaccatgacagagctacttg
aggaaaatagaagacttaagaagcgactagcagcatcattagaacagtcagcatcagcag
tatctcagtcaacatctgctactgagtctgatgagacaaaacttttatatatggagctag
agtcagcggctgctattatgaaagattatgaagcgcgtattgatagtctcacttcaacct
taaaagagcgagatatgacaatacttcaattacgtacctcgcagctacgattagtctcca
tagaccccgttacggttgagtcaaacttcttttcctctggtctcgactctcttcataatt
ccacaaaaagcgcaaagccttcagaaacccctaagaagagagcgttttctgctattaaga
agtccttttgtggttctggacgggatagccgctcacggtcgcgttcaaaatccgtaaaag
gaaaccattgtgttctagacagtggccatcacgatccctctattagcaatgactgtggcc
gtactccatgcccaacttgtggatctaccaagcttatgaccattattgataatctgaaac
ttacggtttcagagcacgagtcaatacaggcttgtatacaggcacaatctgatgaaatag
ctcggttaactgatgagttgaatgggtatcataatattaatgtctgtagcgtcacatcct
tcgccagttcattctcatcagcagacagatttgcaagaaccggcattgagtacgtgcttc
cagcaaacagtattagatatggaagctattgatactcttctcgtaaatatagacttatct
aatacagaggaaaaaaaggcaatgaa-
>P424_contig1 700702:702406
ttatttaaggctaacaacctgtagctgtttaaaggctactttccagtggctatcactggt
aaagtgcttcgtctagaagcttctgtaaacatacagttcctatctcaaaaaaggagtcac
gaatcgctaaggctgagatgatttcggtatggtttggagctgctcagcgtggagatatag
ccatcattaaagagcttttgcaggtgcatgtgcgaacaactgaagaaaatggaaatacgg
cccttatgattgcaacccggaatgggcactctggtatttgtcaagttttgtcttcatatg
aagcgggaatgcgcaattcagagggaatgacggctctaatgatagctgcagtcgcaaata
atgcagagctctgtgatattcttgctccactggagtggcctttaactcttccagacggga
aggatgcccttattctggcatcggagctaggacatgcatatgcgctcacagtattatctg
cccatgctgatctcatccaagatattcacggacatactgcattagactatgctgctctta
acgacaatatcgcatgtgttagaatcatcgtagaaacacagaaactgtcaacaggccaaa
tagattccgcaatcgagaaagcggaacgagcaaagagcactaccgttgttgaatacttgg
taactactcgactagcaatgaagggtaaggcaaaggacgaaacagacctcaagatacgtg
agcttgaacgcgcagttgcctctttgcagctctgctttgcagaaagagaaaatcgagaac
tcaatgcatccaaatctaatatagtgcacataggtagtttaccaccacgtacattttcac
aattttctataccaaaggtccacactcacgaggcagatatcaccatgacagagctacttg
aggaaaatagaagacttaagaagcgactagcagcatcattagaacagtcagcattagcag
tatctcagtcaacatctgctactgagtctgatgagacaaaacttttatatatggagctag
agtcagcggctgctattatgaaagattatgaagcgcgtattgatagtctcacttcaacct
taaaagagcgagacatgacaatacttcaattacgtacctcgcagctacgattagtctcca
tagaccccgttacggttgagtcaaacttcttttcctctggtctcgattctcttcataact
ccacaaagaacgcaaagccttcagaaacccctaagaagagagcgttttctgctattaaga
agtccttttgtggttctggacgggatagccgctcacggtcgcgttcaaaatccgtaaaag
gaaaccattgtattctagacagtggccatcacgatccctctattagcaatgactgtggcc
gtactccatgtccaacttgtggatctaccaagcttatgaccattattgataatctgaaac
ttacggtttcagagcacgagtcaatacaggcttgtatacaggcacaatctgatgaaatag
ctcggttaactgatgagttgaatgggtatcataatattaatgtctgtagcgtcacgtcc-
tcgccagttcattcccatcagcagacagatttgcaagaaccggcattgagtacgtgcttc
cagcaaacagtattagatatggaagctattgatactcttctcgtaaatatagacttatct
aatacagaggaaaaaaaggcaatgaa-
>P427_contig10 316868:318572
ttatttaaggctaacaacctgtagctgtttaaaggctactttccagtggctatcactggt
aaagtgcttcgtctagaagcttctgtaaacatacagttcctatctcaaaaaaggagtcac
gaatcgctatggctgagatgatttcggtatggtttggagctgctcagcgtggagatatag
ccatcattaaagagcttttgcaggtgcatgtgcgaacaactgaagaaaatggaaatacgg
cccttatgattgcaacccggaatgggcactctggtatttgtcaagttttgtcttcatacg
aagcgggaatgcgcaattcagagggaatgacggctctaatgatagctgcagtcgcaaata
atgcagagctctgtgatattcttgctccactggagtggcctttaactcttccagacggga
aggatgcccttattctggcatcggagctaggacatgcatatgcgctcacagtattatctg
cccatgctgatctcatccaagatattcacggacatactgcattagactattctgctctta
acgacaatatcgcatgtgttagaatcatcgtagagacacagaaactgtcaacaggccaaa
tagattccgcaattgagaaagcggagcgagcaaagagcactaccgttgtcgaatacctgg
taactactcgactagcaatgaagggtaaggcaaaggacgaaacagacctcaagatacgtg
agcttgaacgtgcagttgcctctttgcagctctgttttgcagaaagagaaaatcgagaac
tcaacgcatccaaatctaatatagtgcacataggtagcttaccaccacgtacattttcac
aattttctgtaccaaaggtccatactcacgaggcagatatcaccatgacagaactacttg
aggaaaatagaagacttaagaagcgactagcagcatcattagaacagtcagcatcagcag
tatctcagtcaacatctgctactgagtctgatgagacaaaacttttatatatggagctag
agtcagcggctgctattatgaaagattatgaagcgcgtattgatagtctcacttcaactt
taaaagagcgagacatgacaatacttcaattacgtacctcgcagctacgattaatctcca
tagaccccgttacggtggagtcaaacttcttttcctctggtctcgactctcttcataact
ccacaaagagcgcaaaaccttcagaaactcctaagaagagagcattttctgctattaaga
agtccttttgtggttctggacgggatagccgctcacggtcgcgttcaaaatccgtaaaag
gaaaccattgtgttctagacagtggccatcacgatccctctatcagcaatgactgtggcc
gtactccatgcccaacttgtggatctaccaagcttatgaccattattgataatctgaaac
ttacggtttcagagcacgagtcaatacaggcttgtatacaggcacaatctgatgaaatag
ctcggttaactgatgagttgaatgggtatcataatattaatgtctgtagcgtcacgtcc-
tcaccagctcattcccatcagcagacagatttgcaagaaccggcattgagtacgtgcttc
cagcaaacagtattagatatggaagctattgatactcttctcgtaaatatagacttatct
aatacagaggaaaaaaaggcaatgaa-
>P458_contig1 2640021:2641725
ttatttaaggctaacaacctgtagctgtttaaaggctactttccagtggctatcactggt
aaagtgcttcgtctagaagcttctgtaaacatacagttcctatctcaaaaaaggagtcac
gaatcgctaaggctgagatgatttcggtatggtttggagctgctcagcgtggagatatag
ccatcattaaagagcttttgcaggtgcatgtgcgaacaactgaagaaaatggaaatacgg
cccttatgattgcaacccggaatgggcactctggtatttgtcaagttttgtcttcatatg
aagcgggaatgcgcaattcagagggaatgacggctctaatgatagctgcagtcgcaaata
atgcagagctctgtgatattcttgctccactggagtggcctttaactcttccagacggga
aagatgcccttattctggcatcggagctaggacatgcatatgcgctcacagtattatctg
cccatgctgatctcatccaagatattcacggacatactgcattagactatgctgctctta
acgacaatatcgcatgtgttagaatcatcgtagaaacacagaaactgtcaacaggccaaa
tagattccgcaatcgagaaagcggaacgagcaaagagcactaccgttgtcgaatacttgg
taaatactcgactagcaatgaagggtaaggcaaaggacgaaacagacctcaagatacgtg
agcttgaacgcgcagttgcctctttgcagctctgttttgcagaaagagaaaatcgagaac
tcaatgcatccaaatctaatatagtgcacataggtagtttaccaccacgtacattttcac
aattttctataccaaaggtccatactcacgaggcagatatcaccatgacagagctacttg
aggaaaatagaagacttaagaagcgactagcagcatcattagaacagtcagcatcagcag
tatctcagtcaacatctgctactgagtctgatgagacaaaacttttatatatggagctag
agtcagcggctgctattatgaaagattatgaagcgcgtattgatagtctcacttcaacct
taaaagagcgagacatgacaatacttcaattacgtacctcgcagctacgattagtctcca
tagaccccgttacggttgagtcaaacttcttttcctctggtctcgattctcttcataact
ccacaaagaacgcaaagccttcagaaacccctaagaagagagcgttttctgctattaaga
agtccttttgtggttctggacgggatagccgctcacggtcgcgttcaaaatccgtaaaag
gaaaccattgtattctagacagtggccatcacgatccctctattagcaatgactgtggcc
gtactccatgtccaacttgtggatctaccaagcttacgaccattattgataatctgaaac
ttacggtttcagagcacgagtcaatacaggcttgtatacaggcacaatctgatgaaatag
ctcggttaactgatgagttgaatgggtatcataatattaatgtctgtagcgtcacgtcc-
tcgccagttcattcccatcagcagacagatttgcaagaaccggcattgagtacgtgcttc
cagcaaacagtattagatatggaagctattgatactcttctcgtaaatatagacttatct
aatacagaggaaaaaaaggcaatgaa-
