# Supplementary material for: High resolution multi-locus sequence typing scheme for Giardia duodenalis assemblage B outbreak and population analysis
Source: PLoS Negl Trop Dis. 2026 Jul 15;20(7):e0014528. doi: 10.1371/journal.pntd.0014528 (PMC13395364; doi:10.1371/journal.pntd.0014528)
Supplement: S2 Appendix — (ZIP) [file pntd.0014528.s002.zip › S2_Appendix/annotated_alignment_90_k501_ash0.9_reads20_c5fae58a8e06ab8ea3bd9122779feb0c.fasta]

>POIs
---------------------------------------------------------------------------------------------------------------------------------------------------------------------------------------------------------------------------------------------------------------------------------------------------------------------------------------------------------------------------------------------------------------------------------------------------------------------------------------------------------------------------------------------------------------------------------------------------------------------------------------------------------------------------------------------------------------------------------------------------------------------------------------------------------------------------------------------------------------------------------------------------------------------------------------------------------------------------------------------------------------------------------------------------------------------------------------------------------------------------------------------------------------------------------------------------------------------------------------------------------------------------------------------------------------------------------------------------------------------------------------------------------------------------------------------------------------------------------------------------------------------------------------------------------------------------------------------------------------------------------------------------------------------------------------------------------------------------------------------------------------------------------------------------------------------------------------------------------------------------------------------------YY--Y--------Y-YY----Y---Y-------YY-------------Y-----------Y--Y--Y----------Y--Y-Y-Y----------------Y-YY-YYY---------Y------Y---------YY-YYYYY---Y--Y----Y-----Y-----Y---Y-Y--Y-----Y---Y-YYYY-----Y-----------------------Y-----------Y----Y---------------YYY-----------------------------------------------------------------------------------------------------------------------------------------------------------------------------------------------------------------------------------------------------------------------------------------------------------------------------------------------------------------------------------------------------------------------------------------------------------------------------------------------------------------------------------------------------------------------------------------------------------------------------------------------------------------------------------------------------------------------------------------------------------------------------------------------------------------------------------------------------------------------------------------------------------------------------------------------------------------------------------------------------------------------------------------------------------------------------------------------------------------------------------------------------------------------------------------------------------------------------------------------------------------------------------------------------------------------------------------------------------
>GCA_011634595.1_contig11 416673:420059
gtgtagtcacccgacttggagctgctgaggactgttgtgatgacgctacaacaattgaat
ctgaagttttcggccgagatgcatagaaggagagagttgttggattatttatggtagaca
tcgagtgattaagtgctcctatggtatgcggccccatagcatccaaacggactgacgttc
taggaggttcataacgttttttacgagattgtgcaggttgagggtgtgttctagcattag
tgggtgctgtaccacggccaaccactgctgtgatggtgggctccagctgtgtcgttgtgt
tagtttctgattgttttgtaaacagccggggtgtgtgcagaacttcggtggagtggttgg
tatctacgtgtggtacggccaattcaacaccttgatcatagcagtatgtccagagcccgg
agtgggtcggccggatgcgccagggaatacctatagcccaaataggcgatatgacttgtg
caatattagctgctgcagatccaagagtataatggttggtatagtgctgtgaactggtct
tggagtctttccacttaaagtattcgatagtagtcaaattgttacgtatcataatgacgt
gcatgttaaatagaacggataggccggcaatcacaattgcagcaacaatcattgaaacaa
ttggtagataggcaacaaggagctgaaagacgaaggccgttcctatggcgttatagagta
tgcaaaggcactgtgcaatgatagcccacaatagaaagcaccagaagtgcccatagttat
ttagaccaacgcaatttccaatccaaggacaatgatggtcgtacttaagaacacacctgt
tacagattttgcagtgatgtgcccgtatcggtttggccttatcacaaatcaagcacctac
gccggatacctccatatgatgctgtcgtgtatcctggatcgagccacaccgcaaagaaga
agtgcacggaaacaactattagagcatatccaatcacgagaagaaagggtataactacct
ctagccgcttccagagaatggatatctcgactacgcccgctaaattagctgtaaggatga
ggctaaaaataagatacgcaaggaatttctgtgcgcagactgtgcatccccgtacacgag
ctttacagcaagcagtgcaaaatatcttatcgacacaggtggtcataccaagagcgtaaa
ttctcgctcaacgaatatttacttgtcaggagcatcaggggattctgtatcctgaccaat
ggagtttaacatttcctcgagattcgtaacaccggtccagcccattatacatgcataatg
ccccataatcagattccattgctcaaactcatcaaagagctcgagctgttctatttcgcg
gcgtctggttggccaaaagctacgatagacatccccagcctctctagcataagagtcttc
gtatccatttaattggaaaatcttgcgatactgggctgtaaatcccagctctacaaacga
tggcatgacgacctgacgttctgccatgttgatctgcatcatctccccaaaggagtctga
ggggttgaccatttcaaagcaaacaatcccaaagctgttaaagtaagttggaaggtcctt
tataatgcctatggtcgtgtcagcgtctaggtacgacaagcacacctcagatagaaagag
cacaggtagggttgcgtcgcctttgtcatttgctacaatgtcccgcaccatgggcatcca
tgtcttgcgcatttccaaattggccgcatacaaccggtacccgggcagctcaacgcgcag
tgcctctgggacagtttcagcgtgctcttgcttgggacgataaagaattacctggggttc
ttgaaacggccgaattgtggtgtcttcagatacaggcatgttaatgatctctccgtgtgt
gaggtcaaacttctttgccttgagctctgtgattgacggtaaatctatttcgatccagtg
tttgacatggaaatagctctgctttccctctttcttttcctgctgtgcagtaagctggag
gcgccaatagagggtgtccagaccagccccaaggttgacaattgcacaatttccgttata
cttagctgcgaaagctactgccatctgctcaatataagtgaaccgaaaccacgtgcccct
gtttatcatcgggtccttgcgaggtagcgaaggcttggtgtggattgcccggagtgcagg
atcaactaggtaccctgctctgagagctgaaagcttactgaggagcgcatcattggatgt
tgtcgcagctgtgacgatgtcagaagccctgtctagcaccatctgctggttgtcgggttg
aagctctttagtaagggcaaaaaagctaatttattttaaattgctatctaacacttttat
aaaactgggggtgacaggcgtatgttttccccatactaacactcgctaacaagtaccaag
ctcgctgagcgcacatggcgtgccggcgtgctgggaagcagatccggtaggcatggttcg
catcaacgttctccgtgacgcactcaagtccatttgcaacgcccagcgtattgggaagaa
gcaggtgatcatccgcccctcctcgaaggttatcatcgagttcctccagctcatgcagaa
gaacggctatataagtgactttgcagtcgtcgacaaccaccgctcaaacaggattgttgt
gaacctcattgggagactcaacaaggccggtgtcatatctccgcgctttgatatccccgc
taacgatatcgagaagtgggtcgtcaaccttctgccgtcacgtctcttcgggcatatcat
cctcaccacctcccagggcatcatggaccacatcgaggctcagcaccgtcagataggtgg
caaggtcataggctacttttactgagctctcgtgcgcacgggtctt-tgagtaaacgcag
cggcgggcacagccgctcacggtctattgtactgtgccatgtcgagcgtgtatatctccg
cgctatgcca--agccagtggaggcattttcgtctggtgtggtccgcacacgtgtgacac
cgatcaagaggtcgccgttggcaaacatggatgcttggtgggatatggcgagagcgctga
tcttgtgcgcttgacagagatagcgcgacagtctctcaacgtttctcgaatccagattct
tatctacctcatcgagcagaaggaatggaagtgccttgtagtggtgaagacagaagacca
acgctaggagagcaacagacttttctccagaggatagctcatcaaatccctttgcataac
tgctgggaggaaacacagtgaagatgaaatctgtggtccagggtatttggcgcttggtta
aggtaagggatgccacctgtgtcgacagat
>GCA_001543975.1_contig75 6737:10122
gtgtagtcacccgacttggagctgctgaggactgttgtgatgacgctacaacaattgaat
ctgaagttttcggccgagatgcatagaaggagagagttgttggattatttatggtagaca
tcgagtgattaagtgctcctatggtatacggccccatagcatccaaacggactgacgttc
taggaggttcataacgttttttacgagattgtgcaggttgagggtgtgttctagcattag
tgggtgctgtaccacggccaaccactgctgtgatggtgggctccagctgtgtcattgtgt
tagtttctgattgttttgtaaacagccggggtgtgtgcagaacttcggtggagtggttgg
tatctacgtgtggtacggccaactcaacaccttgatcatagcagtatgtccagagcccgg
agtgggttggtcggatacgccagggaatgcctatagcccaaataggcgatatgacttgtg
caatattagctgctgcagatccaagagtataatggttggtatagtgctgtgaactggtct
tggagtctttccacttaaagtattcgatagtagtcaaattgttacgtatcataatgacgt
gcatgttaaatagaacggataggccggcaatcacaattgcagcaacaatcattgaaacaa
ttggcagataggcaacaaggagctgaaagacgaaggccgttcctatggcgttatagagta
tgcaaaggcactgtgtaatgatagcccacaatagaaagcaccagaagtgcccatagttat
ttagaccaacgcaatttccaatccaaggacaatgatggtcgtacttaagaacacacctgt
tacagattttgcagtgatgtgcccgtatcggtttggccttattgcaaatcaagcacctac
gccggatacctccatatgatgctgtcgtgtatcctggatcgagccacaccgcaaagaaga
agtgcacggaaacaactattagagcatatccaatcacgagaagaaagggtataactacct
ctagccgcttccagagaatggatatctcgactacgcccgctaaattagctgtaaggatga
ggctaaaaataagatacgcaaggaatttctgtgcgcagactgtgcatccccgtacacgag
ctttacagcaagcagtgcaaaatatcttatcgacacaggtggtcataccaagagcgtaaa
ttctcgctcaacgaatatttacttgtcaggagcatcaggggattctgtatcctgaccaat
ggagtttagcatttcctcgagattcgtaacaccggaccagcccattatacatgcataatg
ccccataatcagattccattgctcaaactcatcaaagagctcgagctgttctatttcgcg
gcgtctggctggccaaaagctacgatagacatccccagcttctctagcataagagtcttc
gtatccatttaattggaaaatcttgcgatactgggctgtaaagcccagctctacaaatga
tggcatgacgacctgacgttctgccatgttgatctgcatcatctccccaaaggagtctga
ggggttgaccatttcaaagcaaacaatcccaaagctgttaaagtaagttggaaggtcctt
tataatgcctatggtcgtgtcagcgtctaggtacgacaagcacacctcagatagaaagag
cacaggtagggttgcgtcacctttgtcatttgctacaatgtcccgcaccatgggcatcca
tgtcttgcgcatttccaaattggccgcatacaaccggtacccgggcagctcaacgcgcag
tgcctctgggacggtttcagtgtgctcttgcttaggacgataaagaattacctggggatc
ttgaaacggccgaattgtggtgtcttcagatacaggcatgttaatgatctctccgtgtgt
gaggtcaaacttctttgccttgagctctgtgattgacggtaaatctatttcgatccagtg
tttgacatggaaatagctctgctttccttccttcttttcctgctgtgcagtaagctggag
gcgccaatagagggtgtccagaccagccccgatattgacaattgcacaatttccgttata
cttagctgcgaaagctactgccatctgctcaatataagtgaaccgaaaccacgtgcccct
gtttatcatcgggtccttgcgaggtaacgaaggcttggtgtggattgcccggagtgcagg
atcaaccaggtaccctgctctgagagctgaaagcttactgaggagcgcatcattggatgt
tgtcgcagctgtgacgatgtcagaagccctgtctagcaccatctgctggttgtcgggttg
aagctctttagtaagggcaaaaaagttaatttattttaaattgctatttaacacttttat
aaaactgggggtgacaggcgtatgttttccccatactaacactcgctaacaagtaccaag
ctcgctgagcgcacatggcgtgccggcgtgctgggaagcagatccggtaggcatggttcg
catcaacgttctccgtgacgcactcaagtccatttgcaacgcccagcgtattgggaagaa
gcaggtgatcatccgcccctcctcgaaggttatcatcgagttcctccagctcatgcagaa
gaacggctatataagtgactttgcagtcgtcgacaaccaccgctcaaacaggattgttgt
gaacctcattgggagactcaacaaggccggtgtcatatctccgcgctttgatatccccgc
taacgatatcgagaagtgggtcgtcaaccttctgccgtcacgtctcttcgggcatatcat
cctcaccacctcccagggcatcatggaccacatcgaggctcagcaccgtcagataggtgg
caaggtcataggctacttttactgagctctcatgcgcacgggtctt-tgagtaaacgcag
cggcgggcacagccgctcacggtctattgtactgtgccatgtcgagcgtgtatatctccg
cgctatgccacgagccagtggaggcgttttcgtctggtgtggtccgcacacgtgtgacac
cgatcaagaggtcgccgttggcaaacatggatgcttggtgggatatggcgagagcgctga
tcttgtgcgcttgacagagatagcgcgacagtctctcaacgtttctcgaatccagattct
tgtctacctcatcgagcagaaggaacggaagtgccttgtagtggtgaagacagaagacca
acgctaggagagcaacagacttttctccagaggatagctcatcaaatccctttgcataac
tactgggaggaaacacagtgaagatgaaatctgtggtccagggtatttggcgcttggtta
aggtaagggatgccacctgtgtcgaca---
>Gerbil_contig007.1 complement(600026:603411)
gtgtagtcacccgacttggagctgctgaggactgttgtgatgacgctacaacaattgaat
ctgaagttttcggccgagatgcatagaaggagagagttgttggattatttatggtcgaca
tcgagtgattaagtgttcctatggtatacggccccatagcatccaaacggactgacgttc
taggaggttcataacgttttttacgagattgtgcaggttgagggtgtgttctagcattag
tgggtgctgtaccacggccaaccactgctgtgatggtgggctccagctgtgtcattgtgt
tagtttctgattgttttgtaaacagccggggtgtgtgtagaacttcagtggaatagctgc
tatccacttttggtacggccaactcaacaccttgatcatagcagtatgtccagagcccgg
agtgggtcggtcggacgcgccagggaatgcctatagcccaaataggcgatatgacttgtg
caatattagctgccgcagatccgagagtataatggttggtatagtgctgtgaactggtct
tggagtccttccacctaaagtattcgatagtagtcaaattgttacgtatcataatgacgt
gcatgttaaatagaacggataggccggcaatcacaattgcagcaacaatcattgaaacaa
ttggtagataggcaacaaggagctgaaagacgaaggccgttcctatggcgttatagagta
tgcaaaggcactgtgtaatgatagcccacaatagaaagcaccagaagtgcccatagttat
ttaggccaacgcaatttccaatccaaggacaatgatggtcgtacttaagaacacacatgt
tacagattttgcagtgatgtgcccgtatcggtttggccttatcacaaatcaagcacctac
gccgaatacctccatatgatgatgtcgtgtatcctggatcgagccacaccgcaaagaaga
agtgcacggaaacaactattagagcatatccaatcacgagaagaaagggtataactacct
ctagccgcttccagagaatggatatctcgactacgcccgctaaattagctgtaaggatga
ggctaaaaataagatacgcaaggaatttctgtgcgcagactgtgcatccccgtacacgag
ctttacagcaagcagtgcaaaatatcttatcgacacaggtggtcataccaagagcgtaaa
ttctcgctcaacgaatatttacttgtcaggagcatcaggggattctgtatcctgaccaat
ggagtttagcatttcctcgagattcgtaacaccggtccagcccattatgcatgcataatg
ccccataattagattccattgctcaaactcatcaaagagctcgagctgttctatttcgcg
gcgtctggctggccaaaagctacgatagacatccccggcttctctagcataagagtcttc
atatccatttaattggaaaatcttacgatactgggctgtaaagcccagctctacaaacga
tggcatgacgacctgacgctctgccatgttgatctgcatcatttccccaaaggagtctga
ggggttgaccatttcaaagcaaacaatcccaaagctgttaaagtaagttggaaggtcctt
tataatgcctatggtcgtgtcagcgtctaggtacgacaagcacacctcagatagaaagag
cacaggtagggttgcgtcgcctttgtcatttgctacaatgtcccgcaccataggcatcca
tgtcttgcgcatttccaaattggccgcatacaaccggtacccgggcagctcaacgcgcag
tgcctctgggacggtttcagcgtgctcttgcttaggacgataaagaattacctggggttc
ttgaaacggccgaattgtggtgtcttcagatacaggcatgttaatgatctctccgtgtgt
gaggtcaaacttctttgccttgagctctgtgattgacggtaaatctatttcgatccagtg
tttgacatggaaatagctctgctttccctctttcttttcctgctgtgcagtaagctggag
gcgccaatagagggtgtccagaccagccccaaggttgacaattgcacaatttccgttata
cttagctgcgaaagctactgccatctgctcaatataagtgaaccgaaaccacgtgcccct
gtttatcatcgggtccttgcgaggtaacgaaggcttggtgtggattgcccggagtgcagg
atcaaccaggtaccctgctctgagagctgaaagcttactgaggagcgcatcattggatgt
tgtcgcagctgtgacgatgtcagaagccctgtctagcaccatctgctggttgtcgggttg
aagctctttagtaagggcaaaaaagttaatttattttaaattgctatttaacacttttat
aaaactgggggtgacaggcgtatgttttccccatactaacactcgctaacaagtaccaag
ctcgctgagcgcacatggcgtgccggcgtgctgggaagcagatccggtaggcatggttcg
catcaacgttctccgtgacgcactcaagtccatttgcaacgcccagcgtattgggaagaa
gcaggtgatcatccgcccctcctcgaaggttatcatcgagttccttcagctcatgcagaa
gaacggctatataagtgactttgcagtcgtcgacaaccaccgctcaaacaggattgttgt
gaacctcattgggagactcaacaaggccggtgtcatatctccgcgctttgatatccccgc
taacgatatcgagaagtgggtcgtcaaccttctgccgtcacgtctcttcgggcatatcat
cctcaccacctcccagggcatcatggaccacatcgaggctcagcaccgtcagataggtgg
caaggtcataggctacttttactgagctctcatgcgcacgggtctt-tgagtaaacgcag
cggcgggcacagccgctcacggtctattgtactgtgccatgtcgagcgtgtatatctccg
cgctatgccacgagccagtggaggcgttttcgtctggtgtggtccgcacacgtgtgacac
caatcaagaggtcgccgttggcaaacatggatgcttggtgggatatggcgagagcgctga
tcttgtgcgcttgacagagatagcgcgacagtctctcaacgtttctcgaatccagattct
tgtctacctcatcgagcagaaggaacggaagtgccttgtagtggtgaagacagaagacca
acgctaggagagcaacagacttttctccagaggatagctcatcaaatccctttgcataac
tactgggaggaaacacagtgaagatgaaatctgtggtccagggtatttggcgcttggtta
aggtaagggatgccacctgtgtcgaca---
>Gi-P132_contig007.1 complement(599965:603350)
gtgtagtcacccgacttggagctgctgaggactgttgtgatgacgctacaacaattgaat
ctgaagttttcggccgagatgcatagaaggagagagttgttggattatttatggtagaca
tcgagtgattaagtgctcctatggtatacggccccatagcatccaaacggactgacgttc
taggaggttcataacgttttttacgagattgtgcaggttgagggtgtgttctagcattag
tgggtgctgtaccacggccaaccactgctgtgatggtgggctccagctgtgtcattgtgt
tagtttctgattgttttgtaaacagccggggtgtgtgtagaacttcagtggaatagctgc
tatccacttttggtacggccaactcaacaccttgatcatagcagtatgtccagagcccgg
agtgggtcggtcggacgcgccagggaatgcctatagcccaaataggcgatatgacttgtg
caatattagctgccgcagatccgagagtataatggttggtatagtgctgtgaactggtct
tggagtccttccacctaaagtattcgatagtagtcaaattgttacgtatcataatgacgt
gcatgttaaatagaacggataggccggcaatcacaattgcagcaacaatcattgaaacaa
ttggtagataggcaacaaggagctgaaagacgaaggccgttcctatggcgttatagagta
tgcaaaggcactgtgtaatgatagcccacaatagaaagcaccagaagtgcccatagttat
ttaggccaacgcaatttccaatccaaggacaatggtggtcgtacttaagaacacacctgt
tacagattttgcagtgatgtgcccgtatcggtttggccttatcgcaaatcaagcacctac
gccggatacctccatatgatgctgtcgtgtatcctggatcgagccacaccgcaaagaaga
agtgcacggaaacaactattagagcatatccaatcacaagaagaaagggtataactacct
ctagccgcttccagagaatggatatctcgactacgcccgctaaattagctgtaaggatga
ggctaaaaataagatacgcaaggaatttctgtgcgcagactgtgcatccccgtacacgag
ctttacagcaagcagtgcaaaatatcttatcgacacaggtggtcataccaagagcgtaaa
ttctcgctcaacgaatatttacttgtcaggagcatcaggggattctgtatcctgaccaat
ggagtttagcatttcctcgagattcgtaacaccggaccagcccattatacatgcataatg
ccccataattagattccattgctcaaactcatcaaagagttcgagctgttctatttcgcg
gcgtctggctggccaaaagctacgatagacatccccagcctctctagcataagagtcttc
atatccatttaattggaaaatcttgcgatactgggctgtaaagcccagctctacaaacga
tggcatgacgacctgacgttctgccatgttgatctgcatcatctccccaaaggagtctga
ggggttgaccatttcaaagcaaacaatcccaaagctgttaaagtaagttggaaggtcctt
tataatgcctatggtcgtgtcagcgtctaggtacgacaagcacacctcagatagaaagag
cacaggtagggttgcgtcgcctttgtcatttgctacaatgtcccgcaccatgggcatcca
tgtcttgcgcatttccaaattggccgcatacaaccggtacccgggcagctcaacgcgcag
tgcctctgggacggtttcagcgtgctcttgcttaggacgataaagaattacctggggttc
ttgaaacggccgaattgtggtgtcttcagatacaggcatgttaatgatctctccgtgtgt
gaggtcaaacttctttgccttgagctctgtgattgacggtaaatctatttcgatccagtg
tttgacatggaaatagctctgctttccctctttcttttcctgctgtgcagtaagctggag
gcgccaatagagggtgtccagaccagccccaagattgacaattgcacaatttccgttata
cttagctgcgaaagctactgccatctgctcaatataagtgaaccgaaaccacgtgcccct
gtttatcatcgggtccttgcgaggtagcgaaggcttggtgtggattgcccggagtgcagg
atcaactaggtaccctgctctgagagctgaaagcttactgaggagcgcatcattggatgt
tgtcgcagctgtgacgatgtcagaagccctgtctagcaccatctgctggttgtcgggttg
aagctctttagtaagggcaaaaaagttaatttattttaaattgctatctaacacttttat
aaaactgggggtgacaggcgtatgttttccccatactaacactcgctaacaagtaccaag
ctcgctgagcgcacatggcgtgccggcgtgctgggaagcagatccggtaggcatggttcg
catcaacgttctccgtgacgcactcaagtccatttgcaacgcccagcgtattgggaagaa
gcaggtgatcatccgcccctcctcgaaggttatcatcgagttcctccagctcatgcagaa
gaacggctatataagtgactttgcagtcgtcgacaaccaccgctcaaacaggattgttgt
gaacctcattgggagactcaacaaggccggtgtcatatctccgcgctttgatatccccgc
caacgatatcgagaagtgggtcgtcaaccttctgccgtcacgtctcttcgggcacatcat
cctcaccacctcccagggcatcatggaccacatcgaggctcagcaccgtcagataggtgg
caaggtcataggctacttttactgagctctcatgcgcacgggtctt-tgagtaaacgcag
cggcgggcacagccgctcacggtctattgtactgtgccatgtcgagcgtgtatatctccg
cgctatgccacgagccagtggaggcgttttcgtctggtgtggtccgcacacgtgtgacac
cgatcaagaggtcgccgttggcaaacatggacgcttggtgggatatggcgagagcgctga
tcttgtgctctcgacagagatagcgcgacagtctctcaacgtttctcgaatccagattct
tgtctacctcatcgagcagaaggaacggaagtgccttgtagtggtgaagacagaagacca
acgctaggagagcaacagacttttctccagaggatagctcatcaaatccctttgcataac
tgctgggaggaaacacagtgaagatgaaatctgtggtccagggtatttggcgcttggtta
aggtaagggatgccacctgtgtcgaca---
>Gi-P289_contig007.1 complement(600026:603411)
gtgtagtcacccgacttggagctgctgaggactgttgtgatgacgctacaacaattgaat
ctgaagttttcggccgagatgcatagaaggagagagttgttggrttatttatggtagaca
tcgagtrattaagtgctcctatggtatacggccccatagcatccaaacggactgacgttc
taggaggttcataacgttttttacgagattgtgcaggttgagggtgtgttctagcattag
tgggtgctgtaccacggccaaccactgctgtgatggtgggctccagctgtgtcattgtgt
tagtttctgattgttttgtaaacagccggggtgtgtgtagaacttcagtggaatagctgc
tatccacttttggtacggccaactcaacaccttgatcatagcagtatgtccagagcccgg
agtgggtcggtcggacgcgccagggaatgcctatagcccaaataggcgatatgacttgtg
caatattagctgccgcagatccgagagtataatggttggtatagtgctgtgaactggtct
tggagtccttccacctaaagtattcgatagtagtcaaattgttacgtatcataatgacgt
gcatgttaaatagaacggataggccggcaatcacaattgcagcaacaatcattgaaacaa
ttggtagataggcaacaaggagctgaaagacgaaggccgttcctatggcgttatagagta
tgcaaaggcactgtgyaatgatagcccacaatagaaagcaccagaagtgcccatagttat
ttaggccaacgcaatttccaatccaaggacaatgatggtcgtacttaagaacacacctgt
tacagattttgcagtgatgtgcccgtatcggtttggccttatcacaaatcaagcacctac
gccgratacctccatatgatgctgtcgtgtatcctggatcgagccacaccgcaaagaaga
agtgcacggaaacaactattagagcatatccaatcacgagaagaaagggtataactacct
ctagccgcttccagagaatggatatctcgactacgcccgctaaattagctgtaaggatga
ggctaaaaataagatacgcaaggaatttctgtgcgcagactgtgcatccccgtacacgag
ctttacagcaagcagtgcaaaatatcttatcgacacaggtggtcataccaagagcgtaaa
ttctcgctcaacgaatatttacttgtcaggagcatcaggggattctgtatcctgaccaat
ggagtttagcatttcctcgagattcrtaacaccggwccagcccattatacatgcataatg
ccccataattagattccattgctcaaactcatcaaagagctcgagctgttctatttcgcg
gcgtctggctggccaaaagctacgatagacatccccagcctctctagcataagagtcttc
atatccatttaattggaaaatcttgcgatactgggctgtaaagcccagctctacaaacga
tggcatgacgacctgacgttctgccatgttgatctgcatcatctccccaaaggagtctga
ggggttgaccatttcaaagcaaacaatcccaaagctgttaaagtaagttggaaggtcctt
tataatgcctatggtcgtgtcagcgtctaggtacgacaagcacacctcagatagaaagag
cacaggtagggttgcgtcgcctttgtcatttgctacaatgtcccgcaccatgggcatcca
tgtcttgcgcatttccaaattggccgcatacaaccggtacccgggcagctcaacgcgcag
tgcctctgggacggtttcagcgtgctcttgcttrggacgataaagaattacctggggttc
ttgaaacggccgaattgtggtgtcttcagatacaggcatgttaatgatctctccgtgtgt
gaggtcaaacttctttgccttgagctctgtgattgacggtaaatctatttcgatccagtg
tttgacatggaaatagctctgctttccctctttcttttcctgctgtgcagtaagctggag
gcgccaatagagggtgtccagaccagccccaaggctgacaattgcacaatttccgttata
cttagctgcgaaagctactgccatctgctcaatataagtgaaccgaaaccacgtgcccct
gtttatcatcgggtccttgcgaggtaacgaaggcttggtgtggattgcccggagtgcagg
atcaaccaggtaccctgctctgagagctgaaagcttactgaggagcgcatcattggatgt
tgtcgcagctgtgacgatgtcagaagccctgtctagcaccatctgctggttgtcgggttg
aagctctttagtaagggcaaaaaagttaatttattttaaattgctatttaacacttttat
aaaactgggggtgacaggcgtatgttttccccatactaacactcgctaacaagtaccaag
ctcgctgagcgcacatggcgtgccggcgtgctgggaagcagatccggtaggcatggttcg
catcaacgttctccgtgacgcactcaagtccatttgcaacgcccagcgtattgggaagaa
gcaggtgatcatccgcccctcctcgaaggttatcatcgagttcctccagctcatgcagaa
gaacggctatataagtgactttgcagtcgtcgacaaccaccgctcaaacaggattgttgt
gaacctcattgggagactcaacaaggccggtgtcatatctccgcgctttgatatcccygc
caacgatatcgagaagtgggtcgtcaaccttctgccgtcacgtctcttcgggcacatcat
cctcaccacctcccagggcatcatggaccacatcgaggctcagcaccgtcagataggtgg
caaggtcataggctacttttactgagctctcatgcgcacgggtcct-tgagtaaacgcag
cggcgggcacagccgctcacggtctattgtactgtgccatgtcgagcgtgtatatctccg
cgctatgccacgarccagtggaggcgttttcgtctggtgtggtccgcacacgtgtgacac
cgatcaagaggtcgccgttggcaaacatggacgcttggtgggatatggcgagagcgctga
tcttgtgctctcgacagagatagcgcgacagtctctcaacgtttctcgaatccagattct
tgtctacctcatcgagcagaaggaacggaagtgccttgtagtggtgaagacagaagacca
acgctaggagagcaacagacttttctccagaggatagctcatcaaatccctttgcatagc
tgctgggaggaaacacagtgaagatgaaatctgtggtccagggtatttggcgcttggtta
aggtaagggatgccacctgtgtcgaca---
>Gi-P448_contig007.1 complement(600036:603421)
gtgtagtcacccgacttggagctgctgaggactgttgtgatgacgctacaacaattgaat
ctgaagttttcggccgagatgcatagaaggagagagttgttggattatttatggtagaca
tcgagtgattaagtgctcctatggtatacggccccatagcatccaaacggactgacgttc
taggaggttcataacgttttttacgagattgtgcaggttgagggtgtgttctagcattag
tgggtgctgtaccacggccaaccactgctgtgatggtgggctccagctgtgtcattgtgt
tagtttctgattgttttgtaaacagccggggtgtgtgtagaacttcagtggaatagctgc
tatccacttttggtacggccaactcaacaccttgatcatagcagtatgtccagagcccgg
agtgggtcggtcggacgcgccagggaatgcctatagcccaaataggcgatatgacttgtg
caatattagctgccgcagatccgagagtataatggttggtatagtgctgtgaactggtct
tggagtccttccacctaaagtattcgatagtagtcaaattgttacgtatcataatgacgt
gcatgttaaatagaacggataggccggcaatcacaattgcagcaacaatcattgaaacaa
ttggtagataggcaacaaggagctgaaagacgaaggccgttcctatggcgttatagagta
tgcaaaggcactgtgtaatgatagcccacaatagaaagcaccagaagtgcccatagttat
ttaggccaacgcaatttccaatccaaggacaatggtggtcgtacttaagaacacacctgt
tacagattttgcagtgatgtgcccgtatcggtttggccttatcacaaatcaagcacctac
gccggatacctccatatgatgctgtcgtgtatcctggatcgagccacaccgcaaagaaga
agtgcacggaaacaactattagagcatatccaatcacgagaagaaagggtataactacct
ctagccgcttccagagaatggatatctcgactacgcccgctaaattagctgtaaggatga
ggctaaaaataagatacgcaaggaatttctgtgcgcagactgtgcatccccgtacacgag
ctttacagcaagcagtgcaaaatatcttatcgacacaggtggtcataccaagagcgtaaa
ttctcgctcaacgaatatttacttgtcaggagcatcaggggattctgtatcctgaccaat
ggagtttagcatttcctcgagattcgtaacaccggtccagcccattatacatgcataatg
ccccataattagattccattgctcaaactcatcaaagagctcgagctgttctatttcgcg
gcgtctggctggccaaaagctacgatagacatccccrgcttctctagcataagagtcttc
atatccatttaattggaaaatcttgcgatactgggctgtaaagcccagctctacaaacga
tggcatgacgacctgacgttctgccatgttgatctgcatcatctccccaaaggagtctga
ggggttgaccatttcaaagcaaacaatcccaaagctgttaaagtaagttggaaggtcctt
tataatgcctatggtcgtgtcagcgtctaggtacgacaagcacacctcagatagaaagag
cacaggtagggttgcgtcacctttgtcatttgctacaatgtcccgcaccatgggcatcca
tgtcttgcgcatttccaaattggccgcatacaaccggtacccgggcagctcaacgcgcag
tgcctctgggacggtttcagcgtgctcttgcttgggacgataaagaattacctggggttc
ttgaaacggccgaattgtggtgtcttcagatacaggcatgttaatgatctctccgtgtgt
gaggtcaaacttctttgccttgagctctgtgattgacggtaaatctatttcgatccagtg
tttgacatggaaatagctctgctttccctctttcttttcctgctgtgcagtaagctggag
gcgccaatagagggtgtccagaccagccccaaggctgacaattgcacaatttccgttata
cttagctgcgaaagctactgccatctgctcaatataagtgaaccgaaaccacgtgcccct
gtttatcatcgggtccttgcgaggtaacgaaggcttggtgtggattgcccggagtgcagg
atcaaccaggtaccctgctctgagagctgaaagcttactgaggagcgcatcattggatgt
tgtcgcagctgtgacgatgtcagaagccctgtctagcaccatctgctggttgtcgggttg
aagctctttagtaagggcaaaaaagttaatttattttaaattgctatttaacacttttat
aaaactgggggtgacaggcgtatgttttccccatactaacactcgctaacaagtaccaag
ctcgctgagcgcacatggcgtgccggcgtgctgggaagcagatccggtaggcatggttcg
catcaacgttctccgtgacgcactcaagtccatttgcaacgcccagcgtattgggaagaa
gcaggtgatcatccgcccctcctcgaaggttatcatcgagttcctccagctcatgcagaa
gaacggctatataagtgactttgcagtcgtcgacaaccaccgctcaaacaggattgttgt
gaacctcattgggagactcaacaaggccggtgtcatatctccgcgctttgatatccccgc
yaacgatatcgagaagtgggtcgtcaaccttctgccgtcacgtctcttcgggcayatcat
cctcaccacctcccagggcatcatggaccacatcgaggctcagcaccgtcagataggtgg
caaggtcataggctacttttactgagctctcatgcgcacgggtcct-tgagtaaacgcag
cggcgggcacagccgctcacggtctattgtactgtgccatgtcgagcgtgtatatctccg
cgctatgccacgagccagtggaggcgttttcgtctggtgtggtccgcacacgtgtgacac
cgatcaagaggtcgccgttggcaaacatggacgcttggtgggatatggcgagagcgctga
tcttgtgctctcgacagagatagcgcgacagtctctcaacgtttctcgaatccagattct
tgtctacctcatcgagcagaaggaacggaagtgccttgtagtggtgaagacagaagacca
acgctaggagagcaacagacttttctccagaggatagctcatcaaatccctttgcataac
tgctgggaggaaacacagtgaagatgaaatctgtggtccagggtatttggcgcttggtta
aggtaagggatgccacctgtgtcgaca---
>Gi-P514_contig007.1 complement(600089:603474)
gtgtagtcacccgacttggagctgctgaggactgttgtgatgacgctacaacaattgaat
ctgaagttttcggccgagatgcatagaaggagagagttgttggattatttatggtagaca
tcgagtgattaagtgctcctatggtatacggccccatagcatccaaacggactgacgttc
taggaggttcataacgttttttacgagattgtgcaggttgagggtgtgttctagcattag
tgggtgctgtaccacggccaaccactgctgtgatggtgggctccagctgtgtcattgtgt
tagtttctgattgttttgtaaacagccggggtgtgtgtagaacttcagtggaatagctgc
tatccacttttggtacggccaactcaacaccttgatcatagcagtatgtccagagcccgg
agtgggtcggtcggacgcgccagggaatgcctatagcccaaataggcgatatgacttgtg
caatattagctgccgcagatccgagagtataatggttggtatagtgctgtgaactggtct
tggagtccttccacctaaagtattcgatagtagtcaaattgttacgtatcataatgacgt
gcatgttaaatagaacggataggccggcaatcacaattgcagcaacaatcattgaaacaa
ttggtagataggcaacaaggagctgaaagacgaaggccgttcctatggcgttatagagta
tgcaaaggcactgtgtaatgatagcccacaatagaaagcaccagaagtgcccatagttat
ttaggccaacgcaatttccaatccaaggacaatggtggtcgtacttaagaacacacctgt
tacagattttgcagtgatgtgcccgtatcggtttggccttatcgcaaatcaagcacctac
gccggatacctccatatgatgctgtcgtgtatcctggatcgagccacaccgcaaagaaga
agtgcacggaaacaactattagagcatatccaatcacgagaagaaagggtataactacct
ctagccgcttccagagaatggatatctcgactacgcccgctaaattagctgtaaggatga
ggctaaaaataagatacgcaaggaatttctgtgcgcagactgtgcatccccgtacacgag
ctttacagcaagcagtgcaaaatatcttatcgacacaggtggtcataccaagagcgtaaa
ttctcgctcaacgaatatttacttgtcaggagcatcaggggattctgtatcctgaccaat
ggagtttagcatttcctcgagattcgtaacaccggtccagcccattatacatgcataatg
ccccataattagattccattgctcaaactcatcaaagagctcgagctgttctatttcgcg
gcgtctggctggccaaaagctacgatagacatccccggcttctctagcataagagtcttc
atatccatttaattggaaaatcttgcgatactgggctgtaaagcccagctctacaaacga
tggcatgacgacctgacgttctgccatgttgatctgcatcatctccccaaaggagtctga
ggggttgaccatttcaaagcaaacaatcccaaagctgttaaagtaagttggaaggtcctt
tataatgcctatggtcgtgtcagcgtctaggtacgacaagcacacctcagatagaaagag
cacaggtagggttgcgtcrcytttgtcatttgctacaatgtcccgcaccatgggcatcca
tgtcttgcgcatttccaaattggccgcatacaaccggtacccgggcagctcaacgcgcag
ygcctctgggacggtttcagcgtgctcttgcttaggacgataaagaattacctggggttc
ttgaaacggccgaattgtggtgtcttcagatacaggcatgttaatgatctctccgtgtgt
gaggtcaaacttctttgccttgagctctgtgattgacggtaaatctatttcgatccagtg
tttgacatggaaatagctctgctttccctctttcttttcctgctgtgcagtaagctggag
gcgccaatagagggtgtccagaccagccccaaggctgacaattgcacaatttccgttata
cttagctgcgaaagctactgccatctgctcaatataagtgaaccgaaaccacgtgcccct
gtttatcatcgggtccttgcgaggtaacgaaggcttggtgtggattgcccggagtgcagg
atcaaccaggtaccctgctctgagagctgaaagcttactgaggagcgcatcattggatgt
tgtcgcagctgtgacgatgtcagaagccctgtctagcaccatctgctggttgtcgggttg
aagctctttagtaagggcaaaaaagttaatttattttaaattgctatttaacacttttat
aaaactgggggtgacaggcgtatgttttccccatactaacactcgctaacaagtaccaag
ctcgctgagcgcacacggcgtgccggcgtgctgggaagcagatccggtaggcatggttcg
catcaacgttctccgtgacgcactcaagtccatttgcaacgcccagcgtattgggaagaa
gcaggtgatcatccgcccctcctcgaaggttatcatcgagttcctccagctcatgcagaa
gaacggctatataagtgactttgcagtcgtcgacaaccaccgctcaaacaggattgttgt
gaacctcattgggagactcaacaaggccggtgtcatatctccgcgctttgatatccccgc
caacgatatcgagaagtgggtcgtcaaccttctgccgtcacgtctcttcgggcacatcat
cctcaccacctcccagggcatcatggaccacatcgaggctcagcaccgtcagataggtgg
caaggtcataggctacttttactgagctctcatgcgcacgggtcct-tgagtaaacgcag
cggcgggcacagccgctcacggtctattgtactgtgccatgtcgagcgtgtatatctccg
cgctatgccacgagccagtggaggcgttttcgtctggtgtggtccgcacacgtgtgacac
cgatcaagaggtcgccgttggcaaacatggacgcttggtgggatatggcgagagcgctga
tcttgtgctctcgacagagatagcgcgacagtctctcaacgtttctcgaatccagattct
tgtctacctcatcgagcagaaggaacggaagtgccttgtagtggtgaagacagaagacca
acgctaggagagcaacagacttttctccagaggatagctcatcaaatccctttgcatagc
tgctgggaggaaacacagtgaagatgaaatctgtggtccagggtatttggcgcttggtta
aggtaagggatgccacctgtgtcgaca---
>Gi-P521_contig007.1 complement(600021:603406)
gtgtagtcacccgacttggagctgctgaggactgttgtgatgacgctacaacaattgaat
ctgaagttttcggccgagatgcatagaaggagagagttgttggattatttatggtagaca
tcgagtgattaagtgctcctatggtatacggccccatagcatccaaacggactgacgttc
taggaggttcataacgttttttacgagattgtgcaggttgagggtgtgttctagcattag
tgggtgctgtaccacggccaaccactgctgtgatggtgggctccagctgtgtcattgtgt
tagtttctgattgttttgtaaacagccggggtgtgtgtagaacttcagtggaatagctgc
tatccacttttggtacggccaactcaacaccttgatcatagcagtatgtccagagcccgg
agtgggtcggtcggacgcgccagggaatgcctatagcccaaataggcgatatgacttgtg
caatattagctgccgcagatccgagagtataatggttggtatagtgctgtgaactggtct
tggagtccttccacctaaagtattcgatagtagtcaaattgttacgtatcataatgacgt
gcatgttaaatagaacggataggccggcaatcacaattgcagcaacaatcattgaaacaa
ttggtagataggcaacaaggagctgaaagacgaaggccgttcctatggcgttatagagta
tgcaaaggcactgtgtaatgatagcccacaatagaaagcaccagaagtgcccatagttat
ttagaccaacgcaatttccaatccaaggacaatgatggtcgtacttaagaacacacctgt
tacagattttgcagtgatgtgcccgtatcggtttggccttattgcaaatcaagcacctac
gccggatacctccatatgatgctgtcgtgtatcctggatcgagccacaccgcaaagaaga
agtgcacggaaacaactattagagcatatccaatcacaagaagaaagggtataactacct
ctagccgcttccagagaatggatatctcgactacgcccgctaaattagctgcaaggatga
ggctaaaaataagatacgcaaggaatttctgtgcgcagactgtgcatccccgtacacgag
ctttacagcaagcagtgcaaaatatcttatcgacacaggtggtcataccaagagcgtaaa
ttctcgctcaacgaatatttacttgtcaggagcatcaggggattctgtatcctgaccaat
ggagtttagcatttcctcgagattcgtaacaccggwccagcccattatacatgcataatg
ccccataattagattccattgctcaaactcatcaaagagctcgagctgttctatttcgcr
gcgtctggctggccaaaagctacgatagacatccccggcttctctagcataagagtcttc
atatccatttaattggaaaatcttgcgatactgggctgtaaagcccagctctacaaacga
tggcatgacgacctgacgttctgccatgttgatctgcatcatctccccaaaggagtctga
ggggttgaccatttcaaagcaaacaatcccaaagctgttaaagtaagttggaaggtcctt
tataatgcctatggtcgtgtcagcgtctaggtacgacaagcacacctcagatagaaagag
cacaggtagggttgygtcgcctttgtcatttgctacaatgtcccgcaccatgggcatcca
tgtcttgcgcatttccaaattggccgcatacaaccggtacccgggcagctcaacgcgcag
tgcctctgggacggtttcagcgtgctcttgcttaggacgataaagaattacctggggttc
ttgaaacggccgaattgtggtgtcttcagatacaggcatgttaatgatctctccgtgtgt
gaggtcaaacttctttgccttgagctctgtgattgacggtaaatctatttcgatccagtg
tttgacatggaaatagctctgctttccctctttcttttcctgctgtgcagtaagctggag
gcgccaatagagggtgtccagaccagccccaaggctgacaattgcacaatttccgttata
cttagctgcgaargctactgccatctgctcaatataagtgaaccgaaaccacgtgcccct
gtttatcatcgggtccttgcgaggtaacgaaggcttggtgtggattgcccggagtgcagg
atcaaccaggtaccctgctctgagagctgaaagcttactgaggagcgcatcattggatgt
tgtcgcagctgtgacgatgtcagaagccctgtctagcaccatctgctggttgtcgggttg
aagctctttagtaagggcaaaaaagttaatttattttaaattgctatttaacacttttat
aaaactgggggtgacaggcgtatgttttccccatactaacactcgctaacaagtaccaag
ctcgctgagcgcacatggcgtgccggcgtgctgggaagcagatccggtaggcatggttcg
catcaacgttctccgtgacgcactcaagtccatttgcaacgcccagcgtattgggaagaa
gcaggtgatcatccgcccctcctcgaaggttatcatcgagttcctccagctcatgcagaa
gaacggctatataagtgactttgcagtcgtcgacaaccaccgctcaaacaggattgttgt
gaacctcattgggagactcaacaaggccggtgtcatatctccgcgctttgatatccccgc
caacgatatcgagaagtgggtcgtcaaccttctgccgtcacgtctcttcgggcacatcat
cctcaccacctcccagggcatcatggaccacatcgaggctcagcaccgtcagataggtgg
caaggtcataggctacttttactgagctctcatgcgcacgggtcct-tgagtaaacgcag
cggcgggcacagccgctcacggtctattgtactgtgccatgtcgagcgtgtatatctccg
cgctatgccacgagccagtggaggcgttttcgtctggtgtggtccgcacacgtgtgacac
cgatcaagaggtcgccgttggcaaacatggacgcttggtgggatatggcgagagcgctga
tcttgtgctctcgacagagatagcgcgacagtctctcaacgtttctygaatccagattct
trtctacctcatcgagcagaaggaayggaagtgccttgtagtggtgaagacagaagacca
acgctaggagagcaacagacttttctccagaggatagctcatcaaatccctttgcataac
tgctgggaggaaacacagtgaagatgaaatctgtggtccagggtatttggcgcttggtta
aggtaagggatgccacctgtgtcgaca---
>Gi-P528_contig007.1 complement(599987:603372)
gtgtagtcacccgacttggagctgctgaggactgttgtgatgacgctacaacaattgaat
ctgaagttttcggccgagatgcatagaaggagagagttgttggattatttatggtagaca
tcgagtgattaagtgctcctatagtatacgggcccatagcatccaaacggactgacgttc
taggaggttcataacgttttttacgagattgtgcaggttgagggtgtgttctagcattag
tgggtgctgtaccacggccaaccactgctgtgatggtgggctccagctgtgtcattgtgt
tagtttctgattgttttgtaaacagtcggggtgtgtgtagaacttcagtggaatagctgc
tatccacttttggtacggccaactcaacaccttgatcatagcagtatgtccagagcccgg
agtgggtcggtcggatgcgccagggaatgcctatagcccaaataggcgatatgacttgtg
caatattagctgctgcagatccaagagtataatggttggtatagtgctgtgaactggtct
tggagtctttccacttaaagtattcgatagtagtcaaattgttacgtatcataatgacgt
gcatgttaaatagaacggataggccggcaatcacaattgcagcaacaatcattgaaacaa
ttggtagataggcaacaaggagctgaaagacgaaggccgttcctatggcgttatagagta
tgcaaaggcactgtgtaatgatagcccacaatagaaagcaccagaagtgcccatagttat
ttagaccaacgcaatttccaatccaaggacaatggtggtcgtacttaagaacacacctgt
tacagattttgcagtgatgtgcccgtatcggtttggccttatcacaaatcaagcacctac
gccggatacctccatatgatgctgtcgtgtatcctggatcgagccacaccgcaaagaaga
agtgcacggaaacaactattagagcatatccaatcacgagaagaaagggtataactacct
ctagccgcttccagagaatggatatctcgactacgcccgctaaattagctgtaaggatga
ggctaaaaataagatacgcaaggaatttctgtgcgcagactgtgcatccccgtacacgag
ctttacagcaagcagtgcaaaatatcttatcgacacaggtgatcataccaagagcgtaaa
ttctcgctcaacgaatatttacttgtcaggagcatcaggggattctgtatcctgaccaat
ggagtttagcatttcctcgagattcgtaacaccggaccagcccattatacatgcataatg
ccccataattagattccattgctcaaactcatcaaagagctcgagctgttctatttcgcg
gcgtctggctggccaaaagctacgatagacatccccggcttctctagcataagagtcttc
atatccatttaattggaaaatcttgcgatactgggctgtaaagcccagctctacaaacga
tggcatgacgacctgacgttctgccatgttgatctgcatcatctccccaaaggagtctga
ggggttgaccatttcaaagcaaacaatcccaaagctgttaaagtaagttggaaggtcctt
tataatgcctatggtcgtgtcagcgtctaggtacgacaagcacacctcagatagaaagag
cacaggtagggttgcgtcgcctttgtcatttgctacaatgtcccgcaccatgggcatcca
tgtcttgcgcatttccaaattggccgcatacaaccggtacccgggcagctcaacgcgcag
tgcctctgggacggtttcagcgtgctcttgcttaggatgataaagaattacctggggttc
ttgaaacggccgaattgtggtgtcttcagatacaggcatgttaatgatctctccgtgtgt
gaggtcaaacttctttgccttgagctctgtgattgacggtaaatctatttcgatccagtg
tttgacatggaaatagctctgctttccctctttcttttcctgctgtgcagtaaactggag
gcgccaatagagggtgtccagaccagccccaaggctgacaattgcacaatttccgttata
cttagctgcgaaagctactgccatctgctcaatataagtgaaccgaaaccacgtgcccct
gtttatcattgggtccttgcgaggtaacgaaggcttggtgtggattgcccggagtgcagg
atcaaccaggtaccctgctctgagagctgaaagcttactgaggagcgcatcattggatgt
tgtcgcagctgtgacgatgtcagaagccctgtctagcaccatctgctggttgtcgggttg
aagctctttagtaagggcaaaaaagttaatttattttaaattgctatttaacacttttat
aaaactgggggtgacaggcgtatgttttccccatactaacactcgctaacaagtaccaag
ctcgctgagcgcacatggcgtgccggcgtgctgggaagcagatccggtaggcatggttcg
catcaacgttctccgtgacgcactcaagtccatttgcaacgcccagcgtattgggaagaa
gcaggtgatcatccgcccctcctcgaaggttatcatcgagttccttcagctcatgcagaa
gaacggctatataagtgactttgcagtcgtcgacaaccaccgctcaaacaggattgttgt
gaacctcattgggagactcaacaaggccggtgtcatatctccgcgctttgatatccccgc
taacgatatcgagaagtgggtcgtcaaccttctgccgtcacgtctcttcgggcacatcat
cctcaccacctcccagggcatcatggaccacatcgaggctcagcaccgtcagataggtgg
caaggtcataggctacttttactgagctctcatgcgcacgggccct-tgagtaaacgcag
cggcgggcacagccgctcacggtctattgtactgtgccatgtcgagcgtgtatatctccg
cgctatgccacgagccagtggaggcgttttcgtctggtgtggtccgcacacgtgtgacac
cgatcaagaggtcgccgttggcaaacatggacgcttggtgggatatggcgagagcgctga
tcttgtgctctcgacagagatagcgcgatagtctctcaacgtttcttgaatccagattct
tgtctacctcatcgagcagaaggaatggaagtgccttgtagtggtgaagacagaagacca
acgctaggagagcaacagacttttctccagaggatagctcatcaaatccctttgcataac
tactgggaggaaacacagtgaagatgaaatctgtggtccagggtatttggcgcttggtta
aggtaagggatgccacctgtgtcgaca---
>Gi-P621_contig007.1 complement(599984:603369)
gtgtagtcacccgacttggagctgctgaggactgttgtgatgacgctacaacaattgaat
ctgaagttttcggccgagatgcatagaaggagagagttgttggattatttatggtagaca
tcgagtgattaagtgctcctatggtatacggccccatagcatccaaacggactgacgttc
taggaggttcataacgttttttacgagattgtgcaggttgagggtgtgttctagcattag
tgggtgctgtaccacggccaaccactgctgtgatggtgggctccagctgtgtcattgtgt
tagtttctgattgttttgtaaacagccggggtgtgtgtagaacttcagtggaatagctgc
tatccacttttggtacggccaactcaacaccttgatcatagcagtatgtccagagcccgg
agtgggtcggtcggacgcgccagggaatgcctatagcccaaataggcgatatgacttgtg
caatattagctgccgcagatccgagagtataatggttggtatagtgctgtgaactggtct
tggagtccttccacctaaagtattcgatagtagtcaaattgttacgtatcataatgacgt
gcatgttaaatagaacggataggccggcaatcacaattgcagcaacaatcattgaaacaa
ttggcagataggcaacaaggagctgaaagacgaaggccgttcctatggcgttatagagta
tgcaaaggcactgtgtaatgatagcccacaatagaaagcaccagaagtgcccatagttat
ttagaccaacgcaatttccaatccaaggacaatgatggtcgtacttaagaacacacctgt
tacagattttgcagtgatgtgcccgtatcggtttggccttattgcaaatcaagcacctac
gccggatacctccatatgatgctgtcgtgtatcctggatcgagccacaccgcaaagaaga
agtgcacggaaacaactattagagcatatccaatcacgagaagaaagggtataactacct
ctagccgcttccagagaatggatatctcgactacgcccgctaaattagctgtaaggatga
ggctaaaaataagatacgcaaggaatttctgtgcgcagactgtgcatccccgtacacgag
ctttacagcaagcagtgcaaaatatcttatcgacacaggtggtcataccaagagcgtaaa
ttctcgctcaacgaatatttacttgtcaggagcatcaggggattctgtatcctgaccaat
ggagtttagcatttcctcgagattcgtaacaccggaccagcccattatacatgcataatg
ccccataatcagattccattgctcaaactcatcaaagagctcgagctgttctatttcgcg
gcgtctggctggccaaaagctacgatagacatccccagcttctctagcataagagtcttc
gtatccatttaattggaaaatcttgcgatactgggctgtaaagcccagctctacaaatga
tggcatgacgacctgacgttctgccatgttgatctgcatcatctccccaaaggagtctga
ggggttgaccatttcaaagcaaacaatcccaaagctgttaaagtaagttggaaggtcctt
tataatgcctatggtcgtgtcagcgtctaggtacgacaagcacacctcagatagaaagag
cacaggtagggttgcgtcacctttgtcatttgctacaatgtcccgcaccatgggcatcca
tgtcttgcgcatttccaaattggccgcatacaaccggtacccgggcagctcaacgcgcag
tgcctctgggacggtttcagcgtgctcttgcttaggatgataaagaattacctggggatc
ttgaaacggccgaattgtggtgtcttcagatacaggcatgttaatgatctctccgtgtgt
gaggtcaaacttctttgccttgagctctgtgattgacggtaaatctatttcgatccagtg
tttgacatggaaatagctctgctttccctctttcttttcctgctgtgcagtaagctggag
gcgccaatagagggtgtccagaccagccccaaggctgacaattgcacaatttccgttata
cttagctgcgaaagctactgccatctgctcaatataagtgaaccgaaaccacgtgcccct
gtttatcatcgggtccttgcgaggtaacgaaggcttggtgtggattgcccggagtgcagg
atcaaccaggtaccctgctctgagagctgaaagcttactgaggagcgcatcattggatgt
tgtcgcagctgtgacgatgtcagaagccctgtctagcaccatctgctggttgtcgggttg
aagctctttagtaagggcaaaaaagttaatttattttaaattgctatttaacacttttat
aaaactgggggtgacaggcgtatgttttccccatactaacactcgctaacaagtaccaag
ctcgctgagcgcacatggcgtgccggcgtgctgggaagcagatccggtaggcatggttcg
catcaacgttctccgtgacgcactcaagtccatttgcaacgcccagcgtattgggaagaa
gcaggtgatcatccgcccctcctcgaaggttatcatcgagttcctccagctcatgcagaa
gaacggctatataagtgactttgcagtcgtcgacaaccaccgctcaaacaggattgttgt
gaacctcattgggagactcaacaaggccggtgtcatatctccgcgctttgatatccccgc
taacgatatcgagaagtgggtcgtcaaccttctgccgtcacgtctcttcgggcatatcat
cctcaccacctcccagggcatcatggaccacatcgaggctcagcaccgtcagataggtgg
caaggtcataggctacttttactgagctctcatgcgcacgggtctt-tgagtaaacgcag
cggcgggcacagccgctcacggtctattgtactgtgccatgtcgagcgtgtatatctccg
cgctatgccacgagccagtggaggcgttttcgtctggtgtggtccgcacacgtgtgacac
cgatcaagaggtcgccgttggcaaacatggatgcttggtgggatatggcgagagcgctga
tcttgtgcgcttgacagagatagcgcgacagtctctcaacgtttctcgaatccagattct
tgtctacctcatcgagcagaaggaacggaagtgccttgtagtggtgaagacagaagacca
acgctaggagagcaacagacttttctccagaggatagctcatcaaatccctttgcataac
tactgggaggaaacacagtgaagatgaaatctgtggtccagggtatttggcgcttggtta
aggtaagggatgccacctgtgtcgaca---
>Gi-P676_contig007.1 complement(600051:603436)
gtgtagtcgcccgacttggagctgctgaggactgttgtgatgacgctacaacaattgaat
ctgaagttttcggccgagatgcatagaaggagagagttgttggattatttatggtagaca
tcgagtgattaagtgctcctatggtatacggccccatagcatccaaacggactgacgttc
taggaggttcataacgttttttacgagattgtgcaggttgagggtgtgttctagcattag
tgggtgctgtaccacggccaaccactgctgtgatggtgggctccagctgtgtcattgtgt
tagtttctgattgttttgtaaacagccggggtgtgtgtagaacttcagtggaatagctgc
tatccacttttggtacggccaactcaacaccttgatcatagcagtatgtccagagcccgg
agtgggtcggtcggacgcgccagggaatgcctatagcccaaataggcgatatgacttgtg
caatattagctgccgcagatccgagagtataatggttggtatagtgctgtgaactggtct
tggagtccttccacctaaagtattcgatagtagtcaaattgttacgtatcataatgacgt
gcatgttaaatagaacggataggccggcaatcacaattgcagcaacaatcattgaaacaa
ttggcaaataggcaacaaggagctgaaagacgaaggccgttcctatggcgttatagagta
tgcaaaggcactgtgtaatgatagcccacaatagaaagcaccagaagtgcccatagttat
ttagaccaacgcaatttccaatccaaggacaatggtggtcgtacttaagaacacacctgt
tacagattttgcagtgatgtgcccgtatcggtttggccttatcacaaatcaagcacctac
gccggatacctccatatgatgctgtcgtgtatcctggatcgagccacaccgcaaagaaga
agtgcacggaaacaactattagagcatatccaatcacgagaagaaagggtataactacct
ctagccgcttccagagaatggatatctcgactacgcccgctaaattagctgtaaggatga
ggctaaaaataagatacgcaaggaatttctgtgcgcagactgtgcatccccgtacacgag
ctttacagcaagcagtgcaaaatatcttatcgacacaggtggtcataccaagagcgtaaa
ttctcgctcaacgaatatttacttgtcaggagcatcaggggattctgtatcctgaccaat
ggagtttagcatttcctcgagattcgtaacaccggaccagcccattatacatgcataatg
ccccataatcagattccattgctcaaactcatcaaagagctcgagctgttctatttcgcg
gcgtctggctggccaaaagctacgatagacatccccagcttctctagcataagagtcttc
gtatccatttaattggaaaatcttgcgatactgggctgtaaatcccagctctacaaacga
tggcatgacgacctgacgttctgccatgttgatctgcatcatctccccaaaggagtctga
ggggttgaccatttcaaagcaaacaatcccaaagctattaaagtaagttggaaggtcctt
tataatgcctatggtcgtgtcagcgtctaggtacgacaagcacacctcagatagaaagag
cacaggtagggttgcgtcgcctttgtcatttgctacaatgtcccgcaccatgggcatcca
tgtcttgcgcatttccaaattggccgcatacaaccggtacccgggcagctcaacgcgcag
tgcctctgggacggtttcagcgtgctcttgcttaggacgataaagaattacctggggttc
ttgaaacggccgaattgtgctgtcttcagatacaggcatgttaatgatctctccgtgtgt
gaggtcaaacttctttgccttgagctctgtgattgacggtaaatctatttcgatccagtg
tttgacatggaaatagttttgctttccctctttcttttcctgctgtgcagtaagctggag
gcgccaatagagggtgtccagaccagccccaaggctgacaattgcacaatttccgttata
cttagctgcgaaagctactgccatctgctcaatataagtgaaccgaaaccacgtgcccct
gtttatcatcgggtccttgcgaggtaacgaaggcttggtgtggattgcccggagtgcagg
atcaaccaggtaccctgctctgagagctgaaagcttactgaggagcgcatcattggatgt
tgtcgcagctgtgacgatgtcagaagccctgtctagcaccatctgctggttgtcgggttg
aagctctttagtaagggcaaaaaagttaatttattttaaattgctatttaacacttttat
aaaactgggggtgacaggcgtatgttttccccatactaacactcgctaacaagtaccaag
ctcgctgagcgcacatggcgtgccggcgtgctgggaagcagatccggtaggcatggttcg
catcaacgttctccgtgacgcactcaagtccatttgcaacgcccagcgtattgggaagaa
gcaggtgatcatccgcccctcctcgaaggttatcatcgagttcctccagctcatgcagaa
gaacggctatataagtgactttgcagtcgtcgacaaccaccgctcaaacaggattgttgt
gaacctcattggaagactcaacaaggccggtgtcatatctccgcgctttgatatccccgc
caacgatatcgagaagtgggtcgtcaaccttctgccgtcacgtctcttcgggcacatcat
cctcaccacctcccagggcatcatggaccacatcgaggctcagcaccgtcagataggtgg
caaggtcataggctacttttactgagctctcgtgcgcacgggtctt-tgagtaaacgcag
cggcgggcacagccgctcacggtctattgtactgtgccatgtcgagcgtgtatatctccg
cgctatgccacgagccagtggaggcattctcgtctggtgtggtccgcacacgtgtgacac
cgatcaagaggtcgccgttggcaaacatggatgcttggtgggatatggcgagagcgctga
tcttgtgcgcttgacagagatagcgcgacagtctctcaacgtttctcgaatccagattct
tgtctacctcatcgagcagaaggaacggaagtgccttgtagtggtgaagacagaagacca
acgctaggagagcaacagacttttctccagaggatagctcatcaaatccctttgcataac
tactgggaggaaacacagtgaagatgaaatctgtggtccagggtatttggcgcttggtta
aggtaagggatgccacctgtgtcgaca---
>Gi-P678_contig007.1 complement(600054:603439)
gtgtagtcacccgacttggagctgctgaggactgttgtgatgacgctacaacaattgaat
ctgaagttttcggccgagatgcatagaaggagagagttgttggattatttatggtagaca
tcgagtgattaagtgctcctatggtatacggccccatagcatccaaacggactgacgttc
taggaggttcataacgttttttacgagattgtgcaggttgagggtgtgttctagcattag
tgggtgctgtaccacggccaaccactgctgtgatggtgggctccagctgtgtcattgtgt
tagtttctgattgttttgtaaacagccggggtgtgtgtagaacttcagtggaatagctgc
tatccacttttggtacggccaactcaacaccttgatcatagcagtatgtccagagcccgg
agtgggtcggtcggacgcgccagggaatgcctatagcccaaataggcgatatgacttgtg
caatattagctgccgcagatccgagagtataatggttggtatagtgctgtgaactggtct
tggagtccttccacctaaagtattcgatagtagtcaaattgttacgtatcataatgacgt
gcatgttaaatagaacggataggccggcaatcacaattgcagcaacaatcattgaaacaa
ttggtagataggcaacaaggagctgaaagacgaaggccgttcctatggcgttatagagta
tgcaaaggcactgtgtaatgatagcccacaatagaaagcaccagaagtgcccatagttat
ttaggccaacgcaatttccaatccaaggacaatgatggtcgtacttaagaacacacmtgt
tacagattttgcagtgatgtgcccgtatcggtttggccttatcacaaatcaagcacctac
gccgratacctccatatgatgmtgtcgtgtatcctggatcgagccacaccgcaaagaaga
agtgcacggaaacaactattagagcatatccaatcacgagaagaaagggtataactacct
ctagccgcttccagagaatggatatctcgactacgcccgctaaattagctgtaaggatga
ggctaaaaataagatacgcaaggaatttctgtgcgcagactgtgcatccccgtacacgag
ctttacagcaagcagtgcaaaatatcttatcgacacaggtggtcataccaagagcgtaaa
ttctcgctcaacgaatatttacttgtcaggagcatcaggggattctgtatcctgaccaat
ggagtttarcatttcctcgagattcgtaacaccggwccagcccattatacatgcataatg
ccccataattagattccattgctcaaactcatcaaagagctcgagctgttctatttcgcg
gcgtctggytggccaaaagctacgatagacatccccagcctctctagcataagagtcttc
atatccatttaattggaaaatcttgcgatactgggctgtaaagcccagctctacaaacga
tggcatgacgacctgacgytctgccatgttgatctgcatcatytccccaaaggagtctga
ggggttgaccatttcaaagcaaacaatcccaaagctgttaaagtaagttggaaggtcctt
tataatgcctatggtcgtgtcagcgtctaggtacgacaagcacacctcagatagaaagag
cacaggtagggttgcgtcgcctttgtcatttgctacaatgtcccgcaccatgggcatcca
tgtcttgcgcatttccaaattggccgcatacaaccggtacccgggcagctcaacgcgcag
tgcctctgggacggtttcagcgtgctcttgcttaggacgataaagaattacctggggttc
ttgaaacggccgaattgtggtgtcttcagatacaggcatgttaatgatctctccgtgtgt
gaggtcaaacttctttgccttgagctctgtgattgacggtaaatctatttcgatccagtg
tttgacatggaaatagctctgctttccctctttcttttcctgctgtgcagtaagctggag
gcgccaatagagggtgtccagaccagccccaaggctgacaattgcacaatttccgttata
cttagctgcgaaagctactgccatctgctcaatataagtgaaccgaaaccacgtgcccct
gtttatcatcgggtccttgcgaggtaacgaaggcttggtgtgaattgcccggagtgcagg
atcaaccaggtaccctgctctgagagctgaaagcttactgaggagcgcatcattggatgt
tgtcgcagctgtgacgatgtcagaagccctgtctagcaccatctgctggttgtcgggttg
aagctctttagtaagggcaaaaaagttaatttattttaaattgctatttaacacttttat
aaaactgggggtgacaggcgtatgttttccccatactaacactcgctaacaagtaccaag
ctcgctgagcgcacatggcgtgccggcgtgctgggaagcagatccggtaggcatggttcg
catcaacgttctccgtgacgcactcaagtccatttgcaacgcccagcgtattgggaagaa
gcaggtgatcatccgcccctcctcgaaggttatcatcgagttcctycagctcatgcagaa
gaacggctatataagtgactttgcagtcgtcgacaaccaccgctcaaacaggattgttgt
gaacctcattgggagactcaacaaggccggtgtcatatctccgcgctttgatatccccgc
taacgatatcgagaagtgggtcgtcaaccttctgccgtcacgtctcttcgggcacatcat
cctcaccacctcccagggcatcatggaccacatcgaggctcagcaccgtcagataggtgg
caaggtcataggctacttttactgagctctcatgcgcacgggtcyt-tgagtaaacgcag
cggcgggcacagccgctcacggtctattgtactgtgccatgtcgagcgtgtatatctccg
cgctatgccacgagccagtggaggcgttttcgtctggtgtggtccgcacacgtgtgacac
cgatcaagaggtcgccgttggcaaacatggacgcttggtgggatatggcgagagcgctga
tcttgtgctctcgacagagatagcgcgacagtctctcaacgtttctcgaatccagattct
tgtctacctcatcgagcagaaggaacggaagtgccttgtagtggtgaagacagaagacca
acgctaggagagcaacagacttttctccagaggatagctcatcaaatccctttgcataac
trctgggaggaaacacagtgaagatgaaatctgtggtccagggtatttggcgcttggtta
aggtaagggatgccacctgtgtcgaca---
>Gi-P680_contig007.1 complement(600099:603484)
gtgtagtcacccgacttggagctgctgaggactgttgtgatgacgctacaacaattgaat
ctgaagttttcggccgagatgcatagaaggagagagttgttggattatttatggtagaca
tcgagtgattaagtgctcctatggtatacggccccatagcatccaaacggactgacgttc
taggaggttcataacgttttttacgagattgtgcaggttgagggtgtgttctagcattag
tgggtgctgtaccacggccaaccactgctgtgatggtgggctccagctgtgtcattgtgt
tagtttctgattgttttgtaaacagccggggtgtgtgtagaacttcagtggaatagctgc
tatccacttttggtacggccaactcaacaccttgatcatagcagtatgtccagagcccgg
agtgggtcggtcggacgcgccagggaatgcctatagcccaaataggcgatatgacttgtg
caatattagctgccgcagatccgagagtataatggttggtatagtgctgtgaactggtct
tggagtccttccacctaaagtattcgatagtagtcaaattgttacgtatcataatgacgt
gcatgttaaatagaacggataggccggcaatcacaattgcagcaacaatcattgaaacaa
ttggcagataggcaacaaggagctgaaagacgaaggccgttcctatggcgttatagagta
tgcaaaggcactgtgtaatgatagcccacaatagaaagcaccagaagtgcccatagttat
ttagaccaacgcaatttccaatccaaggacaatgatggtcgtacttaagaacacacctgt
tacagattttgcagtgatgtgcccgtatcggtttggccttattgcaaatcaagcacctac
gccggatacctccatatgatgctgtcgtgtatcctggatcgagccacaccgcaaagaaga
agtgcacggaaacaactattagagcatatccaatcacgagaagaaagggtataactacct
ctagccgcttccagagaatggatatctcgactacgcccgctaaattagctgtaaggatga
ggctaaaaataagatacgcaaggaatttctgtgcgcagactgtgcatccccgtacacgag
ctttacagcaagcagtgcaaaatatcttatcgacacaggtggtcataccaagagcgtaaa
ttctcgctcaacgaatatttacttgtcaggagcatcaggggattctgtatcctgaccaat
ggagtttagcatttcctcgagattcgtaacaccggaccagcccattatacatgcataatg
ccccataatcagattccattgctcaaactcatcaaagagctcgagctgttctatttcgcg
gcgtctggctggccaaaagctacgatagacatccccagcttctctagcataagagtcttc
gtatccatttaattggaaaatcttgcgatactgggctgtaaagcccagctctacaaatga
tggcatgacgacctgacgttctgccatgttgatctgcatcatctccccaaaggagtctga
ggggttgaccatttcaaagcaaacaatcccaaagctgttaaagtaagttggaaggtcctt
tataatgcctatggtcgtgtcagcgtctaggtacgacaagcacacctcagatagaaagag
cacaggtagggttgcgtcacctttgtcatttgctacaatgtcccgcaccatgggcatcca
tgtcttgcgcatttccaaattggccgcatacaaccggtacccgggcagctcaacgcgcag
tgcctctgggacggtttcagcgtgctcttgcttaggacgataaagaattacctggggatc
ttgaaacggccgaattgtggtgtcttcagatacaggcatgttaatgatctctccgtgtgt
gaggtcaaacttctttgccttgagctctgtgattgacggtaaatctatttcgatccagtg
tttgacatggaaatagctctgctttccttccttcttttcctgctgtgcagtaagctggag
gcgccaatagagggtgtccagaccagccccaaggctgacaattgcacaatttccgttata
cttagctgcgaaagctactgccatctgctcaatataagtgaaccgaaaccacgtgcccct
gtttatcatcgggtccttgcgaggtaacgaaggcttggtgtggattgcccggagtgcagg
atcaaccaggtaccctgctctgagagctgaaagcttactgaggagcgcatcattggatgt
tgtcgcagctgtgacgatgtcagaagccctgtctagcaccatctgctggttgtcgggttg
aagctctttagtaagggcaaaaaagttaatttattttaaattgctatttaacacttttat
aaaactgggggtgacaggcgtatgttttccccatactaacactcgctaacaagtaccaag
ctcgctgagcgcacatggcgtgccggcgtgctgggaagcagatccggtaggcatggttcg
catcaacgttctccgtgacgcactcaagtccatttgcaacgcccagcgtattgggaagaa
gcaggtgatcatccgcccctcctcgaaggttatcatcgagttcctccagctcatgcagaa
gaacggctatataagtgactttgcagtcgtcgacaaccaccgctcaaacaggattgttgt
gaacctcattgggagactcaacaaggccggtgtcatatctccgcgctttgatatccccgc
taacgatatcgagaagtgggtcgtcaaccttctgccgtcacgtctcttcgggcatatcat
cctcaccacctcccagggcatcatggaccacatcgaggctcagcaccgtcagataggtgg
caaggtcataggctacttttactgagctctcatgcgcacgggtctt-tgagtaaacgcag
cggcgggcacagccgctcacggtctattgtactgtgccatgtcgagcgtgtatatctccg
cgctatgccacgagccagtggaggcgttttcgtctggtgtggtccgcacacgtgtgacac
cgatcaagaggtcgccgttggcaaacatggatgcttggtgggatatggcgagagcgctga
tcttgtgcgcttgacagagatagcgcgacagtctctcaacgtttctcgaatccagattct
tgtctacctcatcgagcagaaggaacggaagtgccttgtagtggtgaagacagaagacca
acgctaggagagcaacagacttttctccagaggatagctcatcaaatccctttgcataac
tactgggaggaaacacagtgaagatgaaatctgtggtccagggtatttggcgcttggtta
aggtaagggatgccacctgtgtcgaca---
>P344_contig1 complement(3877009:3880394)
gtgtagtcacccgacttggagctgctgaggactgttgtgatgacgctacaacaattgaat
ctgaagttttcggccgagatgcatagaaggagagagttgttggattatttatggtagaca
tcgagtgattaagtgctcctatggtatacgggcccatagcatccaaacggactgacgttc
taggaggttcataacgttttttacgagattgtgcaggttgagggtgtgttctagcattag
tgggtgctgtaccacggccaaccactgctgtgatggtgggctccagctgtgtcattgtgt
tagtttctgattgttttgtaaacagccggggtgtgtgcagaacttcggtggagtggttgg
tatctacgtgtggtacggccaactcaacaccttgatcatagcagtatgtccaaagcccag
agtgggtcggtcggatgcgccagggaatgcctatagcccaaataggcgatatgacttgtg
caatattagctgccgcagatccgagagtataatggttggtatagtgctgtgaactggtct
tggagtctttccacttaaagtattcgatagtagtcaaattgttacgtatcataatgacgt
gcatgttaaatagaacggataggccggcaatcacaattgcagcaacaatcattgaaacaa
ttggtagataggcaacaaggagctgaaagacgaaggccgttcctatggcgttatagagta
tgcaaaggcactgtgtaatgatagcccacaatagaaagcaccagaagtgcccatagttat
ttagaccaacgcaatttccaatccaaggacaatgatggtcgtacttaagaacacacctgt
tacagattttgcagtgatgtgcccgtatcggtttggccttatcgcaaatcaagcacctac
gccggatacctccatatgatgctgtcgtgtatcctggatcgagccacaccgcaaagaaga
agtgcacggaaacaactattagagcatatccaatcacgagaagaaagggtataactacct
ctagccgcttccagagaatggatatctcgactacgcccgctaaattagctgtaaggatga
ggctaaaaataagatacgcaaggaatttctgtgcgcagactgtgcatccccgtacacgag
ctttacagcaagcagtgcaaaatatcttatcgacacaggtggtcataccaagagcgtaaa
ttctcgctcaacgaatatttacttgtcaggagcatcaggggattctgtatcctgaccaat
ggagtttagcatttcctcgagattcataacaccggtccagcccattatacatgcataatg
ccccataattagattccattgctcaaactcatcaaagagctcgagctgttctatttcgcg
gcgtctggctggccaaaagctacgatagacatccccagcctctctagcataagagtcttc
atatccatttaattggaaaatcttgcgatactgggctgtaaagcccagctctacaaacga
tggcatgacgacctgacgttctgccatgttgatctgcatcatctccccaaaggagtctga
ggggttgaccatttcaaagcaaacaatcccaaagctgttaaagtaagttggaaggtcctt
tataatgcctatggtcgtgtcagcgtctaggtacgacaagcacacctcagatagaaagag
cacaggtagggttgcgtcacctttgtcatttgctacaatgtcccgcaccatgggcatcca
tgtcttgcgcatttccaaattggccgcatacaaccggtacccgggcagctcaacgcgcag
tgcctctgggacggtttcagcgtgctcttgcttgggacgataaagaattacctggggttc
ttgaaacggccgaattgtggtgtcttcagatacaggcatgttaatgatctctccgtgtgt
gaggtcaaacttctttgccttgagctctgtgattgacggtaaatctatttcgatccagtg
tttgacatggaaatagctctgctttccctctttcttttcctgctgtgcagtaagctggag
gcgccaatagagggtgtccagaccagccccgatattgacaattgcacaatttccgttata
cttagctgcgaaggctactgccatctgctcaatataagtgaaccgaaaccacgtgcccct
gtttatcatcgggtccttgcgaggtaacgaaggcttggtgtggattgcccggagtgcagg
atcaactaggtaccccgctctgagagctgaaagcttactgaggagcgcatcattggatgt
tgtcgcagctgtgacgatgtcagaagccctgtctagcaccatctgctggttgtcgggttg
aagctctttagtaagggcaaaaaagttaatttattttaaattgctatttaacacttttat
aaaactgggggtgacaggcgtatgttttccccatactaacactcgctaacaagtaccaag
ctcgctgagcgcacatggcgtgccggcgtgctgggaagcagatccggtaggcatggttcg
catcaacgttctccgtgacgcactcaagtccatttgcaacgcccagcgtattgggaagaa
gcaggtgatcatccgcccctcctcgaaggttatcatcgagttcctccagctcatgcagaa
gaacggctatataagtgactttgcagtcgtcgacaaccaccgctcaaacaggattgttgt
gaacctcattgggagactcaacaaggccggtgtcatatctccacgctttgacatccccgc
taacgatatcgagaagtgggtcgtcaaccttctgccgtcacgtctcttcgggcatatcat
cctcaccacctcccagggcatcatggaccacatcgaggctcagcaccgtcagataggtgg
caaggtcataggctacttttactgagctctcatgcgcacgggtcct-tgagtaaacgcag
cggcgggcacagccgctcacggtctattgtactgtgccatgtcgagcgtgtatatctccg
cgctatgccacgagccagtggaggcgttttcgtctggtgtggtccgcacacgtgtgacac
cgatcaagaggtcgccgttggcaaacatggatgcctggtgggatatggcgagagcgctga
tcttgtgttctcgacagagatagcgcgacagtctctcaacgtttctcgagtccagatttt
tgtctacctcatcgagcagaaggaatggaagtgccttgtagtggtgaagacagaagacca
acgctaggagagcaacagacttttctccagaggatagctcatcaaatccctttgcatagc
tgctgggaggaaacacagtgaagatgaaatctgtggtccagggtatttggcgcttggtta
aggtaagggatgccacctgtgtcgaca---
>P387_contig1 complement(391350:394736)
gtgtagtcacccgacttggagctgctgaggactgttgtgatgacgctacaacaattgaat
ctgaagttttcggccgagatgcatagaaggagagagttgttggattatttatggtagaca
tcgagtgattaagtgctcctatggtatacggccccatagcatccaaacggactgacgttc
taggaggttcataacgttttttacgagattgtgcaggttgagggtgtgttctagcattag
tgggtgctgtaccacggccagccactgctgtgatggtgggctccagctgtgtcattgtgt
tagtctctgattgttttgtaaacagccgaggtgtgtgcagaacttcagtggaatagctgc
tatccacttttggtacggccaactcaacaccttgatcatagcagtatgtccaaagcccag
agtgggtcggtcggatgcgccagggaatacctatagcccaaataggcgatatgacttgtg
caatattagctgccgcagatccgagagtataatggttggtatagtgctgtgaactggtct
tggagtctttccaattaaagtattcgatagtagtcaaattgttacgtatcataatgacgt
gcatgttaaatagaacggataggccggcaatcacaattgcagcaacaatcattgaaacaa
ttggcagataggcaacaaggagctgaaagacgaaggccgttcctatggcgttatagagta
tgcaaaggcactgtgcaatgatagcccacaatagaaagcaccagaagtgcccatagttat
ttagaccaacgcaatttccaatccaaggacaatgatggtcgtacttaagaacacacctgt
tacagattttgcagtgatgtgcccgtatcggtttggccttatcacaaatcaagcacctac
gccggatacctccatatgatgctgtcgtgtatcctggatcgagccacaccgcaaagaaga
agtgcacggaaacaactattagagcatatccaatcacgagaagaaagggtataactacct
ctagccgcttccagagaatggatatctcgattacgcccgctaaattagctgtaaggatga
ggctaaaaataagatacgcaaggaatttctgtgcgcagactgtgcatccccgtacacgag
ctttacagcaagcagtgcaaaatatcttatcgacacaggtggtcataccaagagcgtaaa
ttctcgctcaacgaatatttacttgtcaggagcatcaggggattctgtatcctgaccaat
ggagtttagcatttcctcgagattcgtaacaccggaccagcccattatacatgcataatg
ccccataattagattccattgctcaaactcatcaaagagctcgagctgttctatttcgcg
gcgtctggctggccaaaagctacgatagacatccccggcttctctagcataagagtcctc
gtatccatttaattggaaaatcttgcgatactgggctgtaaagcccagctctacaaacga
tggcatgacgacctgacgttctgccatgttgatctgcatcatctccccaaaggagtctga
ggggttgaccatttcaaagcaaacaatcccaaagctgttaaagtaagttggaaggtcctt
tataatgcctatggtcgtgtcagcgtctaggtacgacaagcacacctcagatagaaagag
cacaggtagggttgcgtcgcctttgtcatttgctacaatgtcccgcaccatgggcatcca
tgtcttgcgcatttccaaattggccgcatacaaccggtacccgggcagctcaacgcgcag
tgcctctgggacggtttcagcgtgctcttgcttgggacgataaagaattacctggggttc
ttgaaacggccgaattgtggtgtcttcagatacaggcatgttaatgatctctccgtgtgt
gaggtcaaacttctttgccttgagctctgtgattgacggtaaatctatttcgatccagtg
tttgacatggaaatagctctgcttcccttctttcttttcctgctgtgcagtaagctggag
gcgccaatagagggtgtccagaccagccccgatattgacaattgcacaatttccgttata
cttagctgcgaaagctactgccatctgctcaatataagtgaaccgaaaccacgtgcccct
gtttatcatcgggtccttgcgaggtaacgaaggcttggtgtggattgcccggagtgcagg
atcaaccaggtaccctgctctgagagctgaaagcttactgaggagcgcatcattggatgt
tgtcgcagctgtgacgatgtcagaagccctgtctagcaccatctgctggttgtcgggttg
aggctctctagtaagggcaaaaaagctaatttattttaaattgctatctaacacttttat
aaaactgggggtgacaggcgtatgttttccccatactaacactcgctaacaagtaccaag
ctcgctgagcgcacatggcgtgccggcgtgctgggaagcagatccggtaggcatggttcg
catcaacgttctccgtgacgcactcaagtccatttgcaacgcccagcgtattgggaagaa
gcaggtgatcatccgcccctcctcgaaggttatcatcgagttcctccagctcatgcagaa
gaacggctatataagtgactttgcagtcgtcgacaaccaccgctcaaacaggattgttgt
gaacctcattgggagactcaacaaggccggtgtcatatctccgcgctttgacatccccgc
taacgatatcgagaagtgggtcgtcaaccttctgccatcacgtctcttcgggcacatcat
cctcaccacctcccagggcatcatggatcacatcgaggctcagcaccgtcagataggtgg
caaggtcataggctacttttactgagctctcatgcgcacgggtcctctgagtaaatgcag
cggcgggcacggccgctcacggtctattgtactgtgccatgtcgagcgtatatatctccg
cgctatgccacgagccggtggaggcgttctcgtctgatgtggtccgcacacgtgtgacac
cgatcaagaggtcgccgttggcaaacatggacgcttggtgggatatggcgagagcgctga
tcttgtgttctcgacagagatagcgcgacagcctctcaacgtttctcgagtccagatttt
tgtctacctcatcaagtagaaggaatggaagtgccttgtagtggtgaagacagaagacca
acgctaggagagcaacagacttttctccagaggatagctcatcaaatccctttgcatagc
tgctgggaggaaacacagtgaagatgaaatctgtggtccagggtatttggcgcttggtta
aggtaagggatgccacctgtgtcgaca---
>P424_contig7 complement(600085:603470)
gtgtagtcacccgacttggagctgctgaggactgttgtgatgacgctacaacaattgaat
ctgaagttttcggccgagatgcatagaaggagagagttgttggattatttatggtagaca
tcgagtgattaagtgctcctatggtatacggccccatagcatccaaacggactgacgttc
taggaggttcataacgttttttacgagattgtgcaggttgagggtgtgttctagcattag
tgggtgctgtaccacggccaaccactgctgtgatggtgggctccagctgtgtcattgtgt
tagtttctgattgttttgtaaacagccggggtgtgtgtagaacttcagtggaatagctgc
tatccacttttggtacggccaactcaacaccttgatcatagcagtatgtccagagcccgg
agtgggtcggtcggacgcgccagggaatgcctatagcccaaataggcgatatgacttgtg
caatattagctgccgcagatccgagagtataatggttggtatagtgctgtgaactggtct
tggagtccttccacctaaagtattcgatagtagtcaaattgttacgtatcataatgacgt
gcatgttaaatagaacggataggccggcaatcacaattgcagcaacaatcattgaaacaa
ttggtagataggcaacaaggagctgaaagacgaaggccgttcctatggcgttatagagta
tgcaaaggcactgtgtaatgatagcccacaatagaaagcaccagaagtgcccatagttat
ttaggccaacgcaatttccaatccaaggacaatggtggtcgtacttaagaacacacctgt
tacagattttgcagtgatgtgcccgtatcggtttggccttatcacaaatcaagcacctac
gccggatacctccatatgatgctgtcgtgtatcctggatcgagccacaccgcaaagaaga
agtgcacggaaacaactattagagcatatccaatcacgagaagaaagggtataactacct
ctagccgcttccagagaatggatatctcgactacgcccgctaaattagctgtaaggatga
ggctaaaaataagatacgcaaggaatttctgtgcgcagactgtgcatccccgtacacgag
ctttacagcaagcagtgcaaaatatcttatcgacacaggtggtcataccaagagcgtaaa
ttctcgctcaacgaatatttacttgtcaggagcatcaggggattctgtatcctgaccaat
ggagtttagcatttcctcgagattcgtaacaccggaccagcccattatacatgcataatg
ccccataattagattccattgctcaaactcatcaaagagctcgagctgttctatttcgcg
gcgtctggctggccaaaagctacgatagacatccccggcttctctagcataagagtcttc
atatccatttaattggaaaatcttgcgatactgggctgtaaagcccagctctacaaacga
tggcatgacgacctgacgttctgccatgttgatctgcatcatctccccaaaggagtctga
ggggttgaccatttcaaagcaaacaatcccaaagctgttaaagtaagttggaaggtcctt
tataatgcctatggtcgtgtcagcgtctaggtacgacaagcacacctcagatagaaagag
cacaggtagggttgcgtcgcctttgtcatttgctacaatgtcccgcaccatgggcatcca
tgtcttgcgcatttccaaattggccgcatacaaccggtacccgggcagctcaacgcgcag
tgcctctgggacggtttcagcgtgctcttgcttaggatgataaagaattacctggggttc
ttgaaacggccgaattgtggtgtcttcagatacaggcatgttaatgatctctccgtgtgt
gaggtcaaacttctttgccttgagctctgtgattgacggtaaatctatttcgatccagtg
tttgacatggaaatagctctgctttccctctttcttttcctgctgtgcagtaagctggag
gcgccaatagagggtgtccagaccagccccaaggctgacaattgcacaatttccgttata
cttagctgcgaaagctactgccatctgctcaatataagtgaaccgaaaccacgtgcccct
gtttatcatcgggtccttgcgaggtaacgaaggcttggtgtggattgcccggagtgcagg
atcaaccaggtaccctgctctgagagctgaaagcttactgaggagcgcatcattggatgt
tgtcgcagctgtgacgatgtcagaagccctgtctagcaccatctgctggttgtcgggttg
aagctctttagtaagggcaaaaaagttaatttattttaaattgctatttaacacttttat
aaaactgggggtgacaggcgtatgttttccccatactaacactcgctaacaagtaccaag
ctcgctgagcgcacatggcgtgccggcgtgctgggaagcagatccggtaggcatggttcg
catcaacgttctccgtgacgcactcaagtccatttgcaacgcccagcgtattgggaagaa
gcaggtgatcatccgcccctcctcgaaggttatcatcgagttcctccagctcatgcagaa
gaacggctatataagtgactttgcagtcgtcgacaaccaccgctcaaacaggattgttgt
gaacctcattggaagactcaacaaggccggtgtcatatctccgcgctttgatatccccgc
caacgatatcgagaagtgggtcgtcaaccttctgccgtcacgtctcttcgggcacatcat
cctcaccacctcccagggcatcatggaccacatcgaggctcagcaccgtcagataggtgg
caaggtcataggctacttttactgagctctcatgcgcacgggtcct-tgagtaaacgcag
cggcgggcacagccgctcacggtctattgtactgtgccatgtcgagcgtgtatatctccg
cgctatgccacgagccagtggaggcgttttcgtctggtgtggtccgcacacgtgtgacac
cgatcaagaggtcgccgttggcaaacatggacgcttggtgggatatggcgagagcgctga
tcttgtgctctcgacagagatagcgcgacagtctctcaacgtttctcgaatccagattct
tgtctacctcatcgagcagaaggaacggaagtgccttgtagtggtgaagacagaagacca
acgctaggagagcaacagacttttctccagaggatagctcatcaaatccctttgcataac
tgctgggaggaaacacagtgaagatgaaatctgtggtccagggtatttggcgcttggtta
aggtaagggatgccacctgtgtcgaca---
>P427_contig3 303091:306476
gtgtagtcacccgacttggagctgctgaggactgttgtgatgacgctacaacaatagaat
ctgaagttttcggccgagatgcatagaaggagagagttgttggattatttatggtagaca
tcgagtgattaagtgctcctatggtatacggccccatagcattcaaacggactgacgttc
taggaggttcataacgttttttacgagattgtgtaagttgagggtgtgttctagcattag
tgggtgctgtaccacggccagtcactgctgtgatggtgggctccagctgtgtcattgtgt
tagtttctgattgttttgtaaacagccggggtgtgtgcagaacttcggtggagtggttgg
tatccacgtgtggtacagccaactcaacaccttgatcatagcagtatgtccaaagcccag
agtgggtcggtcggatgcgccagggaataattatagcccaaataggcgatatgacttgtg
caatattagctgccgcagatccaagagtgtaatggttggtatagtgctgtgaactggtct
tggagtctttccacttaaagtattcgatagtagtcaaattgttacgtatcatgatgacgt
gcatgttaaatagaacggataggccggcaatcacaattgcagcaacaatcattgaagcaa
ttggcagataggcaacaaggagctgaaagacgaaggccgttcctatagcgttatagagta
tgcaaaggcattgtgtaatgatagcccacaatagaaagcaccagaagtgcccatagttac
ttaggccaacgcaatttccaatccaaggacaatgatggtcgtacttaagaacacacctgt
tacagattttgcagtgatgtgcccgtatcggtttggccttatcgcaaatcaagcacctac
gccggatacctccatatgatgctgtcgtgtatcctggatcgagccacaccgcaaagaaga
agtgcacggaaacaactattagagcatatccaatcacgagaagaaagggtataactacct
ctagccgcttccagagaatggatatctcgactacgcccgctaaattagctgcaaggatga
ggctaaaaagaagatacgcaaggaatttctgtacgcagactgtgcatccccgtacacgag
ctttacagcaagcagtgcaaaatatcttatcgacacaggtggtcataccaagagcgtaaa
ttctcgctcaacgaatatttacttgtcaggggcatcaggggattctgtatcctgaccaat
ggagtttagcatttcctcgagattcataacaccggtccaacccattatacatgcataatg
ccccataattagattccattgctcaaactcatcaaagagctcgagctgttctatttcgca
gcgtctggctggccaaaagctacgatagacatctccagcctctctagcataagagtcttc
atatccatttaattggaaaatcttgcgatactgggctgtaaagcccagctctacaaacga
tggcatgacgacctgacgttctgccatgttgatctgcatcatctccccaaaggagtctga
ggggttgaccatttcaaagcaaacaatcccaaagctgttaaagtaagttggaaggtcctt
tataatgcctatggtcgtgtcagcgtctaggtacgacaagcacacctcagatagaaagag
cacaggtagggttgcgtcgcctttgtcatttgctacaatgtcccgcaccatgggcatcca
tgtcttgcgcatttccaaattggccgcatacaaccggtacccgagcagttcaacgcgcag
cgcctctgggacggtttcagcgtgctcttgcttaggacgataaagaattacctggggttc
ttgaaacggccgaattgtggtgtcttcagatacaggcatgttaatgatctctccgtgtgt
gaggtcaaacttctttgccttgagctctgtgattgacggtaaatctatttcgatccagtg
tttgacatggaaatagctctgctttctctctttcttttcctgctgtgcagtaagttggag
gcgccaatagagggtgtccagaccagccccaagattgacaattgcacaatttccgttata
cttagctgcgaaggctactgccatctgctcaatataagtgaaccgaaaccacgtgcccct
gtttatcatcgggtccttgcgaggtagcgaaggcttggtgtgaattgctcggagtgcagg
atcaaccaggtaccctgctctgagagctgaaagcttactgaggagcgcatcattagatgt
tgtcgcagctgtgacgatgtcagaagctctatctagcaccatctgctggttgtcgggttg
aagctctttagtaagggcaaaaaagttaatttattttaaattgctatttaacacttttat
aaaactgggggtgacaggcgtatgttttccccatactaacactcgctaacaagtaccaag
ctcgctgagcgcacacggcgtgccggcgtgctgggaagcagatccggtaggcatggttcg
catcaacgttctccgtgacgcactcaagtccatttgcaacgcccagcgtattgggaagaa
gcaagtgatcatccgcccctcctcgaaggttatcatcgagttcctccagctcatgcagaa
gaacggctatataagtgactttgcagtcgtcgacaaccaccgctcaaacaggattgttgt
gaacctcattgggagactcaacaaggccggtgtcatatctccgcgctttgatatccctgc
caacgatatcgagaagtgggtcgtcaaccttctgccgtcacgtctcttcgggcacatcat
cctcaccacctcccagggcatcatggaccacatcgaggctcagcaccgtcagataggtgg
caaggtcataggctacttttactgagctctcatgcgcacgggtcct-tgagtaaacgcag
cggcgggcacagccgctcacggtctattgtactgtgccatgtcgagcgtgtatatctccg
cgctataccacgagccagtagaggcgttttcgtctggtgtggtccgcacacgtgtgacac
cgatcaagaggtcgcctttggcaaacatggatgcttggtgggatatggcgagagcgctga
tcttgtgctctcgacagagatagcgcgacagtctctcaacgtttcttgaatccagattct
tgtctacctcatcgagcagaaggaacggaagtgccttgtagtggtgaagacagaagacca
acgctaggagagcaacagacttttctccagaggatagctcatcaaatccctttgcatagc
tgctgggaggaaacacagtgaagatgaaatctgtggtccagggtatttggcgcttggtta
aggtaagagatgccacctgtgtcgaca---
>P458_contig1 complement(569408:572793)
gtgtagtcacccgacttggagctgctgaggactgttgtgatgacgctacaacaattgaat
ctgaagttttcggccgagatgcatagaaggagagagttgttggattatttatggtagaca
tcgagtgattaagtgctcctatggtatacggccccatagcatccaaacggactgacgttc
taggaggttcataacgttttttacgagattgtgcaggttgagggtgtgttctagcattag
tgggtgctgtaccacggccaaccactgctgtgatggtgggctccagctgtgtcgttgtgt
tagtttctgattgttttgtaaacagccggggtgtgtgcagaacttcggtggagtggttgg
tatctacgtgtggtacggccaattcaacaccttgatcatagcagtatgtccagagcccgg
agtgggtcggccggatgcgccagggaatacctatagcccaaataggcgatatgacttgtg
caatattagctgctgcagatccaagagtataatggttggtatagtgctgtgaactggtct
tggagtctttccacttaaagtattcgatagtagtcaaattgttacgtatcataatgacgt
gcatgttaaatagaacggataggccggcaatcacaattgcagcaacaatcattgaaacaa
ttggcagataggcaacaaggagctgaaagacgaaggccgttcctatggcgttatagagta
tgcaaaggcactgtgcaatgatagcccacaatagaaagcaccagaagtgcccatagttat
ttagaccaacgcaatttccaatccaaggacaatgatggtcgtacttaagaacacacctgt
tacagattttgcagtgatgtgcccgtatcggtttggccttatcacaaatcaagcacctac
gccggatacctccatatgatgctgtcgtgtatcctggatcgagccacaccgcaaagaaga
agtgcacggaaacaactattagagcatatccaatcacgagaagaaagggtataactacct
ctagccgcttccagagaatggatatctcgactacgcccgctaaattagctgtaaggatga
ggctaaaaataagatacgcaaggaatttctgtgcgcagactgtgcatccccgtacacgag
ctttacagcaagcagtgcaaaatatcttatcgacacaggtggtcataccaagagcgtaaa
ttctcgctcaacgaatatttacttgtcaggagcatcaggggattctgtatcctgaccaat
ggagtttagcatttcctcgagattcgtaacaccggaccagcccattatacatgcataatg
ccccataatcagattccattgctcaaactcatcaaagagctcgagctgttctatttcgcg
gcgtctggctggccaaaagctacgatagacatccccagcttctctagcataagagtcttc
gtatccatttaattggaaaatcttgcgatactgggctgtaaatcccagctctacaaacga
tggcatgacgacctgacgttctgccatgttgatctgcatcatctccccaaaggagtctga
ggggttgaccatttcaaagcaaacaatcccaaagctattaaagtaagttggaaggtcctt
tataatgcctatggtcgtgtcagcgtctaggtacgacaagcacacctcagatagaaagag
cacaggtagggttgcgtcgcctttgtcatttgctacaatgtcccgcaccatgggcatcca
tgtcttgcgcatttccaaattggccgcatacaaccggtacccgggcagctcaacgcgcag
tgcctctgggacggtttcagcgtgctcttgcttaggacgataaagaattacctggggttc
ttgaaacggccgaattgtggtgtcttcagatacaggcatgttaatgatctctccgtgtgt
gaggtcaaacttctttgccttgagctctgtgattgacggtaaatctatttcgatccagtg
tttgacatggaaatagctctgctttccctctttcttttcctgctgtgcagtaaactggag
gcgccaatagagggtgtccagaccagccccaaggctgacaattgcacaatttccgttata
cttagctgcgaaagctactgccatctgctcaatataagtgaaccgaaaccacgtgcccct
gtttatcatcgggtccttgcgaggtaacgaaggcttggtgtggattgcccggagtgcagg
atcaaccaggtaccctgctctgagagctgaaagcttactgaggagcgcatcattggatgt
tgtcgcagctgtgacgatgtcagaagccctgtctagcaccatctgctggttgtcgggttg
aagctctttagtaagggcaaaaaagctaatttattttaaattgctatctaacacttttat
aaaactgggggtgacaggcgtatgttttccccatactaacactcgctaacaagtaccaag
ctcgctgagcgcacatggcgtgccggcgtgctgggaagcagatccggtaggcatggttcg
catcaacgttctccgtgacgcactcaagtccatttgcaacgcccagcgtattgggaagaa
gcaggtgatcatccgcccctcctcgaaggttatcatcgagttcctccagctcatgcagaa
gaacggctatataagtgactttgcagtcgtcgacaaccaccgctcaaacaggattgttgt
gaacctcattgggagactcaacaaggccggtgtcatatctccgcgctttgatatccccgc
taacgatatcgagaagtgggtcgtcaaccttctgccgtcacgtctcttcgggcatatcat
cctcaccacctcccagggcatcatggaccacatcgaggctcagcaccgtcagataggtgg
caaggtcataggctacttttactgagctctcgtgcgcacgggtctt-tgagtaaacgcag
cggcgggcacagccgctcacggtctattgtactgtgccatgtcgagcgtgtatatctccg
cgctatgccacgagccagtggaggcattctcgtctggtgtggtccgcacacgtgtgacac
caatcaagaggtcgccgttggcaaacatggatgcttggtgggatatggcgagagcgctga
tcttgtgctctcgacagagatagcgcgacagtctctcaacgtttctcgaatccagattct
tgtctacctcatcgagcagaaggaacggaagtgccttgtagtggtgaagacagaagacca
acgctaggagagcaacagacttttctccagaggatagctcatcaaatccctttgcataac
tactgggaggaaacacagtgaagatgaaatctgtggtccagggtatttggcgcttggtta
aggtaagggatgccacctgtgtcgaca---
